# Supplementary material for: Nebulized and intravenous enzyme replacement therapy in mice with mucopolysaccharidosis type II
Source: PLoS One. 2025 Jun 26;20(6):e0310485. doi: 10.1371/journal.pone.0310485 (PMC12200698; doi:10.1371/journal.pone.0310485)
Supplement: S1 File — (ZIP) [file pone.0310485.s001.zip › 33677_Liver_KO-vs_KO-Neb.xlsx]

## Sheet: Proteins
Checked	Protein FDR Confidence: Combined	Master	Accession	Description	Exp. q-value: Combined	Sum PEP Score	Coverage [%]	# Peptides	# PSMs	# Unique Peptides	# AAs	MW [kDa]	calc. pI	Score CHIMERY: CHIMERYS	# Peptides (by Search Engine): CHIMERYS	Contaminant	Biological Process	Cellular Component	Molecular Function	Pfam IDs	Entrez Gene ID	Ensembl Gene ID	Gene Symbol	Gene ID	Reactome Pathways	WikiPathways	# Protein Pathway Groups	# Razor Peptides	Abundance Ratio: (KO-Neb) / (KO)	Abundance Ratio (log2): (KO-Neb) / (KO)	Abundance Ratio Adj. P-Value: (KO-Neb) / (KO)	Abundance Ratio Variability [%]: (KO-Neb) / (KO)	Abundances (Grouped): KO	Abundances (Grouped): KO-Neb	Abundances (Grouped) CV [%]: KO	Abundances (Grouped) CV [%]: KO-Neb	Abundances (Normalized): F1: Sample, KO	Abundances (Normalized): F2: Sample, KO	Abundances (Normalized): F3: Sample, KO	Abundances (Normalized): F4: Sample, KO	Abundances (Normalized): F5: Sample, KO-Neb	Abundances (Normalized): F6: Sample, KO-Neb	Abundances (Normalized): F7: Sample, KO-Neb	Abundances (Normalized): F8: Sample, KO-Neb	Found in Sample: F1: Sample, KO	Found in Sample: F2: Sample, KO	Found in Sample: F3: Sample, KO	Found in Sample: F4: Sample, KO	Found in Sample: F5: Sample, KO-Neb
FALSE	High	Master Protein	Q8C196	Carbamoyl-phosphate synthase [ammonia], mitochondrial [OS=Mus musculus]	0	555.804	57	88	7455	85	1500	164.5	6.92	1761.26	88	FALSE	other metabolic processes;stress response;developmental processes;other biological processes	plasma membrane;other membranes;mitochondrion;nucleus;other cell component	other molecular function	Pf00117, Pf00988, Pf02142, Pf02786, Pf02787	227231	ENSMUSG00000025991	Cps1	A0JNU4; mmu:227231; Q6NX75; Q8C196	Urea cycle		1	4	1.184	0.24	0.907604	62.63	7.46298e+09	8.69877e+09	4.22	30.44	7.27602e+09	8.01175e+09	7.44203e+09	7.48398e+09	1.18938e+10	9.34175e+09	8.10004e+09	5.51671e+09	High	High	High	High	High
FALSE	High	Master Protein	P19096	Fatty acid synthase [OS=Mus musculus]	0	374.376	42	69	1479	69	2504	272.3	6.58	298.36	69	FALSE	other metabolic processes;stress response;other biological processes	plasma membrane;other membranes;cytosol;ER/Golgi;other cell component	other molecular function	Pf00109, Pf00550, Pf00698, Pf00975, Pf02801, Pf08242, Pf08659, Pf13602, Pf16197, Pf21089, Pf21149	14104	ENSMUSG00000025153	Fasn	B1ATU8; mmu:14104; P19096; Q6PB72; Q8C4Z0; Q9EQR0	ChREBP activates metabolic gene expression; Fatty acyl-CoA biosynthesis; Vitamin B5 (pantothenate) metabolism	Fatty acid biosynthesis; Dysregulated miRNA targeting in insulin/PI3K-AKT signaling; Cholesterol metabolism with Bloch and Kandutsch-Russell pathways; Omega-9 fatty acid synthesis; Elongation of (very) long chain fatty acids	8	0	1.04	0.06	0.986333	65.95	6.80213e+08	5.60406e+08	30.03	31.48	6.57586e+08	4.04903e+08	8.88452e+08	7.03618e+08	9.07699e+08	4.94112e+08	4.80917e+08	6.35595e+08	High	High	High	High	High
FALSE	High	Master Protein	Q8R0Y6	Cytosolic 10-formyltetrahydrofolate dehydrogenase [OS=Mus musculus]	0	293.775	70	53	2078	49	902	98.6	5.91	409.28	53	FALSE	other metabolic processes	cytosol;other cell component	other molecular function	Pf00171, Pf00551, Pf02911	107747	ENSMUSG00000030088	Aldh1l1	mmu:107747; Q8R0Y6	Metabolism of folate and pterines	One-carbon metabolism	2	3	1.395	0.48	0.731559	63.15	1.09493e+09	1.62029e+09	23.36	45.8	9.79123e+08	1.22444e+09	8.74776e+08	1.46917e+09	9.75498e+08	1.40166e+09	2.87438e+09	1.87302e+09	High	High	High	High	High
FALSE	High	Master Protein	P16546	Spectrin alpha chain, non-erythrocytic 1 [OS=Mus musculus]	0	251.555	32	53	665	53	2472	284.4	5.33	123.59	53	FALSE	cell organization and biogenesis	plasma membrane;other membranes;cytosol;cytoskeleton;other cell component	cytoskeletal activity;other molecular function	Pf00018, Pf00435, Pf08726, Pf13499		ENSMUSG00000057738	Sptan1	A3KGU6; A3KGU8; P16546; Q8K380; Q9CT05	Neutrophil degranulation; RAF/MAP kinase cascade; NCAM signaling for neurite out-growth; Interaction between L1 and Ankyrins; COPI-mediated anterograde transport; RHOU GTPase cycle; RHOV GTPase cycle; Caspase-mediated cleavage of cytoskeletal proteins		8	0	1.107	0.15	0.963124	67.25	1.9054e+08	1.86837e+08	29.87	54.32	2.15752e+08	1.36588e+08	2.72495e+08	1.68274e+08	4.10653e+08	2.3762e+08	1.46907e+08	1.37462e+08	High	High	High	High	High
FALSE	High	Master Protein	Q68FD5	Clathrin heavy chain 1 [OS=Mus musculus]	0	239.521	46	48	681	48	1675	191.4	5.69	126.15	48	FALSE	cell cycle OR cell proliferation;cell organization and biogenesis;other metabolic processes;transport;other biological processes	plasma membrane;other membranes;cytosol;cytoskeleton;ER/Golgi;nucleus;other cytoplasmic organelle;other cell component	signal transduction activity or receptor binding;cytoskeletal activity;nucleic acid binding activity;other molecular function	Pf00637, Pf01394, Pf09268, Pf13838	67300	ENSMUSG00000047126	Cltc	mmu:67300; Q68FD5	MHC class II antigen presentation; Recycling pathway of L1; Cargo recognition for clathrin-mediated endocytosis; Golgi Associated Vesicle Biogenesis; RHOU GTPase cycle; LDL clearance; RHOV GTPase cycle; Retrograde neurotrophin signalling; Formation of annular gap junctions; Lysosome Vesicle Biogenesis; WNT5A-dependent internalization of FZD4; WNT5A-dependent internalization of FZD2, FZD5 and ROR2…	IL-7 signaling pathway; Kit receptor signaling pathway	17	0	1.028	0.04	0.975698	66.64	3.78086e+08	2.5915e+08	24.93	21.16	4.34118e+08	3.29286e+08	5.24619e+08	3.10133e+08	3.01048e+08	1.94075e+08	2.99197e+08	2.24463e+08	High	High	High	High	High
FALSE	High	Master Protein	G3X982	Aldehyde oxidase 3 [OS=Mus musculus]	0	227.657	45	42	1819	41	1335	146.8	6.46	304.83	42	FALSE	other metabolic processes	cytosol	other molecular function	Pf00111, Pf00941, Pf01315, Pf01799, Pf02738, Pf03450, Pf20256	71724	ENSMUSG00000064294	Aox3	B2RSI5; G3X982; mmu:71724; Q8VI15			0	1	1.705	0.77	0.444986	61.19	6.01159e+08	5.7377e+08	21.68	13.91	6.28219e+08	5.75265e+08	5.39005e+08	8.52398e+08	5.35677e+08	7.22552e+08	5.89927e+08	5.58055e+08	High	High	High	High	High
FALSE	High	Master Protein	Q63836	Selenium-binding protein 2 [OS=Mus musculus]	0	226.933	86	35	2316	8	472	52.6	6.18	521.58	35	FALSE	transport	other membranes;cytosol;nucleus	other molecular function	Pf05694	20342		Selenbp2	mmu:20342; Q63836; Q8R1T6		Selenium metabolism / selenoproteins	1	23	1.094	0.13	0.972086	75.42	2.99751e+09	1.71982e+09	16.64	24.01	3.18937e+09	2.86412e+09	3.13711e+09	2.16302e+09	1.59379e+09	2.36779e+09	1.36443e+09	1.85582e+09	High	High	High	High	High
FALSE	High	Master Protein	Q05920	Pyruvate carboxylase, mitochondrial [OS=Mus musculus]	0	212.163	41	36	1230	36	1178	129.6	6.71	271.3	36	FALSE	other metabolic processes;other biological processes	mitochondrion;other cell component	other molecular function	Pf00289, Pf00364, Pf00682, Pf02436, Pf02785, Pf02786			Pc	Q05920	Gluconeogenesis; Biotin transport and metabolism		2	0	1.401	0.49	0.724791	64.61	7.08488e+08	9.1057e+08	18.24	15.54	5.52264e+08	8.61489e+08	6.75815e+08	7.4274e+08	6.65402e+08	8.86011e+08	9.3581e+08	9.57198e+08	High	High	High	High	High
FALSE	High	Master Protein	P17563	Methanethiol oxidase [OS=Mus musculus]	0	211.003	82	33	1823	6	472	52.5	6.29	429.44	33	FALSE	transport;other biological processes	other membranes;cytosol;nucleus	other molecular function	Pf05694	20341	ENSMUSG00000068874	Selenbp1	mmu:20341; P17563; Q91X87		Selenium metabolism / selenoproteins	1	0	1.363	0.45	0.750451	66.77	1.69527e+08	1.9987e+08	52.7	49.86	3.64166e+08	2.02189e+08	1.42141e+08	1.22943e+08	1.73366e+08	2.30426e+08	1.42266e+08	4.0849e+08	High	High	High	High	High
FALSE	High	Master Protein	Q8VDD5	Myosin-9 [OS=Mus musculus]	0	208.477	28	44	586	37	1960	226.2	5.66	107.35	44	FALSE	cell adhesion;cell cycle OR cell proliferation;cell organization and biogenesis;protein metabolism;stress response;transport;developmental processes;signal transduction;other biological processes	plasma membrane;other membranes;cytosol;cytoskeleton;nucleus;other cytoplasmic organelle;other cell component	signal transduction activity or receptor binding;cytoskeletal activity;other molecular function	Pf00063, Pf01576, Pf02736	17886	ENSMUSG00000022443	Myh9	mmu:17886; Q3UHT9; Q3UHU4; Q6KAN6; Q811I2; Q8VDD5	Regulation of actin dynamics for phagocytic cup formation; RHO GTPases activate PAKs	Primary focal segmental glomerulosclerosis (FSGS)	3	5	0.454	-1.14	0.0725393	84.81	2.61616e+08	1.14674e+08	12.2	49.15	2.168e+08	2.4464e+08	2.82341e+08	2.79771e+08	1.34972e+08	1.58407e+08	9.74277e+07	3.77031e+07	High	High	High	High	High
FALSE	High	Master Protein	P26039	Talin-1 [OS=Mus musculus]	0	207.055	27	40	606	36	2541	269.7	6.18	119.54	40	FALSE	cell adhesion;cell organization and biogenesis;signal transduction	plasma membrane;other membranes;cytoskeleton;other cell component	signal transduction activity or receptor binding;cytoskeletal activity;other molecular function	Pf00373, Pf01608, Pf08913, Pf09141, Pf16511, Pf21692	21894	ENSMUSG00000028465	Tln1	A2AIM8; mmu:21894; P26039; Q8VEF0	Platelet degranulation ; MAP2K and MAPK activation; GRB2:SOS provides linkage to MAPK signaling for Integrins ; p130Cas linkage to MAPK signaling for integrins; Smooth Muscle Contraction; SEMA3A-Plexin repulsion signaling by inhibiting Integrin adhesion	Primary focal segmental glomerulosclerosis (FSGS); Integrin-mediated cell adhesion; Focal adhesion	10	3	0.877	-0.19	0.837061	62.04	7.7892e+07	4.48667e+07	39.03	32	6.48354e+07	6.11504e+07	1.36289e+08	9.35778e+07	4.22536e+07	7.01776e+07	4.76416e+07	3.39162e+07	High	High	High	High	High
FALSE	High	Master Protein	Q9DBT9	Dimethylglycine dehydrogenase, mitochondrial [OS=Mus musculus]	0	206.558	67	38	1088	38	869	97.2	7.88	222.81	38	FALSE	other metabolic processes	mitochondrion;other cell component	other molecular function	Pf01266, Pf01571, Pf08669, Pf16350	74129	ENSMUSG00000042102	Dmgdh	B1B1D0; mmu:74129; Q8R1S7; Q9DBT9	Choline catabolism	One-carbon metabolism and related pathways	2	0	1.381	0.47	0.740221	74.52	9.41474e+08	1.30203e+09	27.3	14.48	9.53542e+08	9.2956e+08	7.43312e+08	1.39048e+09	1.54929e+09	1.22116e+09	1.11426e+09	1.38826e+09	High	High	High	High	High
FALSE	High	Master Protein	P63038	60 kDa heat shock protein, mitochondrial [OS=Mus musculus]	0	206.46	71	35	2751	35	573	60.9	6.18	490.92	35	FALSE	cell cycle OR cell proliferation;cell organization and biogenesis;protein metabolism;DNA metabolism;other metabolic processes;stress response;transport;developmental processes;signal transduction;other biological processes	non-structural extracellular;plasma membrane;other membranes;cytosol;cytoskeleton;mitochondrion;ER/Golgi;other cytoplasmic organelle;other cell component	nucleic acid binding activity;other molecular function	Pf00118	15510	ENSMUSG00000025980	Hspd1	mmu:15510; P19226; P19227; P63038; P97602; Q3KQP2; Q3UIP0; Q8C2C7; Q8VEF4	Mitochondrial protein import	SIDS susceptibility pathways	2	0	1.592	0.67	0.55319	79.91	4.85549e+08	9.92473e+08	18.5	28.52	4.62737e+08	6.40842e+08	5.09485e+08	4.24588e+08	6.4763e+08	1.30779e+09	8.98056e+08	1.09682e+09	High	High	High	High	High
FALSE	High	Master Protein	Q9JHU4	Cytoplasmic dynein 1 heavy chain 1 [OS=Mus musculus]	0	200.931	18	48	357	48	4644	531.7	6.42	76.14	48	FALSE	cell cycle OR cell proliferation;cell organization and biogenesis;transport;other biological processes	cytoskeleton;nucleus;other cell component	cytoskeletal activity;other molecular function	Pf03028, Pf08385, Pf08393, Pf12774, Pf12775, Pf12777, Pf12780, Pf12781, Pf17852, Pf18198, Pf18199	13424	ENSMUSG00000018707	Dync1h1	E9QM71; mmu:13424; Q9JHU4	Neutrophil degranulation; Separation of Sister Chromatids; MHC class II antigen presentation; RHO GTPases Activate Formins; COPI-mediated anterograde transport; Anchoring of the basal body to the plasma membrane; Amplification of signal from unattached kinetochores via a MAD2 inhibitory signal; Resolution of Sister Chromatid Cohesion; Regulation of PLK1 Activity at G2/M Transition; Loss of Nlp fr…		19	0	0.694	-0.53	0.532491	87.18	9.23285e+07	2.93104e+07	10.13	130.75	1.05407e+08	8.29794e+07	9.49022e+07	8.98246e+07	1.92361e+08	3.16545e+07	2.71398e+07	9.74027e+06	High	High	High	High	High
FALSE	High	Master Protein	P56480	ATP synthase subunit beta, mitochondrial [OS=Mus musculus]	0	190.393	66	25	2120	25	529	56.3	5.34	442.84	25	FALSE	other metabolic processes;transport;developmental processes;other biological processes	plasma membrane;other membranes;mitochondrion;other cell component	signal transduction activity or receptor binding;transporter activity;other molecular function	Pf00006, Pf02874	11947	ENSMUSG00000025393	Atp5f1b	mmu:11947; P56480; Q0QEP4; Q3TFD7; Q3TIP9; Q3TK44; Q3TWD5; Q3TX28; Q3U6U4; Q3U774; Q3UB69; Q3UF69; Q8CI65; Q8VEJ5; Q9CTI7; Q9CWX7	Mitochondrial protein import; Formation of ATP by chemiosmotic coupling; Cristae formation	Oxidative phosphorylation; Electron transport chain	5	0	1.237	0.31	0.865528	69.2	1.21819e+09	1.23516e+09	33.04	43.86	1.17036e+09	1.49002e+09	1.26798e+09	6.09181e+08	1.93058e+09	1.55634e+09	9.80256e+08	6.75917e+08	High	High	High	High	High
FALSE	High	Master Protein	Q8BWT1	3-ketoacyl-CoA thiolase, mitochondrial [OS=Mus musculus]	0	186.574	84	26	2076	26	397	41.8	8.09	363.65	26	FALSE	cell organization and biogenesis;other metabolic processes;stress response;transport	mitochondrion	other molecular function	Pf00108, Pf02803	52538	ENSMUSG00000036880	Acaa2	mmu:52538; Q3TIT9; Q8BWT1; Q8JZR8	Mitochondrial Fatty Acid Beta-Oxidation	Fatty acid biosynthesis	2	0	1.339	0.42	0.775605	43.73	2.13443e+09	2.66485e+09	16.56	18.88	2.27427e+09	1.81718e+09	2.65066e+09	2.00318e+09	3.25992e+09	2.41881e+09	2.93591e+09	2.1306e+09	High	High	High	High	High
FALSE	High	Master Protein	P07724	Albumin [OS=Mus musculus]	0	186.22	62	31	1256	29	608	68.6	6.07	264.87	31	FALSE	stress response;other biological processes	non-structural extracellular;extracellular matrix;ER/Golgi;other cell component	nucleic acid binding activity;other molecular function	Pf00273	11657	ENSMUSG00000029368	Alb	mmu:11657; P07724; Q3TV03; Q61802; Q8C7C7; Q8C7H3; Q8CG74	Scavenging of heme from plasma; Platelet degranulation ; Regulation of Insulin-like Growth Factor (IGF) transport and uptake by Insulin-like Growth Factor Binding Proteins (IGFBPs); Post-translational protein phosphorylation; Cytoprotection by HMOX1; Heme degradation; Aspirin ADME; Prednisone ADME; Recycling of bile acids and salts; Heme biosynthesis; Ciprofloxacin ADME; HDL remodeling		12	2	1.439	0.53	0.688197	69.4	1.14989e+09	1.17384e+09	23	27.8	1.11159e+09	1.1895e+09	1.4553e+09	8.16313e+08	7.23304e+08	1.02088e+09	1.38606e+09	1.34973e+09	High	High	High	High	High
FALSE	High	Master Protein	Q8VC30	Triokinase/FMN cyclase [OS=Mus musculus]	0	183.983	63	26	1064	26	578	59.7	6.92	153.08	26	FALSE	other metabolic processes;other biological processes	cytosol	kinase activity;other molecular function	Pf02733, Pf02734	225913	ENSMUSG00000034371	Tkfc	mmu:225913; Q8VC30	Fructose catabolism		1	0	1.05	0.07	0.994226	66.26	1.16251e+09	1.29462e+09	23.91	29	1.1398e+09	6.98042e+08	1.27367e+09	1.18567e+09	2.01909e+09	1.08085e+09	1.34982e+09	1.24168e+09	High	High	High	High	High
FALSE	High	Master Protein	Q9R0H0-2	Isoform 2 of Peroxisomal acyl-coenzyme A oxidase 1 [OS=Mus musculus]	0	178.542	64	29	1031	2	661	74.7	8.12	220.47	29	FALSE							Acox1	Q9R0H0-2			0	18	0.959	-0.06	0.917574	66.08	6.85774e+08	9.22756e+08	19.5	17.17	6.09068e+08	9.13877e+08	6.24505e+08	7.53054e+08	1.03176e+09	7.34741e+08	1.05426e+09	8.2527e+08	High	High	High	High	High
FALSE	High	Master Protein	Q9QXS1	Plectin [OS=Mus musculus]	0	178.193	17	51	334	48	4691	533.9	5.96	68.44	51	FALSE	cell cycle OR cell proliferation;cell organization and biogenesis;other metabolic processes;stress response;developmental processes;other biological processes	plasma membrane;other membranes;cytosol;cytoskeleton;mitochondrion;other cell component	cytoskeletal activity;other molecular function	Pf00307, Pf00681, Pf03501, Pf17902, Pf18373, Pf21019, Pf21020, Pf21097	18810	ENSMUSG00000022565	Plec	E9QN87; mmu:18810; Q6S384; Q6S389; Q6S394; Q9CS65; Q9QUT2; Q9QXQ8; Q9QXQ9; Q9QXR0; Q9QXR1; Q9QXR2; Q9QXR3; Q9QXR4; Q9QXR5; Q9QXR6; Q9QXR7; Q9QXR8; Q9QXR9; Q9QXS0; Q9QXS1; Q9QXS2; Q9QXS3	Type I hemidesmosome assembly; Caspase-mediated cleavage of cytoskeletal proteins	Alpha 6 beta 4 integrin signaling pathway; EGFR1 signaling pathway	4	2	0.43	-1.22	0.0500264	116.45	6.20883e+07	1.33092e+07	52.34	60.29	7.60148e+07	5.07132e+07	1.37902e+08	5.03913e+07	2.97985e+07	1.26586e+07	7.46418e+06	1.39932e+07	High	High	High	High	High
FALSE	High	Master Protein	Q80X90	Filamin-B [OS=Mus musculus]	0	177.731	29	40	401	37	2602	277.7	5.71	80	40	FALSE	cell organization and biogenesis;stress response;other biological processes	plasma membrane;other membranes;cytosol;cytoskeleton;other cell component	cytoskeletal activity;other molecular function	Pf00307, Pf00630	286940	ENSMUSG00000025278	Flnb	E9QNV9; mmu:286940; Q80X90; Q8VHX4; Q8VHX7; Q99KY3	ISG15 antiviral mechanism		1	2	1.163	0.22	0.918503	64.52	9.48842e+07	9.57153e+07	20.94	32.32	1.03197e+08	8.72411e+07	7.7765e+07	1.24788e+08	6.17224e+07	8.71155e+07	1.05164e+08	1.36797e+08	High	High	High	High	High
FALSE	High	Master Protein	Q99LB7	Sarcosine dehydrogenase, mitochondrial [OS=Mus musculus]	0	176.182	50	32	1163	32	919	101.6	6.74	225.35	32	FALSE	other metabolic processes	mitochondrion;other cell component	other molecular function	Pf01266, Pf01571, Pf08669, Pf16350	192166	ENSMUSG00000009614	Sardh	mmu:192166; Q99LB7	Choline catabolism	One-carbon metabolism and related pathways	2	0	1.364	0.45	0.74988	79.89	7.0536e+08	6.32923e+08	24.86	36.87	7.17863e+08	6.93075e+08	8.03265e+08	4.23986e+08	9.72425e+08	6.33565e+08	3.83851e+08	6.32282e+08	High	High	High	High	High
FALSE	High	Master Protein	P24270	Catalase [OS=Mus musculus]	0	174.316	64	27	1601	27	527	59.8	7.88	308.81	27	FALSE	protein metabolism;other metabolic processes;stress response;developmental processes;other biological processes	non-structural extracellular;other membranes;cytosol;other cytoplasmic organelle;other cell component	other molecular function	Pf00199, Pf06628	12359	ENSMUSG00000027187	Cat	mmu:12359; P24270; Q3TXQ6	Neutrophil degranulation; Peroxisomal protein import; Detoxification of Reactive Oxygen Species	Selenium micronutrient network; Folic acid network; Oxidative stress response; IL-24 Signaling pathway; Tryptophan metabolism	8	0	1.228	0.3	0.874122	67.06	1.14564e+09	8.12917e+08	15.38	16.46	1.19734e+09	1.28978e+09	1.09618e+09	8.89005e+08	8.65122e+08	9.0614e+08	6.15029e+08	7.63863e+08	High	High	High	High	High
FALSE	High	Master Protein	E9Q414	Apolipoprotein B-100 [OS=Mus musculus]	0	171.802	18	47	344	47	4505	509.1	6.81	66.92	47	FALSE	cell organization and biogenesis;protein metabolism;other metabolic processes;transport;developmental processes;other biological processes	non-structural extracellular;cytosol;ER/Golgi;other cell component	signal transduction activity or receptor binding;transporter activity;other molecular function	Pf01347, Pf06448, Pf09172, Pf12491	238055	ENSMUSG00000020609	Apob	E9Q414; mmu:238055; Q3UH74; Q497D8; Q61314; Q61318; Q8CGG8	Cell surface interactions at the vascular wall; Cargo recognition for clathrin-mediated endocytosis; Retinoid metabolism and transport; Regulation of Insulin-like Growth Factor (IGF) transport and uptake by Insulin-like Growth Factor Binding Proteins (IGFBPs); Post-translational protein phosphorylation; Heme signaling; Regulation of TLR by endogenous ligand; Scavenging by Class B Receptors; Scave…		19	0	0.714	-0.49	0.572034	67.96	5.37589e+07	3.25005e+07	29.65	65.72	5.6276e+07	3.74828e+07	7.72326e+07	5.13544e+07	7.3446e+07	3.36712e+07	3.13704e+07	1.41633e+07	High	High	High	High	High
FALSE	High	Master Protein	Q9R0H0	Peroxisomal acyl-coenzyme A oxidase 1 [OS=Mus musculus]	0	170.608	59	28	952	1	661	74.6	8.48	205.87	28	FALSE	cell organization and biogenesis;other metabolic processes;other biological processes	other membranes;cytosol;other cytoplasmic organelle;other cell component	other molecular function	Pf01756, Pf02770, Pf14749	11430	ENSMUSG00000020777	Acox1	A2A850; mmu:11430; O35616; Q3TDG0; Q8BYC3; Q9R0H0	Peroxisomal protein import; alpha-linolenic acid (ALA) metabolism; Beta-oxidation of very long chain fatty acids	PPAR signaling pathway; Eicosanoid metabolism via cyclooxygenases (COX); Omega-3 / omega-6 fatty acid synthesis	6	0	0.01	-6.64	2.9744e-17		3.79246e+07		14.22		4.43294e+07	4.11654e+07	3.25632e+07	3.49388e+07					High	High	High	High	High
FALSE	High	Master Protein	P34914	Bifunctional epoxide hydrolase 2 [OS=Mus musculus]	0	164.262	66	27	1154	27	554	62.5	6.19	256.93	27	FALSE	other metabolic processes;stress response;other biological processes	cytosol;other cytoplasmic organelle	other molecular function	Pf00561, Pf00702	13850	ENSMUSG00000022040	Ephx2	mmu:13850; P34914; Q8CGV0	Peroxisomal protein import; Synthesis of epoxy (EET) and dihydroxyeicosatrienoic acids (DHET); Biosynthesis of maresins	Arachidonate epoxygenase / epoxide hydrolase; Metapathway biotransformation; Eicosanoid metabolism via cytochrome P450 monooxygenases	6	0	1.11	0.15	0.961237	59.08	1.67183e+09	1.29518e+09	21.39	24.78	1.6262e+09	1.07873e+09	1.83324e+09	1.71873e+09	1.82764e+09	1.44734e+09	1.07118e+09	1.15901e+09	High	High	High	High	High
FALSE	High	Master Protein	P58252	Elongation factor 2 [OS=Mus musculus]	0	160.518	49	32	1017	31	858	95.3	6.83	220.37	32	FALSE	protein metabolism;other metabolic processes;other biological processes	plasma membrane;other membranes;cytosol;translational apparatus;other cell component	cytoskeletal activity;translation activity;nucleic acid binding activity;other molecular function	Pf00009, Pf00679, Pf03144, Pf03764, Pf14492	13629	ENSMUSG00000034994	Eef2	mmu:13629; P58252; Q544E4	Neutrophil degranulation; Protein methylation; Peptide chain elongation; Synthesis of diphthamide-EEF2	Translation factors	5	1	1.266	0.34	0.844683	70.89	7.13159e+08	8.71373e+08	27.21	27.78	8.37846e+08	4.29451e+08	7.90926e+08	6.43038e+08	8.50824e+08	8.92419e+08	4.73553e+08	9.71408e+08	High	High	High	High	High
FALSE	High	Master Protein	O35490	Betaine--homocysteine S-methyltransferase 1 [OS=Mus musculus]	0	160.209	72	25	1583	22	407	45	7.9	316.67	25	FALSE	protein metabolism;other metabolic processes	non-structural extracellular;cytosol;nucleus;other cell component	other molecular function	Pf02574	12116	ENSMUSG00000069324; ENSMUSG00000074768	Bhmt	mmu:12116; O35490; Q3UEM1; Q3UL72; Q561N0	Sulfur amino acid metabolism; Choline catabolism	One-carbon metabolism and related pathways; One-carbon metabolism; Glutathione and one-carbon metabolism	5	2	1.67	0.74	0.473352	60.83	1.62675e+09	2.10798e+09	19.22	31.09	1.85112e+09	1.16465e+09	1.73552e+09	1.52479e+09	3.10725e+09	2.36414e+09	1.87957e+09	1.51301e+09	High	High	High	High	High
FALSE	High	Master Protein	P28665	Murinoglobulin-1 [OS=Mus musculus]	0	157.262	37	33	694	23	1476	165.2	6.42	152.35	33	FALSE	developmental processes;other biological processes	non-structural extracellular	enzyme regulator activity;other molecular function	Pf00207, Pf01835, Pf07677, Pf07678, Pf07703, Pf17789, Pf17791	17836	ENSMUSG00000059908	Mug1	mmu:17836; P28665; Q3UNE7; Q80XE6			0	2	0.721	-0.47	0.587526	97.88	3.63418e+08	2.0505e+08	36.45	52.29	3.68976e+08	3.57945e+08	5.85174e+08	2.45507e+08	4.37536e+08	2.47292e+08	1.70024e+08	1.49345e+08	High	High	High	High	High
FALSE	High	Master Protein	P32020	Sterol carrier protein 2 [OS=Mus musculus]	0	154.013	49	22	2108	22	547	59.1	7.44	423.38	22	FALSE	cell organization and biogenesis;other metabolic processes;transport;other biological processes	ER/Golgi;nucleus;other cytoplasmic organelle;other cell component	signal transduction activity or receptor binding;transporter activity;other molecular function	Pf00108, Pf02036, Pf02803	20280	ENSMUSG00000028603	Scp2	A2APS2; A2APS3; mmu:20280; P32020; Q9DBM7	Peroxisomal protein import; Synthesis of bile acids and bile salts via 7alpha-hydroxycholesterol; Beta-oxidation of pristanoyl-CoA; alpha-linolenic acid (ALA) metabolism	PPAR signaling pathway; Mitochondrial long chain fatty acid beta-oxidation	6	0	1.077	0.11	0.986333	65.25	1.71606e+09	1.92305e+09	14	32.93	1.76587e+09	1.66765e+09	1.35266e+09	1.90362e+09	8.65425e+08	1.99756e+09	1.85132e+09	2.05104e+09	High	High	High	High	High
FALSE	High	Master Protein	Q03265	ATP synthase subunit alpha, mitochondrial [OS=Mus musculus]	0	152.489	52	24	2025	24	553	59.7	9.19	432.08	24	FALSE	other metabolic processes;transport;other biological processes	plasma membrane;other membranes;mitochondrion;nucleus;other cell component	signal transduction activity or receptor binding;transporter activity;other molecular function	Pf00006, Pf00306, Pf02874	11946	ENSMUSG00000025428	Atp5f1a	mmu:11946; Q03265; Q3TFN0; Q3THN8; Q3TPR0; Q3TPV3; Q3TZU3; Q3UIR7; Q543Y6	Formation of ATP by chemiosmotic coupling; Cristae formation	Oxidative phosphorylation; Electron transport chain	4	0	0.917	-0.13	0.8795	90.73	1.70669e+09	1.56471e+09	13.6	19.9	1.8424e+09	2.01687e+09	1.58098e+09	1.50578e+09	1.69799e+09	2.1125e+09	1.38854e+09	1.44189e+09	High	High	High	High	High
FALSE	High	Master Protein	Q3UQ44	Ras GTPase-activating-like protein IQGAP2 [OS=Mus musculus]	0	149.318	36	35	448	35	1575	180.4	5.64	102.72	35	FALSE	cell cycle OR cell proliferation;cell organization and biogenesis;signal transduction;other biological processes	cytoskeleton;other cell component	enzyme regulator activity;cytoskeletal activity;other molecular function	Pf00307, Pf00612, Pf00616, Pf03836	544963	ENSMUSG00000021676	Iqgap2	mmu:544963; Q3UQ44	Neutrophil degranulation; RAC1 GTPase cycle; RHO GTPases activate IQGAPs; RHOG GTPase cycle	G13 signaling pathway	5	0	0.418	-1.26	0.0418118	91.57	2.58125e+08	5.02676e+07	22.86	69.45	2.9774e+08	2.22531e+08	3.51673e+08	2.2378e+08	1.21288e+08	7.83809e+07	3.22378e+07	2.5395e+07	High	High	High	High	High
FALSE	High	Master Protein	Q61838	Pregnancy zone protein [OS=Mus musculus]	0	149.043	38	32	619	32	1495	165.7	6.68	130.59	32	FALSE	developmental processes;other biological processes	non-structural extracellular	enzyme regulator activity;other molecular function	Pf00207, Pf01835, Pf07677, Pf07678, Pf07703, Pf17789, Pf17791		ENSMUSG00000030359	Pzp	E9QPW0; Q60628; Q61838; Q6PEM2			0	0	1.075	0.1	0.986994	82.12	3.41649e+08	3.38954e+08	34.62	55.67	1.74872e+08	2.98445e+08	3.91107e+08	4.23491e+08	1.65482e+08	2.35791e+08	6.07973e+08	4.87253e+08	High	High	High	High	High
FALSE	High	Master Protein	Q922D8	C-1-tetrahydrofolate synthase, cytoplasmic [OS=Mus musculus]	0	148.61	45	29	1139	29	935	101.1	7.14	188.08	29	FALSE	other metabolic processes;developmental processes;other biological processes	cytosol	other molecular function	Pf00763, Pf01268, Pf02882	108156	ENSMUSG00000021048	Mthfd1	mmu:108156; Q8R013; Q922D8	Metabolism of folate and pterines	One-carbon metabolism	2	0	1.484	0.57	0.648552	67.72	1.64335e+08	2.27817e+08	8.18	25.06	1.6975e+08	1.52288e+08	1.59093e+08	1.83442e+08	2.42239e+08	1.6229e+08	2.14255e+08	3.00494e+08	High	High	High	High	High
FALSE	High	Master Protein	Q9ET01	Glycogen phosphorylase, liver form [OS=Mus musculus]	0	148.534	46	30	764	26	850	97.4	7.09	165.63	30	FALSE	other metabolic processes;other biological processes	cytosol;other cell component	other molecular function	Pf00343	110095	ENSMUSG00000021069	Pygl	mmu:110095; Q3UKJ0; Q9ET01	Neutrophil degranulation; Glycogen breakdown (glycogenolysis)	Glycogen metabolism	3	1	1.454	0.54	0.675245	66.43	2.98823e+08	4.06252e+08	20.31	31.15	3.97212e+08	2.49514e+08	3.1511e+08	2.83377e+08	4.8877e+08	4.66345e+08	2.28027e+08	3.53903e+08	High	High	High	High	High
FALSE	High	Master Protein	P38647	Stress-70 protein, mitochondrial [OS=Mus musculus]	0	147.88	43	24	1065	24	679	73.4	6.07	224.04	24	FALSE	cell organization and biogenesis;protein metabolism;other metabolic processes;transport;other biological processes	mitochondrion;nucleus;other cell component	other molecular function	Pf00012	15526	ENSMUSG00000024359	Hspa9	mmu:15526; P38647; Q3TW93; Q3UVN1; Q3V015; Q7TSZ0; Q9CQ05	Regulation of HSF1-mediated heat shock response		1	0	1.574	0.65	0.568961	73.87	2.26534e+08	3.43508e+08	29.64	24.49	2.44156e+08	2.73856e+08	1.27159e+08	2.10184e+08	3.11238e+08	3.79122e+08	2.15135e+08	3.84558e+08	High	High	High	High	High
FALSE	High	Master Protein	P08113	Endoplasmin [OS=Mus musculus]	0	144.812	49	34	437	33	802	92.4	4.82	104.13	34	FALSE	cell organization and biogenesis;protein metabolism;other metabolic processes;stress response;transport;other biological processes	non-structural extracellular;plasma membrane;other membranes;cytosol;ER/Golgi;other cell component	signal transduction activity or receptor binding;nucleic acid binding activity;other molecular function	Pf00183, Pf13589	22027	ENSMUSG00000020048	Hsp90b1	mmu:22027; P08113; P11427	Regulation of Insulin-like Growth Factor (IGF) transport and uptake by Insulin-like Growth Factor Binding Proteins (IGFBPs); Post-translational protein phosphorylation; Scavenging by Class A Receptors; Interleukin-4 and Interleukin-13 signaling; Trafficking and processing of endosomal TLR	Focal adhesion: PI3K-Akt-mTOR signaling pathway; Hypoxia-dependent self-renewal of myoblasts	7	1	1.365	0.45	0.74988	73.2	1.72938e+08	1.19258e+08	37.29	37.84	2.04293e+08	1.52817e+08	1.95709e+08	7.6033e+07	5.06146e+07	1.0712e+08	1.41081e+08	1.32771e+08	High	High	High	High	High
FALSE	High	Master Protein	Q9EQ20	Methylmalonate-semialdehyde dehydrogenase [acylating], mitochondrial [OS=Mus musculus]	0	144.36	57	24	954	24	535	57.9	8.07	193.18	24	FALSE	other metabolic processes;other biological processes	nucleus	other molecular function	Pf00171	104776	ENSMUSG00000021238	Aldh6a1	mmu:104776; Q3TDA2; Q8CIB4; Q9EQ20	Branched-chain amino acid catabolism		1	0	1.477	0.56	0.655252	62.71	9.83483e+07	1.43118e+08	34.31	37.69	1.15478e+08	1.4132e+08	8.37596e+07	6.28011e+07	1.22696e+08	1.66939e+08	8.66319e+07	2.15578e+08	High	High	High	High	High
FALSE	High	Master Protein	P05784	Keratin, type I cytoskeletal 18 [OS=Mus musculus]	0	143.27	58	25	765	16	423	47.5	5.33	155.79	25	TRUE	cell organization and biogenesis;transport;signal transduction;other biological processes	non-structural extracellular;plasma membrane;other membranes;cytosol;cytoskeleton;nucleus;other cell component	other molecular function	Pf00038	16668	ENSMUSG00000023043	Krt18	mmu:16668; P05784; Q3TIX1; Q3TJH6; Q3TJW7; Q61766	Formation of the cornified envelope	EGFR1 signaling pathway	3	8	0.321	-1.64	0.00515932	118.96	8.37007e+08	2.00053e+08	41.6	51.89	1.32826e+09	8.07606e+08	8.67479e+08	4.52935e+08	2.07892e+08	3.51553e+08	8.68189e+07	1.92511e+08	High	High	High	High	High
FALSE	High	Master Protein	Q8BH00	2-aminomuconic semialdehyde dehydrogenase [OS=Mus musculus]	0	142.057	74	25	1013	25	487	53.6	7.55	208.96	25	FALSE	other metabolic processes	other cell component	other molecular function	Pf00171	237320	ENSMUSG00000037542	Aldh8a1	mmu:237320; Q8BH00; Q91WS6	RA biosynthesis pathway		1	0	1.123	0.17	0.950572	51.96	6.23456e+08	7.50874e+08	27.03	5.11	6.16345e+08	4.84785e+08	6.30649e+08	9.09182e+08	7.3669e+08	7.6533e+08	7.10213e+08	7.99768e+08	High	High	High	High	High
FALSE	High	Master Protein	P50247	Adenosylhomocysteinase [OS=Mus musculus]	0	141.45	64	22	1831	22	432	47.7	6.54	287.75	22	FALSE	other metabolic processes;stress response;other biological processes	cytosol;ER/Golgi;nucleus;other cell component	other molecular function	Pf00670, Pf05221	269378	ENSMUSG00000027597; ENSMUSG00000048087	Ahcy	mmu:11615; mmu:269378; P50247; Q91WF1	Methylation; Sulfur amino acid metabolism	One-carbon metabolism; Glutathione and one-carbon metabolism	4	0	1.313	0.39	0.806056	64.2	1.82586e+09	2.24896e+09	15.9	38.76	2.03731e+09	1.39023e+09	1.91599e+09	1.73996e+09	3.09556e+09	2.64822e+09	1.15248e+09	1.90989e+09	High	High	High	High	High
FALSE	High	Master Protein	Q8BMS1	Trifunctional enzyme subunit alpha, mitochondrial [OS=Mus musculus]	0	141.353	47	27	1525	27	763	82.6	9.14	293.88	27	FALSE	other metabolic processes;other biological processes	mitochondrion	other molecular function	Pf00378, Pf00725, Pf02737	97212	ENSMUSG00000025745	Hadha	mmu:97212; Q3TCY3; Q5U5Y5; Q8BMS1; Q8QZU4	Beta oxidation of decanoyl-CoA to octanoyl-CoA-CoA; Beta oxidation of octanoyl-CoA to hexanoyl-CoA; Acyl chain remodeling of CL; Beta oxidation of palmitoyl-CoA to myristoyl-CoA; Beta oxidation of myristoyl-CoA to lauroyl-CoA; Beta oxidation of lauroyl-CoA to decanoyl-CoA-CoA; Beta oxidation of hexanoyl-CoA to butanoyl-CoA	Fatty acid beta-oxidation; Mitochondrial long chain fatty acid beta-oxidation	9	0	0.619	-0.69	0.363212	95.99	8.88238e+08	7.73781e+08	6.9	33.06	9.40719e+08	9.4502e+08	8.38686e+08	8.3453e+08	8.35734e+08	8.44283e+08	7.1642e+08	3.58595e+08	High	High	High	High	High
FALSE	High	Master Protein	P20029	Endoplasmic reticulum chaperone BiP [OS=Mus musculus]	0	140.58	45	27	922	25	655	72.4	5.16	206.4	27	FALSE	protein metabolism;other metabolic processes;stress response;transport;developmental processes;signal transduction;other biological processes	non-structural extracellular;plasma membrane;other membranes;cytosol;mitochondrion;ER/Golgi;nucleus;other cell component	translation activity;other molecular function	Pf00012	14828	ENSMUSG00000026864	Hspa5	mmu:14828; O35642; P20029; Q3UFF2; Q61630	Antigen Presentation: Folding, assembly and peptide loading of class I MHC; Regulation of HSF1-mediated heat shock response	Mapk signaling pathway; IL-24 Signaling pathway	4	2	1.447	0.53	0.680809	58.09	1.38275e+08	2.277e+08	26.77	29.84	1.42133e+08	1.8133e+08	1.34521e+08	9.15854e+07	1.44936e+08	1.89804e+08	2.82285e+08	2.73162e+08	High	High	High	High	High
FALSE	High	Master Protein	Q91V92	ATP-citrate synthase [OS=Mus musculus]	0	139.502	37	33	413	33	1091	119.7	7.44	98.06	33	FALSE	other metabolic processes	cytosol;nucleus	other molecular function	Pf00285, Pf00549, Pf02629, Pf16114	104112	ENSMUSG00000020917	Acly	mmu:104112; Q91V92	Neutrophil degranulation; Fatty acyl-CoA biosynthesis	Fatty acid biosynthesis	3	0	0.993	-0.01	0.948375	58.77	8.98632e+07	5.42428e+07	15.01	31.33	9.60697e+07	7.74375e+07	1.08601e+08	8.40576e+07	6.25445e+07	7.92e+07	3.88117e+07	4.7043e+07	High	High	High	High	High
FALSE	High	Master Protein	P47738	Aldehyde dehydrogenase, mitochondrial [OS=Mus musculus]	0	137.986	54	25	1148	22	519	56.5	7.62	228.34	25	FALSE	other metabolic processes;signal transduction;other biological processes	mitochondrion	other molecular function	Pf00171	11669	ENSMUSG00000029455	Aldh2	mmu:11669; P47738	Smooth Muscle Contraction; Ethanol oxidation; Metabolism of serotonin	Fatty acid omega-oxidation; Tryptophan metabolism	5	3	1.429	0.51	0.699174	59.69	9.6419e+08	1.71911e+09	17.49	32.56	9.52043e+08	9.76492e+08	8.34547e+08	1.24922e+09	9.41607e+08	1.52136e+09	2.15096e+09	1.94256e+09	High	High	High	High	High
FALSE	High	Master Protein	P17182	Alpha-enolase [OS=Mus musculus]	0	137.521	71	22	2896	7	434	47.1	6.8	517.21	22	FALSE	other metabolic processes;developmental processes;other biological processes	plasma membrane;other membranes;cytosol;nucleus;other cell component	nucleic acid binding activity;other molecular function	Pf00113, Pf03952	13806; 433182	ENSMUSG00000059040; ENSMUSG00000063524	Eno1	mmu:13806; mmu:433182; P17182; Q99KT7; Q9DCY7	Gluconeogenesis; Glycolysis	Glycolysis and gluconeogenesis	3	16	1.551	0.63	0.588842	75.79	1.23638e+09	2.18767e+09	24.57	32.74	1.32078e+09	1.15736e+09	1.08448e+09	1.81849e+09	1.30964e+09	2.05622e+09	2.32753e+09	3.03895e+09	High	High	High	High	High
FALSE	High	Master Protein	Q02053	Ubiquitin-like modifier-activating enzyme 1 [OS=Mus musculus]	0	137.47	43	26	509	24	1058	117.7	5.66	95.28	26	FALSE	protein metabolism;other metabolic processes;stress response	other membranes;cytosol;mitochondrion;ER/Golgi;nucleus;other cytoplasmic organelle;other cell component	other molecular function	Pf00899, Pf09358, Pf10585, Pf16190, Pf16191	22201	ENSMUSG00000001924	Uba1	A6H6S6; mmu:22201; P31253; Q02053; Q542H8	Antigen processing: Ubiquitination & Proteasome degradation; Synthesis of active ubiquitin: roles of E1 and E2 enzymes	Parkinson's disease; Proteasome degradation	4	0	1.143	0.19	0.937427	67.01	2.08166e+08	1.61663e+08	8.98	22.38	2.12931e+08	2.23908e+08	1.80586e+08	2.03508e+08	1.67548e+08	1.55984e+08	2.28339e+08	1.39697e+08	High	High	High	High	High
FALSE	High	Master Protein	P57780	Alpha-actinin-4 [OS=Mus musculus]	0	136.788	42	27	481	17	912	104.9	5.41	104.84	27	FALSE	cell organization and biogenesis;transport;developmental processes;signal transduction;other biological processes	plasma membrane;other membranes;cytoskeleton;nucleus;other cell component	cytoskeletal activity;nucleic acid binding activity;other molecular function	Pf00307, Pf00435, Pf08726	60595	ENSMUSG00000054808	Actn4	mmu:60595; P57780	Platelet degranulation	Primary focal segmental glomerulosclerosis (FSGS)	2	6	0.947	-0.08	0.907604	79.23	2.65057e+08	1.46801e+08	14.67	47.92	2.52997e+08	3.33764e+08	2.43059e+08	2.77692e+08	1.32516e+08	2.90045e+08	1.0276e+08	1.62625e+08	High	High	High	High	High
FALSE	High	Master Protein	Q9QXD6	Fructose-1,6-bisphosphatase 1 [OS=Mus musculus]	0	136.689	66	19	1153	19	338	36.9	6.57	257.24	19	FALSE	other metabolic processes;stress response;other biological processes	non-structural extracellular;cytosol;nucleus;other cell component	other molecular function	Pf00316, Pf18913	14121	ENSMUSG00000069805	Fbp1	mmu:14121; P97323; Q3UEH1; Q9QXD6	Gluconeogenesis	Glycolysis and gluconeogenesis	2	0	1.143	0.19	0.937427	68.44	8.44406e+08	9.36245e+08	12.95	19.22	7.82072e+08	9.11708e+08	7.72985e+08	1.00816e+09	1.04471e+09	9.4853e+08	6.46218e+08	9.24118e+08	High	High	High	High	High
FALSE	High	Master Protein	Q8VDJ3	Vigilin [OS=Mus musculus]	0	134.654	30	27	472	27	1268	141.7	6.87	101.55	27	FALSE	other metabolic processes;transport	non-structural extracellular;cytosol;nucleus;other cell component	nucleic acid binding activity	Pf00013	110611	ENSMUSG00000034088	Hdlbp	mmu:110611; Q8VDJ3	HDL clearance		1	0	0.633	-0.66	0.390987	81.43	1.52174e+08	9.4022e+07	32.73	45.71	1.34754e+08	2.38623e+08	1.16027e+08	1.71847e+08	7.61513e+07	1.66298e+08	1.16087e+08	5.89685e+07	High	High	High	High	High
FALSE	High	Master Protein	Q6PB66	Leucine-rich PPR motif-containing protein, mitochondrial [OS=Mus musculus]	0	134.541	34	30	389	30	1392	156.5	6.83	72.4	30	FALSE	RNA metabolism OR transcription;other metabolic processes;transport;other biological processes	other membranes;cytoskeleton;mitochondrion;nucleus;other cell component	cytoskeletal activity;nucleic acid binding activity;other molecular function	Pf01535, Pf13812	72416	ENSMUSG00000024120	Lrpprc	mmu:72416; Q6PB66; Q8K4V0; Q9CRX4	Cytoprotection by HMOX1; TP53 Regulates Metabolic Genes; Respiratory electron transport		3	0	0.442	-1.18	0.0602802	81.98	9.58397e+07	4.43852e+07	14.56	44.92	1.04756e+08	8.76827e+07	1.16425e+08	8.65022e+07	7.01074e+07	5.41244e+07	3.63985e+07	2.28728e+07	High	High	High	High	High
FALSE	High	Master Protein	Q91WU0	Carboxylesterase 1F [OS=Mus musculus]	0	134.16	53	21	669	18	561	61.6	6.48	118.42	21	FALSE	other metabolic processes;transport;other biological processes	cytosol;ER/Golgi;other cell component	other molecular function	Pf00135	234564	ENSMUSG00000031725	Ces1f	D6RHA4; mmu:234564; Q3UWB1; Q91WU0			0	1	1.728	0.79	0.42677	59.82	3.659e+08	5.33184e+08	10.65	23.35	3.90656e+08	3.42712e+08	4.13254e+08	3.3006e+08	7.76572e+08	4.9089e+08	4.8504e+08	5.79123e+08	High	High	High	High	High
FALSE	High	Master Protein	P05202	Aspartate aminotransferase, mitochondrial [OS=Mus musculus]	0	133.951	66	23	952	23	430	47.4	9	203.79	23	FALSE	other metabolic processes;transport;other biological processes	plasma membrane;other membranes;mitochondrion;other cell component	other molecular function	Pf00155	14719	ENSMUSG00000031672	Got2	mmu:14719; O09188; P05202; Q3TIP6; Q3UD91; Q5HZH5	Gluconeogenesis; Aspartate and asparagine metabolism; Glyoxylate metabolism and glycine degradation; Glutamate and glutamine metabolism	Glycolysis and gluconeogenesis; Alanine and aspartate metabolism	6	0	1.542	0.62	0.597805	65.39	4.19517e+08	4.71331e+08	31.69	33.1	3.79096e+08	6.21537e+08	2.94917e+08	4.64248e+08	2.80435e+08	5.13019e+08	4.33031e+08	6.52672e+08	High	High	High	High	High
FALSE	High	Master Protein	P16460	Argininosuccinate synthase [OS=Mus musculus]	0	133.273	56	21	1561	21	412	46.6	8.22	317.53	21	FALSE	other metabolic processes;stress response;developmental processes;other biological processes	other membranes;cytosol;mitochondrion;nucleus;other cell component	other molecular function	Pf00764, Pf20979	11898	ENSMUSG00000076441	Ass1	mmu:11898; P16460	Urea cycle	Alanine and aspartate metabolism	2	0	0.885	-0.18	0.845356	97.53	1.29011e+09	5.29798e+08	54.99	112.97	1.93491e+09	8.60188e+08	2.07567e+09	5.8742e+08	2.68955e+09	8.15399e+08	2.09846e+08	3.44231e+08	High	High	High	High	High
FALSE	High	Master Protein	P11499	Heat shock protein HSP 90-beta [OS=Mus musculus]	0	131.952	43	26	942	17	724	83.2	5.03	227.38	26	FALSE	cell cycle OR cell proliferation;cell organization and biogenesis;protein metabolism;DNA metabolism;other metabolic processes;stress response;developmental processes;other biological processes	non-structural extracellular;plasma membrane;other membranes;cytosol;nucleus;other cytoplasmic organelle;other cell component	signal transduction activity or receptor binding;enzyme regulator activity;cytoskeletal activity;nucleic acid binding activity;other molecular function	Pf00183, Pf13589	15516	ENSMUSG00000023944	Hsp90ab1	mmu:15516; O89078; P11499; Q3UIQ7	The role of GTSE1 in G2/M progression after G2 checkpoint; Regulation of actin dynamics for phagocytic cup formation; Neutrophil degranulation; HSP90 chaperone cycle for steroid hormone receptors (SHR) in the presence of ligand; Attenuation phase; Estrogen-dependent gene expression; Sema3A PAK dependent Axon repulsion; Aryl hydrocarbon receptor signalling; DDX58/IFIH1-mediated induction of interf…	Focal adhesion: PI3K-Akt-mTOR signaling pathway	15	6	1.1	0.14	0.96823	53.85	2.10775e+08	1.09975e+08	29.31	16.51	2.22974e+08	2.7571e+08	1.99244e+08	1.29583e+08	7.89898e+07	1.1642e+08	1.0618e+08	1.13904e+08	High	High	High	High	High
FALSE	High	Master Protein	P26443	Glutamate dehydrogenase 1, mitochondrial [OS=Mus musculus]	0	131.776	56	24	1192	8	558	61.3	8	254.62	24	FALSE	other metabolic processes;developmental processes;other biological processes	mitochondrion;ER/Golgi;other cell component	other molecular function	Pf00208, Pf02812	14661	ENSMUSG00000021794	Glud1	mmu:14661; P26443; Q8C273	Transcriptional activation of mitochondrial biogenesis; Glutamate and glutamine metabolism		2	16	1.213	0.28	0.887436	63.61	5.60162e+08	7.29718e+08	21.78	19.09	6.04821e+08	7.61382e+08	5.18801e+08	4.68989e+08	6.54115e+08	6.63758e+08	9.68638e+08	8.02234e+08	High	High	High	High	High
FALSE	High	Master Protein	P63017	Heat shock cognate 71 kDa protein [OS=Mus musculus]	0	129.164	52	27	741	18	646	70.8	5.52	143.71	27	FALSE	cell cycle OR cell proliferation;cell organization and biogenesis;protein metabolism;RNA metabolism OR transcription;other metabolic processes;stress response;transport;developmental processes;other biological processes	non-structural extracellular;plasma membrane;other membranes;cytosol;cytoskeleton;ER/Golgi;nucleus;other cytoplasmic organelle;other cell component	signal transduction activity or receptor binding;nucleic acid binding activity;other molecular function	Pf00012	15481	ENSMUSG00000015656	Hspa8	mmu:15481; P08109; P12225; P63017; Q3U6R0; Q3U764; Q3U7D7; Q3U7E2; Q3U9B4; Q3U9G0; Q3UGM0; Q5FWJ6; Q62373; Q62374; Q62375; Q6NZD0	Neutrophil degranulation; Regulation of HSF1-mediated heat shock response; mRNA Splicing - Major Pathway; PKR-mediated signaling; HSP90 chaperone cycle for steroid hormone receptors (SHR) in the presence of ligand; Clathrin-mediated endocytosis; Golgi Associated Vesicle Biogenesis; Attenuation phase; Lysosome Vesicle Biogenesis; GABA synthesis, release, reuptake and degradation; AUF1 (hnRNP D0) b…	Mapk signaling pathway; Exercise-induced circadian regulation	15	5	1.476	0.56	0.657051	57.99	6.78361e+08	1.14428e+09	22.35	35.58	6.01051e+08	7.65616e+08	5.10363e+08	8.44432e+08	8.25213e+08	1.07929e+09	1.21318e+09	1.86526e+09	High	High	High	High	High
FALSE	High	Master Protein	P01027	Complement C3 [OS=Mus musculus]	0	128.691	29	29	334	28	1663	186.4	6.73	67.47	29	FALSE	cell organization and biogenesis;protein metabolism;other metabolic processes;stress response;developmental processes;other biological processes	non-structural extracellular;plasma membrane;other membranes;other cell component	signal transduction activity or receptor binding;enzyme regulator activity;other molecular function	Pf00207, Pf01759, Pf01821, Pf01835, Pf07677, Pf07678, Pf07703, Pf17789, Pf17790, Pf17791, Pf21308, Pf21406	12266	ENSMUSG00000024164	C3	mmu:12266; P01027; Q61370; Q80XP1	Immunoregulatory interactions between a Lymphoid and a non-Lymphoid cell; Regulation of Complement cascade; Neutrophil degranulation; Regulation of Insulin-like Growth Factor (IGF) transport and uptake by Insulin-like Growth Factor Binding Proteins (IGFBPs); Post-translational protein phosphorylation; G alpha (i) signalling events; Peptide ligand-binding receptors; Alternative complement activati…	Complement activation, classical pathway; Tyrobp causal network in microglia; Comprehensive IL-17A signaling	12	1	1.501	0.59	0.63363	66.92	7.65353e+07	1.39368e+08	21.16	42.89	5.82767e+07	9.78739e+07	7.94972e+07	7.36838e+07	8.22562e+07	1.0305e+08	1.88486e+08	2.09387e+08	High	High	High	High	High
FALSE	High	Master Protein	P35505	Fumarylacetoacetase [OS=Mus musculus]	0	128.595	61	17	1041	17	419	46.1	7.18	188.02	17	FALSE	other metabolic processes		other molecular function	Pf01557, Pf09298	14085	ENSMUSG00000030630	Fah	mmu:14085; P35505; Q3TY87; Q9QW65	Tyrosine catabolism		1	0	1.406	0.49	0.723048	66.59	1.42623e+09	1.60406e+09	18.75	25.29	1.56787e+09	1.15811e+09	1.29738e+09	1.76364e+09	1.66237e+09	1.54779e+09	1.30136e+09	2.31243e+09	High	High	High	High	High
FALSE	High	Master Protein	P24549	Aldehyde dehydrogenase 1A1 [OS=Mus musculus]	0	128.287	46	20	836	11	501	54.4	7.8	190.74	20	FALSE	other metabolic processes;stress response;developmental processes;other biological processes	cytosol;other cell component	other molecular function	Pf00171	11668	ENSMUSG00000053279	Aldh1a1	mmu:11668; P24549; Q7TQJ0; Q811J0	RA biosynthesis pathway; Ethanol oxidation; Fructose catabolism	Retinol metabolism; Dopaminergic neurogenesis; Fatty acid omega-oxidation; Tryptophan metabolism	7	0	1.52	0.6	0.61466	79.59	2.31742e+08	3.92286e+08	58.11	35.3	3.37341e+08	5.12859e+08	1.58322e+08	1.59199e+08	3.3893e+08	4.54043e+08	3.07695e+08	6.4891e+08	High	High	High	High	High
FALSE	High	Master Protein	P11679	Keratin, type II cytoskeletal 8 [OS=Mus musculus]	0	127.838	48	26	523	12	490	54.5	5.82	102.14	26	FALSE	cell organization and biogenesis;stress response;developmental processes;signal transduction;other biological processes	plasma membrane;other membranes;cytoskeleton;nucleus;other cell component	other molecular function	Pf00038, Pf16208	16691	ENSMUSG00000049382	Krt8	mmu:16691; P11679; Q3KQK5; Q3TGI1; Q3TJE1; Q3TKY7; Q61463; Q61518; Q61519	Formation of the cornified envelope	Primary focal segmental glomerulosclerosis (FSGS); EGFR1 signaling pathway	4	11	0.425	-1.23	0.0473657	87.41	2.05273e+08	2.8933e+07	45.42	63.09	3.35788e+08	2.03833e+08	2.06723e+08	1.00884e+08	4.93959e+07	6.16863e+07	1.69471e+07	1.68895e+07	High	High	High	High	High
FALSE	High	Master Protein	P97807	Fumarate hydratase, mitochondrial [OS=Mus musculus]	0	126.134	55	18	1050	18	507	54.3	9.04	180.78	18	FALSE	DNA metabolism;other metabolic processes;stress response;other biological processes	cytosol;mitochondrion;nucleus;other cell component	other molecular function	Pf00206, Pf10415	14194	ENSMUSG00000026526	Fh	mmu:14194; P97807; Q3UIA9; Q99JL0; Q9DCX0	Citric acid cycle (TCA cycle)	TCA cycle; Amino acid metabolism	3	0	1.357	0.44	0.755848	68.84	5.30036e+08	5.45444e+08	10.94	25.65	5.44909e+08	5.05446e+08	6.37757e+08	5.15569e+08	5.66549e+08	5.25124e+08	3.09908e+08	5.87412e+08	High	High	High	High	High
FALSE	High	Master Protein	E9PVA8	Stalled ribosome sensor GCN1 [OS=Mus musculus]	0	126.057	18	31	284	31	2671	292.8	7.36	47.84	31	FALSE	protein metabolism;other metabolic processes;stress response;other biological processes	cytosol;translational apparatus;other cell component	enzyme regulator activity;translation activity;other molecular function		231659	ENSMUSG00000041638	Gcn1	B2RWW6; E9PVA8; mmu:231659			0	0	0.729	-0.46	0.60444	72.5	3.25716e+07	1.96485e+07	23.7	39.94	2.858e+07	2.37254e+07	4.05038e+07	3.71207e+07	2.05064e+07	2.51584e+07	1.88264e+07	8.03897e+06	High	High	High	High	High
FALSE	High	Master Protein	B5X0G2	Major urinary protein 17 [OS=Mus musculus]	0	126.054	72	15	1506	3	180	20.6	5.02	260.46	15	FALSE		non-structural extracellular	other molecular function	Pf00061		ENSMUSG00000096688	Mup17	B5X0G2; mmu:100039206			0	0	1.957	0.97	0.258648	54.32	6.93863e+07	1.33973e+08	41.81	42.34	7.48732e+07	1.14183e+08	6.43015e+07	4.05082e+07	1.02469e+08	1.75164e+08	7.67774e+07	2.01133e+08	High	High	High	High	High
FALSE	High	Master Protein	P11588	Major urinary protein 1 [OS=Mus musculus]	0	125.11	75	16	1566	1	180	20.6	5.1	283.08	16	FALSE	cell organization and biogenesis;other metabolic processes;stress response;signal transduction;other biological processes	non-structural extracellular;cytosol;nucleus	signal transduction activity or receptor binding;kinase activity;other molecular function	Pf00061	100039054	ENSMUSG00000094793	Mup1	mmu:100039054; P11588; Q61921			0	1	0.484	-1.05	0.106356	132.02	5.11552e+08	1.97064e+08	62.01	110.96	7.10282e+08	3.68424e+08	9.35829e+08	1.77302e+08	9.79856e+08	6.52119e+08	5.95508e+07	8.04469e+06	n/a	n/a	n/a	n/a	n/a
FALSE	High	Master Protein	P60710	Actin, cytoplasmic 1 [OS=Mus musculus]	0	124.832	71	20	1453	11	375	41.7	5.48	323.82	20	TRUE	cell cycle OR cell proliferation;cell organization and biogenesis;protein metabolism;other metabolic processes;developmental processes;other biological processes	plasma membrane;other membranes;cytosol;cytoskeleton;nucleus;other cell component	cytoskeletal activity;other molecular function	Pf00022	11461	ENSMUSG00000029580	Actb	mmu:11461; P02570; P60710; P70514; P99021; Q11211; Q3TI89; Q3TVP6; Q64316; Q6ZWM3	Cell-extracellular matrix interactions; Interaction between L1 and Ankyrins; Regulation of actin dynamics for phagocytic cup formation; MAP2K and MAPK activation; RHO GTPases Activate Formins; Recycling pathway of L1; RHO GTPases activate IQGAPs; Clathrin-mediated endocytosis; EPHB-mediated forward signaling; Adherens junctions interactions; Formation of annular gap junctions; VEGFA-VEGFR2 Pathwa…	Myometrial relaxation and contraction pathways; Regulation of actin cytoskeleton; Focal adhesion	18	7	1.123	0.17	0.950572	80.01	1.67865e+09	1.35506e+09	21.28	15.6	1.2075e+09	1.89713e+09	1.48534e+09	1.9302e+09	1.43994e+09	1.27518e+09	1.73943e+09	1.25925e+09	High	High	High	High	High
FALSE	High	Master Protein	Q01853	Transitional endoplasmic reticulum ATPase [OS=Mus musculus]	0	123.774	49	28	543	27	806	89.3	5.26	117.82	28	FALSE	cell cycle OR cell proliferation;cell organization and biogenesis;protein metabolism;DNA metabolism;other metabolic processes;stress response;transport;other biological processes	other membranes;cytosol;ER/Golgi;nucleus;other cell component	signal transduction activity or receptor binding;enzyme regulator activity;other molecular function	Pf00004, Pf02359, Pf02933, Pf17862	269523	ENSMUSG00000028452	Vcp	mmu:269523; Q01853; Q3TFH9; Q3TIM2; Q3TXN9; Q6PI18; Q8BSR6; Q8CEG4	Neddylation; ABC-family proteins mediated transport; Hedgehog ligand biogenesis; KEAP1-NFE2L2 pathway; Neutrophil degranulation; Ovarian tumor domain proteases; RHOH GTPase cycle; Translesion Synthesis by POLH; HSF1 activation; N-glycan trimming in the ER and Calnexin/Calreticulin cycle; Josephin domain DUBs; Protein methylation	IL-9 signaling pathway	13	0	1.581	0.66	0.563932	67.32	2.77896e+08	5.76842e+08	30.44	29.71	2.37193e+08	2.70283e+08	2.85724e+08	4.49104e+08	4.54522e+08	4.65062e+08	7.15488e+08	8.18237e+08	High	High	High	High	High
FALSE	High	Master Protein	P16331	Phenylalanine-4-hydroxylase [OS=Mus musculus]	0	121.898	65	22	639	22	453	51.9	6.3	120.49	22	FALSE	protein metabolism;other metabolic processes		other molecular function	Pf00351, Pf01842	18478	ENSMUSG00000020051	Pah	mmu:18478; P16331; Q91WV1	Phenylalanine metabolism	Biogenic amine synthesis	2	0	0.823	-0.28	0.752558	60.92	6.68357e+08	4.36528e+08	27.93	35.59	6.12505e+08	6.53329e+08	6.8373e+08	1.0671e+09	7.05262e+08	4.54422e+08	4.19339e+08	3.07614e+08	High	High	High	High	High
FALSE	High	Master Protein	Q61176	Arginase-1 [OS=Mus musculus]	0	121.435	57	18	949	18	323	34.8	7.01	195.59	18	FALSE	other metabolic processes;stress response;other biological processes	non-structural extracellular;other membranes;cytosol;mitochondrion;other cell component	other molecular function	Pf00491	11846	ENSMUSG00000019987	Arg1	mmu:11846; Q3TB74; Q3UEL0; Q4FK78; Q61176; Q80VI4	Neutrophil degranulation; Urea cycle	Spinal cord injury	3	0	1.241	0.31	0.865528	57.74	7.29313e+08	1.21907e+09	33.67	41.63	8.47657e+08	1.10029e+09	5.1095e+08	6.27492e+08	5.93844e+08	1.16721e+09	1.27323e+09	1.82887e+09	High	High	High	High	High
FALSE	High	Master Protein	Q9QXF8	Glycine N-methyltransferase [OS=Mus musculus]	0	120.896	84	19	839	19	293	32.7	7.44	147.24	19	FALSE	cell organization and biogenesis;other metabolic processes;other biological processes	cytosol;other cell component	other molecular function	Pf13847	14711	ENSMUSG00000002769	Gnmt	mmu:14711; Q91WN7; Q9QXF8	Glyoxylate metabolism and glycine degradation	One-carbon metabolism and related pathways	2	0	1.195	0.26	0.900656	71.02	6.39897e+08	4.6007e+08	37.3	56.14	8.07744e+08	5.06928e+08	9.92878e+08	4.47427e+08	1.02498e+09	5.17148e+08	3.1115e+08	4.09292e+08	High	High	High	High	High
FALSE	High	Master Protein	O35945	Aldehyde dehydrogenase, cytosolic 1 [OS=Mus musculus]	0	120.867	41	20	749	11	501	54.6	7.71	149.07	20	FALSE	other metabolic processes;other biological processes	cytosol	other molecular function	Pf00171	26358	ENSMUSG00000024747	Aldh1a7	mmu:26358; O35945; Q80ZX7			0	6	1.462	0.55	0.668303	68.98	2.8618e+08	6.90958e+08	62.81	57.12	2.82905e+08	7.11825e+08	1.94395e+08	2.89494e+08	3.2665e+08	5.70043e+08	1.35567e+09	8.3752e+08	High	High	High	High	High
FALSE	High	Master Protein	Q9QXX4	Electrogenic aspartate/glutamate antiporter SLC25A13, mitochondrial [OS=Mus musculus]	0	120.633	53	24	547	21	676	74.4	8.6	112.88	24	FALSE	other metabolic processes;transport;other biological processes	other membranes;mitochondrion	transporter activity;other molecular function	Pf00153	50799	ENSMUSG00000015112	Slc25a13	mmu:50799; Q9CZF6; Q9DCF5; Q9QXX4	Gluconeogenesis; Aspartate and asparagine metabolism		2	2	0.988	-0.02	0.943987	69.48	1.68651e+08	1.15554e+08	25.25	56.22	1.58464e+08	2.54253e+08	1.51949e+08	1.79493e+08	2.29359e+08	1.3905e+08	5.85461e+07	9.60285e+07	High	High	High	High	High
FALSE	High	Master Protein	A2AN08	E3 ubiquitin-protein ligase UBR4 [OS=Mus musculus]	0	120.363	12	30	238	30	5180	571.9	6.06	36.2	30	FALSE	protein metabolism;other metabolic processes;other biological processes	other membranes;cytosol;cytoskeleton;nucleus	other molecular function	Pf02207, Pf13764, Pf19423		ENSMUSG00000066036	Ubr4	A2AN07; A2AN08; A2AN09; A2AN10; A2AN11; mmu:69116; Q52KI4; Q6PB49; Q6PFC7; Q80Y11; Q8BGB9; Q8C3E8; Q8C4W5; Q8C8X7; Q8CGE0; Q8CHF3	Neutrophil degranulation; Antigen processing: Ubiquitination & Proteasome degradation		2	0	0.553	-0.86	0.375621	41.66	1.36727e+07	119281	23.65	34.95	1.52611e+07	8.98752e+06	1.55834e+07	1.22497e+07	154082	169480	92339.8	82569.6	High	High	High	High	High
FALSE	High	Master Protein	P28271	Cytoplasmic aconitate hydratase [OS=Mus musculus]	0	120.303	39	23	721	22	889	98.1	7.5	152.54	23	FALSE	other metabolic processes;transport;developmental processes;other biological processes	cytosol;ER/Golgi;other cell component	nucleic acid binding activity;other molecular function	Pf00330, Pf00694	11428	ENSMUSG00000028405	Aco1	mmu:11428; P28271; Q3TQ15; Q99K54	Iron uptake and transport	mRNA processing	2	1	1.083	0.12	0.981637	67.44	5.33588e+08	3.72373e+08	22.65	52.93	6.36915e+08	4.25647e+08	6.58835e+08	4.47024e+08	8.11531e+08	3.7525e+08	2.69618e+08	3.69518e+08	High	High	High	High	High
FALSE	High	Master Protein	Q8CC88	von Willebrand factor A domain-containing protein 8 [OS=Mus musculus]	0	120.239	23	30	199	30	1905	213.3	6.6	43.91	30	FALSE		mitochondrion;other cytoplasmic organelle;other cell component	other molecular function	Pf07728	219189	ENSMUSG00000058997	Vwa8	mmu:219189; Q3U4P9; Q6ZQ94; Q8CC88; Q8CDH8; Q8VCU3			0	0	0.798	-0.33	0.72389	94.44	2.33708e+07	2.47788e+06	8.97	39.06	2.35161e+07	2.32265e+07	2.46121e+07	1.98704e+07	2.64199e+06	3.87758e+06	1.44952e+06	2.32397e+06	High	High	High	High	High
FALSE	High	Master Protein	P35492	Histidine ammonia-lyase [OS=Mus musculus]	0	120.18	48	19	735	19	657	72.2	6.34	153.02	19	FALSE	other metabolic processes	other cell component	other molecular function	Pf00221, Pf12053	15109	ENSMUSG00000020017	Hal	mmu:15109; P35492	Histidine catabolism		1	0	1.593	0.67	0.550844	56.39	2.11211e+08	1.61786e+08	15.34	20.29	2.26681e+08	1.89439e+08	1.96796e+08	2.63275e+08	1.751e+08	1.49484e+08	1.17788e+08	1.91494e+08	High	High	High	High	High
FALSE	High	Master Protein	Q62261	Spectrin beta chain, non-erythrocytic 1 [OS=Mus musculus]	0	119.748	20	29	247	29	2363	274.1	5.58	46.11	29	FALSE	cell cycle OR cell proliferation;cell organization and biogenesis;transport;developmental processes;other biological processes	plasma membrane;other membranes;cytosol;cytoskeleton;nucleus;other cell component	cytoskeletal activity;other molecular function	Pf00307, Pf00435, Pf15410	20742	ENSMUSG00000020315	Sptbn1	A2AFU1; mmu:20742; Q3TEM7; Q5SQL8; Q5SQL9; Q62261; Q9QWJ7	COPI-mediated anterograde transport; RAF/MAP kinase cascade; NCAM signaling for neurite out-growth; Interaction between L1 and Ankyrins; RHOU GTPase cycle; RHOV GTPase cycle		6	0	0.905	-0.14	0.943987	58.07	6.79717e+06	6.34886e+06	34.59	39.13	7.49113e+06	9.97468e+06	6.1675e+06	4.23506e+06	3.89454e+06	9.78618e+06	5.27314e+06	7.64403e+06	High	High	High	High	High
FALSE	High	Master Protein	P11589	Major urinary protein 2 [OS=Mus musculus]	0	119.527	68	16	1405	2	180	20.7	5.11	234.78	16	FALSE	cell organization and biogenesis;other metabolic processes;signal transduction;other biological processes	non-structural extracellular;cytosol;nucleus	kinase activity;other molecular function	Pf00061			Mup2	P11589; Q99JF6			0	16	1.746	0.8	0.411375	100.34	4.81522e+08	1.29021e+09	25.31	55.57	4.53563e+08	7.39425e+08	4.5178e+08	5.11205e+08	4.92858e+08	1.04869e+09	2.23605e+09	1.58736e+09	High	High	High	High	High
FALSE	High	Master Protein	O88844	Isocitrate dehydrogenase [NADP] cytoplasmic [OS=Mus musculus]	0	118.966	56	22	639	21	414	46.6	7.17	122.28	22	FALSE	other metabolic processes;stress response;developmental processes;other biological processes	cytosol;mitochondrion;other cytoplasmic organelle;other cell component	other molecular function	Pf00180	15926	ENSMUSG00000025950	Idh1	mmu:15926; O88844; Q3UAV7	Neutrophil degranulation; Peroxisomal protein import; NADPH regeneration	Glutathione metabolism; Oxidative stress and redox pathway; Glutathione and one-carbon metabolism	6	1	1.449	0.54	0.679444	53.81	2.26251e+08	2.56497e+08	26.35	40.16	2.92604e+08	2.24535e+08	2.2798e+08	1.48628e+08	2.18013e+08	2.36166e+08	2.78577e+08	4.83063e+08	High	High	High	High	High
FALSE	High	Master Protein	P16015	Carbonic anhydrase 3 [OS=Mus musculus]	0	118.448	87	20	864	20	260	29.3	7.37	187.16	20	FALSE	other metabolic processes;stress response;other biological processes	cytosol;other cell component	other molecular function	Pf00194	12350	ENSMUSG00000027559	Ca3	mmu:12350; P16015; Q9ERN8	Reversible hydration of carbon dioxide		1	0	1.07	0.1	0.991356	97.26	3.94961e+09	2.91533e+09	16.38	28.14	4.081e+09	3.88845e+09	2.79448e+09	4.01173e+09	1.91682e+09	2.97164e+09	2.86009e+09	3.92529e+09	High	High	High	High	High
FALSE	High	Master Protein	Q91XD4	Formimidoyltransferase-cyclodeaminase [OS=Mus musculus]	0	117.809	56	22	995	22	541	58.9	6.11	194.46	22	FALSE	cell organization and biogenesis;other metabolic processes	plasma membrane;other membranes;cytosol;cytoskeleton;ER/Golgi	cytoskeletal activity;other molecular function	Pf02971, Pf04961, Pf07837	14317	ENSMUSG00000001155	Ftcd	mmu:14317; Q91XD4	Histidine catabolism	One-carbon metabolism	2	0	1.242	0.31	0.865121	71.93	6.65178e+08	1.12981e+09	40.11	22.51	6.60438e+08	6.69952e+08	6.32177e+08	1.30974e+09	8.93997e+08	1.05494e+09	1.51101e+09	1.20999e+09	High	High	High	High	High
FALSE	High	Master Protein	P50544	Very long-chain specific acyl-CoA dehydrogenase, mitochondrial [OS=Mus musculus]	0	117.291	47	21	872	21	656	70.8	8.75	166.84	21	FALSE	other metabolic processes;stress response;other biological processes	other membranes;mitochondrion;nucleus	other molecular function	Pf00441, Pf02770, Pf02771, Pf21343	11370	ENSMUSG00000018574	Acadvl	mmu:11370; O35289; O55133; P50544	Beta oxidation of palmitoyl-CoA to myristoyl-CoA	Fatty acid beta-oxidation; Mitochondrial long chain fatty acid beta-oxidation	3	0	0.929	-0.11	0.893712	72.22	3.76314e+08	3.81077e+08	11.5	31.5	3.24775e+08	3.50405e+08	4.04139e+08	4.14572e+08	4.88203e+08	3.69164e+08	3.93374e+08	2.10894e+08	High	High	High	High	High
FALSE	High	Master Protein	Q8BGQ7	Alanine--tRNA ligase, cytoplasmic [OS=Mus musculus]	0	117.256	47	26	356	26	968	106.8	5.67	83.14	26	FALSE	protein metabolism;RNA metabolism OR transcription;other metabolic processes;developmental processes;other biological processes	cytosol;mitochondrion	nucleic acid binding activity;other molecular function	Pf01411, Pf02272, Pf07973	234734	ENSMUSG00000031960	Aars1	mmu:234734; Q8BGQ7; Q8BXR0			0	0	1.206	0.27	0.892549	57.77	1.21066e+08	1.5691e+08	27.63	7.77	1.51742e+08	9.65917e+07	1.54583e+08	9.1664e+07	1.67998e+08	1.40594e+08	1.51733e+08	1.62265e+08	High	High	High	High	High
FALSE	High	Master Protein	Q5SWU9	Acetyl-CoA carboxylase 1 [OS=Mus musculus]	0	117.015	21	29	247	26	2345	265.1	6.39	39.64	29	FALSE	cell organization and biogenesis;protein metabolism;other metabolic processes;other biological processes	cytosol;cytoskeleton;nucleus	other molecular function	Pf00289, Pf00364, Pf01039, Pf02785, Pf02786, Pf08326, Pf21385	107476	ENSMUSG00000020532	Acaca	A2A6H4; mmu:107476; Q5SWU6; Q5SWU7; Q5SWU8; Q5SWU9; Q6JIZ1; Q6PHL9; Q705X8; Q705X9; Q91VC8; Q925C4; Q925C5	Biotin transport and metabolism; ChREBP activates metabolic gene expression; Carnitine metabolism; Fatty acyl-CoA biosynthesis	Focal adhesion: PI3K-Akt-mTOR signaling pathway; Fatty acid biosynthesis; Dysregulated miRNA targeting in insulin/PI3K-AKT signaling; Leptin and adiponectin	8	2	0.779	-0.36	0.743196	49.05	1.92359e+07	537964	19.24	38.38	2.09551e+07	1.31429e+07	1.84713e+07	2.00322e+07	649967	800175	445262	321464	High	High	High	High	High
FALSE	High	Master Protein	P41216	Long-chain-fatty-acid--CoA ligase 1 [OS=Mus musculus]	0	115.027	44	26	495	23	699	77.9	7.15	115.6	26	FALSE	other metabolic processes;transport;signal transduction;other biological processes	other membranes;mitochondrion;ER/Golgi;other cytoplasmic organelle	enzyme regulator activity;other molecular function	Pf00501	14081	ENSMUSG00000018796	Acsl1	mmu:14081; P41216; Q6GTG6; Q9DBK5	Synthesis of very long-chain fatty acyl-CoAs; Linoleic acid (LA) metabolism; alpha-linolenic acid (ALA) metabolism	Fatty acid beta-oxidation; PPAR signaling pathway; Fatty acid biosynthesis; Mitochondrial long chain fatty acid beta-oxidation; Cholesterol metabolism with Bloch and Kandutsch-Russell pathways; Omega-3 / omega-6 fatty acid synthesis; Omega-9 fatty acid synthesis	10	2	0.813	-0.3	0.743196	77.79	4.51658e+08	3.02872e+08	36.22	50.5	3.52761e+08	6.38233e+08	2.92365e+08	5.78281e+08	2.78444e+08	5.7868e+08	3.29443e+08	1.73792e+08	High	High	High	High	High
FALSE	High	Master Protein	Q8K2B3	Succinate dehydrogenase [ubiquinone] flavoprotein subunit, mitochondrial [OS=Mus musculus]	0	114.893	51	20	619	20	664	72.5	7.37	107.31	20	FALSE	other metabolic processes;developmental processes	other membranes;mitochondrion;nucleus	other molecular function	Pf00890, Pf02910	66945	ENSMUSG00000021577	Sdha	mmu:66945; Q0QF19; Q3UH25; Q3UKP7; Q3V4B1; Q8K2B3; Q921P5; Q9Z1Z4	Citric acid cycle (TCA cycle)	Electron transport chain; TCA cycle	3	0	1.061	0.09	0.997669	67.58	3.51103e+08	9.07445e+07	41.6	90.22	4.10343e+08	3.00416e+08	5.25445e+08	1.81484e+08	3.62592e+08	1.0153e+08	7.24497e+07	8.11049e+07	High	High	High	High	High
FALSE	High	Master Protein	Q9CPY7	Cytosol aminopeptidase [OS=Mus musculus]	0	114.672	54	21	620	21	519	56.1	7.72	120.93	21	FALSE	protein metabolism	ER/Golgi;other cell component	other molecular function	Pf00883, Pf02789	66988	ENSMUSG00000039682	Lap3	mmu:66988; Q3TFS5; Q4FJV1; Q4FK15; Q99P44; Q9CPY7; Q9CWN8		Oxidative stress and redox pathway	1	0	1.506	0.59	0.629299	65.47	2.68746e+08	3.36975e+08	22.19	10.55	2.63352e+08	2.55586e+08	2.7425e+08	3.95399e+08	2.98698e+08	3.49146e+08	3.82782e+08	3.25227e+08	High	High	High	High	High
FALSE	High	Master Protein	Q8BX70	Intermembrane lipid transfer protein VPS13C [OS=Mus musculus]	0	114.469	16	33	132	33	3748	419.8	6.81	21.3	33	FALSE	cell organization and biogenesis;transport;other biological processes	other membranes;cytosol;mitochondrion;ER/Golgi;other cytoplasmic organelle;other cell component		Pf06650, Pf09333, Pf12624, Pf16908, Pf16909, Pf16910, Pf21679	320528	ENSMUSG00000035284	Vps13c	mmu:320528; Q3V3W5; Q6ZPE1; Q8BLB1; Q8BQI7; Q8BX70			0	0	0.01	-6.64	2.9744e-17		8.11253e+06		17.95		7.71752e+06	1.03006e+07	8.52776e+06	6.77685e+06					High	High	High	High	High
FALSE	High	Master Protein	P53657	Pyruvate kinase PKLR [OS=Mus musculus]	0	114.318	48	21	640	20	574	62.3	7.09	109.17	21	FALSE	other metabolic processes;other biological processes	plasma membrane;other membranes;cytosol;other cell component	kinase activity;other molecular function	Pf00224, Pf02887			Pklr	P53657			0	1	1.397	0.48	0.72892	64.54	2.81033e+08	4.25158e+08	55.82	38.84	2.80295e+08	1.71789e+08	2.81773e+08	6.03377e+08	3.15778e+08	2.59088e+08	5.76731e+08	5.72424e+08	High	High	High	High	High
FALSE	High	Master Protein	Q91YI0	Argininosuccinate lyase [OS=Mus musculus]	0	113.66	47	22	861	22	464	51.7	6.96	178.62	22	FALSE	other metabolic processes;developmental processes;other biological processes	other membranes;cytosol;mitochondrion;other cell component	other molecular function	Pf00206, Pf14698	109900	ENSMUSG00000025533	Asl	mmu:109900; Q3UFA2; Q91YI0	Urea cycle	Alanine and aspartate metabolism	2	0	1.361	0.44	0.751918	62.23	4.98999e+08	4.81907e+08	20.79	8.7	4.78018e+08	5.20901e+08	7.08503e+08	4.64752e+08	4.72485e+08	5.41603e+08	4.40451e+08	4.91516e+08	High	High	High	High	High
FALSE	High	Master Protein	O70475	UDP-glucose 6-dehydrogenase [OS=Mus musculus]	0	113.457	59	21	535	21	493	54.8	7.56	99.55	21	FALSE	cell organization and biogenesis;protein metabolism;other metabolic processes;developmental processes	cytosol;nucleus	other molecular function	Pf00984, Pf03720, Pf03721	22235	ENSMUSG00000029201	Ugdh	mmu:22235; O70475	Formation of the active cofactor, UDP-glucuronate	Glucuronidation	2	0	1.092	0.13	0.97276	84.86	3.04409e+08	2.39708e+08	21.71	17.08	2.96409e+08	2.01236e+08	3.12624e+08	3.48661e+08	2.19492e+08	1.97222e+08	2.61786e+08	2.89063e+08	High	High	High	High	High
FALSE	High	Master Protein	Q921H8	3-ketoacyl-CoA thiolase A, peroxisomal [OS=Mus musculus]	0	112.65	70	16	575	7	424	43.9	8.44	129.35	16	FALSE	other metabolic processes;other biological processes	other cytoplasmic organelle	other molecular function	Pf00108, Pf02803	113868	ENSMUSG00000036138	Acaa1a	mmu:113868; Q921H8		PPAR signaling pathway; Eicosanoid metabolism via cyclooxygenases (COX)	2	0	1.386	0.47	0.737531	141.54	5.48657e+07	9.00922e+07	36.41	106.46	2.48946e+07	6.03279e+07	4.98981e+07	6.65918e+07	2.07617e+07	5.54244e+07	3.73025e+08	1.46445e+08	High	High	High	High	High
FALSE	High	Master Protein	P16858	Glyceraldehyde-3-phosphate dehydrogenase [OS=Mus musculus]	0	112.581	59	16	1260	16	333	35.8	8.25	227.77	16	FALSE	cell organization and biogenesis;protein metabolism;other metabolic processes;stress response;signal transduction;other biological processes	plasma membrane;other membranes;cytosol;cytoskeleton;nucleus;other cytoplasmic organelle;other cell component	enzyme regulator activity;cytoskeletal activity;other molecular function	Pf00044, Pf02800	14433	ENSMUSG00000057666	Gapdh	A6H6A8; mmu:14433; P16858; Q0QEU0; Q3THM2; Q3TUI2; Q3UMT2; Q4V783; Q569X2; Q569X5; Q5U410	Gluconeogenesis; Glycolysis	Glycolysis and gluconeogenesis	3	0	1.077	0.11	0.986333	77.29	9.19892e+08	3.21143e+08	8.18	17.76	9.567e+08	8.16646e+08	9.81306e+08	8.845e+08	3.88154e+08	2.50362e+08	3.11074e+08	3.31538e+08	High	High	High	High	High
FALSE	High	Master Protein	Q99J08	SEC14-like protein 2 [OS=Mus musculus]	0	112.218	58	20	484	20	403	46.3	7.11	112	20	FALSE	other biological processes	cytosol;nucleus;other cell component	enzyme regulator activity;other molecular function	Pf00650, Pf03765	67815	ENSMUSG00000003585	Sec14l2	mmu:67815; Q99J08			0	0	0.744	-0.43	0.629628	71.87	5.4413e+08	1.77282e+08	45.36	68.98	7.2668e+08	3.27016e+08	8.95015e+08	4.07438e+08	3.24876e+08	2.5612e+08	1.22711e+08	4.04117e+07	High	High	High	High	High
FALSE	High	Master Protein	Q99K67	Alpha-aminoadipic semialdehyde synthase, mitochondrial [OS=Mus musculus]	0	112.195	34	20	766	20	926	102.9	6.87	141.53	20	FALSE	other metabolic processes	mitochondrion;other cell component	other molecular function	Pf03435, Pf05222, Pf16653	30956	ENSMUSG00000029695	Aass	mmu:30956; Q99K67; Q9Z1I9	Lysine catabolism		1	0	1.338	0.42	0.777166	75.47	2.44822e+08	1.99303e+08	18.66	21.82	2.81909e+08	2.43834e+08	2.45815e+08	1.75994e+08	2.13242e+08	1.86275e+08	1.55678e+08	2.60624e+08	High	High	High	High	High
FALSE	High	Master Protein	Q8VCH0	3-ketoacyl-CoA thiolase B, peroxisomal [OS=Mus musculus]	0	111.59	69	17	559	8	424	44	8.51	136.97	17	FALSE	other metabolic processes	other cytoplasmic organelle	other molecular function	Pf00108, Pf02803	235674	ENSMUSG00000010651	Acaa1b	mmu:235674; Q8VCH0	Neutrophil degranulation; Peroxisomal protein import; alpha-linolenic acid (ALA) metabolism; Beta-oxidation of very long chain fatty acids	PPAR signaling pathway	5	7	1.697	0.76	0.452288	70.92	9.92103e+07	4.28124e+08	31.35	55.27	9.51844e+07	1.03406e+08	6.43862e+07	1.41411e+08	2.49194e+08	3.36279e+08	8.71118e+08	5.45054e+08	High	High	High	High	High
FALSE	High	Master Protein	P10649	Glutathione S-transferase Mu 1 [OS=Mus musculus]	0	111.458	69	17	1362	9	218	26	7.94	281.94	17	FALSE	other metabolic processes;other biological processes	non-structural extracellular;cytosol;other cell component	other molecular function	Pf00043, Pf02798	14862	ENSMUSG00000058135	Gstm1	A2AE90; mmu:14862; P10649; Q58ET5	Glutathione conjugation	Metapathway biotransformation; Aflatoxin B1 metabolism; Estrogen metabolism; Oxidative stress and redox pathway	5	6	1.044	0.06	0.988693	75.31	1.09784e+09	8.01443e+08	9	37.34	1.20603e+09	1.12905e+09	9.73252e+08	1.0675e+09	6.66727e+08	1.36812e+09	9.63379e+08	6.38378e+08	High	High	High	High	High
FALSE	High	Master Protein	P25688	Uricase [OS=Mus musculus]	0	110.625	56	19	937	19	303	35	8.35	251.39	19	FALSE	other metabolic processes	cytosol;other cytoplasmic organelle	other molecular function	Pf01014	22262	ENSMUSG00000028186	Uox	mmu:22262; P25688		Purine metabolism	1	0	1.092	0.13	0.973259	70.64	1.77104e+08	1.35536e+08	26.86	51.49	1.93493e+08	2.69385e+08	1.54862e+08	1.62103e+08	1.1099e+08	1.65511e+08	7.56664e+07	2.55191e+08	High	High	High	High	High
FALSE	High	Master Protein	Q9JLJ2	4-trimethylaminobutyraldehyde dehydrogenase [OS=Mus musculus]	0	109.697	56	22	553	1	494	53.5	6.98	107.31	22	FALSE	cell organization and biogenesis;other metabolic processes	cytosol	other molecular function	Pf00171	56752	ENSMUSG00000026687	Aldh9a1	mmu:56752; Q3U367; Q9JLJ2	Carnitine synthesis	Tryptophan metabolism	2	0	1.294	0.37	0.803409	56.85	399830	451372	34.49	61.24	458467	512331	348692	213286	398685	511022	377707	1.17356e+06	High	High	High	High	High
FALSE	High	Master Protein	P61922	4-aminobutyrate aminotransferase, mitochondrial [OS=Mus musculus]	0	109.29	66	21	438	21	500	56.4	8.09	107.55	21	FALSE	other metabolic processes;stress response;developmental processes;other biological processes	mitochondrion;other cell component	other molecular function	Pf00202		ENSMUSG00000057880	Abat	mmu:268860; P61922; Q8BZA3	Degradation of GABA		1	0	1.221	0.29	0.8795	96.18	4.4338e+08	5.93107e+08	20.07	11.38	4.43638e+08	3.26838e+08	5.42246e+08	4.43122e+08	6.71943e+08	5.48797e+08	5.33301e+08	6.40996e+08	High	High	High	High	High
FALSE	High	Master Protein	Cont_P00366	Glutamate dehydrogenase 1, mitochondrial OS=Bos taurus OX=9913 GN=GLUD1 PE=1 SV=2	0	108.591	40	19	997	3	558	61.5	7.59	214.45	19	TRUE	other metabolic processes	other membranes;mitochondrion;ER/Golgi	other molecular function	Pf00208, Pf02812	281785		GLUD1	bta:281785; P00366; Q3SYY0; Q7YS29; Q8HZ49			0	0																	High	n/a	High	High	High
FALSE	High	Master Protein	P16332	Methylmalonyl-CoA mutase, mitochondrial [OS=Mus musculus]	0	108.083	37	17	351	17	748	82.8	6.89	60.12	17	FALSE	other metabolic processes;developmental processes;other biological processes	mitochondrion;other cell component	other molecular function	Pf01642, Pf02310	17850	ENSMUSG00000023921	Mmut	mmu:17850; P16332; Q3UJU1	Cobalamin (Cbl) metabolism; Propionyl-CoA catabolism		2	0	1.532	0.61	0.606374	60.17	1.18865e+08	1.61371e+08	8.66	39.07	1.14118e+08	1.37773e+08	1.20856e+08	1.16907e+08	1.23523e+08	1.97772e+08	1.31669e+08	2.77177e+08	High	High	High	High	High
FALSE	High	Master Protein	O08601	Microsomal triglyceride transfer protein large subunit [OS=Mus musculus]	0	107.991	31	22	424	22	894	99	7.62	90.33	22	FALSE	cell organization and biogenesis;protein metabolism;other metabolic processes;transport;other biological processes	plasma membrane;other membranes;cytosol;ER/Golgi;other cell component	transporter activity;other molecular function	Pf01347, Pf19444	17777	ENSMUSG00000028158	Mttp	B2CXA7; mmu:17777; O08601; Q3UJA0; Q91X33	VLDL assembly; Chylomicron assembly; LDL remodeling	Statin pathway	4	0	1.542	0.62	0.597805	59	1.0354e+08	6.57239e+07	54.02	51.1	1.59987e+08	1.05411e+08	1.01702e+08	2.94498e+07	4.00654e+07	7.13268e+07	6.05612e+07	1.29978e+08	High	High	High	High	High
FALSE	High	Master Protein	P07901	Heat shock protein HSP 90-alpha [OS=Mus musculus]	0	107.634	36	21	1128	13	733	84.7	5.01	272.7	21	FALSE	cell cycle OR cell proliferation;cell organization and biogenesis;protein metabolism;DNA metabolism;other metabolic processes;stress response;transport;developmental processes;other biological processes	extracellular matrix;plasma membrane;other membranes;cytosol;cytoskeleton;mitochondrion;nucleus;other cell component	signal transduction activity or receptor binding;enzyme regulator activity;cytoskeletal activity;nucleic acid binding activity;other molecular function	Pf00183, Pf13589	15519	ENSMUSG00000021270	Hsp90aa1	mmu:15519; P07901	Regulation of actin dynamics for phagocytic cup formation; Neutrophil degranulation; Downregulation of ERBB2 signaling; Anchoring of the basal body to the plasma membrane; Regulation of PLK1 Activity at G2/M Transition; Loss of Nlp from mitotic centrosomes; Recruitment of mitotic centrosome proteins and complexes; Recruitment of NuMA to mitotic centrosomes; AURKA Activation by TPX2; HSP90 chapero…	EBV LMP1 signaling; Focal adhesion: PI3K-Akt-mTOR signaling pathway; IL-6 signaling pathway; IL-2 signaling pathway	32	0	1.3	0.38	0.818857	46.23	3.38955e+07	3.72483e+07	15.52	22.02	3.65718e+07	3.8729e+07	3.14151e+07	2.71903e+07	2.52359e+07	3.61015e+07	4.41549e+07	3.84315e+07	High	High	High	High	High
FALSE	High	Master Protein	Q91ZJ5	UTP--glucose-1-phosphate uridylyltransferase [OS=Mus musculus]	0	107.271	53	22	808	22	508	56.9	7.61	124.8	22	FALSE	other metabolic processes;developmental processes	other cell component	other molecular function	Pf01704	216558	ENSMUSG00000001891	Ugp2	mmu:216558; Q8R3D2; Q91ZJ5	Formation of the active cofactor, UDP-glucuronate; Glycogen synthesis	Glucuronidation; Glycogen metabolism; Exercise-induced circadian regulation	5	0	0.671	-0.58	0.473352	79.42	2.58613e+08	2.07424e+08	22.51	18.78	2.57492e+08	2.59739e+08	2.04079e+08	3.49397e+08	1.8373e+08	2.48496e+08	2.34173e+08	1.66993e+08	High	High	High	High	High
FALSE	High	Master Protein	Q64374	Regucalcin [OS=Mus musculus]	0	106.292	72	17	1055	14	299	33.4	5.34	218.73	17	FALSE	other metabolic processes;developmental processes;other biological processes	nucleus;other cell component	enzyme regulator activity;other molecular function	Pf08450	19733	ENSMUSG00000023070	Rgn	A2AFC8; mmu:19733; Q3UJG3; Q60944; Q64374			0	5	1.086	0.12	0.980021	71.08	4.96811e+08	4.25856e+08	16.85	24	6.30903e+08	5.46953e+08	4.47801e+08	4.51267e+08	3.92843e+08	3.99599e+08	4.53838e+08	6.34417e+08	High	High	High	High	High
FALSE	High	Master Protein	Q8VCW8	Medium-chain acyl-CoA ligase ACSF2, mitochondrial [OS=Mus musculus]	0	105.956	48	18	561	18	615	67.9	8.18	131.36	18	FALSE	other metabolic processes		other molecular function	Pf00501, Pf13193	264895	ENSMUSG00000076435	Acsf2	mmu:264895; Q3TDU9; Q3U5G9; Q8VCW8	Mitochondrial Fatty Acid Beta-Oxidation		1	0	0.908	-0.14	0.867998	77.91	3.70451e+08	2.57079e+08	11.79	48.36	3.17993e+08	3.4578e+08	3.96882e+08	4.10564e+08	4.17673e+08	3.21297e+08	2.05697e+08	1.2344e+08	High	High	High	High	High
FALSE	High	Master Protein	E9Q4Z2	Acetyl-CoA carboxylase 2 [OS=Mus musculus]	0	105.816	18	26	128	23	2448	275.6	6.32	19.86	26	FALSE	cell organization and biogenesis;other metabolic processes;other biological processes	mitochondrion;nucleus	other molecular function	Pf00289, Pf00364, Pf01039, Pf02785, Pf02786, Pf08326, Pf21385	100705	ENSMUSG00000042010	Acacb	E9Q4Z2; mmu:100705; Q6JIZ0	ChREBP activates metabolic gene expression; Biotin transport and metabolism; Carnitine metabolism	Fatty acid biosynthesis	4	0	0.01	-6.64	2.9744e-17		3.58257e+06		114.14		4.33214e+06	1.71662e+06	1.86393e+07	2.9627e+06					High	High	High	High	High
FALSE	High	Master Protein	Q99LC5	Electron transfer flavoprotein subunit alpha, mitochondrial [OS=Mus musculus]	0	105.279	73	17	898	17	333	35	8.38	183.85	17	FALSE	other metabolic processes	mitochondrion;other cell component	other molecular function	Pf00766, Pf01012	110842	ENSMUSG00000032314	Etfa	mmu:110842; Q3THD7; Q3V000; Q4V9X5; Q8BMD3; Q8BMU7; Q99LC5	Respiratory electron transport		1	0	1.647	0.72	0.495441	68.03	8.44575e+08	1.34731e+09	20.36	6.87	8.75221e+08	5.91062e+08	9.85763e+08	8.15003e+08	1.22127e+09	1.30648e+09	1.42761e+09	1.38942e+09	High	High	High	High	High
FALSE	High	Master Protein	Q9JLJ2-2	Isoform 2 of 4-trimethylaminobutyraldehyde dehydrogenase [OS=Mus musculus]	0	104.901	55	22	550	1	518	55.9	7.46	104.57	22	FALSE							Aldh9a1	Q9JLJ2-2			0	15	1.203	0.27	0.896406	60.74	5.59147e+07	7.87718e+07	25.96	43.04	6.31347e+07	7.5391e+07	4.95203e+07	4.1656e+07	8.2297e+07	7.53976e+07	5.19198e+07	1.40617e+08	High	n/a	High	High	High
FALSE	High	Master Protein	Q6P4T2	U5 small nuclear ribonucleoprotein 200 kDa helicase [OS=Mus musculus]	0	104.045	20	24	184	24	2136	244.4	6.06	34.86	24	FALSE	cell organization and biogenesis;RNA metabolism OR transcription;other metabolic processes	nucleus	nucleic acid binding activity;other molecular function	Pf00270, Pf00271, Pf02889, Pf18149, Pf21188	320632	ENSMUSG00000003660	Snrnp200	mmu:320632; Q69ZZ3; Q6P4T2	mRNA Splicing - Major Pathway; mRNA Splicing - Minor Pathway		2	0	1.237	0.31	0.836479	65.54	9.60669e+06	1.09798e+07	18.65	25.35	8.91955e+06	6.95346e+06	1.0779e+07	1.03468e+07	1.4955e+07	1.27098e+07	8.6931e+06	9.48526e+06	High	High	High	High	High
FALSE	High	Master Protein	P80314	T-complex protein 1 subunit beta [OS=Mus musculus]	0	103.936	57	19	655	19	535	57.4	6.4	97.6	19	FALSE	cell organization and biogenesis;protein metabolism;other metabolic processes;transport;other biological processes	cytosol;cytoskeleton;other cell component	other molecular function	Pf00118	12461	ENSMUSG00000034024	Cct2	mmu:12461; P80314; Q9R1U0	Neutrophil degranulation; Cooperation of PDCL (PhLP1) and TRiC/CCT in G-protein beta folding; RHOBTB1 GTPase cycle; RHOBTB2 GTPase cycle; Association of TriC/CCT with target proteins during biosynthesis		5	0	0.973	-0.04	0.930716	57.95	1.15381e+08	9.87625e+07	22.81	13.61	1.03913e+08	1.11301e+08	1.19611e+08	1.67433e+08	1.00335e+08	9.7215e+07	8.63554e+07	1.19329e+08	High	High	High	High	High
FALSE	High	Master Protein	P11276	Fibronectin [OS=Mus musculus]	0	103.403	19	25	202	25	2477	272.4	5.59	44.37	25	FALSE	cell adhesion;cell organization and biogenesis;protein metabolism;other metabolic processes;stress response;developmental processes;signal transduction;other biological processes	non-structural extracellular;extracellular matrix;plasma membrane;other membranes;ER/Golgi	signal transduction activity or receptor binding;enzyme regulator activity;other molecular function	Pf00039, Pf00040, Pf00041	14268	ENSMUSG00000026193	Fn1	G5E8B8; mmu:14268; P11276; Q61567; Q61568; Q61569; Q64233; Q80UI4	Cell surface interactions at the vascular wall; Platelet degranulation ; ECM proteoglycans; Syndecan interactions; MAP2K and MAPK activation; Integrin cell surface interactions; Molecules associated with elastic fibres; Regulation of Insulin-like Growth Factor (IGF) transport and uptake by Insulin-like Growth Factor Binding Proteins (IGFBPs); Post-translational protein phosphorylation; GRB2:SOS p…	Focal adhesion: PI3K-Akt-mTOR signaling pathway; Inflammatory response pathway; Regulation of actin cytoskeleton; Comprehensive IL-17A signaling; IL-24 Signaling pathway; Focal adhesion	23	0	0.462	-1.11	0.0808163	81.86	6.99838e+07	1.63167e+07	12.92	53.67	6.57212e+07	7.45229e+07	8.08575e+07	6.04045e+07	3.87166e+07	1.46209e+07	1.78556e+07	1.49104e+07	High	High	High	High	High
FALSE	High	Master Protein	Q99PL5	Ribosome-binding protein 1 [OS=Mus musculus]	0	103.244	19	22	399	22	1605	172.8	9.33	73.46	22	FALSE	transport;signal transduction	other membranes;ER/Golgi		Pf05104	81910	ENSMUSG00000027422	Rrbp1	A2AVJ8; mmu:81910; Q99PK5; Q99PK6; Q99PK7; Q99PK8; Q99PK9; Q99PL0; Q99PL1; Q99PL2; Q99PL3; Q99PL4; Q99PL5; Q9CS20			0	0	1.272	0.35	0.841434	59.18	2.76097e+07	1.22243e+08	30.13	55.54	2.67269e+07	4.50062e+07	2.43716e+07	2.85215e+07	4.07316e+07	1.50359e+08	1.99084e+08	9.93847e+07	High	High	High	High	High
FALSE	High	Master Protein	Q00519	Xanthine dehydrogenase/oxidase [OS=Mus musculus]	0	103.218	26	21	336	20	1335	146.5	7.56	65.11	21	FALSE	cell organization and biogenesis;other metabolic processes;transport;other biological processes	non-structural extracellular;cytosol;ER/Golgi;other cytoplasmic organelle	other molecular function	Pf00111, Pf00941, Pf01315, Pf01799, Pf02738, Pf03450, Pf20256	22436	ENSMUSG00000024066	Xdh	E9QLM9; mmu:22436; Q00519	Purine catabolism; Butyrophilin (BTN) family interactions; Azathioprine ADME	Selenium micronutrient network; Folic acid network; Purine metabolism	6	0	1.615	0.69	0.530827	49.67	1.58203e+08	2.48614e+08	10.56	24.1	1.5592e+08	1.30346e+08	1.60518e+08	1.67585e+08	2.2158e+08	1.80046e+08	3.15306e+08	2.78947e+08	High	High	High	High	High
FALSE	High	Master Protein	Q05793	Basement membrane-specific heparan sulfate proteoglycan core protein [OS=Mus musculus]	0	102.946	13	26	215	26	3707	398	6.32	39.87	26	FALSE	cell organization and biogenesis;transport;developmental processes;signal transduction;other biological processes	non-structural extracellular;extracellular matrix;ER/Golgi	other molecular function	Pf00008, Pf00052, Pf00053, Pf00054, Pf00057, Pf07679, Pf13927	15530		Hspg2	mmu:15530; Q05793			0	0	0.73	-0.45	0.605222	62.15	1.98317e+07	5.72671e+06	40.46	47.99	2.60975e+07	1.50703e+07	2.7242e+07	1.10558e+07	1.00669e+07	7.33275e+06	3.32938e+06	4.47243e+06	High	High	High	High	High
FALSE	High	Master Protein	Q60932	Voltage-dependent anion-selective channel protein 1 [OS=Mus musculus]	0	102.68	72	18	468	17	296	32.3	8.43	85.3	18	FALSE	cell-cell signaling;other metabolic processes;stress response;transport;other biological processes	plasma membrane;other membranes;mitochondrion;ER/Golgi;other cell component	transporter activity;other molecular function	Pf01459	22333	ENSMUSG00000020402	Vdac1	B1ASZ9; mmu:22333; Q5SVC6; Q60932	Ub-specific processing proteases; PINK1-PRKN Mediated Mitophagy; Pyruvate metabolism		3	1	0.592	-0.76	0.303271	86.23	2.59395e+08	1.50854e+08	41.27	43.7	3.05008e+08	4.70694e+08	2.20603e+08	1.99105e+08	1.58478e+08	2.96695e+08	1.23025e+08	1.43597e+08	High	High	High	High	High
FALSE	High	Master Protein	Q6P5E4	UDP-glucose:glycoprotein glucosyltransferase 1 [OS=Mus musculus]	0	102.308	28	23	266	23	1551	176.3	5.62	63.37	23	FALSE	protein metabolism;other metabolic processes;stress response	ER/Golgi;other cell component	other molecular function	Pf06427, Pf18400, Pf18401, Pf18402, Pf18403, Pf18404	320011	ENSMUSG00000037470	Uggt1	E9QQ49; mmu:320011; Q6NV70; Q6P5E4		Comprehensive IL-17A signaling	1	0	1.062	0.09	0.99747	82.25	6.12289e+07	6.72601e+07	3.13	7.41	6.13332e+07	6.00953e+07	6.45607e+07	6.11247e+07	6.99552e+07	7.05524e+07	6.01029e+07	6.46688e+07	High	High	High	High	High
FALSE	High	Master Protein	P49429	4-hydroxyphenylpyruvate dioxygenase [OS=Mus musculus]	0	102.07	64	18	842	18	393	45	7.06	219.46	18	FALSE	other metabolic processes	other membranes;ER/Golgi	other molecular function	Pf00903	15445	ENSMUSG00000029445	Hpd	mmu:15445; P49429; P97322; Q3UEQ0; Q91WV9	Tyrosine catabolism		1	0	1.26	0.33	0.85093	70.77	2.9141e+08	2.84158e+08	6.13	34.2	3.04814e+08	2.8212e+08	3.01006e+08	2.6665e+08	3.83046e+08	2.11199e+08	2.04528e+08	3.82322e+08	High	High	High	High	High
FALSE	High	Master Protein	Q9DBM2	Peroxisomal bifunctional enzyme [OS=Mus musculus]	0	101.589	44	22	256	22	718	78.3	9.13	59.4	22	FALSE	other metabolic processes	cytosol;other cytoplasmic organelle	other molecular function	Pf00378, Pf00725, Pf02737	74147	ENSMUSG00000022853	Ehhadh	mmu:74147; Q91W49; Q9DBM2	Peroxisomal protein import; Beta-oxidation of very long chain fatty acids	PPAR signaling pathway; Mitochondrial long chain fatty acid beta-oxidation; Eicosanoid metabolism via cyclooxygenases (COX)	5	0	0.812	-0.3	0.743196	82.85	2.24479e+08	2.01979e+08	19.68	40.49	2.16938e+08	2.32283e+08	1.78426e+08	2.8698e+08	2.22545e+08	1.83314e+08	3.06672e+08	1.07315e+08	High	High	High	High	High
FALSE	High	Master Protein	O35643	AP-1 complex subunit beta-1 [OS=Mus musculus]	0	100.703	33	23	267	17	943	103.9	5.17	47.49	23	FALSE	cell organization and biogenesis;transport;developmental processes	other membranes;cytosol;ER/Golgi;other cytoplasmic organelle;other cell component	other molecular function	Pf01602, Pf02883, Pf09066	11764	ENSMUSG00000009090	Ap1b1	mmu:11764; O35643; Q3TXG4; Q922E2	MHC class II antigen presentation; Golgi Associated Vesicle Biogenesis; Lysosome Vesicle Biogenesis		3	5	1.02	0.03	0.969049	79.48	2.07064e+07	4.79359e+07	12.12	68.47	1.63388e+07	2.14797e+07	2.13601e+07	2.00728e+07	1.20199e+08	7.21248e+07	3.18594e+07	2.76448e+07	High	High	High	High	High
FALSE	High	Master Protein	Q91ZX7	Prolow-density lipoprotein receptor-related protein 1 [OS=Mus musculus]	0	100.69	11	29	126	29	4545	504.4	5.36	21.94	29	FALSE	cell cycle OR cell proliferation;cell organization and biogenesis;other metabolic processes;stress response;transport;developmental processes;signal transduction;other biological processes	plasma membrane;other membranes;cytoskeleton;ER/Golgi;nucleus;other cytoplasmic organelle;other cell component	signal transduction activity or receptor binding;other molecular function	Pf00008, Pf00057, Pf00058, Pf07645, Pf12662, Pf14670, Pf16472	16971		Lrp1	mmu:16971; Q61291; Q91ZX7; Q920Y4	Scavenging of heme from plasma; Retinoid metabolism and transport	Statin pathway; Wnt signaling pathway	4	0	1.418	0.5	0.649583	62.27	5.08218e+06	672110	20.95	33.32	5.0228e+06	5.14226e+06	5.22574e+06	3.1912e+06	743508	1.04296e+06	485261	607569	High	High	High	High	High
FALSE	High	Master Protein	Q64442	Sorbitol dehydrogenase [OS=Mus musculus]	0	100.616	59	16	1228	16	357	38.2	7.02	306.01	16	FALSE	other metabolic processes;other biological processes	non-structural extracellular;other membranes;cytosol;cytoskeleton;mitochondrion	other molecular function	Pf00107, Pf08240	20322	ENSMUSG00000027227	Sord	mmu:20322; Q569V5; Q64442; Q9CPS0	Fructose biosynthesis; Formation of xylulose-5-phosphate	Polyol pathway	3	0	1.392	0.48	0.734634	93.24	9.49049e+08	1.33132e+09	22.13	54.36	1.0234e+09	1.3637e+09	8.75598e+08	8.80101e+08	8.6848e+08	1.66704e+09	1.06321e+09	2.80058e+09	High	High	High	High	High
FALSE	High	Master Protein	Q64458	Cytochrome P450 2C29 [OS=Mus musculus]	0	100.051	62	22	341	18	490	55.7	8.29	79.04	22	FALSE	other metabolic processes	plasma membrane;other membranes;ER/Golgi;other cell component	other molecular function	Pf00067	13095	ENSMUSG00000003053	Cyp2c29	E9QMD8; mmu:13095; Q64458; Q8WUN8	Xenobiotics	Eicosanoid metabolism via cytochrome P450 monooxygenases	2	1	0.914	-0.13	0.875738	95.83	2.84279e+08	1.24314e+08	14.41	57.13	3.15525e+08	2.95597e+08	2.73393e+08	2.22846e+08	1.44318e+08	1.07083e+08	2.3051e+08	4.94815e+07	High	High	High	High	High
FALSE	High	Master Protein	Q9D0F9	Phosphoglucomutase-1 [OS=Mus musculus]	0	100.046	51	21	781	21	562	61.4	6.57	134.33	21	FALSE	other metabolic processes	cytosol;cytoskeleton	other molecular function	Pf02878, Pf02879, Pf02880	72157	ENSMUSG00000025791	Pgm1	mmu:72157; Q3UGE3; Q922D6; Q9D0F9	Neutrophil degranulation; Glycogen breakdown (glycogenolysis); Galactose catabolism; Glycogen synthesis	Glucuronidation; Purine metabolism; Glycogen metabolism	7	0	1.45	0.54	0.679403	57.66	1.87519e+08	1.4824e+08	32.9	43.82	3.27325e+08	1.86915e+08	1.75271e+08	1.88125e+08	1.08301e+08	2.02907e+08	8.69422e+07	2.24726e+08	High	High	High	High	High
FALSE	High	Master Protein	P12710	Fatty acid-binding protein, liver [OS=Mus musculus]	0	99.505	80	14	1610	14	127	14.2	8.56	378.34	14	FALSE	stress response;transport;other biological processes	cytosol;nucleus;other cytoplasmic organelle;other cell component	transporter activity;other molecular function	Pf00061	14080	ENSMUSG00000054422	Fabp1	mmu:14080; P12710	Cytoprotection by HMOX1; Heme degradation; Regulation of lipid metabolism by PPARalpha; Triglyceride catabolism	Selenium metabolism / selenoproteins; PPAR signaling pathway	6	0	1.381	0.47	0.741272	70.67	1.4127e+09	2.45655e+09	26.99	47.45	1.23221e+09	1.61962e+09	1.17089e+09	2.05918e+09	1.15854e+09	2.2097e+09	4.05632e+09	2.73098e+09	High	High	High	High	High
FALSE	High	Master Protein	Q99KI0	Aconitate hydratase, mitochondrial [OS=Mus musculus]	0	99.071	38	20	498	20	780	85.4	7.93	87.49	20	FALSE	other metabolic processes;stress response;developmental processes	cytosol;mitochondrion	other molecular function	Pf00330, Pf00694	11429	ENSMUSG00000022477	Aco2	mmu:11429; Q3UDK9; Q3ULG9; Q3UNH7; Q505P4; Q99KI0	Citric acid cycle (TCA cycle)	TCA cycle	2	0	1.252	0.32	0.858454	75.98	1.87999e+08	2.50548e+08	25.64	39.51	1.69289e+08	2.08777e+08	1.32143e+08	2.43725e+08	1.26611e+08	2.15849e+08	2.90826e+08	3.52088e+08	High	High	High	High	High
FALSE	High	Master Protein	Q61598	Rab GDP dissociation inhibitor beta [OS=Mus musculus]	0	98.992	46	17	427	15	445	50.5	6.25	98.44	17	FALSE	transport;signal transduction;other biological processes	other membranes;ER/Golgi;other cell component	enzyme regulator activity;other molecular function	Pf00996	14569	ENSMUSG00000021218	Gdi2	mmu:14569; Q541Z9; Q61598; Q8C530; Q9D8M9	Neutrophil degranulation; RAB GEFs exchange GTP for GDP on RABs		2	1	0.664	-0.59	0.461269	68.35	1.80548e+08	3.98733e+07	26.39	36.59	2.14961e+08	1.59701e+08	2.04115e+08	1.14884e+08	4.73758e+07	5.99017e+07	2.54441e+07	3.35588e+07	High	High	High	High	High
FALSE	High	Master Protein	Q91Y97	Fructose-bisphosphate aldolase B [OS=Mus musculus]	0	98.895	60	16	1366	15	364	39.5	8.27	228.28	16	FALSE	cell organization and biogenesis;other metabolic processes;other biological processes	other membranes;cytosol;cytoskeleton;ER/Golgi;other cell component	cytoskeletal activity;other molecular function	Pf00274	230163	ENSMUSG00000028307	Aldob	mmu:230163; Q8K034; Q91W73; Q91Y97	Glycolysis; Gluconeogenesis; Fructose catabolism	Polyol pathway; Glycolysis and gluconeogenesis	5	1	1.66	0.73	0.482819	55.05	4.43452e+08	6.25195e+08	16.06	37.72	5.10347e+08	5.06173e+08	3.8013e+08	3.88503e+08	5.25215e+08	6.78076e+08	5.76438e+08	1.12647e+09	High	High	High	High	High
FALSE	High	Master Protein	P09411	Phosphoglycerate kinase 1 [OS=Mus musculus]	0	98.666	65	18	698	15	417	44.5	7.9	140.02	18	FALSE	protein metabolism;other metabolic processes;stress response;other biological processes	non-structural extracellular;other membranes;cytosol;other cell component	kinase activity;other molecular function	Pf00162	18655	ENSMUSG00000062070	Pgk1	mmu:18655; P09411; Q3TPE6; Q3UKV8; Q5XJE7	Gluconeogenesis; Glycolysis	Glycolysis and gluconeogenesis	3	3	1.564	0.65	0.575757	55.05	4.04512e+08	6.18553e+08	8.02	25.12	4.21189e+08	3.88496e+08	3.74009e+08	4.46723e+08	4.15944e+08	5.50803e+08	7.54447e+08	6.94637e+08	High	High	High	High	High
FALSE	High	Master Protein	Q8CGC7	Bifunctional glutamate/proline--tRNA ligase [OS=Mus musculus]	0	98.537	26	23	312	23	1512	170	7.66	64.85	23	FALSE	protein metabolism;RNA metabolism OR transcription;other metabolic processes;stress response;other biological processes	plasma membrane;other membranes;cytosol;other cell component	nucleic acid binding activity;other molecular function	Pf00458, Pf00587, Pf00749, Pf03129, Pf03950, Pf09180, Pf20974	107508	ENSMUSG00000026615	Eprs1	E9QKC4; mmu:107508; Q3UFJ2; Q4VC16; Q8CGC7		Parkinson's disease	1	0	1.019	0.03	0.968732	62.81	4.63654e+07	6.69225e+07	6.91	29.52	4.91807e+07	4.16888e+07	4.71648e+07	4.55796e+07	9.54358e+07	6.15711e+07	7.27389e+07	4.70142e+07	High	High	High	High	High
FALSE	High	Master Protein	P52825	Carnitine O-palmitoyltransferase 2, mitochondrial [OS=Mus musculus]	0	98.473	36	18	346	18	658	73.9	8.37	72.54	18	FALSE	other metabolic processes;developmental processes;other biological processes	other membranes;mitochondrion;nucleus	other molecular function	Pf00755	12896	ENSMUSG00000028607	Cpt2	mmu:12896; P52825; Q3TFS0	Carnitine metabolism	Fatty acid beta-oxidation; PPAR signaling pathway; Mitochondrial long chain fatty acid beta-oxidation	4	0	0.714	-0.49	0.572867	82.55	1.06875e+08	3.69032e+07	46.98	47.98	1.37411e+08	8.31251e+07	1.78775e+08	5.91969e+07	7.15376e+07	3.19455e+07	4.26303e+07	2.49388e+07	High	High	High	High	High
FALSE	High	Master Protein	P28666	Murinoglobulin-2 [OS=Mus musculus]	0	98.405	27	24	148	14	1451	162.3	6.74	33.29	24	FALSE	other biological processes	non-structural extracellular	enzyme regulator activity;other molecular function	Pf00207, Pf01835, Pf07677, Pf07678, Pf07703, Pf17789, Pf17791	17837	ENSMUSG00000030131	Mug2	mmu:17837; P28666			0	0	0.981	-0.03	0.937911	49.79	3.74597e+07	1.62283e+07	38.78	44.8	2.99161e+07	2.11639e+07	5.25366e+07	4.69056e+07	1.32479e+07	1.7043e+07	3.24923e+07	1.54526e+07	High	High	High	High	High
FALSE	High	Master Protein	Q7TPR4	Alpha-actinin-1 [OS=Mus musculus]	0	98.23	36	21	318	11	892	103	5.38	75.2	21	FALSE	cell adhesion;cell organization and biogenesis;other biological processes	plasma membrane;other membranes;cytoskeleton;other cell component	signal transduction activity or receptor binding;cytoskeletal activity;nucleic acid binding activity;other molecular function	Pf00307, Pf00435, Pf08726, Pf13405	109711	ENSMUSG00000015143	Actn1	mmu:109711; Q7TPR4	Platelet degranulation ; RHOF GTPase cycle; RHOD GTPase cycle; Regulation of cytoskeletal remodeling and cell spreading by IPP complex components; RHOBTB2 GTPase cycle	Regulation of actin cytoskeleton; Integrin-mediated cell adhesion; Focal adhesion	8	0	1.08	0.11	0.984768	75.45	5.38045e+07	1.51132e+07	19.64	19.65	4.78284e+07	6.05274e+07	4.60987e+07	6.93008e+07	1.46409e+07	1.56008e+07	1.20823e+07	1.93962e+07	High	High	High	High	High
FALSE	High	Master Protein	P06801	NADP-dependent malic enzyme [OS=Mus musculus]	0	97.725	55	18	305	18	572	63.9	7.44	58.08	18	FALSE	cell organization and biogenesis;other metabolic processes;other biological processes	cytosol;other cell component	other molecular function	Pf00390, Pf03949	17436	ENSMUSG00000032418	Me1	mmu:17436; P06801; Q9DBF9	Pyruvate metabolism	PPAR signaling pathway	2	0	5.971	2.58	1.83571e-05	110.97	4.35035e+07	2.48108e+08	81.39	34.36	1.34816e+08	2.3302e+07	5.48539e+07	3.45018e+07	3.26169e+08	3.46729e+08	1.88729e+08	1.7696e+08	High	High	High	High	High
FALSE	High	Master Protein	P09103	Protein disulfide-isomerase [OS=Mus musculus]	0	97.573	45	19	864	19	509	57	4.88	161.2	19	FALSE	protein metabolism;other metabolic processes;stress response;transport;other biological processes	plasma membrane;other membranes;cytosol;cytoskeleton;ER/Golgi;other cell component	signal transduction activity or receptor binding;cytoskeletal activity;other molecular function	Pf00085, Pf13848	18453	ENSMUSG00000025130	P4hb	mmu:18453; P09103; Q922C8	Collagen biosynthesis and modifying enzymes; Regulation of Insulin-like Growth Factor (IGF) transport and uptake by Insulin-like Growth Factor Binding Proteins (IGFBPs); Post-translational protein phosphorylation; VLDL assembly; Chylomicron assembly; LDL remodeling; Detoxification of Reactive Oxygen Species; Hedgehog ligand biogenesis; Insulin processing		9	0	1.914	0.94	0.287581	66.07	2.9453e+08	3.24389e+08	25.15	41.95	3.40427e+08	2.86549e+08	3.02732e+08	1.78106e+08	2.70912e+08	3.88421e+08	2.53269e+08	5.97329e+08	High	High	High	High	High
FALSE	High	Master Protein	Q8VCT4	Carboxylesterase 1D [OS=Mus musculus]	0	97.443	50	19	548	15	565	61.7	6.61	102.36	19	FALSE	cell organization and biogenesis;other metabolic processes;stress response;transport;other biological processes	cytosol;ER/Golgi;other cell component	other molecular function	Pf00135	104158	ENSMUSG00000056973	Ces1d	mmu:104158; Q8VCT4; Q91ZV9; Q924V8; Q9ULY1	Aspirin ADME; Phase I - Functionalization of compounds; Metabolism of Angiotensinogen to Angiotensins; Physiological factors		4	2	1.24	0.31	0.865528	80.45	7.1051e+08	8.97733e+08	27.6	10.03	8.03571e+08	5.74293e+08	1.04086e+09	6.28227e+08	9.83393e+08	7.67894e+08	8.94332e+08	9.01146e+08	High	High	High	High	High
FALSE	High	Master Protein	Q91ZA3	Propionyl-CoA carboxylase alpha chain, mitochondrial [OS=Mus musculus]	0	96.973	43	22	301	22	724	79.9	7.25	49.99	22	FALSE	other metabolic processes	mitochondrion;other cell component	other molecular function	Pf00289, Pf00364, Pf02785, Pf02786, Pf18140	110821	ENSMUSG00000041650	Pcca	mmu:110821; Q80VU5; Q91ZA3; Q922N3	Biotin transport and metabolism; Propionyl-CoA catabolism		2	0	1.188	0.25	0.904756	55.62	4.49918e+07	4.4871e+07	33.42	35.6	5.1645e+07	7.01735e+07	3.34745e+07	3.91957e+07	5.29282e+07	7.26577e+07	3.80403e+07	3.37887e+07	High	High	High	High	High
FALSE	High	Master Protein	Q78PY7	Staphylococcal nuclease domain-containing protein 1 [OS=Mus musculus]	0	96.841	35	20	530	20	910	102	7.43	109.09	20	FALSE	RNA metabolism OR transcription;other metabolic processes;other biological processes	cytosol;nucleus;other cell component	nucleic acid binding activity;other molecular function	Pf00565, Pf00567	56463	ENSMUSG00000001424	Snd1	mmu:56463; Q3TT46; Q78PY7; Q922L5; Q9R0S1			0	0	0.867	-0.21	0.826847	61.4	2.60389e+08	2.53707e+08	30.65	25.97	2.21588e+08	3.05983e+08	1.53053e+08	3.13973e+08	1.69845e+08	3.21884e+08	2.31911e+08	2.77552e+08	High	High	High	High	High
FALSE	High	Master Protein	P11725	Ornithine transcarbamylase, mitochondrial [OS=Mus musculus]	0	96.595	58	16	903	16	354	39.7	8.73	193.36	16	FALSE	other metabolic processes;developmental processes;other biological processes	mitochondrion	other molecular function	Pf00185, Pf02729	18416	ENSMUSG00000031173	Otc	mmu:18416; P11725	Urea cycle; Mitochondrial protein import		2	0	1.811	0.86	0.361983	73.02	1.85575e+08	3.51397e+08	40.07	30.07	2.26671e+08	3.3236e+08	1.51931e+08	1.48877e+08	2.625e+08	4.23449e+08	2.91604e+08	4.97839e+08	High	High	High	High	High
FALSE	High	Master Protein	Q9DCG6	Phenazine biosynthesis-like domain-containing protein 1 [OS=Mus musculus]	0	96.283	67	17	400	11	288	32	7.03	78.77	17	FALSE	other metabolic processes;other biological processes	other cell component	other molecular function	Pf02567	68371	ENSMUSG00000112129	Pbld1	mmu:68371; Q8VCF3; Q9DCG6			0	4	1.461	0.55	0.669385	57.36	5.76788e+07	5.59211e+07	27.2	45.52	5.73661e+07	8.00437e+07	4.08865e+07	5.79933e+07	3.97728e+07	5.6092e+07	5.57507e+07	1.07523e+08	High	High	High	High	High
FALSE	High	Master Protein	Q91XE0	Glycine N-acyltransferase [OS=Mus musculus]	0	96.064	62	15	386	15	296	34.1	8.28	80.76	15	FALSE	other metabolic processes;other biological processes		other molecular function	Pf06021, Pf08444	107146	ENSMUSG00000063683	Glyat	mmu:107146; Q05DG2; Q91XE0	Aspirin ADME; Conjugation of salicylate with glycine; Conjugation of benzoate with glycine	Metapathway biotransformation; Amino acid conjugation of benzoic acid	5	0	1.172	0.23	0.915092	85.05	2.71563e+08	3.20737e+08	10.97	47.34	2.85374e+08	2.82963e+08	2.23114e+08	2.60622e+08	2.96533e+08	2.82857e+08	6.86541e+08	3.46916e+08	High	High	High	High	High
FALSE	High	Master Protein	Q921I1	Serotransferrin [OS=Mus musculus]	0	96.037	38	21	292	21	697	76.7	7.18	74.22	21	FALSE	cell organization and biogenesis;stress response;transport;signal transduction;other biological processes	non-structural extracellular;extracellular matrix;plasma membrane;other membranes;other cytoplasmic organelle;other cell component	signal transduction activity or receptor binding;other molecular function	Pf00405	22041	ENSMUSG00000032554	Tf	mmu:22041; O35421; Q3UBW7; Q58E69; Q61803; Q62357; Q62358; Q62359; Q63915; Q64515; Q8VII5; Q921I1; Q922C0	Platelet degranulation ; Cargo recognition for clathrin-mediated endocytosis; Regulation of Insulin-like Growth Factor (IGF) transport and uptake by Insulin-like Growth Factor Binding Proteins (IGFBPs); Post-translational protein phosphorylation; Transferrin endocytosis and recycling	Iron homeostasis	8	0	0.744	-0.43	0.629299	69.35	1.78496e+08	5.91339e+07	31.48	77.75	2.07135e+08	1.53816e+08	2.39968e+08	1.13184e+08	1.65363e+08	7.33694e+07	2.72383e+07	4.76605e+07	High	High	High	High	High
FALSE	High	Master Protein	Q61316	Heat shock 70 kDa protein 4 [OS=Mus musculus]	0	95.229	33	20	343	19	841	94.1	5.24	75.17	20	FALSE	cell organization and biogenesis;protein metabolism;other metabolic processes;transport;other biological processes	non-structural extracellular;cytosol;mitochondrion;nucleus;other cell component	other molecular function	Pf00012			Hspa4	Q61316	Regulation of HSF1-mediated heat shock response		1	1	1.379	0.46	0.743196	48.73	7.46835e+07	1.55177e+08	18.41	47.33	6.80984e+07	5.52098e+07	8.19053e+07	8.36213e+07	1.02147e+08	1.31721e+08	2.93073e+08	1.8281e+08	High	High	High	High	High
FALSE	High	Master Protein	Q8VDN2	Sodium/potassium-transporting ATPase subunit alpha-1 [OS=Mus musculus]	0	95.134	25	19	430	19	1023	112.9	5.45	81.19	19	FALSE	transport;other biological processes	plasma membrane;other membranes;cytoskeleton;ER/Golgi;other cytoplasmic organelle;other cell component	transporter activity;cytoskeletal activity;other molecular function	Pf00122, Pf00689, Pf00690, Pf13246	11928	ENSMUSG00000033161	Atp1a1	mmu:11928; Q8VDN2; Q91Z09	Ion homeostasis; Ion transport by P-type ATPases		2	0	0.615	-0.7	0.354024	72.71	7.47219e+07	2.32562e+07	13.21	19.2	7.54175e+07	7.40327e+07	8.40431e+07	6.05429e+07	2.45339e+07	2.48767e+07	2.2045e+07	1.58264e+07	High	High	High	High	High
FALSE	High	Master Protein	O55143	Sarcoplasmic/endoplasmic reticulum calcium ATPase 2 [OS=Mus musculus]	0	95.046	29	21	339	21	1044	114.8	5.34	61.8	21	FALSE	cell organization and biogenesis;other metabolic processes;stress response;transport;signal transduction;other biological processes	plasma membrane;other membranes;cytosol;ER/Golgi;other cell component	signal transduction activity or receptor binding;transporter activity;other molecular function	Pf00122, Pf00689, Pf00690, Pf00702, Pf13246	11938	ENSMUSG00000029467	Atp2a2	mmu:11938; O55143; Q9R2A9; Q9WUT5	Ion homeostasis; Ion transport by P-type ATPases; Reduction of cytosolic Ca++ levels	Alzheimer's disease; Myometrial relaxation and contraction pathways; Calcium regulation in cardiac cells	6	0	0.936	-0.09	0.900656	80.97	5.35643e+07	3.13748e+07	11.67	34.05	5.24175e+07	5.47362e+07	5.57101e+07	4.26233e+07	4.5227e+07	4.02753e+07	2.44413e+07	2.26703e+07	High	High	High	High	High
FALSE	High	Master Protein	Q8VC12	Urocanate hydratase [OS=Mus musculus]	0	94.909	38	17	489	17	676	74.5	7.53	102.07	17	FALSE	other metabolic processes	cytosol	other molecular function	Pf01175, Pf17391, Pf17392	243537	ENSMUSG00000034456	Uroc1	E9QNN2; mmu:243537; Q8VC12	Histidine catabolism		1	0	0.96	-0.06	0.917574	74.94	1.45028e+08	1.69847e+08	26.61	9.41	1.57575e+08	1.92398e+08	1.00368e+08	1.3348e+08	1.74566e+08	1.65255e+08	1.4472e+08	1.80418e+08	High	High	High	High	High
FALSE	High	Master Protein	Q8CHR6	Dihydropyrimidine dehydrogenase [NADP(+)] [OS=Mus musculus]	0	94.667	29	20	304	20	1025	111.2	7.27	52.9	20	FALSE	other metabolic processes;other biological processes	cytosol;other cell component	other molecular function	Pf01180, Pf07992, Pf14691, Pf14697	99586	ENSMUSG00000033308	Dpyd	mmu:99586; Q8CHR6	Pyrimidine catabolism	Tyrobp causal network in microglia	2	0	0.715	-0.48	0.574605	52.95	8.47845e+07	5.79657e+07	9.44	15.01	8.96935e+07	7.70533e+07	8.01441e+07	9.42733e+07	6.26684e+07	5.36159e+07	4.60094e+07	6.42861e+07	High	High	High	High	High
FALSE	High	Master Protein	P55264	Adenosine kinase [OS=Mus musculus]	0	94.618	59	15	680	15	361	40.1	6.21	119.21	15	FALSE	cell cycle OR cell proliferation;other metabolic processes;other biological processes	plasma membrane;other membranes;cytosol;nucleus	kinase activity;other molecular function	Pf00294	11534	ENSMUSG00000039197	Adk	mmu:11534; P55264; Q6JAM3; Q91VJ3	Purine salvage; Ribavirin ADME	Purine metabolism	3	0	1.37	0.45	0.747718	63.66	1.92627e+08	2.24095e+08	25.44	24.87	2.27965e+08	2.62866e+08	1.62767e+08	1.56718e+08	1.79575e+08	2.40796e+08	2.08553e+08	3.15946e+08	High	High	High	High	High
FALSE	High	Master Protein	Q8VCN5	Cystathionine gamma-lyase [OS=Mus musculus]	0	94.341	53	16	625	16	398	43.5	7.65	129.65	16	FALSE	cell organization and biogenesis;protein metabolism;other metabolic processes;other biological processes	cytosol;other cell component	other molecular function	Pf01053	107869	ENSMUSG00000028179	Cth	mmu:107869; Q6H324; Q8VCN5	Degradation of cysteine and homocysteine; Cysteine formation from homocysteine	One-carbon metabolism and related pathways; Glutathione and one-carbon metabolism	4	0	1.294	0.37	0.82493	84.96	3.68081e+08	4.95091e+08	12.07	24.22	3.57103e+08	3.79395e+08	3.21332e+08	4.28459e+08	5.32663e+08	4.67577e+08	2.95504e+08	5.24225e+08	High	High	High	High	High
FALSE	High	Master Protein	P01029	Complement C4-B [OS=Mus musculus]	0	94.123	26	24	147	24	1738	192.8	7.53	41.25	24	FALSE	stress response;other biological processes	non-structural extracellular;plasma membrane;other membranes;other cell component	enzyme regulator activity;other molecular function	Pf00207, Pf01759, Pf01821, Pf01835, Pf07677, Pf07678, Pf07703, Pf17791, Pf21145	12268	ENSMUSG00000073418	C4b	E9QKK7; mmu:12268; O70346; P01029; Q31201; Q3TYY1; Q3TZC9; Q61372; Q61859; Q62353; Q6NWV8	Initial triggering of complement; Regulation of Complement cascade; Regulation of Insulin-like Growth Factor (IGF) transport and uptake by Insulin-like Growth Factor Binding Proteins (IGFBPs); Post-translational protein phosphorylation; Activation of C3 and C5	SIDS susceptibility pathways; Oxidative damage response; Complement activation, classical pathway	8	0	0.986	-0.02	0.943338	80.35	3.37824e+07	1.24769e+07	58.69	53.76	1.81339e+07	5.14922e+07	2.21635e+07	6.61536e+07	3.54982e+06	1.5656e+07	9.94341e+06	1.73698e+07	High	High	High	High	High
FALSE	High	Master Protein	P10126	Elongation factor 1-alpha 1 [OS=Mus musculus]	0	93.975	42	14	1136	2	462	50.1	9.01	203.21	14	FALSE	protein metabolism;other metabolic processes;other biological processes	plasma membrane;other membranes;cytosol;cytoskeleton;translational apparatus;nucleus;other cell component	nucleic acid binding activity;other molecular function	Pf00009, Pf03143, Pf03144	13627	ENSMUSG00000037742	Eef1a1	mmu:13627; P10126; Q61511; Q6ZWN2; Q8BMB8; Q8BVS8; Q99KU5	Neutrophil degranulation; Eukaryotic Translation Elongation; HSF1 activation; Protein methylation	Translation factors; EGFR1 signaling pathway	6	12	0.828	-0.27	0.762189	73.4	2.18551e+09	2.51413e+09	23.05	23.32	2.23444e+09	2.13765e+09	1.59857e+09	2.83731e+09	1.71209e+09	2.58237e+09	2.4477e+09	3.10307e+09	High	High	Peak Found	High	High
FALSE	High	Master Protein	Q8BHN3	Neutral alpha-glucosidase AB [OS=Mus musculus]	0	92.862	27	17	248	17	944	106.8	6.06	54.66	17	FALSE	protein metabolism;other metabolic processes	ER/Golgi;other cell component	other molecular function	Pf01055, Pf13802, Pf21365	14376	ENSMUSG00000071650	Ganab	mmu:14376; O08794; Q149A6; Q80U81; Q8BHN3; Q9CS53			0	0	1.161	0.21	0.920078	59.59	6.02398e+07	1.08859e+07	39.49	41.19	5.50059e+07	6.59718e+07	7.50013e+07	2.48952e+07	7.10494e+06	1.34693e+07	8.79795e+06	1.7903e+07	High	High	High	High	High
FALSE	High	Master Protein	Q9DBF1-2	Isoform 2 of Alpha-aminoadipic semialdehyde dehydrogenase [OS=Mus musculus]	0	92.857	39	16	531	16	511	55.6	6.4	100.96	16	FALSE							Aldh7a1	Q9DBF1-2			0	0	1.499	0.58	0.63474	82.75	1.76585e+08	2.6411e+08	40.86	50.2	1.7094e+08	2.915e+08	1.06509e+08	1.82415e+08	1.35477e+08	2.55817e+08	2.72672e+08	4.81618e+08	High	High	High	High	High
FALSE	High	Master Protein	O08709	Peroxiredoxin-6 [OS=Mus musculus]	0	92.756	71	15	540	15	224	24.9	6.01	142.21	15	FALSE	cell cycle OR cell proliferation;cell organization and biogenesis;other metabolic processes;stress response;other biological processes	cytosol;nucleus;other cytoplasmic organelle;other cell component	other molecular function	Pf00578, Pf10417	11758		Prdx6	mmu:11758; O08709; Q91WT2; Q9QWP4; Q9QWW0	Neutrophil degranulation; Detoxification of Reactive Oxygen Species		2	0	1.531	0.61	0.606374	60.05	4.82642e+08	1.65933e+08	26.68	6.32	5.81019e+08	4.3783e+08	5.3204e+08	3.00482e+08	1.65202e+08	1.79165e+08	1.66667e+08	1.53501e+08	High	High	High	High	High
FALSE	High	Master Protein	P02088	Hemoglobin subunit beta-1 [OS=Mus musculus]	0	92.604	95	16	385	10	147	15.8	7.65	78.58	16	FALSE	other metabolic processes;transport;other biological processes	non-structural extracellular;cytosol;other cell component	other molecular function	Pf00042	100503605; 101488143; 15129		Hbb-b1	mmu:100503605; mmu:101488143; mmu:15129; P02088; Q54AI0; Q91V86; Q9CRZ2; Q9CXH5; Q9CY12; Q9CY54; Q9R0S6		Comprehensive IL-17A signaling	1	5	1.458	0.54	0.67217	82.01	1.78489e+08	2.98104e+08	31.34	51.12	9.12379e+07	2.11018e+08	1.85027e+08	1.72183e+08	1.45218e+08	2.42429e+08	5.22937e+08	3.66564e+08	High	High	High	High	High
FALSE	High	Master Protein	Cont_Q9XSJ4	Alpha-enolase OS=Bos taurus OX=9913 GN=ENO1 PE=1 SV=4	0	92.236	45	16	1833	2	434	47.3	6.8	353.38	16	TRUE	other metabolic processes	plasma membrane;other membranes;cytosol;other cell component	other molecular function	Pf00113, Pf03952	281141		ENO1	bta:281141; Q3SYW4; Q9XSJ4			0	0																	n/a	n/a	n/a	n/a	High
FALSE	High	Master Protein	P40142	Transketolase [OS=Mus musculus]	0	91.9	32	15	391	15	623	67.6	7.5	74.11	15	FALSE	other metabolic processes;other biological processes	other membranes;cytosol;ER/Golgi;nucleus;other cytoplasmic organelle	other molecular function	Pf00456, Pf02779, Pf02780	21881	ENSMUSG00000021957	Tkt	mmu:21881; P40142; Q3U7Y1; Q3UK62; Q545A1; Q9ESA0	Insulin effects increased synthesis of Xylulose-5-Phosphate; Pentose phosphate pathway	Pentose phosphate pathway	3	0	1.301	0.38	0.817776	85.14	2.12552e+08	1.58555e+08	7.71	57.16	2.44585e+08	2.10143e+08	2.14987e+08	2.08473e+08	3.00003e+08	2.29321e+08	1.09626e+08	8.03995e+07	High	High	High	High	High
FALSE	High	Master Protein	Q60597	2-oxoglutarate dehydrogenase complex component E1 [OS=Mus musculus]	0	90.887	25	16	329	16	1023	116.4	6.83	66.61	16	FALSE	protein metabolism;other metabolic processes;developmental processes	other membranes;mitochondrion;nucleus;other cell component	other molecular function	Pf00676, Pf02779, Pf16078, Pf16870	18293	ENSMUSG00000020456	Ogdh	mmu:18293; Q3UDM7; Q5DTI4; Q5SVX7; Q5SVX9; Q60597; Q6PFZ2; Q80Y57; Q8K0K7; Q8K2Z3; Q8R3M2; Q91WP2	Glyoxylate metabolism and glycine degradation; Lysine catabolism; Citric acid cycle (TCA cycle)	TCA cycle; Amino acid metabolism; Tryptophan metabolism	6	0	1.283	0.36	0.833721	64.4	1.29486e+08	1.46768e+08	28.44	28.37	1.20459e+08	1.56702e+08	7.54358e+07	1.39189e+08	9.32414e+07	1.39234e+08	1.54709e+08	1.92627e+08	High	High	High	High	High
FALSE	High	Master Protein	Q63886	UDP-glucuronosyltransferase 1A1 [OS=Mus musculus]	0	90.612	38	15	646	9	535	60	8.62	127.46	15	FALSE	other metabolic processes;stress response;developmental processes;other biological processes	plasma membrane;other membranes;ER/Golgi;other cell component	enzyme regulator activity;other molecular function	Pf00201	394436	ENSMUSG00000089960	Ugt1a1	mmu:394436; Q561M6; Q63886; Q6XL50	Glucuronidation; Heme degradation; Aspirin ADME; Paracetamol ADME	Glucuronidation; Metapathway biotransformation; Estrogen metabolism; Oxidative stress response	8	5	1.212	0.28	0.887799	87.02	3.40533e+08	2.27628e+08	30.93	83.71	4.10732e+08	2.82332e+08	4.64069e+08	2.34037e+08	4.84062e+08	5.64035e+08	6.54203e+07	1.07041e+08	High	High	High	High	High
FALSE	High	Master Protein	Q9QZE5	Coatomer subunit gamma-1 [OS=Mus musculus]	0	90.443	37	21	195	20	874	97.5	5.35	42.69	21	FALSE	transport;other biological processes	other membranes;cytosol;ER/Golgi	other molecular function	Pf01602, Pf08752, Pf16381	54161	ENSMUSG00000030058	Copg1	mmu:54161; Q3U9F4; Q8BP96; Q8R1A7; Q922C6; Q9QZE5	COPI-mediated anterograde transport; COPI-dependent Golgi-to-ER retrograde traffic		2	1	0.651	-0.62	0.432005	68.58	5.91731e+07	6.66937e+06	35.3	79.41	6.906e+07	5.07017e+07	1.01603e+08	5.06783e+07	1.62317e+07	8.03396e+06	5.53656e+06	1.50539e+06	High	High	High	High	High
FALSE	High	Master Protein	P70694	Estradiol 17 beta-dehydrogenase 5 [OS=Mus musculus]	0	89.49	65	17	756	13	323	37	8.28	209.64	17	FALSE	other metabolic processes;signal transduction;other biological processes	cytosol;nucleus;other cell component	other molecular function	Pf00248	83702	ENSMUSG00000021210	Akr1c6	mmu:83702; P70694	Retinoid metabolism and transport; Prednisone ADME; RA biosynthesis pathway; Synthesis of Prostaglandins (PG) and Thromboxanes (TX); Synthesis of bile acids and bile salts via 7alpha-hydroxycholesterol; Synthesis of bile acids and bile salts via 24-hydroxycholesterol; Synthesis of bile acids and bile salts via 27-hydroxycholesterol		7	4	1.056	0.08	0.997669	62.96	7.71333e+08	9.63463e+08	48.41	41.33	5.22158e+08	1.13942e+09	4.16207e+08	1.13958e+09	3.70487e+08	9.34636e+08	1.23166e+09	9.9318e+08	High	High	High	High	High
FALSE	High	Master Protein	Q9R0P3	S-formylglutathione hydrolase [OS=Mus musculus]	0	89.479	79	15	727	15	282	31.3	7.12	138.51	15	FALSE	other metabolic processes	cytosol;other cell component	other molecular function	Pf00756	13885	ENSMUSG00000021996	Esd	mmu:13885; Q80ZX4; Q9CWI4; Q9R0P3	Glutathione conjugation		1	0	1.324	0.41	0.794006	61.53	2.72926e+08	3.77474e+08	24.07	33.85	2.71124e+08	2.44408e+08	2.7474e+08	4.04634e+08	3.28549e+08	3.04804e+08	6.17996e+08	4.33683e+08	High	High	High	High	High
FALSE	High	Master Protein	P60843	Eukaryotic initiation factor 4A-I [OS=Mus musculus]	0	89.31	57	20	239	15	406	46.1	5.48	46.37	20	FALSE	protein metabolism;other metabolic processes	translational apparatus;other cell component	nucleic acid binding activity;other molecular function	Pf00270, Pf00271	13681	ENSMUSG00000059796	Eif4a1	mmu:13681; P04765; P60843; Q61516	L13a-mediated translational silencing of Ceruloplasmin expression; GTP hydrolysis and joining of the 60S ribosomal subunit; Translation initiation complex formation; Ribosomal scanning and start codon recognition; ISG15 antiviral mechanism; Deadenylation of mRNA	Translation factors	8	3	0.87	-0.2	0.83015	89.79	8.70461e+07	1.62378e+08	17.08	27.78	9.06674e+07	8.42163e+07	6.10632e+07	8.9971e+07	1.66973e+08	1.5791e+08	1.56714e+08	2.63642e+08	High	High	High	High	High
FALSE	High	Master Protein	P54869	Hydroxymethylglutaryl-CoA synthase, mitochondrial [OS=Mus musculus]	0	89.181	48	19	935	17	508	56.8	8.41	208.47	19	FALSE	other metabolic processes;stress response;developmental processes;other biological processes	mitochondrion	other molecular function	Pf01154, Pf08540	15360	ENSMUSG00000027875	Hmgcs2	mmu:15360; P54869; Q64740; Q9DBK1; Q9DBM4	Synthesis of Ketone Bodies	PPAR signaling pathway; Cholesterol metabolism with Bloch and Kandutsch-Russell pathways; Synthesis and degradation of ketone bodies	4	2	1.247	0.32	0.860959	75.42	7.22899e+08	4.41101e+08	26.71	71.09	8.62231e+08	6.06082e+08	8.68808e+08	4.91205e+08	1.18444e+09	6.11582e+08	2.62189e+08	3.18143e+08	High	High	High	High	High
FALSE	High	Master Protein	Q9CXN7	Phenazine biosynthesis-like domain-containing protein 2 [OS=Mus musculus]	0	88.775	56	16	401	10	288	32	5.34	87.94	16	FALSE	other metabolic processes;other biological processes	other cell component	other molecular function	Pf02567	67307	ENSMUSG00000020072	Pbld2	mmu:67307; Q9CXN7; Q9D2W4			0	0	1.707	0.77	0.443507	71.12	2.13284e+07	3.65242e+07	27.05	46.72	2.40984e+07	2.45469e+07	1.88769e+07	1.2921e+07	2.62963e+07	5.07303e+07	2.57458e+07	6.60899e+07	High	High	High	High	High
FALSE	High	Master Protein	Q5SW19	Clustered mitochondria protein homolog [OS=Mus musculus]	0	88.195	25	19	280	19	1315	148	6.02	49.42	19	FALSE	cell organization and biogenesis	other cell component	nucleic acid binding activity	Pf12807, Pf13236, Pf13424, Pf15044	74148		Cluh	A8Y5E2; mmu:74148; Q3U014; Q3U4M5; Q3V3Q8; Q505Q6; Q5SW19; Q6GQX1; Q6PAT1; Q8CHD9			0	0	1.269	0.34	0.843453	51.4	2.54095e+07	2.68013e+07	20.2	45.7	3.53561e+07	2.58582e+07	2.49684e+07	2.29729e+07	2.00713e+07	2.03578e+07	5.02723e+07	3.52842e+07	High	High	High	High	High
FALSE	High	Master Protein	Q91X77	Cytochrome P450 2C50 [OS=Mus musculus]	0	88.178	58	19	225	8	490	55.7	7.88	35.37	19	FALSE	other metabolic processes	plasma membrane;other membranes;ER/Golgi;other cell component	other molecular function	Pf00067	107141	ENSMUSG00000054827	Cyp2c50	E9QPJ0; mmu:107141; Q6XVG3; Q80X43; Q91X77			0	4	0.787	-0.35	0.703642	71.94	3.34489e+07	1.59171e+07	30.18	62.52	4.3626e+07	2.71157e+07	4.12613e+07	2.30905e+07	3.27721e+07	2.59363e+07	8.46391e+06	9.76837e+06	High	High	High	High	High
FALSE	High	Master Protein	Q9JKR6	Hypoxia up-regulated protein 1 [OS=Mus musculus]	0	87.871	32	18	438	18	999	111.1	5.19	91.05	18	FALSE	protein metabolism;other metabolic processes;stress response;transport;other biological processes	non-structural extracellular;ER/Golgi	other molecular function	Pf00012	12282	ENSMUSG00000032115	Hyou1	mmu:12282; Q3TAL1; Q3TZD0; Q3U1U2; Q64139; Q80X75; Q9JKR6		Comprehensive IL-17A signaling	1	0	0.897	-0.16	0.860959	72.84	1.72025e+08	1.45988e+08	16.35	21.27	1.38979e+08	2.0421e+08	1.6133e+08	1.83429e+08	1.18086e+08	1.84885e+08	1.67089e+08	1.27552e+08	High	High	High	High	High
FALSE	High	Master Protein	Cont_P68103	Elongation factor 1-alpha 1 OS=Bos taurus OX=9913 GN=EEF1A1 PE=1 SV=1	0	87.755	41	13	1089	1	462	50.1	9.01	195.86	13	TRUE	protein metabolism;other metabolic processes;other biological processes	non-structural extracellular;plasma membrane;other membranes;cytosol;cytoskeleton;translational apparatus;nucleus;other cytoplasmic organelle;other cell component	nucleic acid binding activity;other molecular function	Pf00009, Pf03143, Pf03144	100009189; 100173928; 100455760; 1915; 282220; 493922; 494136	ENSBTAG00000014534; ENSFCAG00000030977; ENSG00000156508; ENSOCUG00000008481; ENSPPYG00000016777; ENSPTRG00000018347	EEF1A; Eef1a1; EEF1A1; LOC102155289; LOC102523342; LOC102540473; LOC105879067; LOC111152497; LOC112630422; LOC118356941; RABEFLA2	A0A096NSJ4; A0A0D9RNJ1; A0A2I3HHP9; A0A2J8PVY3; A0A2J8RYS8; A0A2K5N7Z5; A0A2K5RPQ1; A0A2K6KG30; A0A2K6RQ54; A0A2R9BYN3; A0A2U3XB66; A0A2Y9F799; A0A2Y9HH84; A0A2Y9K0L0; A0A452E2H7; A0A485PKI5; A0A4W2G2H2; A0A4X1U102; A0A5N4BZH2; A0A663DJ63; A0A667H9L1; A0A6I9I937; A0A6J0YU90; A0A6J1ZA85; A0A6J3HMT0; A0A6P5CAS0; A0A6P6HZ37; A0A6P7EC07; A0A6P7EG13; A0A6P9FBB6; A0A811YU57; A0A8B7HCC5; A0A8B8RGI1; A0A…	Neutrophil degranulation; Eukaryotic Translation Elongation; HSF1 activation; Protein methylation; Neutrophil degranulation; Protein methylation; Eukaryotic Translation Elongation; HSF1 activation; Neutrophil degranulation; Chaperone Mediated Autophagy; Protein methylation; HSF1 activation; Peptide chain elongation; SARS-CoV-1 modulates host translation machinery	Translation factors; EGFR1 signaling pathway; Fragile X syndrome; 2q37 copy number variation syndrome; EGFR1 signaling pathway	20	0																	n/a	n/a	n/a	n/a	n/a
FALSE	High	Master Protein	Q91W43	Glycine dehydrogenase (decarboxylating), mitochondrial [OS=Mus musculus]	0	87.563	29	17	307	17	1025	113.2	7.56	51.71	17	FALSE	cell organization and biogenesis;other metabolic processes;other biological processes	plasma membrane;other membranes;nucleus;other cell component	other molecular function	Pf01212, Pf02347, Pf21478		ENSMUSG00000024827	Gldc	mmu:104174; Q91W43	Glycine degradation		1	0	1.123	0.17	0.950572	62.03	1.33376e+08	1.80259e+08	28.69	34.82	1.11241e+08	1.23636e+08	1.43884e+08	2.0566e+08	2.42388e+08	2.30725e+08	1.15755e+08	1.40832e+08	High	High	High	High	High
FALSE	High	Master Protein	Q91VA0	Acyl-coenzyme A synthetase ACSM1, mitochondrial [OS=Mus musculus]	0	87.519	49	17	422	17	573	64.7	7.17	88.42	17	FALSE	other metabolic processes	mitochondrion	other molecular function	Pf00501, Pf13193	117147	ENSMUSG00000033533	Acsm1	mmu:117147; Q3UED4; Q91VA0	Conjugation of benzoate with glycine; Conjugation of phenylacetate with glutamine		2	0	1.199	0.26	0.899232	87.46	7.69117e+08	9.13776e+08	36.01	18.01	4.87006e+08	9.77539e+08	6.05133e+08	1.07058e+09	7.14614e+08	9.76695e+08	1.09728e+09	8.5491e+08	High	High	High	High	High
FALSE	High	Master Protein	Q9Z2I0	Mitochondrial proton/calcium exchanger protein [OS=Mus musculus]	0	87.495	27	16	251	16	738	82.9	6.52	50.45	16	FALSE	cell organization and biogenesis;transport;other biological processes	other membranes;mitochondrion	transporter activity;translation activity;other molecular function	Pf07766	56384	ENSMUSG00000005299	Letm1	mmu:56384; Q5PQC5; Q7TMK8; Q80ZX6; Q8CGJ3; Q8K5E5; Q9Z2I0	RHOG GTPase cycle		1	0	0.875	-0.19	0.836387	83.02	1.14085e+08	8.51874e+07	22.08	38.67	1.07664e+08	7.5911e+07	1.31326e+08	1.20888e+08	1.31341e+08	9.64102e+07	7.5271e+07	5.06369e+07	High	High	High	High	High
FALSE	High	Master Protein	P68368	Tubulin alpha-4A chain [OS=Mus musculus]	0	87.403	51	17	263	5	448	49.9	5.06	65.61	17	TRUE	cell cycle OR cell proliferation;cell organization and biogenesis	cytoskeleton;other cell component	cytoskeletal activity;other molecular function	Pf00091, Pf03953	22145	ENSMUSG00000026202	Tuba4a	mmu:22145; P05215; P68368; Q3TY31	Platelet degranulation ; Separation of Sister Chromatids; Regulation of PLK1 Activity at G2/M Transition; The role of GTSE1 in G2/M progression after G2 checkpoint; Aggrephagy; MHC class II antigen presentation; COPI-dependent Golgi-to-ER retrograde traffic; Kinesins; COPI-mediated anterograde transport; Anchoring of the basal body to the plasma membrane; PKR-mediated signaling; Resolution of Sis…		30	7	0.681	-0.56	0.497469	79.04	2.29526e+08	1.01148e+08	17.04	10.93	2.61424e+08	2.69642e+08	2.0152e+08	1.93784e+08	8.36276e+07	1.01114e+08	1.01182e+08	1.09222e+08	High	High	High	High	High
FALSE	High	Master Protein	P80315	T-complex protein 1 subunit delta [OS=Mus musculus]	0	87.32	43	16	294	16	539	58	8.02	62.96	16	FALSE	protein metabolism;other metabolic processes;transport;other biological processes	cytosol;cytoskeleton;nucleus;other cell component	other molecular function	Pf00118	12464	ENSMUSG00000007739	Cct4	mmu:12464; P80315	Cooperation of PDCL (PhLP1) and TRiC/CCT in G-protein beta folding; Association of TriC/CCT with target proteins during biosynthesis		2	0	1.231	0.3	0.869641	49.1	8.45314e+07	9.27905e+07	22.16	29.88	7.39481e+07	7.48001e+07	1.1599e+08	9.55288e+07	9.06646e+07	9.49663e+07	1.54155e+08	8.67407e+07	High	High	High	High	High
FALSE	High	Master Protein	P68372	Tubulin beta-4B chain [OS=Mus musculus]	0	87.292	60	18	375	1	445	49.8	4.89	72.71	18	FALSE	cell cycle OR cell proliferation;cell organization and biogenesis;other biological processes	cytoskeleton;other cell component	cytoskeletal activity;nucleic acid binding activity;other molecular function	Pf00091, Pf03953	227613	ENSMUSG00000036752	Tubb4b	mmu:227613; P05217; P68372; Q3TKF0; Q3UJ73; Q99JZ6	Neutrophil degranulation; MHC class II antigen presentation; PKR-mediated signaling; HSP90 chaperone cycle for steroid hormone receptors (SHR) in the presence of ligand; COPI-independent Golgi-to-ER retrograde traffic; COPI-dependent Golgi-to-ER retrograde traffic; Kinesins; COPI-mediated anterograde transport; Separation of Sister Chromatids; Anchoring of the basal body to the plasma membrane; R…		30	11	1.008	0.01	0.961237	56.42	7.26789e+08	6.24047e+08	20.37	32.55	5.14047e+08	7.82177e+08	6.75323e+08	8.40048e+08	8.93004e+08	6.94404e+08	5.60818e+08	4.03127e+08	High	High	High	High	High
FALSE	High	Master Protein	Q9DBG6	Dolichyl-diphosphooligosaccharide--protein glycosyltransferase subunit 2 [OS=Mus musculus]	0	87.199	31	15	333	15	631	69	5.81	68.25	15	FALSE	protein metabolism;other metabolic processes	other membranes;ER/Golgi;nucleus;other cytoplasmic organelle	translation activity	Pf05817	20014	ENSMUSG00000027642	Rpn2	A2ACG6; mmu:20014; Q3TKY0; Q91XH0; Q9DBG6		Proteasome degradation	1	0	0.317	-1.66	0.0046159	111.83	1.88864e+08	7.01912e+07	13.4	48.74	1.83146e+08	1.79748e+08	2.37575e+08	1.9476e+08	6.29353e+07	7.82837e+07	9.72574e+07	2.24418e+07	High	High	High	High	High
FALSE	High	Master Protein	Q8BGL3	Sulfotransferase 2A8 [OS=Mus musculus]	0	86.748	67	19	528	19	282	33.3	7.02	99.8	19	FALSE	other metabolic processes	cytosol;other cell component	other molecular function	Pf00685	76971	ENSMUSG00000030378	Sult2a8	B1PQU4; mmu:76971; Q8BGL3			0	0	0.852	-0.23	0.806056	73.87	3.99324e+08	2.1371e+08	24.25	42.53	5.08639e+08	3.47408e+08	4.58998e+08	2.96902e+08	4.16429e+08	2.08319e+08	2.1924e+08	1.7808e+08	High	High	High	High	High
FALSE	High	Master Protein	P06745	Glucose-6-phosphate isomerase [OS=Mus musculus]	0	86.602	46	15	303	15	558	62.7	8.13	61.87	15	FALSE	other metabolic processes;stress response;developmental processes;signal transduction;other biological processes	plasma membrane;other membranes;cytosol	signal transduction activity or receptor binding;other molecular function	Pf00342	14751	ENSMUSG00000036427	Gpi	mmu:14751; O89062; P06745; Q3TEE7; Q3TW50; Q3UUX1; Q3UY84; Q3UZJ1; Q5RJI3; Q8C675; Q9JM07	Neutrophil degranulation; Gluconeogenesis; TP53 Regulates Metabolic Genes; Glycolysis	Glycolysis and gluconeogenesis	5	0	1.214	0.28	0.887334	55.84	3.78866e+07	4.69012e+07	23.02	84.92	3.80446e+07	3.77293e+07	2.43665e+07	4.39964e+07	6.48358e+07	1.60363e+08	3.39275e+07	2.85968e+07	High	High	High	High	High
FALSE	High	Master Protein	Q64727	Vinculin [OS=Mus musculus]	0	86.566	32	22	347	22	1066	116.6	6	68.9	22	FALSE	cell adhesion;cell cycle OR cell proliferation;cell organization and biogenesis;developmental processes;other biological processes	plasma membrane;other membranes;cytoskeleton;other cell component	cytoskeletal activity;other molecular function	Pf01044	22330	ENSMUSG00000021823	Vcl	mmu:22330; Q64727; Q8BP32; Q8BS46; Q922C5; Q922D9	Neutrophil degranulation; Platelet degranulation ; MAP2K and MAPK activation; Smooth Muscle Contraction	Primary focal segmental glomerulosclerosis (FSGS); IL-3 signaling pathway; Regulation of actin cytoskeleton; Integrin-mediated cell adhesion; Focal adhesion	9	0	1.675	0.74	0.46889	57.37	4.9404e+07	1.37971e+08	36.05	33.83	4.71505e+07	4.09856e+07	5.17652e+07	8.64643e+07	8.59309e+07	1.19422e+08	1.94718e+08	1.59401e+08	High	High	High	High	High
FALSE	High	Master Protein	Q3ULD5	Methylcrotonoyl-CoA carboxylase beta chain, mitochondrial [OS=Mus musculus]	0	86.429	40	15	257	15	563	61.3	8	50.39	15	FALSE	other metabolic processes	mitochondrion;other cell component	other molecular function	Pf01039	78038	ENSMUSG00000021646	Mccc2	mmu:78038; Q3ULD5; Q3UPS6	Biotin transport and metabolism; Branched-chain amino acid catabolism		2	0	1.138	0.19	0.940896	37.13	2.07778e+07	1.08745e+07	30.8	27.48	2.08845e+07	2.2858e+07	2.06716e+07	1.01571e+07	1.04608e+07	1.60551e+07	8.56309e+06	1.13045e+07	High	High	High	High	High
FALSE	High	Master Protein	Q8R0W0	Epiplakin [OS=Mus musculus]	0	86.302	20	23	129	21	6548	724.2	6.07	21.92	23	FALSE	cell organization and biogenesis;stress response;other biological processes	plasma membrane;other membranes;cytoskeleton;nucleus;other cell component	other molecular function	Pf00681	223650		Eppk1	mmu:223650; Q8R0W0		EGFR1 signaling pathway	1	0	0.01	-6.64	2.9744e-17		3.22301e+07		26.19		3.61304e+07	1.983e+07	3.69678e+07	2.87509e+07					High	High	High	High	High
FALSE	High	Master Protein	P08249	Malate dehydrogenase, mitochondrial [OS=Mus musculus]	0	85.562	61	16	602	16	338	35.6	8.68	108.12	16	FALSE	other metabolic processes	other membranes;mitochondrion;other cell component	other molecular function	Pf00056, Pf02866	17448	ENSMUSG00000019179	Mdh2	mmu:17448; P08249; Q0QF44; Q8CF79; Q8R1P0	Gluconeogenesis; Citric acid cycle (TCA cycle)	Glycolysis and gluconeogenesis; TCA cycle	4	0	1.607	0.68	0.536792	60.43	5.25417e+08	7.0982e+08	10.94	25.66	4.57423e+08	5.64056e+08	4.89425e+08	5.7446e+08	7.59517e+08	6.63376e+08	1.01832e+09	5.70104e+08	High	High	High	High	High
FALSE	High	Master Protein	Q71LX4	Talin-2 [OS=Mus musculus]	0	85.384	17	22	184	18	2375	253.5	5.8	37.15	22	FALSE	cell adhesion;cell organization and biogenesis	plasma membrane;other membranes;cytoskeleton;other cell component	signal transduction activity or receptor binding;cytoskeletal activity	Pf00373, Pf01608, Pf08913, Pf09141, Pf09379, Pf16511, Pf21692	70549		Tln2	E9QM49; mmu:70549; Q71LX4; Q8BWK0			0	0	0.923	-0.12	0.918473	76.11	305175	225842	42.8	90.58	345835	513320	269296	183141	790746	440595	115763	97013.9	High	High	High	High	High
FALSE	High	Master Protein	Q8QZR5	Alanine aminotransferase 1 [OS=Mus musculus]	0	85.281	43	14	513	14	496	55.1	6.64	99.23	14	FALSE	other metabolic processes;stress response;other biological processes	non-structural extracellular;other cell component	other molecular function	Pf00155	76282	ENSMUSG00000022546	Gpt	mmu:76282; Q8QZR5	Alanine metabolism	Alanine and aspartate metabolism	2	0	1.587	0.67	0.558231	72.45	1.37207e+08	2.16251e+08	38.48	33.86	1.35871e+08	1.38558e+08	1.31441e+08	2.64041e+08	1.46588e+08	1.73958e+08	2.68825e+08	3.06016e+08	High	High	High	High	High
FALSE	High	Master Protein	P56593	Cytochrome P450 2A12 [OS=Mus musculus]	0	85.159	37	16	312	16	492	56.1	9.19	69.36	16	FALSE	other metabolic processes	other membranes;ER/Golgi;other cell component	other molecular function	Pf00067	13085	ENSMUSG00000060407	Cyp2a12	mmu:13085; P56593; Q8VCW9	Fatty acids; Aflatoxin activation and detoxification; CYP2E1 reactions		4	0	1.031	0.04	0.980021	67.2	2.70498e+08	5.94987e+07	14.21	99.98	2.47738e+08	2.95349e+08	2.25426e+08	3.05381e+08	5.93539e+07	2.01767e+08	5.9644e+07	1.01252e+07	High	High	High	High	High
FALSE	High	Master Protein	Q6XVG2	Cytochrome P450 2C54 [OS=Mus musculus]	0	85.024	54	18	223	7	490	55.8	7.47	34.1	18	FALSE	other metabolic processes	other membranes;ER/Golgi;other cell component	other molecular function	Pf00067	404195	ENSMUSG00000067225	Cyp2c54	mmu:404195; Q6XVG2		Eicosanoid metabolism via cytochrome P450 monooxygenases	1	2	0.814	-0.3	0.743196	92.05	2.71326e+07	1.77793e+07	52.47	78.15	4.22037e+07	1.73527e+07	4.90396e+07	1.74434e+07	5.41219e+07	2.4483e+07	1.07267e+07	1.29112e+07	High	High	High	High	High
FALSE	High	Master Protein	Q8QZT1	Acetyl-CoA acetyltransferase, mitochondrial [OS=Mus musculus]	0	84.992	44	12	729	12	424	44.8	8.51	99.86	12	FALSE	other metabolic processes;stress response;developmental processes;other biological processes	mitochondrion;ER/Golgi	other molecular function	Pf00108, Pf02803	110446	ENSMUSG00000032047	Acat1	mmu:110446; Q3TE92; Q8QZT1	Branched-chain amino acid catabolism; Synthesis of Ketone Bodies; Utilization of Ketone Bodies	Fatty acid beta-oxidation; Synthesis and degradation of ketone bodies; Tryptophan metabolism	6	0	1.622	0.7	0.522926	62.12	4.27708e+08	6.03649e+08	8.75	21.34	4.57392e+08	4.35709e+08	4.19855e+08	3.70747e+08	5.26876e+08	6.91609e+08	4.87373e+08	7.6391e+08	High	High	High	High	High
FALSE	High	Master Protein	Q6GQT9	BOS complex subunit NOMO1 [OS=Mus musculus]	0	84.962	31	20	187	20	1214	133.3	6.09	37.72	20	FALSE	cell organization and biogenesis	other membranes;cytosol;ER/Golgi;other cell component	translation activity;other molecular function	Pf13620, Pf17802	211548	ENSMUSG00000030835	Nomo1	mmu:211548; Q3TKZ1; Q6GQT9; Q8BJM1; Q8BJM8; Q8BLS9; Q8K074; Q8R1I7			0	0	1.12	0.16	0.905949	54.1	1.04956e+07	7.25254e+06	25.01	31.71	9.78089e+06	1.51016e+07	1.12626e+07	8.68399e+06	8.4408e+06	5.9477e+06	1.14415e+07	6.23157e+06	High	High	High	High	High
FALSE	High	Master Protein	P11983	T-complex protein 1 subunit alpha [OS=Mus musculus]	0	84.907	50	19	501	19	556	60.4	6.16	93.79	19	FALSE	protein metabolism;other metabolic processes;transport;other biological processes	cytosol;cytoskeleton;ER/Golgi;other cell component	other molecular function	Pf00118	21454	ENSMUSG00000068039	Tcp1	mmu:21454; P11983; P11984; Q3TJ96; Q3TKU1; Q3U5T8; Q3U7I8; Q3UAA8; Q3UB80; Q3UE48	Cooperation of PDCL (PhLP1) and TRiC/CCT in G-protein beta folding; Association of TriC/CCT with target proteins during biosynthesis		2	0	1.102	0.14	0.966126	54.04	9.42955e+07	1.56865e+08	15.03	28.58	9.40604e+07	9.45312e+07	8.34942e+07	1.18197e+08	9.26326e+07	1.73119e+08	1.89813e+08	1.42137e+08	High	High	High	High	High
FALSE	High	Master Protein	P05201	Aspartate aminotransferase, cytoplasmic [OS=Mus musculus]	0	84.045	57	17	468	17	413	46.2	7.14	95.98	17	FALSE	other metabolic processes;signal transduction;other biological processes	cytosol;other cell component	other molecular function	Pf00155	14718	ENSMUSG00000025190	Got1	mmu:14718; P05201; Q3UJH8	Gluconeogenesis; Aspartate and asparagine metabolism	Glycolysis and gluconeogenesis; Alanine and aspartate metabolism	4	0	1.542	0.63	0.597805	54.88	4.3281e+08	6.98588e+08	22.32	28.46	4.37488e+08	4.28183e+08	4.10056e+08	6.37571e+08	4.89152e+08	5.75811e+08	8.95149e+08	8.47544e+08	High	High	High	High	High
FALSE	High	Master Protein	Q6PDI5	Proteasome adapter and scaffold protein ECM29 [OS=Mus musculus]	0	83.512	20	23	131	23	1840	203.6	7.06	17.99	23	FALSE	cell organization and biogenesis;protein metabolism;other metabolic processes;stress response	cytoskeleton;ER/Golgi;nucleus;other cytoplasmic organelle;other cell component	other molecular function	Pf13001	230249	ENSMUSG00000050812	Ecpas	A2ALW0; mmu:230249; Q6PDI5; Q6ZQC9; Q8BSW7; Q8CAH0; Q8R3M6			0	0	0.01	-6.64	2.9744e-17		3.41386e+06		34.09		4.41099e+06	3.82085e+06	3.05022e+06	1.82451e+06					High	High	High	High	High
FALSE	High	Master Protein	P51660	Peroxisomal multifunctional enzyme type 2 [OS=Mus musculus]	0	83.174	33	16	501	16	735	79.4	8.57	107.02	16	FALSE	other metabolic processes;developmental processes	other cytoplasmic organelle	other molecular function	Pf00106, Pf01575, Pf02036	15488	ENSMUSG00000024507	Hsd17b4	mmu:15488; P51660; Q9DBM3	Peroxisomal protein import; Synthesis of bile acids and bile salts via 7alpha-hydroxycholesterol; Beta-oxidation of pristanoyl-CoA; alpha-linolenic acid (ALA) metabolism; Beta-oxidation of very long chain fatty acids	Steroid biosynthesis	6	0	0.758	-0.4	0.655252	73.88	1.48663e+08	1.08127e+08	26.97	31.21	1.48308e+08	2.1622e+08	1.15222e+08	1.49019e+08	9.36217e+07	1.27247e+08	1.2488e+08	5.98628e+07	High	High	High	High	High
FALSE	High	Master Protein	Q7TMM9	Tubulin beta-2A chain [OS=Mus musculus]	0	82.867	53	16	359	3	445	49.9	4.89	65.78	16	FALSE	cell cycle OR cell proliferation;cell organization and biogenesis;developmental processes	cytoskeleton;other cell component	cytoskeletal activity;other molecular function	Pf00091, Pf03953	22151	ENSMUSG00000058672	Tubb2a	mmu:22151; Q7TMM9	Separation of Sister Chromatids; PKR-mediated signaling; Resolution of Sister Chromatid Cohesion; RHO GTPases Activate Formins; EML4 and NUDC in mitotic spindle formation; COPI-dependent Golgi-to-ER retrograde traffic; Kinesins; MHC class II antigen presentation; COPI-mediated anterograde transport; Recruitment of NuMA to mitotic centrosomes; Carboxyterminal post-translational modifications of tu…		23	0	0.922	-0.12	0.948951	45.69	2.3758e+06	2.30762e+06	28.33	40.52	2.64993e+06	3.48859e+06	1.85886e+06	2.13004e+06	2.65684e+06	3.14907e+06	2.0043e+06	1.06828e+06	High	High	High	High	High
FALSE	High	Master Protein	Q9EQF5	Dihydropyrimidinase [OS=Mus musculus]	0	82.697	44	13	491	13	519	56.7	7.2	97.37	13	FALSE	other metabolic processes	cytosol;other cell component	other molecular function	Pf01979	64705	ENSMUSG00000022304	Dpys	mmu:64705; Q99PP1; Q9DBK3; Q9DBP7; Q9EQF5	Pyrimidine catabolism		1	0	1.193	0.25	0.900656	76.92	3.12191e+08	3.91908e+08	15.25	26.55	3.66552e+08	3.23322e+08	3.01442e+08	2.52561e+08	3.239e+08	2.97753e+08	4.74196e+08	5.114e+08	High	High	High	High	High
FALSE	High	Master Protein	Q8VDM4	26S proteasome non-ATPase regulatory subunit 2 [OS=Mus musculus]	0	82.566	38	19	251	19	908	100.1	5.17	43.92	19	FALSE	protein metabolism;other metabolic processes;other biological processes	nucleus;other cell component	enzyme regulator activity	Pf01851, Pf17781, Pf18051	21762	ENSMUSG00000006998	Psmd2	mmu:21762; Q8VDM4	Downstream TCR signaling; FCERI mediated NF-kB activation; Neddylation; Asymmetric localization of PCP proteins; Degradation of AXIN; Hedgehog 'on' state; Ub-specific processing proteases; Regulation of RUNX3 expression and activity; Antigen processing: Ubiquitination & Proteasome degradation; Autodegradation of Cdh1 by Cdh1:APC/C; APC/C:Cdc20 mediated degradation of Securin; APC/C:Cdh1 mediated …	Proteasome degradation	50	0	1.18	0.24	0.909653	53.69	7.23715e+07	2.28536e+07	20.56	72.68	5.82289e+07	6.14038e+07	8.59065e+07	8.52983e+07	4.73821e+07	3.56027e+07	1.46699e+07	6.22684e+06	High	High	High	High	High
FALSE	High	Master Protein	P27773	Protein disulfide-isomerase A3 [OS=Mus musculus]	0	82.515	34	16	412	16	505	56.6	6.21	110.79	16	FALSE	cell adhesion;cell organization and biogenesis;protein metabolism;other metabolic processes;stress response;signal transduction;other biological processes	non-structural extracellular;plasma membrane;other membranes;ER/Golgi;other cell component	signal transduction activity or receptor binding;other molecular function	Pf00085, Pf13848	14827	ENSMUSG00000027248	Pdia3	mmu:14827; P27773; Q3TEI9; Q3TIL2; Q3UZK8; Q8C2F4; Q99LF6	ER-Phagosome pathway; Antigen Presentation: Folding, assembly and peptide loading of class I MHC; Calnexin/calreticulin cycle		3	0	1.121	0.16	0.952583	66.97	4.33463e+08	3.77539e+08	27.53	38.49	3.36134e+08	5.17373e+08	3.63161e+08	5.97554e+08	1.38743e+08	3.73762e+08	3.81355e+08	4.07287e+08	High	High	High	High	High
FALSE	High	Master Protein	P99024	Tubulin beta-5 chain [OS=Mus musculus]	0	82.445	53	16	357	3	444	49.6	4.89	67.73	16	TRUE	cell cycle OR cell proliferation;cell organization and biogenesis;other biological processes	other membranes;cytosol;cytoskeleton;nucleus;other cell component	signal transduction activity or receptor binding;cytoskeletal activity;other molecular function	Pf00091, Pf03953	22154	ENSMUSG00000001525	Tubb5	B1B178; mmu:22154; P05218; P99024; Q3TFB6; Q3THH9; Q3TIL1; Q3UAV4; Q3UF52; Q8WUC1; Q9CY33	Neutrophil degranulation; Anchoring of the basal body to the plasma membrane; Regulation of PLK1 Activity at G2/M Transition; Loss of Nlp from mitotic centrosomes; Recruitment of mitotic centrosome proteins and complexes; Recruitment of NuMA to mitotic centrosomes; AURKA Activation by TPX2		8	0	0.703	-0.51	0.680809	50.36	2.94074e+06	2.22557e+06	35.52	40.32	3.40552e+06	4.76054e+06	2.5394e+06	2.18931e+06	2.74892e+06	3.3164e+06	1.80186e+06	1.26916e+06	High	High	High	High	High
FALSE	High	Master Protein	O09173	Homogentisate 1,2-dioxygenase [OS=Mus musculus]	0	82.337	58	16	299	16	445	49.9	7.24	85.09	16	FALSE	other metabolic processes		other molecular function	Pf04209, Pf20510	15233	ENSMUSG00000022821	Hgd	mmu:15233; O09173; Q7TPP2	Tyrosine catabolism		1	0	1.078	0.11	0.986308	62.89	9.76622e+07	6.85791e+07	19.5	57.77	1.18832e+08	9.58162e+07	9.95438e+07	7.28491e+07	3.61573e+07	4.64113e+07	1.32597e+08	1.01335e+08	High	High	High	High	High
FALSE	High	Master Protein	P68373	Tubulin alpha-1C chain [OS=Mus musculus]	0	82.317	49	16	236	4	449	49.9	5.1	63.03	16	FALSE	cell cycle OR cell proliferation;cell organization and biogenesis	other membranes;cytoskeleton;nucleus;other cell component	cytoskeletal activity;other molecular function	Pf00091, Pf03953	22146	ENSMUSG00000043091	Tuba1c	mmu:22146; P05216; P68373; Q9CSE9	COPI-dependent Golgi-to-ER retrograde traffic; COPI-mediated anterograde transport; RHO GTPases Activate Formins; Recycling pathway of L1; RHO GTPases activate IQGAPs; Kinesins; MHC class II antigen presentation; Separation of Sister Chromatids; PKR-mediated signaling; Resolution of Sister Chromatid Cohesion; Recruitment of NuMA to mitotic centrosomes; EML4 and NUDC in mitotic spindle formation; …		23	0	0.939	-0.09	0.900656	52.76	4.24302e+07	6.17432e+07	67.28	103.33	2.29394e+07	8.60705e+07	2.07786e+07	78481684	1.81257e+07	5.66764e+07	2.40366e+08	6.7263e+07	High	High	High	High	High
FALSE	High	Master Protein	Q9QXZ0	Microtubule-actin cross-linking factor 1, isoforms 1/2/3/4 [OS=Mus musculus]	0	82.176	7	26	130	23	7354	831.4	5.43	14.76	26	FALSE	cell-cell signaling;cell organization and biogenesis;stress response;transport;developmental processes;signal transduction;other biological processes	plasma membrane;other membranes;cytoskeleton;ER/Golgi;other cell component	cytoskeletal activity;other molecular function	Pf00307, Pf00435, Pf00681, Pf02187, Pf13499, Pf17902, Pf18373, Pf21019, Pf21020, Pf21097			Macf1	B1ARU3; P97394; P97395; P97396; Q4PLL5; Q9QXZ0			0	0	0.526	-0.93	0.333811	75.8	7.22156e+06	122480	32.83	55.14	7.76958e+06	5.91398e+06	1.1873e+07	6.7122e+06	253741	177925	84312.2	82462.4	High	High	High	High	High
FALSE	High	Master Protein	Q4LDG0	Long-chain fatty acid transport protein 5 [OS=Mus musculus]	0	82.141	35	15	291	15	689	76.2	8.38	60.67	15	FALSE	other metabolic processes;transport;other biological processes	plasma membrane;other membranes;ER/Golgi;other cell component	transporter activity;other molecular function	Pf00501, Pf13193	26459	ENSMUSG00000030382	Slc27a5	A6H6C1; mmu:26459; O88694; Q4LDG0; Q91VD5	Recycling of bile acids and salts; Synthesis of bile acids and bile salts via 7alpha-hydroxycholesterol; Synthesis of bile acids and bile salts via 24-hydroxycholesterol	PPAR signaling pathway	4	0	0.76	-0.4	0.65792	84.04	2.03325e+08	1.7765e+08	10.43	33.84	2.19101e+08	1.87461e+08	2.29967e+08	1.88685e+08	2.30513e+08	1.48162e+08	2.13008e+08	1.03373e+08	High	High	High	High	High
FALSE	High	Master Protein	Q8CIE6	Coatomer subunit alpha [OS=Mus musculus]	0	82.011	24	18	202	18	1224	138.3	7.65	40.72	18	FALSE	transport;signal transduction;other biological processes	non-structural extracellular;other membranes;ER/Golgi;other cell component	signal transduction activity or receptor binding;nucleic acid binding activity;other molecular function	Pf00400, Pf04053, Pf06957	12847	ENSMUSG00000026553	Copa	E9Q075; mmu:12847; Q8CIE6	COPI-dependent Golgi-to-ER retrograde traffic; COPI-mediated anterograde transport		2	0	0.834	-0.26	0.772845	53.37	4.95666e+07	2.88806e+07	33.6	40.27	5.8752e+07	4.18172e+07	7.19114e+07	3.32528e+07	2.54669e+07	3.27517e+07	3.28474e+07	1.10032e+07	High	High	High	High	High
FALSE	High	Master Protein	Q01405	Protein transport protein Sec23A [OS=Mus musculus]	0	81.81	37	16	273	15	765	86.1	7.08	55.37	16	FALSE	cell organization and biogenesis;transport;other biological processes	other membranes;cytosol;ER/Golgi;other cell component	enzyme regulator activity;other molecular function	Pf00626, Pf04810, Pf04811, Pf04815, Pf08033	20334	ENSMUSG00000020986	Sec23a	mmu:20334; Q01405; Q8JZL4	MHC class II antigen presentation; Antigen Presentation: Folding, assembly and peptide loading of class I MHC; COPII-mediated vesicle transport; Cargo concentration in the ER		4	1	0.905	-0.14	0.865528	69.1	1.00387e+08	6.7876e+07	15.78	50.12	9.80136e+07	7.91374e+07	1.02818e+08	1.17072e+08	9.77342e+07	7.99345e+07	5.76366e+07	2.27213e+07	High	High	High	High	High
FALSE	High	Master Protein	Q8K010	5-oxoprolinase [OS=Mus musculus]	0	81.613	20	17	182	17	1288	137.5	6.28	40.56	17	FALSE	other metabolic processes		other molecular function	Pf01968, Pf02538, Pf05378, Pf19278	75475	ENSMUSG00000022562	Oplah	mmu:75475; Q8K010; Q8R3K2	Glutathione synthesis and recycling	Glutathione metabolism; Oxidative stress and redox pathway; Glutathione and one-carbon metabolism	4	0	1.384	0.47	0.740221	56.9	3.56016e+07	3.44468e+07	13.03	29.29	2.74021e+07	3.45836e+07	3.66495e+07	3.6743e+07	2.96102e+07	4.00734e+07	2.87957e+07	5.23926e+07	High	High	High	High	High
FALSE	High	Master Protein	P06151	L-lactate dehydrogenase A chain [OS=Mus musculus]	0	81.611	55	17	457	16	332	36.5	7.74	114.15	17	FALSE	other metabolic processes;other biological processes	cytosol;cytoskeleton;other cell component	other molecular function	Pf00056, Pf02866	16828	ENSMUSG00000063229	Ldha	mmu:16828; P06151	Pyruvate metabolism	Glycolysis and gluconeogenesis	2	1	1.259	0.33	0.851353	69.28	2.97843e+08	2.40834e+08	16.27	23.53	2.38332e+08	2.7143e+08	3.26825e+08	3.40837e+08	1.95426e+08	3.32178e+08	2.61235e+08	2.22025e+08	High	High	High	High	High
FALSE	High	Master Protein	Q9D1A2	Cytosolic non-specific dipeptidase [OS=Mus musculus]	0	81.602	48	16	298	16	475	52.7	5.66	53.66	16	FALSE	protein metabolism	cytosol;nucleus	other molecular function	Pf01546, Pf07687	66054	ENSMUSG00000024644	Cndp2	mmu:66054; Q3TA80; Q3TI32; Q3U7B9; Q99PV1; Q9D1A2	Paracetamol ADME; Glutathione synthesis and recycling		2	0	1.309	0.39	0.808302	79.18	5.91455e+07	8.20827e+07	30.43	16.75	4.70775e+07	6.28367e+07	5.56711e+07	9.22557e+07	7.34959e+07	7.38338e+07	1.02826e+08	9.12531e+07	High	High	High	High	High
FALSE	High	Master Protein	P37040	NADPH--cytochrome P450 reductase [OS=Mus musculus]	0	80.979	46	17	315	17	678	77	5.53	61.61	17	FALSE	protein metabolism;other metabolic processes;other biological processes	other membranes;cytosol;ER/Golgi;other cell component	other molecular function	Pf00175, Pf00258, Pf00667	18984	ENSMUSG00000005514	Por	mmu:18984; P37040		Oxidation by cytochrome P450	1	0	0.653	-0.62	0.43686	77.59	1.39806e+08	5.87037e+07	52.14	101.99	1.84352e+08	1.06023e+08	2.22513e+08	5.80429e+07	2.61958e+08	9.20854e+07	3.74231e+07	3.11096e+07	High	High	High	High	High
FALSE	High	Master Protein	Q60759	Glutaryl-CoA dehydrogenase, mitochondrial [OS=Mus musculus]	0	80.91	44	12	259	12	438	48.6	8.73	69.71	12	FALSE	other metabolic processes	mitochondrion	other molecular function	Pf00441, Pf02770, Pf02771	270076	ENSMUSG00000003809	Gcdh	mmu:270076; Q60759; Q6P8N6	Lysine catabolism	Fatty acid beta-oxidation; Tryptophan metabolism	3	0	1.325	0.41	0.793463	51.32	3.90694e+08	4.02515e+08	29.36	41.97	4.09622e+08	3.13359e+08	3.7264e+08	6.01412e+08	6.11217e+08	5.34905e+08	2.43469e+08	3.02891e+08	High	High	High	High	High
FALSE	High	Master Protein	Q8CHT0	Delta-1-pyrroline-5-carboxylate dehydrogenase, mitochondrial [OS=Mus musculus]	0	80.878	38	14	853	14	562	61.8	8.24	149.99	14	FALSE	other metabolic processes	cytosol;mitochondrion	other molecular function	Pf00171	212647	ENSMUSG00000028737	Aldh4a1	B1AXW8; mmu:212647; Q7TND0; Q8BXM3; Q8CHT0; Q8R0N1; Q8R1S2	Glyoxylate metabolism and glycine degradation; Proline catabolism		2	0	0.898	-0.16	0.860959	63.18	2.83436e+08	1.26115e+08	25.25	59.97	3.12055e+08	2.57442e+08	3.20729e+08	1.74556e+08	3.04097e+08	1.48267e+08	9.04433e+07	1.07273e+08	High	High	High	High	High
FALSE	High	Master Protein	Q63880	Carboxylesterase 3A [OS=Mus musculus]	0	80.665	40	14	577	8	571	63.3	6.14	126.44	14	FALSE		ER/Golgi	other molecular function	Pf00135	382053	ENSMUSG00000069922	Ces3a	mmu:382053; Q3UEJ0; Q3UU08; Q63880; Q6P8Z0; Q6PG74; Q810S9	LDL clearance; Phase I - Functionalization of compounds		2	6	1.175	0.23	0.915067	87.47	2.45852e+08	4.96294e+07	46.16	82.06	2.26846e+08	2.66451e+08	3.03235e+08	7.44112e+07	1.58898e+08	8.06643e+07	2.82235e+07	3.05349e+07	High	High	High	High	High
FALSE	High	Master Protein	P19157	Glutathione S-transferase P 1 [OS=Mus musculus]	0	80.496	63	9	899	4	210	23.6	7.87	204.72	9	FALSE	cell cycle OR cell proliferation;other metabolic processes;stress response;developmental processes;other biological processes	plasma membrane;other membranes;cytosol;mitochondrion;nucleus;other cell component	enzyme regulator activity;other molecular function	Pf02798, Pf14497	14870	ENSMUSG00000060803	Gstp1	mmu:14870; P19157; Q8BNY4	Neutrophil degranulation; Glutathione conjugation; Paracetamol ADME; Detoxification of Reactive Oxygen Species	Metapathway biotransformation; Oxidative stress and redox pathway	6	6	1.02	0.03	0.968732	75.59	5.92719e+08	7.90304e+08	17.41	25.57	6.25017e+08	6.74485e+08	4.42297e+08	5.6209e+08	1.07494e+09	7.2323e+08	5.88742e+08	8.63597e+08	High	High	High	High	High
FALSE	High	Master Protein	Q9CZS1	Aldehyde dehydrogenase X, mitochondrial [OS=Mus musculus]	0	80.418	40	17	349	15	519	57.5	7.02	91.09	17	FALSE	other metabolic processes	cytosol;mitochondrion;nucleus	other molecular function	Pf00171	72535	ENSMUSG00000035561	Aldh1b1	mmu:72535; Q3UAH5; Q9CZS1	Ethanol oxidation		1	0	1.062	0.09	0.99747	72.77	2.95918e+08	2.82027e+08	12.59	42.4	3.24192e+08	2.44554e+08	2.77874e+08	3.15133e+08	1.6843e+08	2.44521e+08	3.25286e+08	4.6723e+08	High	High	High	High	High
FALSE	High	Master Protein	Q64521	Glycerol-3-phosphate dehydrogenase, mitochondrial [OS=Mus musculus]	0	80.375	44	21	154	21	727	80.9	6.61	29.65	21	FALSE	other metabolic processes;developmental processes;other biological processes	other cell component	other molecular function	Pf01266, Pf13499, Pf16901	14571	ENSMUSG00000026827	Gpd2	mmu:14571; Q3TK51; Q3UDY8; Q61507; Q64521; Q8CBX6; Q8K4U5; Q8VDT0; Q9ERP0	Synthesis of PA; Triglyceride catabolism	Fatty acid beta-oxidation	3	0	1.154	0.21	0.865528	55.39	1.04686e+07	4.82047e+06	30.1	43.11	9.52453e+06	1.61136e+07	1.15062e+07	8.33443e+06	5.63686e+06	9.07317e+06	4.12231e+06	3.72995e+06	High	High	High	High	High
FALSE	High	Master Protein	A2ATU0	2-oxoadipate dehydrogenase complex component E1 [OS=Mus musculus]	0	80.195	29	15	347	15	921	102.7	6.9	78.06	15	FALSE	other metabolic processes;other biological processes	mitochondrion	other molecular function	Pf00676, Pf02779, Pf16870	209692	ENSMUSG00000025815	Dhtkd1	A2ATU0; mmu:209692; Q0VFY3; Q69ZE3; Q8BWT3	Glyoxylate metabolism and glycine degradation		1	0	0.885	-0.18	0.846064	86.82	9.6751e+07	9.45614e+07	33.43	38.37	8.0865e+07	1.06474e+08	8.79163e+07	1.6148e+08	9.46196e+07	9.45032e+07	1.73713e+08	8.02469e+07	High	High	High	High	High
FALSE	High	Master Protein	Q3U1J4	DNA damage-binding protein 1 [OS=Mus musculus]	0	79.888	20	15	212	15	1140	126.8	5.26	33.95	15	FALSE	cell-cell signaling;cell cycle OR cell proliferation;cell organization and biogenesis;protein metabolism;DNA metabolism;other metabolic processes;stress response;signal transduction;other biological processes	nucleus;other cell component	nucleic acid binding activity;other molecular function	Pf03178, Pf10433	13194	ENSMUSG00000024740	Ddb1	mmu:13194; Q3U1J4; Q3U4D0; Q3U8G3; Q3UJC4; Q99LV3; Q9QYK0; Q9WV39	Formation of TC-NER Pre-Incision Complex; Dual incision in TC-NER; Gap-filling DNA repair synthesis and ligation in TC-NER; Neddylation; Recognition of DNA damage by PCNA-containing replication complex; DNA Damage Recognition in GG-NER; Formation of Incision Complex in GG-NER; Dual Incision in GG-NER	Mechanisms associated with pluripotency	9	0	1.017	0.02	0.967281	63.65	3.88342e+07	1.15253e+07	46.48	41.36	4.80078e+07	3.14134e+07	6.37222e+07	2.03665e+07	1.70519e+07	1.16078e+07	5.50645e+06	1.14434e+07	High	High	High	High	High
FALSE	High	Master Protein	Q99KK7	Dipeptidyl peptidase 3 [OS=Mus musculus]	0	79.83	36	17	192	17	738	82.8	5.38	36.38	17	FALSE	protein metabolism;other metabolic processes	cytosol;other cell component	other molecular function	Pf03571	75221	ENSMUSG00000063904	Dpp3	mmu:75221; Q8C0I6; Q99KK7			0	0	1.268	0.34	0.843453	67.49	1.73029e+07	1.38498e+07	16.19	50.97	2.15309e+07	1.58132e+07	1.8933e+07	1.53327e+07	1.99917e+07	1.83546e+07	5.28713e+06	1.04506e+07	High	High	High	High	High
FALSE	High	Master Protein	Q61233	Plastin-2 [OS=Mus musculus]	0	79.805	39	17	275	15	627	70.1	5.33	58.68	17	FALSE	cell organization and biogenesis;stress response;signal transduction;other biological processes	plasma membrane;other membranes;cytosol;cytoskeleton;other cell component	signal transduction activity or receptor binding;cytoskeletal activity;other molecular function	Pf00307, Pf13499	18826	ENSMUSG00000021998	Lcp1	mmu:18826; Q3UE24; Q61233; Q8R1X3; Q9CV77			0	1	0.957	-0.06	0.915148	71.63	8.73016e+07	7.86173e+07	40.55	27.78	6.23855e+07	1.05848e+08	7.20047e+07	1.49831e+08	4.11104e+07	8.18374e+07	8.10778e+07	7.62314e+07	High	High	High	High	High
FALSE	High	Master Protein	P00329	Alcohol dehydrogenase 1 [OS=Mus musculus]	0	79.524	44	14	888	14	375	39.7	8.1	258.64	14	FALSE	other metabolic processes;other biological processes	plasma membrane;other membranes;cytosol;mitochondrion;nucleus	other molecular function	Pf00107, Pf08240	11522	ENSMUSG00000074207	Adh1	mmu:11522; P00329	RA biosynthesis pathway; Abacavir metabolism; Ethanol oxidation	Retinol metabolism; Comprehensive IL-17A signaling	5	0	1.034	0.05	0.982112	65.95	9.75973e+08	7.61474e+08	35.37	40.58	8.06722e+08	1.54883e+09	7.29408e+08	1.18073e+09	7.57492e+08	1.33245e+09	7.65477e+08	5.26402e+08	High	High	High	High	High
FALSE	High	Master Protein	Q8R086	Sulfite oxidase, mitochondrial [OS=Mus musculus]	0	79.381	45	13	410	13	546	60.7	6.54	69.47	13	FALSE	other metabolic processes;other biological processes	mitochondrion	other molecular function	Pf00173, Pf00174, Pf03404	211389	ENSMUSG00000049858	Suox	mmu:211389; Q3U3S5; Q3UEP6; Q8R086	Sulfide oxidation to sulfate		1	0	1.494	0.58	0.641291	77.75	1.11797e+08	1.83748e+08	12.85	31.15	1.05944e+08	1.17972e+08	8.96518e+07	1.19916e+08	1.42536e+08	1.3347e+08	2.36875e+08	2.42291e+08	High	High	High	High	High
FALSE	High	Master Protein	O88587	Catechol O-methyltransferase [OS=Mus musculus]	0	79.294	60	13	398	13	265	29.5	5.83	93.62	13	FALSE	other metabolic processes;stress response;other biological processes	plasma membrane;other membranes;cytosol;other cell component	other molecular function	Pf01596	12846	ENSMUSG00000000326	Comt	mmu:12846; O88587; Q91XH4	Enzymatic degradation of dopamine by COMT; Methylation; Enzymatic degradation of Dopamine by monoamine oxidase	Methylation; Metapathway biotransformation; Estrogen metabolism; Biogenic amine synthesis	7	0	0.807	-0.31	0.736947	56.77	4.0915e+08	2.29628e+08	13.04	34.39	3.19457e+08	3.95491e+08	4.2328e+08	4.32111e+08	3.47009e+08	2.77305e+08	1.90148e+08	1.62993e+08	High	High	High	High	High
FALSE	High	Master Protein	O35488	Long-chain fatty acid transport protein 2 [OS=Mus musculus]	0	79.029	39	19	558	19	620	70.4	8.9	139.63	19	FALSE	other metabolic processes;transport	plasma membrane;other membranes;ER/Golgi;other cytoplasmic organelle	transporter activity;other molecular function	Pf00501, Pf13193	26458	ENSMUSG00000027359	Slc27a2	mmu:26458; O35488; O70550; O88560; Q91WV6	Neutrophil degranulation; Peroxisomal protein import; Synthesis of bile acids and bile salts via 7alpha-hydroxycholesterol; Synthesis of bile acids and bile salts via 24-hydroxycholesterol; Alpha-oxidation of phytanate; Fatty acyl-CoA biosynthesis	PPAR signaling pathway	7	0	1.045	0.06	0.989885	89.14	1.88885e+08	2.08117e+08	21.05	38.97	2.58887e+08	1.64906e+08	2.04187e+08	1.74731e+08	2.68684e+08	3.28666e+08	1.44397e+08	1.61203e+08	High	High	High	High	High
FALSE	High	Master Protein	Q91X83	S-adenosylmethionine synthase isoform type-1 [OS=Mus musculus]	0	78.723	41	12	349	9	396	43.5	5.82	72.74	12	FALSE	cell organization and biogenesis;other metabolic processes	cytosol;nucleus;other cell component	other molecular function	Pf00438, Pf02772, Pf02773	11720	ENSMUSG00000037798	Mat1a	mmu:11720; Q91X83	Methylation; Sulfur amino acid metabolism; Metabolism of ingested SeMet, Sec, MeSec into H2Se	Methylation; One-carbon metabolism and related pathways; One-carbon metabolism; Glutathione and one-carbon metabolism	7	3	1.212	0.28	0.887799	70.43	1.8817e+08	2.8038e+08	30.52	47.08	1.56723e+08	2.25927e+08	1.18449e+08	2.35861e+08	1.68615e+08	2.06083e+08	3.81462e+08	4.74581e+08	High	High	High	High	High
FALSE	High	Master Protein	E9Q557	Desmoplakin [OS=Mus musculus]	0	78.588	12	21	101	21	2883	332.7	6.8	17.15	21	FALSE	cell adhesion;cell organization and biogenesis;protein metabolism;other metabolic processes;stress response;developmental processes;other biological processes	plasma membrane;other membranes;cytoskeleton;other cell component	other molecular function	Pf00681, Pf17902, Pf18373, Pf21019	109620	ENSMUSG00000054889	Dsp	E9Q557; mmu:109620	Neutrophil degranulation; Formation of the cornified envelope; RND3 GTPase cycle; RND1 GTPase cycle; Apoptotic cleavage of cell adhesion proteins	Lung fibrosis; Alpha 6 beta 4 integrin signaling pathway	8	0	0.01	-6.64	2.9744e-17		7.06514e+06		33.67		7.83624e+06	4.93583e+06	1.08383e+07	6.36992e+06					High	High	High	High	High
FALSE	High	Master Protein	Q91W64	Cytochrome P450 2C70 [OS=Mus musculus]	0	78.126	45	15	251	15	489	56	8.09	46.27	15	FALSE	other metabolic processes	other membranes;ER/Golgi;other cell component	other molecular function	Pf00067	226105	ENSMUSG00000060613	Cyp2c70	mmu:226105; Q5GLY9; Q80VW0; Q8R120; Q8VC00; Q91W64			0	0	0.293	-1.77	0.00231883	49.2	7.30197e+07	3.14849e+07	30.47	51.53	7.25776e+07	7.34644e+07	1.10774e+08	5.4319e+07	2.98268e+07	3.32351e+07	4.97587e+07	1.09035e+07	High	High	High	High	High
FALSE	High	Master Protein	Q3TXS7	26S proteasome non-ATPase regulatory subunit 1 [OS=Mus musculus]	0	77.345	25	18	237	18	953	105.7	5.39	40.52	18	FALSE	protein metabolism;other metabolic processes;other biological processes	nucleus;other cell component	enzyme regulator activity;other molecular function	Pf01851, Pf13646, Pf18004, Pf21505	70247	ENSMUSG00000026229	Psmd1	B2RRP8; mmu:70247; Q3TXS7	Neutrophil degranulation; MAPK6/MAPK4 signaling; Downstream TCR signaling; FCERI mediated NF-kB activation; Neddylation; Asymmetric localization of PCP proteins; Degradation of AXIN; Hedgehog 'on' state; Ub-specific processing proteases; Regulation of RUNX3 expression and activity; Antigen processing: Ubiquitination & Proteasome degradation; Autodegradation of Cdh1 by Cdh1:APC/C; APC/C:Cdc20 medi…		49	0	1.14	0.19	0.940031	68.45	3.07032e+07	2.30912e+07	4.7	48.93	3.18367e+07	3.19421e+07	2.92137e+07	2.96101e+07	4.36788e+07	2.70943e+07	1.96796e+07	1.42346e+07	High	High	High	High	High
FALSE	High	Master Protein	Q91VD9	NADH-ubiquinone oxidoreductase 75 kDa subunit, mitochondrial [OS=Mus musculus]	0	77.188	35	15	343	15	727	79.7	5.72	81.26	15	FALSE	cell organization and biogenesis;other metabolic processes;transport;other biological processes	other membranes;mitochondrion	transporter activity;other molecular function	Pf00384, Pf09326, Pf10588, Pf13510	227197	ENSMUSG00000025968	Ndufs1	mmu:227197; Q3UQ73; Q8BM16; Q91VD9	Complex I biogenesis	Oxidative phosphorylation; Electron transport chain	4	0	1.467	0.55	0.663115	55.16	9.88268e+07	2.1912e+08	16.15	58.12	9.23718e+07	1.02556e+08	9.52328e+07	1.2951e+08	1.49427e+08	2.19172e+08	5.0721e+08	2.19069e+08	High	High	High	High	High
FALSE	High	Master Protein	Q9WVL0	Maleylacetoacetate isomerase [OS=Mus musculus]	0	76.923	77	15	648	15	216	24.3	7.85	115.57	15	FALSE	other metabolic processes	mitochondrion	other molecular function	Pf13409, Pf14497	14874	ENSMUSG00000021033	Gstz1	mmu:14874; Q9WVL0	Glutathione conjugation; Regulation of pyruvate dehydrogenase (PDH) complex; Tyrosine catabolism	Metapathway biotransformation	4	0	1.689	0.76	0.459357	68.38	4.33373e+08	6.1118e+08	34.08	18.53	3.26003e+08	4.96202e+08	3.785e+08	6.89055e+08	5.77004e+08	6.04511e+08	8.42211e+08	6.17923e+08	High	High	High	High	High
FALSE	High	Master Protein	Q9JMD3	START domain-containing protein 10 [OS=Mus musculus]	0	76.788	43	10	444	10	291	32.9	7.12	103.68	10	FALSE	transport;other biological processes	other membranes;cytosol;cytoskeleton;other cell component	other molecular function	Pf01852	56018	ENSMUSG00000030688	Stard10	mmu:56018; Q9JMD3	Synthesis of PC		1	0	0.898	-0.16	0.860959	59.5	2.08716e+08	8.01876e+07	24.1	77.23	2.38171e+08	1.78191e+08	2.92377e+08	1.82905e+08	2.5033e+08	1.05249e+08	5.49908e+07	6.1094e+07	High	High	High	High	High
FALSE	High	Master Protein	Q07417	Short-chain specific acyl-CoA dehydrogenase, mitochondrial [OS=Mus musculus]	0	76.774	49	15	1019	15	412	44.9	8.47	148.47	15	FALSE	other metabolic processes	other membranes;cytoskeleton;mitochondrion;nucleus	other molecular function	Pf00441, Pf02770, Pf02771	11409	ENSMUSG00000029545	Acads	mmu:11409; Q07417; Q91W85	Beta oxidation of hexanoyl-CoA to butanoyl-CoA; Beta oxidation of butanoyl-CoA to acetyl-CoA	Fatty acid beta-oxidation; Mitochondrial long chain fatty acid beta-oxidation	4	0	1.366	0.45	0.74806	66.61	3.3521e+08	4.45313e+08	17.79	25.05	3.13157e+08	3.10842e+08	3.58816e+08	4.46853e+08	3.93783e+08	3.24605e+08	5.77954e+08	5.03587e+08	High	High	High	High	High
FALSE	High	Master Protein	Q8BTM8	Filamin-A [OS=Mus musculus]	0	76.515	14	19	113	18	2647	281	6.04	21.4	19	FALSE	cell cycle OR cell proliferation;cell organization and biogenesis;protein metabolism;RNA metabolism OR transcription;other metabolic processes;stress response;transport;developmental processes;signal transduction;other biological processes	plasma membrane;other membranes;cytosol;cytoskeleton;ER/Golgi;nucleus;other cell component	signal transduction activity or receptor binding;cytoskeletal activity;other molecular function	Pf00307, Pf00630		ENSMUSG00000031328	Flna	B7FAV0; O54934; Q7TQI1; Q8BLK1; Q8BTM8; Q8BTN7; Q8VHX5; Q8VHX8; Q99KQ2	Platelet degranulation ; RHO GTPases activate PAKs; GP1b-IX-V activation signalling; Cell-extracellular matrix interactions		4	0	0.846	-0.24	0.794034	40.38	1.34972e+07	1.17245e+07	25.07	25.62	1.32136e+07	8.4348e+06	1.61452e+07	1.37869e+07	1.70065e+07	1.00543e+07	1.33284e+07	1.03136e+07	High	High	High	High	High
FALSE	High	Master Protein	Q9DBG3	AP-2 complex subunit beta [OS=Mus musculus]	0	76.286	21	17	176	11	937	104.5	5.38	31.14	17	FALSE	cell organization and biogenesis;transport;developmental processes;other biological processes	plasma membrane;other membranes;other cell component	other molecular function	Pf01602, Pf02883, Pf09066	71770	ENSMUSG00000035152	Ap2b1	mmu:71770; Q80XJ4; Q9DBG3	Cargo recognition for clathrin-mediated endocytosis; MHC class II antigen presentation; Recycling pathway of L1; LDL clearance; Trafficking of GluR2-containing AMPA receptors; Retrograde neurotrophin signalling; WNT5A-dependent internalization of FZD4; WNT5A-dependent internalization of FZD2, FZD5 and ROR2; VLDLR internalisation and degradation		10	0	0.566	-0.82	0.245271	104.59	3.01947e+07	1.55557e+07	45.12	71.35	3.94152e+07	2.31312e+07	5.49191e+07	2.15535e+07	3.88515e+07	2.56497e+07	9.434e+06	8.02954e+06	High	High	High	High	High
FALSE	High	Master Protein	Q8CGK3	Lon protease homolog, mitochondrial [OS=Mus musculus]	0	76.249	26	15	186	15	949	105.8	6.57	42.34	15	FALSE	cell organization and biogenesis;protein metabolism;other metabolic processes;stress response;other biological processes	cytosol;mitochondrion;nucleus	nucleic acid binding activity;other molecular function	Pf00004, Pf02190, Pf05362	74142	ENSMUSG00000041168	Lonp1	mmu:74142; Q3TSK9; Q3TVL2; Q3TXE4; Q3TZW3; Q8CGK3; Q9DBP9			0	0	1.066	0.09	0.994226	46.73	1.45297e+08	1.29525e+08	14.66	29.69	1.55256e+08	1.35977e+08	1.29515e+08	1.78334e+08	1.71578e+08	8.05959e+07	1.20466e+08	1.39266e+08	High	High	High	High	High
FALSE	High	Master Protein	P24456	Cytochrome P450 2D10 [OS=Mus musculus]	0	76.225	43	14	282	11	504	57.2	6.61	56.58	14	FALSE	other metabolic processes	other membranes;mitochondrion;ER/Golgi;other cell component	other molecular function	Pf00067	13101	ENSMUSG00000094806	Cyp2d10	mmu:13101; P24456; Q64490			0	0	0.889	-0.17	0.8507	82.92	4.78513e+07	1.2286e+07	47.37	84.59	6.40377e+07	2.82769e+07	8.16692e+07	3.57562e+07	3.76176e+07	2.45312e+07	5.33504e+06	6.15323e+06	High	High	High	High	High
FALSE	High	Master Protein	Q64435	UDP-glucuronosyltransferase 1-6 [OS=Mus musculus]	0	76.155	38	14	492	8	531	60.4	8.62	86.17	14	FALSE	other metabolic processes;other biological processes	other membranes;ER/Golgi;other cell component	other molecular function	Pf00201	94284	ENSMUSG00000054545; ENSMUSG00000090124	Ugt1a6	mmu:94284; P70692; Q62580; Q64435; Q6XL47	Glucuronidation; Aspirin ADME; Paracetamol ADME	Metapathway biotransformation; Estrogen metabolism	5	0	1.186	0.25	0.907113	101.06	1.02699e+08	3.17765e+07	10.54	49.44	9.77435e+07	1.22864e+08	1.01148e+08	1.04273e+08	1.6578e+07	5.02355e+07	4.51823e+07	2.23482e+07	High	High	High	High	High
FALSE	High	Master Protein	P14211	Calreticulin [OS=Mus musculus]	0	75.622	44	15	308	15	416	48	4.49	60.24	15	FALSE	cell organization and biogenesis;protein metabolism;other metabolic processes;stress response;transport;developmental processes;other biological processes	non-structural extracellular;extracellular matrix;plasma membrane;other membranes;cytosol;ER/Golgi;nucleus;other cytoplasmic organelle;other cell component	signal transduction activity or receptor binding;nucleic acid binding activity;other molecular function	Pf00262	12317	ENSMUSG00000003814	Calr	mmu:12317; P14211; Q3TVD2	ER-Phagosome pathway; Antigen Presentation: Folding, assembly and peptide loading of class I MHC; Scavenging by Class A Receptors; Calnexin/calreticulin cycle	Calcium regulation in cardiac cells	5	0	1.318	0.4	0.80198	62.88	1.44198e+08	1.33525e+08	56.79	31.6	1.39202e+08	3.65795e+08	1.36229e+08	1.49374e+08	1.43652e+08	1.03198e+08	1.24113e+08	2.09152e+08	High	High	High	High	High
FALSE	High	Master Protein	Q05421	Cytochrome P450 2E1 [OS=Mus musculus]	0	75.616	40	18	267	18	493	56.8	8.4	64.58	18	FALSE	other metabolic processes;other biological processes	other membranes;mitochondrion;ER/Golgi;other cell component	other molecular function	Pf00067	13106	ENSMUSG00000025479	Cyp2e1	mmu:13106; Q05421; Q9Z198	Aspirin ADME; Paracetamol ADME; Biosynthesis of maresin-like SPMs; CYP2E1 reactions	Metapathway biotransformation; Retinol metabolism; Oxidation by cytochrome P450; Fatty acid omega-oxidation; Ethanol metabolism resulting in production of ROS by CYP2E1; Nuclear receptors in lipid metabolism and toxicity; Tryptophan metabolism	12	0	0.761	-0.39	0.658345	105.01	2.95969e+08	2.33091e+08	41.73	55.33	2.39644e+08	4.10488e+08	1.44438e+08	3.65532e+08	1.31155e+08	3.76213e+08	4.03027e+08	1.44417e+08	High	High	High	High	High
FALSE	High	Master Protein	P00186	Cytochrome P450 1A2 [OS=Mus musculus]	0	75.162	36	13	460	9	513	58.1	8.76	85.85	13	FALSE	other metabolic processes;developmental processes;other biological processes	other membranes;ER/Golgi;other cell component	other molecular function	Pf00067	13077	ENSMUSG00000032310	Cyp1a2	mmu:13077; P00186; Q9QWJ4	Synthesis of (16-20)-hydroxyeicosatetraenoic acids (HETE); Aflatoxin activation and detoxification; Methylation; Synthesis of epoxy (EET) and dihydroxyeicosatrienoic acids (DHET); Biosynthesis of protectins; Aromatic amines can be N-hydroxylated or N-dealkylated by CYP1A2; Biosynthesis of maresin-like SPMs	Metapathway biotransformation; Aflatoxin B1 metabolism; Estrogen metabolism; Oxidation by cytochrome P450; Fatty acid omega-oxidation; Nuclear receptors in lipid metabolism and toxicity; Tryptophan metabolism	14	3	0.666	-0.59	0.463885	87.46	2.28265e+08	1.43941e+08	14.19	58.55	2.49684e+08	2.08685e+08	2.73774e+08	2.04898e+08	2.65598e+08	1.40259e+08	1.4772e+08	5.01491e+07	High	High	High	High	High
FALSE	High	Master Protein	Q9JHW2	Omega-amidase NIT2 [OS=Mus musculus]	0	74.919	70	13	283	13	276	30.5	6.9	59.03	13	FALSE	other metabolic processes	cytosol;cytoskeleton	other molecular function	Pf00795	52633	ENSMUSG00000022751	Nit2	mmu:52633; Q9CTG9; Q9JHW2	Neutrophil degranulation		1	0	1.199	0.26	0.899232	71.77	1.30758e+08	1.41838e+08	45.88	42.34	1.67748e+08	1.01926e+08	2.35112e+08	8.70022e+07	2.5529e+08	1.26381e+08	1.00022e+08	1.59185e+08	High	High	High	High	High
FALSE	High	Master Protein	Q78JT3	3-hydroxyanthranilate 3,4-dioxygenase [OS=Mus musculus]	0	74.912	67	13	1006	13	286	32.8	6.54	198.56	13	FALSE	other metabolic processes;other biological processes	other membranes;cytosol;mitochondrion;other cell component	other molecular function	Pf06052	107766	ENSMUSG00000000673	Haao	mmu:107766; Q52L88; Q78JT3	Tryptophan catabolism	Tryptophan metabolism	2	0	1.867	0.9	0.320144	65.16	3.61503e+08	8.67407e+08	13.56	20.35	4.10618e+08	3.17883e+08	4.02306e+08	3.24839e+08	8.01429e+08	1.11486e+09	6.97055e+08	9.38815e+08	High	High	High	High	High
FALSE	High	Master Protein	Q9DC50	Peroxisomal carnitine O-octanoyltransferase [OS=Mus musculus]	0	74.792	31	14	300	14	612	70.2	6.73	71.95	14	FALSE	other metabolic processes;transport;other biological processes	other cytoplasmic organelle;other cell component	other molecular function	Pf00755	74114	ENSMUSG00000003623	Crot	mmu:74114; Q921I4; Q9DC50	Peroxisomal protein import; Beta-oxidation of pristanoyl-CoA		2	0	0.933	-0.1	0.897833	61.58	2.05894e+08	2.6492e+08	16.79	30.66	1.69201e+08	2.06178e+08	2.05611e+08	2.54703e+08	2.04162e+08	1.99185e+08	3.50813e+08	3.4376e+08	High	High	High	High	High
FALSE	High	Master Protein	Q80W22	Threonine synthase-like 2 [OS=Mus musculus]	0	74.735	46	15	170	15	483	54.2	6.39	31.21	15	FALSE	other metabolic processes		other molecular function	Pf00291, Pf14821	232078	ENSMUSG00000054474	Thnsl2	mmu:232078; Q80W22; Q8R135			0	0	0.995	-0.01	0.949949	70.14	7.06068e+07	1.13626e+08	69.29	59.23	5.41773e+07	8.90081e+07	5.60097e+07	2.01467e+08	5.07344e+07	7.13958e+07	1.80836e+08	1.93709e+08	High	High	High	High	High
FALSE	High	Master Protein	Q8K1M6	Dynamin-1-like protein [OS=Mus musculus]	0	74.616	37	15	193	15	742	82.6	7.05	39.77	15	FALSE	cell organization and biogenesis;stress response;transport;signal transduction;other biological processes	plasma membrane;other membranes;cytosol;cytoskeleton;mitochondrion;ER/Golgi;other cytoplasmic organelle;other cell component	cytoskeletal activity;other molecular function	Pf00350, Pf01031, Pf02212	74006	ENSMUSG00000022789	Dnm1l	mmu:74006; Q8BNQ5; Q8BQ64; Q8CGD0; Q8K1A1; Q8K1M6	Apoptotic execution phase		1	0	0.557	-0.84	0.227884	103.46	8.06517e+07	2.21453e+07	24.21	79.59	7.54475e+07	4.92922e+07	8.62148e+07	8.92578e+07	5.51083e+07	3.27077e+07	1.49939e+07	6.01853e+06	High	High	High	High	High
FALSE	High	Master Protein	Q9EQK5	Major vault protein [OS=Mus musculus]	0	74.561	32	17	293	17	861	95.9	5.59	53.36	17	FALSE	cell cycle OR cell proliferation;protein metabolism;other metabolic processes;signal transduction;other biological processes	cytosol;cytoskeleton;nucleus;other cell component	other molecular function	Pf01505, Pf11978, Pf17794, Pf17795, Pf17796	78388		Mvp	Q922X6; Q9EQK5	Neutrophil degranulation		1	0	0.81	-0.3	0.740221	77.87	5.63972e+07	1.26466e+07	24.94	63.11	5.2022e+07	5.87182e+07	8.57253e+07	5.4168e+07	7.8555e+06	1.45376e+07	1.10017e+07	3.05601e+07	High	High	High	High	High
FALSE	High	Master Protein	P11714	Cytochrome P450 2D9 [OS=Mus musculus]	0	74.535	49	15	205	13	504	56.9	6.21	39.68	15	FALSE	other metabolic processes	other membranes;mitochondrion;ER/Golgi;other cell component	other molecular function	Pf00067	13105	ENSMUSG00000068086	Cyp2d9	mmu:13105; P11714; Q64489; Q921V1			0	1	1.248	0.32	0.860959	63.96	2.19073e+07	1.15001e+07	20.55	68.65	1.8434e+07	2.95921e+07	2.16681e+07	2.21491e+07	9.33057e+06	1.4174e+07	3.25971e+07	8.90226e+06	High	High	High	High	High
FALSE	High	Master Protein	Q8QZR3	Pyrethroid hydrolase Ces2a [OS=Mus musculus]	0	74.513	39	12	313	11	558	61.9	6.16	73.69	12	FALSE	protein metabolism;other metabolic processes	ER/Golgi;other cell component	other molecular function	Pf00135	102022	ENSMUSG00000055730	Ces2a	E9Q3D0; mmu:102022; Q3TMR2; Q8QZR3			0	0	0.799	-0.32	0.724086	111.26	1.98291e+08	3.95182e+07	52.33	112.7	2.61488e+08	1.50367e+08	2.79643e+08	6.79531e+07	2.12397e+08	6.37115e+07	1.9971e+07	2.45118e+07	High	High	High	High	High
FALSE	High	Master Protein	P30115	Glutathione S-transferase A3 [OS=Mus musculus]	0	74.387	57	13	614	10	221	25.3	8.73	146.06	13	FALSE	other metabolic processes;developmental processes	cytosol	other molecular function	Pf00043, Pf02798	14859	ENSMUSG00000025934	Gsta3	mmu:14859; P30115; Q544Y6	Glutathione conjugation; Heme degradation; Azathioprine ADME	Metapathway biotransformation; Oxidative stress and redox pathway	5	3	1.75	0.81	0.409296	89.26	7.13976e+07	9.4877e+07	31.29	76.94	5.70444e+07	9.64135e+07	5.04363e+07	8.93622e+07	3.52727e+07	6.63186e+07	2.44218e+08	1.35733e+08	High	High	High	High	High
FALSE	High	Master Protein	Q91WN4	Kynurenine 3-monooxygenase [OS=Mus musculus]	0	74.063	45	18	246	18	479	54.5	8.88	68.22	18	FALSE	other metabolic processes;stress response;other biological processes	non-structural extracellular;other membranes;mitochondrion	other molecular function	Pf01494	98256	ENSMUSG00000039783	Kmo	mmu:98256; Q91WN4	Tryptophan catabolism	Selenium micronutrient network; Folic acid network	3	0	1.132	0.18	0.943987	92.3	6.17938e+07	3.97078e+07	7.37	25.12	5.7859e+07	6.16227e+07	6.89267e+07	6.19654e+07	3.43639e+07	4.58866e+07	4.58829e+07	2.62837e+07	High	High	High	High	High
FALSE	High	Master Protein	P56399	Ubiquitin carboxyl-terminal hydrolase 5 [OS=Mus musculus]	0	74.056	29	15	200	15	858	95.8	5.01	44.49	15	FALSE	protein metabolism;other metabolic processes;other biological processes	cytosol;nucleus	other molecular function	Pf00443, Pf00627, Pf02148, Pf17807	22225	ENSMUSG00000038429	Usp5	mmu:22225; P56399	Ub-specific processing proteases; Synthesis of active ubiquitin: roles of E1 and E2 enzymes		2	0	1.052	0.07	0.99696	70.08	4.82404e+07	4.56539e+07	18.31	12.56	6.05679e+07	4.04671e+07	5.29142e+07	4.39794e+07	4.62558e+07	3.70813e+07	4.50599e+07	5.05403e+07	High	High	High	High	High
FALSE	High	Master Protein	Q99MR8	Methylcrotonoyl-CoA carboxylase subunit alpha, mitochondrial [OS=Mus musculus]	0	73.85	39	17	204	17	717	79.3	7.83	34.82	17	FALSE	other metabolic processes	mitochondrion;other cell component	other molecular function	Pf00289, Pf00364, Pf02785, Pf02786	72039	ENSMUSG00000027709	Mccc1	mmu:72039; Q3TGU0; Q99MR8; Q9D8R2	Biotin transport and metabolism; Branched-chain amino acid catabolism		2	0	0.83	-0.27	0.763968	69.92	5.10724e+07	5.67642e+06	37.84	52.22	4.95251e+07	5.2668e+07	5.47519e+07	1.9257e+07	9.19851e+06	9.09929e+06	3.54113e+06	3.36321e+06	High	High	High	High	High
FALSE	High	Master Protein	P56654	Cytochrome P450 2C37 [OS=Mus musculus]	0	73.848	45	15	238	4	490	55.6	7.11	42.4	15	FALSE	other metabolic processes	plasma membrane;other membranes;ER/Golgi;other cell component	other molecular function	Pf00067	13096	ENSMUSG00000042248	Cyp2c37	E9QKN4; mmu:13096; P56654		Eicosanoid metabolism via cytochrome P450 monooxygenases	1	0	1.549	0.63	0.590313	64.69	1.11181e+07	1.68029e+07	92.09	106.26	8.79519e+06	1.40545e+07	7.07362e+06	43044563	1.48303e+07	1.90378e+07	8.81505e+07	1.40713e+07	High	High	High	High	High
FALSE	High	Master Protein	Q91VI7	Ribonuclease inhibitor [OS=Mus musculus]	0	73.786	52	12	226	12	456	49.8	4.78	54.4	12	FALSE	other biological processes	non-structural extracellular;plasma membrane;other membranes;cytosol;nucleus;other cell component	enzyme regulator activity	Pf13516, Pf18779	107702	ENSMUSG00000038650	Rnh1	mmu:107702; Q91VI7; Q924P4			0	0	0.899	-0.15	0.861863	72.14	1.47174e+08	1.51056e+08	21.68	24.95	1.40298e+08	1.02783e+08	1.77014e+08	1.54387e+08	1.76167e+08	1.29804e+08	1.02185e+08	1.75787e+08	High	High	High	High	High
FALSE	High	Master Protein	P17717	UDP-glucuronosyltransferase 2B17 [OS=Mus musculus]	0	73.612	44	18	267	17	530	60.8	7.87	62.48	18	FALSE	other metabolic processes	other membranes;ER/Golgi;nucleus	other molecular function	Pf00201			Ugt2b17	P17717	Aspirin ADME; Prednisone ADME; Glucuronidation; Paracetamol ADME		4	1	0.853	-0.23	0.806056	102.76	1.09632e+08	2.67393e+08	21.42	57.59	9.39561e+07	1.42134e+08	9.36305e+07	1.27923e+08	3.14238e+08	3.46335e+08	2.27531e+08	4.63781e+07	High	High	High	High	High
FALSE	High	Master Protein	Q8BH95	Enoyl-CoA hydratase, mitochondrial [OS=Mus musculus]	0	73.572	42	10	621	10	290	31.5	8.48	121.27	10	FALSE	other metabolic processes	mitochondrion	other molecular function	Pf00378	93747	ENSMUSG00000025465	Echs1	mmu:93747; Q3TJK2; Q6GQS2; Q6PEN1; Q8BH95; Q99LX7	Branched-chain amino acid catabolism; Beta oxidation of decanoyl-CoA to octanoyl-CoA-CoA; Beta oxidation of octanoyl-CoA to hexanoyl-CoA; Beta oxidation of lauroyl-CoA to decanoyl-CoA-CoA; Beta oxidation of hexanoyl-CoA to butanoyl-CoA; Beta oxidation of butanoyl-CoA to acetyl-CoA	Fatty acid beta-oxidation; Fatty acid biosynthesis; Tryptophan metabolism	9	0	1.262	0.34	0.848585	77.97	7.49611e+07	7.32164e+07	33.2	55.1	9.34043e+07	1.12021e+08	6.01596e+07	5.65885e+07	4.99755e+07	8.86423e+07	6.0475e+07	1.59646e+08	High	High	High	High	High
FALSE	High	Master Protein	Q9Z2V4	Phosphoenolpyruvate carboxykinase, cytosolic [GTP] [OS=Mus musculus]	0	73.176	37	15	338	15	622	69.3	6.6	71.58	15	FALSE	protein metabolism;other metabolic processes;stress response;developmental processes;other biological processes	cytosol;ER/Golgi;other cell component	kinase activity;other molecular function	Pf00821, Pf17297	18534	ENSMUSG00000027513	Pck1	mmu:18534; Q3UEH3; Q9Z2V4	Gluconeogenesis	Glycolysis and gluconeogenesis; PPAR signaling pathway; Adipogenesis genes	4	0	1.805	0.85	0.366331	93.67	1.80672e+08	3.80519e+08	30.52	24.6	1.25411e+08	2.18976e+08	1.49069e+08	2.44261e+08	3.56763e+08	2.24577e+08	4.05857e+08	4.0602e+08	High	High	High	High	High
FALSE	High	Master Protein	Q99JY0	Trifunctional enzyme subunit beta, mitochondrial [OS=Mus musculus]	0	73.17	36	12	477	12	475	51.4	9.38	104.28	12	FALSE	other metabolic processes;other biological processes	other membranes;mitochondrion;ER/Golgi	nucleic acid binding activity;other molecular function	Pf00108, Pf02803	231086	ENSMUSG00000059447	Hadhb	mmu:231086; Q3TEH9; Q8BJI5; Q8BJM0; Q8BK52; Q99JY0	Beta oxidation of decanoyl-CoA to octanoyl-CoA-CoA; Beta oxidation of octanoyl-CoA to hexanoyl-CoA; Acyl chain remodeling of CL; Beta oxidation of palmitoyl-CoA to myristoyl-CoA; Beta oxidation of myristoyl-CoA to lauroyl-CoA; Beta oxidation of lauroyl-CoA to decanoyl-CoA-CoA; Beta oxidation of hexanoyl-CoA to butanoyl-CoA	Fatty acid beta-oxidation	8	0	0.774	-0.37	0.680809	68.42	9.57513e+07	4.25898e+07	31.25	20.1	1.02196e+08	1.19483e+08	8.97134e+07	5.24532e+07	3.84083e+07	5.83696e+07	4.58647e+07	3.95487e+07	High	High	High	High	High
FALSE	High	Master Protein	P80313	T-complex protein 1 subunit eta [OS=Mus musculus]	0	72.886	43	16	426	16	544	59.6	7.84	59.44	16	FALSE	protein metabolism;other metabolic processes;transport;other biological processes	cytosol;cytoskeleton;other cell component	other molecular function	Pf00118	12468	ENSMUSG00000030007	Cct7	mmu:12468; P80313	Cooperation of PDCL (PhLP1) and TRiC/CCT in G-protein beta folding; RHOBTB1 GTPase cycle; RHOBTB2 GTPase cycle; Association of TriC/CCT with target proteins during biosynthesis		4	0	1.336	0.42	0.780338	73.82	4.51282e+07	1.83627e+07	36.34	57.76	3.90216e+07	5.21905e+07	2.84583e+07	6.79015e+07	1.46704e+07	4.46477e+07	1.84632e+07	1.82627e+07	High	High	High	High	High
FALSE	High	Master Protein	Cont_P05787	Keratin, type II cytoskeletal 8 OS=Homo sapiens OX=9606 GN=KRT8 PE=1 SV=7	0	72.767	30	15	215	1	483	53.7	5.59	44.13	15	TRUE	cell organization and biogenesis;stress response;developmental processes;signal transduction;other biological processes	plasma membrane;other membranes;cytosol;cytoskeleton;nucleus;other cell component	other molecular function	Pf00038, Pf16208	3856	ENSG00000170421	KRT8; LOC117800407	A0A7N5JIM6; A8K4H3; B0AZN5; F8VXB4; hsa:3856; P05787; Q14099; Q14716; Q14717; Q53GJ0; Q6DHW5; Q6GMY0; Q6P4C7; Q96J60	Formation of the cornified envelope	Primary focal segmental glomerulosclerosis (FSGS); Acute viral myocarditis	4	0																	High	n/a	High	n/a	n/a
FALSE	High	Master Protein	Q7TNG8	Probable D-lactate dehydrogenase, mitochondrial [OS=Mus musculus]	0	72.418	48	15	206	15	484	51.8	6.62	40.58	15	FALSE	other metabolic processes	other membranes;mitochondrion	other molecular function	Pf01565, Pf02913	52815	ENSMUSG00000031958	Ldhd	mmu:52815; Q7TNG8; Q8BYU7; Q8CIV4	Mitochondrial protein import		1	0	1.023	0.03	0.971149	84.97	6.99446e+07	7.19757e+07	15.09	46.38	8.9887e+07	6.48279e+07	6.89489e+07	7.09545e+07	1.43458e+08	8.01891e+07	5.50158e+07	6.46035e+07	High	High	High	High	High
FALSE	High	Master Protein	P17427	AP-2 complex subunit alpha-2 [OS=Mus musculus]	0	72.387	30	17	233	14	938	104	6.93	48.96	17	FALSE	transport;other biological processes	plasma membrane;other membranes;ER/Golgi;other cell component	other molecular function	Pf01602, Pf02296, Pf02883	11772	ENSMUSG00000002957	Ap2a2	mmu:11772; P17427; Q8C2J5; Q921V0	Neutrophil degranulation; MHC class II antigen presentation; Recycling pathway of L1; Cargo recognition for clathrin-mediated endocytosis; LDL clearance; Trafficking of GluR2-containing AMPA receptors; Retrograde neurotrophin signalling; WNT5A-dependent internalization of FZD4; WNT5A-dependent internalization of FZD2, FZD5 and ROR2; VLDLR internalisation and degradation		11	1	0.736	-0.44	0.61413	86.65	5.57035e+07	1.95524e+07	22.85	90.55	5.96701e+07	5.20005e+07	7.51629e+07	4.42352e+07	7.03777e+07	2.52297e+07	1.04051e+07	1.51526e+07	High	High	High	High	High
FALSE	High	Master Protein	Q7TMY8	E3 ubiquitin-protein ligase HUWE1 [OS=Mus musculus]	0	72.317	9	20	151	20	4377	482.3	5.22	24.38	20	FALSE	cell organization and biogenesis;protein metabolism;DNA metabolism;other metabolic processes;stress response;other biological processes	other membranes;cytosol;mitochondrion;ER/Golgi;nucleus;other cell component	nucleic acid binding activity;other molecular function	Pf00627, Pf00632, Pf02825, Pf06012, Pf06025, Pf14377	59026	ENSMUSG00000025261	Huwe1	A2AFQ1; mmu:59026; Q4G2Z1; Q5BMM7; Q6NS61; Q7TMY8; Q8BNJ7; Q8CFH2; Q8VD14; Q921M5; Q9R0P2	Neutrophil degranulation; Antigen processing: Ubiquitination & Proteasome degradation		2	0	0.01	-6.64	2.9744e-17		9.28059e+06		38.72		1.01946e+07	5.86911e+06	8.44849e+06	1.49304e+07					High	High	High	High	High
FALSE	High	Master Protein	Q3TNA1	Xylulose kinase [OS=Mus musculus]	0	72.14	46	14	148	14	551	59.5	6.9	28.97	14	FALSE	other metabolic processes	cytosol	kinase activity;other molecular function	Pf00370, Pf02782	102448	ENSMUSG00000035769	Xylb	B2RR66; mmu:102448; Q3TNA1; Q8R156	Formation of xylulose-5-phosphate		1	0	0.847	-0.24	0.795733	63.06	6.95576e+07	4.35098e+07	4.62	40.75	7.24703e+07	7.18583e+07	6.60663e+07	6.73306e+07	2.52607e+07	3.7357e+07	6.84204e+07	5.06759e+07	High	High	High	High	High
FALSE	High	Master Protein	Q8BUV3	Gephyrin [OS=Mus musculus]	0	72.134	37	17	170	17	769	83.2	5.6	32.34	17	FALSE	cell organization and biogenesis;protein metabolism;other metabolic processes;other biological processes	plasma membrane;other membranes;cytosol;cytoskeleton;other cell component	signal transduction activity or receptor binding;cytoskeletal activity;other molecular function	Pf00994, Pf03453, Pf03454	268566	ENSMUSG00000047454	Gphn	E9QKJ1; mmu:268566; Q8BUV3	Molybdenum cofactor biosynthesis	Splicing factor NOVA regulated synaptic proteins	2	0	1.528	0.61	0.583495	73.84	1.18991e+07	1.08583e+07	51.05	62.34	1.30562e+07	1.08445e+07	9.12871e+06	2.56332e+07	1.01802e+07	2.87208e+07	1.15815e+07	9.0651e+06	High	High	High	High	High
FALSE	High	Master Protein	Q9D6Y9	1,4-alpha-glucan-branching enzyme [OS=Mus musculus]	0	72.084	36	15	161	15	702	80.3	6.43	27.27	15	FALSE	other metabolic processes;other biological processes	cytosol;other cell component	other molecular function	Pf00128, Pf02806, Pf02922	74185	ENSMUSG00000022707	Gbe1	mmu:74185; Q9D6Y9	Glycogen synthesis	Glycogen metabolism	2	0	1.028	0.04	0.96823	49.93	2.04861e+06	1.40914e+07	39.24	21.29	2.7299e+06	3.16514e+06	1.53735e+06	1.41818e+06	1.10988e+07	1.6566e+07	1.19864e+07	1.68508e+07	High	High	High	High	High
FALSE	High	Master Protein	Q9QXE0	2-hydroxyacyl-CoA lyase 1 [OS=Mus musculus]	0	71.83	45	14	327	14	581	63.6	6.27	70.73	14	FALSE	cell organization and biogenesis;other metabolic processes;transport	nucleus;other cytoplasmic organelle;other cell component	other molecular function	Pf00205, Pf02775, Pf02776	56794	ENSMUSG00000021884	Hacl1	mmu:56794; Q543K1; Q9DAV1; Q9QXE0	Peroxisomal protein import; Alpha-oxidation of phytanate		2	0	1.314	0.39	0.806056	111.05	9.77986e+07	1.80928e+08	18.51	27.56	9.11491e+07	9.02543e+07	1.31719e+08	1.04933e+08	1.78415e+08	1.33526e+08	2.58891e+08	1.83476e+08	High	High	High	High	High
FALSE	High	Master Protein	P58281-2	Isoform 2 of Dynamin-like 120 kDa protein, mitochondrial [OS=Mus musculus]	0	71.652	30	18	116	18	997	115.5	7.55	16.12	18	FALSE							Opa1	P58281-2			0	0	1.36	0.44	0.72389	87.61	1.27343e+07	7.51235e+06	19.69	72.36	1.56965e+07	9.6205e+06	1.23558e+07	1.31243e+07	1.49506e+07	7.60428e+06	7.42153e+06	1.17199e+06	High	High	High	High	High
FALSE	High	Master Protein	Q9CWJ9	Bifunctional purine biosynthesis protein ATIC [OS=Mus musculus]	0	71.606	48	17	184	17	592	64.2	6.76	37.98	17	FALSE	other metabolic processes;developmental processes;other biological processes	plasma membrane;other membranes;cytosol	other molecular function	Pf01808, Pf02142	108147	ENSMUSG00000026192	Atic	mmu:108147; Q3UTQ3; Q80UH0; Q8BPF0; Q8BQV9; Q9CRI1; Q9CWJ9; Q9CZW9	Purine ribonucleoside monophosphate biosynthesis	Purine metabolism; One-carbon metabolism	3	0	1.205	0.27	0.893712	77.13	4.37985e+07	3.55442e+07	27.37	8.71	3.68804e+07	3.12181e+07	5.20144e+07	5.66814e+07	3.65387e+07	3.28999e+07	3.45767e+07	4.02006e+07	High	High	High	High	High
FALSE	High	Master Protein	P97494	Glutamate--cysteine ligase catalytic subunit [OS=Mus musculus]	0	71.334	37	14	234	14	637	72.5	5.9	44.81	14	FALSE	cell organization and biogenesis;other metabolic processes;stress response;transport;other biological processes	cytosol;mitochondrion;other cell component	other molecular function	Pf03074	14629	ENSMUSG00000032350	Gclc	mmu:14629; O09166; P97494; Q8VCS5	Glutathione synthesis and recycling	Transcriptional activation by Nfe2l2 in response to phytochemicals; Glutathione metabolism; One-carbon metabolism and related pathways; Oxidative stress response; Oxidative stress and redox pathway; Glutathione and one-carbon metabolism	7	0	1.807	0.85	0.365011	77.54	1.76434e+07	2.2745e+07	32.44	23.25	1.52821e+07	1.04388e+07	2.03695e+07	2.31255e+07	2.18894e+07	1.37365e+07	2.36341e+07	2.41853e+07	High	High	High	High	High
FALSE	High	Master Protein	Q6ZQ38	Cullin-associated NEDD8-dissociated protein 1 [OS=Mus musculus]	0	71.242	18	15	178	15	1230	136.2	5.78	32.84	15	FALSE	cell organization and biogenesis;protein metabolism;other metabolic processes;other biological processes	cytosol;ER/Golgi;nucleus;other cell component	other molecular function	Pf08623, Pf13513	71902	ENSMUSG00000020114	Cand1	mmu:71902; Q6PFR0; Q6ZQ38; Q9CV45	Neutrophil degranulation; Neddylation; Iron uptake and transport		3	0	0.583	-0.78	0.281784	47.45	2.18374e+07	5.9892e+06	16.46	75.87	2.30601e+07	2.06795e+07	2.62288e+07	1.77158e+07	1.02007e+07	1.2261e+07	3.51647e+06	1.42465e+06	High	High	High	High	High
FALSE	High	Master Protein	P14824	Annexin A6 [OS=Mus musculus]	0	71.126	32	14	179	14	673	75.8	5.5	33.17	14	FALSE	cell organization and biogenesis;stress response;transport;developmental processes;signal transduction;other biological processes	plasma membrane;other membranes;cytosol;mitochondrion;other cytoplasmic organelle;other cell component	transporter activity;cytoskeletal activity;other molecular function	Pf00191	11749	ENSMUSG00000018340	Anxa6	mmu:11749; P14824; Q8BSS4		Prostaglandin synthesis and regulation; Comprehensive IL-17A signaling; Calcium regulation in cardiac cells	3	0	0.681	-0.55	0.497489	57.43	3.24218e+07	2.56568e+07	21.1	74.14	2.97441e+07	4.47342e+07	2.8799e+07	3.53406e+07	2.84085e+07	2.31716e+07	7.5553e+07	1.70984e+07	High	High	High	High	High
FALSE	High	Master Protein	P97449	Aminopeptidase N [OS=Mus musculus]	0	70.511	31	16	130	16	966	109.6	5.9	25.48	16	FALSE	protein metabolism;other metabolic processes;developmental processes;other biological processes	non-structural extracellular;plasma membrane;other membranes;ER/Golgi;other cell component	other molecular function	Pf01433, Pf11838, Pf17900	16790	ENSMUSG00000039062	Anpep	mmu:16790; P97449; Q91YH8; Q99K63	Neutrophil degranulation	Glutathione metabolism; Oxidative stress and redox pathway; Glutathione and one-carbon metabolism	4	0	0.948	-0.08	0.907874	66.5	2.26955e+07	1.85037e+07	18.99	80.29	2.24743e+07	1.686e+07	2.72125e+07	2.2919e+07	5.7133e+07	3.14429e+07	1.08891e+07	1.04482e+07	High	High	High	High	High
FALSE	High	Master Protein	P26231	Catenin alpha-1 [OS=Mus musculus]	0	70.51	27	12	206	11	906	100	6.23	29.38	12	FALSE	cell adhesion;cell cycle OR cell proliferation;cell organization and biogenesis;stress response;developmental processes;signal transduction;other biological processes	plasma membrane;other membranes;cytoskeleton;other cell component	cytoskeletal activity;other molecular function	Pf01044	12385	ENSMUSG00000037815	Ctnna1	mmu:12385; P26231	RHO GTPases activate IQGAPs; Adherens junctions interactions; Myogenesis; VEGFR2 mediated vascular permeability	White fat cell differentiation	5	0	0.957	-0.06	0.976194	48.54	1.25087e+06	9.18547e+06	44.41	48.15	1.40272e+06	1.88146e+06	1.11546e+06	563612	1.15838e+07	1.37274e+07	3.90181e+06	7.28368e+06	High	High	High	High	High
FALSE	High	Master Protein	Q8BVI4	Dihydropteridine reductase [OS=Mus musculus]	0	70.46	62	10	456	10	241	25.6	7.81	93.31	10	FALSE	other metabolic processes	other cell component	other molecular function	Pf00106	110391	ENSMUSG00000015806	Qdpr	mmu:110391; Q3TT09; Q8BVI4; Q9D0K4	Phenylalanine metabolism		1	0	1.594	0.67	0.550844	53.15	3.33688e+08	5.83402e+08	28.13	39.92	3.20078e+08	3.47875e+08	2.37245e+08	4.70907e+08	3.19158e+08	5.22517e+08	6.51382e+08	8.8575e+08	High	High	High	High	High
FALSE	High	Master Protein	Q8VCA8	Secernin-2 [OS=Mus musculus]	0	70.421	63	15	169	15	425	46.6	5.71	33.12	15	FALSE	protein metabolism		other molecular function	Pf03577	217140	ENSMUSG00000020877	Scrn2	mmu:217140; Q8VCA8			0	0	1.07	0.1	0.991558	92.22	2.19395e+07	2.00802e+07	58.79	38.61	1.63538e+07	2.9433e+07	1.07529e+07	4.38664e+07	1.04934e+07	1.59553e+07	2.59554e+07	2.52715e+07	High	High	High	High	High
FALSE	High	Master Protein	Q9QY30	Bile salt export pump [OS=Mus musculus]	0	70.3	21	18	183	18	1321	146.7	7.66	36.99	18	FALSE	protein metabolism;other metabolic processes;stress response;transport;signal transduction;other biological processes	plasma membrane;other membranes;ER/Golgi;other cytoplasmic organelle;other cell component	transporter activity;other molecular function	Pf00005, Pf00664	27413	ENSMUSG00000027048	Abcb11	A2AUN4; mmu:27413; Q9QY30; Q9QZE8	Recycling of bile acids and salts; Synthesis of bile acids and bile salts via 7alpha-hydroxycholesterol	Nuclear receptors in lipid metabolism and toxicity	3	0	0.82	-0.29	0.74806	73.28	3.84986e+07	2.91361e+07	44.94	37.69	2.74558e+07	5.39828e+07	2.73174e+07	6.66714e+07	2.65701e+07	4.80431e+07	3.19498e+07	2.0127e+07	High	High	High	High	High
FALSE	High	Master Protein	P80318	T-complex protein 1 subunit gamma [OS=Mus musculus]	0	70.115	41	14	213	14	545	60.6	6.7	42.75	14	FALSE	protein metabolism;other metabolic processes;transport;other biological processes	cytosol;cytoskeleton;other cell component	other molecular function	Pf00118	12462	ENSMUSG00000001416	Cct3	mmu:12462; P80318	Cooperation of PDCL (PhLP1) and TRiC/CCT in G-protein beta folding; Association of TriC/CCT with target proteins during biosynthesis		2	0	1.143	0.19	0.937427	49.43	8.99639e+07	1.73103e+08	69.44	52.7	5.43223e+07	1.47592e+08	5.48369e+07	2.30072e+08	6.02028e+07	1.33276e+08	2.54842e+08	2.24832e+08	High	High	High	High	High
FALSE	High	Master Protein	E9Q555	E3 ubiquitin-protein ligase RNF213 [OS=Mus musculus]	0	70.102	9	23	95	23	5148	583.9	6.77	10.73	23	FALSE	cell organization and biogenesis;protein metabolism;other metabolic processes;stress response;developmental processes;other biological processes	cytosol;nucleus;other cell component	other molecular function	Pf00097, Pf20173			Rnf213	E9Q555; F7A6H4; Q8BVK6	Antigen processing: Ubiquitination & Proteasome degradation		1	0	0.01	-6.64	2.9744e-17		3.3517e+06		44.5		5.1891e+06	3.35466e+06	3.34875e+06	1.53104e+06					High	High	High	High	High
FALSE	High	Master Protein	P21981	Protein-glutamine gamma-glutamyltransferase 2 [OS=Mus musculus]	0	70.081	35	17	195	17	686	77	5.1	44.25	17	FALSE	cell-cell signaling;cell organization and biogenesis;protein metabolism;other metabolic processes;transport;developmental processes;signal transduction;other biological processes	non-structural extracellular;extracellular matrix;plasma membrane;other membranes;cytosol;mitochondrion;ER/Golgi;nucleus;other cell component	other molecular function	Pf00868, Pf00927, Pf01841	21817	ENSMUSG00000037820	Tgm2	mmu:21817; O88901; P21981; Q3TLV2; Q8C217; Q91VG9; Q9R1F7			0	0	0.953	-0.07	0.948265	60.56	1.33183e+07	6.49496e+06	36.33	35.3	1.47627e+07	2.26551e+07	1.20152e+07	1.04094e+07	4.91719e+06	8.57899e+06	4.57182e+06	9.18163e+06	High	High	High	High	High
FALSE	High	Master Protein	Q8VC28	Aldo-keto reductase family 1 member C13 [OS=Mus musculus]	0	69.95	59	16	238	16	323	37	7.08	47.2	16	FALSE	other metabolic processes;other biological processes	cytosol	other molecular function	Pf00248	27384	ENSMUSG00000021213	Akr1c13	mmu:27384; Q8VC28; Q9D7R9; Q9R0M9			0	0	0.503	-0.99	0.133655	121.07	5.42515e+07	1.29564e+08	66.06	42.74	3.49272e+07	1.22571e+08	2.78436e+07	8.42673e+07	1.8924e+08	1.00645e+08	1.66792e+08	6.88391e+07	High	High	High	High	High
FALSE	High	Master Protein	P35700	Peroxiredoxin-1 [OS=Mus musculus]	0	69.886	86	15	301	13	199	22.2	8.12	68.09	15	FALSE	cell cycle OR cell proliferation;other metabolic processes;stress response;other biological processes	cytosol;mitochondrion;nucleus;other cytoplasmic organelle;other cell component	other molecular function	Pf00578, Pf10417	18477	ENSMUSG00000028691	Prdx1	mmu:18477; P35700; Q3UBV4; Q9CWI2	TP53 Regulates Metabolic Genes; Detoxification of Reactive Oxygen Species; NFE2L2 regulating anti-oxidant/detoxification enzymes	Oxidative stress and redox pathway	4	2	1.271	0.35	0.842292	51.26	2.46022e+08	2.47882e+08	43.1	42.13	3.2972e+08	4.04449e+08	1.62607e+08	1.83571e+08	1.29134e+08	3.13625e+08	1.9592e+08	3.56807e+08	High	High	High	High	High
FALSE	High	Master Protein	P70168	Importin subunit beta-1 [OS=Mus musculus]	0	69.824	24	15	152	15	876	97.1	4.78	32.45	15	FALSE	cell cycle OR cell proliferation;cell organization and biogenesis;transport;signal transduction;other biological processes	other membranes;cytosol;ER/Golgi;nucleus;other cell component	cytoskeletal activity;other molecular function	Pf03810, Pf13513	16211	ENSMUSG00000001440	Kpnb1	mmu:16211; P70168; Q62117; Q6GTI5	Neutrophil degranulation; Interferon alpha/beta signaling; Initiation of Nuclear Envelope (NE) Reformation; Assembly of the ORC complex at the origin of replication; Apoptosis induced DNA fragmentation; Regulation of cholesterol biosynthesis by SREBP (SREBF)	Mechanisms associated with pluripotency	7	0	0.733	-0.45	0.610359	68.9	4.59294e+07	2.64454e+07	16.15	64.07	4.55763e+07	3.31831e+07	4.89327e+07	4.62853e+07	6.06644e+07	3.76687e+07	1.8566e+07	1.46566e+07	High	High	High	High	High
FALSE	High	Master Protein	P23953	Carboxylesterase 1C [OS=Mus musculus]	0	69.643	42	17	218	14	554	61	5.06	44.51	17	FALSE	other metabolic processes;transport;other biological processes	non-structural extracellular;ER/Golgi;other cell component	other molecular function	Pf00135	13884	ENSMUSG00000057400	Ces1c	E9QQ07; mmu:13884; O54936; P11374; P23953; Q8K125			0	0	1.388	0.47	0.736947	67.54	1.93607e+07	3.03537e+07	23.01	61.47	1.91292e+07	2.89661e+07	1.95951e+07	1.85262e+07	1.35124e+07	2.48607e+07	3.70604e+07	6.31491e+07	High	High	High	High	High
FALSE	High	Master Protein	Q91Z53	Glyoxylate reductase/hydroxypyruvate reductase [OS=Mus musculus]	0	69.566	56	14	287	14	328	35.3	7.65	43.99	14	FALSE	other metabolic processes	cytosol;other cell component	other molecular function	Pf00389, Pf02826	76238	ENSMUSG00000035637	Grhpr	mmu:76238; Q91Z53	Glyoxylate metabolism and glycine degradation		1	0	1.21	0.28	0.888346	109.66	7.10434e+07	7.14701e+07	47.31	35.5	7.36304e+07	6.19303e+07	1.51644e+08	6.85473e+07	3.46839e+07	9.15452e+07	6.79479e+07	7.51749e+07	High	High	High	High	High
FALSE	High	Master Protein	P13707	Glycerol-3-phosphate dehydrogenase [NAD(+)], cytoplasmic [OS=Mus musculus]	0	69.361	54	14	773	13	349	37.5	7.17	135.9	14	FALSE	other metabolic processes;other biological processes	cytosol;other cell component	other molecular function	Pf01210, Pf07479	14555	ENSMUSG00000023019	Gpd1	mmu:14555; P13707; Q3UVM3; Q5DTS5	Synthesis of PA	Triacylglyceride synthesis	2	2	1.446	0.53	0.681782	66.59	3.57682e+08	5.39287e+08	21.6	26.34	4.24801e+08	2.86417e+08	4.32011e+08	3.01168e+08	4.98017e+08	3.20399e+08	6.17827e+08	5.83976e+08	High	High	High	High	High
FALSE	High	Master Protein	P80316	T-complex protein 1 subunit epsilon [OS=Mus musculus]	0	69.329	41	13	317	13	541	59.6	6.02	38.83	13	FALSE	protein metabolism;other metabolic processes;transport;other biological processes	cytosol;cytoskeleton;other cell component	cytoskeletal activity;nucleic acid binding activity;other molecular function	Pf00118		ENSMUSG00000022234	Cct5	mmu:12465; P80316; Q3TIE0; Q3U530; Q3UCU4; Q3UJK9; Q3UWA9; Q542K3; Q6ZQJ1	Cooperation of PDCL (PhLP1) and TRiC/CCT in G-protein beta folding; Association of TriC/CCT with target proteins during biosynthesis		2	0	1.122	0.17	0.950572	60.55	7.07647e+07	6.46235e+07	29.84	27.95	5.91385e+07	8.46765e+07	5.38362e+07	1.01476e+08	9.56395e+07	5.06899e+07	6.88135e+07	6.06885e+07	High	High	High	High	High
FALSE	High	Master Protein	Q8VBT2	L-serine dehydratase/L-threonine deaminase [OS=Mus musculus]	0	69.235	54	11	318	11	327	34.6	7.12	61.62	11	FALSE	cell organization and biogenesis;other metabolic processes	cytosol;mitochondrion	other molecular function	Pf00291	231691	ENSMUSG00000029597	Sds	mmu:231691; Q8VBT2	Threonine catabolism		1	0	1.387	0.47	0.736947	67.29	2.60888e+08	3.36191e+08	27.9	29.14	2.67253e+08	2.54674e+08	2.2559e+08	4.06327e+08	1.75045e+08	3.6828e+08	3.54991e+08	3.18387e+08	High	High	High	High	High
FALSE	High	Master Protein	Q9DCW4	Electron transfer flavoprotein subunit beta [OS=Mus musculus]	0	69.164	55	15	355	15	255	27.6	8.1	90.59	15	FALSE	other metabolic processes	mitochondrion;other cell component	other molecular function	Pf01012	110826	ENSMUSG00000004610	Etfb	mmu:110826; Q810V3; Q9DCW4	Respiratory electron transport; Protein methylation		2	0	1.679	0.75	0.465075	76.06	4.47929e+07	1.09863e+08	42.11	42.37	5.25533e+07	8.59467e+07	3.81784e+07	3.79207e+07	6.01796e+07	8.54738e+07	1.6259e+08	1.4121e+08	High	High	High	High	High
FALSE	High	Master Protein	Q922R8	Protein disulfide-isomerase A6 [OS=Mus musculus]	0	69.151	37	14	218	14	440	48.1	5.14	40.86	14	FALSE	cell adhesion;stress response	non-structural extracellular;plasma membrane;other membranes;cytosol;ER/Golgi;other cell component	other molecular function	Pf00085	71853		Pdia6	mmu:71853; Q8BK54; Q922R8	Regulation of Insulin-like Growth Factor (IGF) transport and uptake by Insulin-like Growth Factor Binding Proteins (IGFBPs); Post-translational protein phosphorylation		2	0	1.191	0.25	0.901411	87.05	5.50325e+07	1.25645e+08	27.95	7.52	4.66043e+07	4.25579e+07	7.71446e+07	6.4985e+07	1.19366e+08	1.35141e+08	1.32254e+08	1.15908e+08	High	High	High	High	High
FALSE	High	Master Protein	Q00897	Alpha-1-antitrypsin 1-4 [OS=Mus musculus]	0	69.045	39	12	379	5	413	46	5.44	47.78	12	FALSE	other biological processes	non-structural extracellular;ER/Golgi;other cell component	enzyme regulator activity;other molecular function	Pf00079	20703	ENSMUSG00000071177	Serpina1d	mmu:20703; Q00897			0	4	1.512	0.6	0.622416	56.09	4.6393e+07	6.92426e+07	30.09	41.86	4.50674e+07	7.63955e+07	4.77576e+07	4.20448e+07	4.28111e+07	6.2198e+07	7.7085e+07	1.16558e+08	High	High	High	High	High
FALSE	High	Master Protein	A3KMP2	Tetratricopeptide repeat protein 38 [OS=Mus musculus]	0	69.036	52	15	261	15	465	52.2	6.3	54.47	15	FALSE					239570	ENSMUSG00000035944	Ttc38	A3KMP2; mmu:239570; Q05C02; Q05CK3; Q3UZU5			0	0	1.335	0.42	0.78257	71.03	3.06293e+07	4.47356e+07	32.27	24.93	3.7396e+07	4.41657e+07	2.5087e+07	2.20626e+07	4.57761e+07	4.37187e+07	3.80104e+07	6.56701e+07	High	High	High	High	High
FALSE	High	Master Protein	Q99MN9	Propionyl-CoA carboxylase beta chain, mitochondrial [OS=Mus musculus]	0	68.809	38	14	273	14	541	58.4	7.66	63.04	14	FALSE		mitochondrion;other cell component	other molecular function	Pf01039	66904	ENSMUSG00000032527	Pccb	mmu:66904; Q99MN9; Q9DBG2	Biotin transport and metabolism; Propionyl-CoA catabolism		2	0	0.998	0	0.952042	79.75	1.78139e+08	1.05892e+08	15.56	37.1	1.92041e+08	1.65243e+08	1.95744e+08	1.37944e+08	1.78509e+08	1.19316e+08	7.94073e+07	9.39785e+07	High	High	High	High	High
FALSE	High	Master Protein	Q99PV0	Pre-mRNA-processing-splicing factor 8 [OS=Mus musculus]	0	68.764	15	19	113	19	2335	273.4	8.84	19.83	19	FALSE	cell organization and biogenesis;RNA metabolism OR transcription;other metabolic processes;other biological processes	nucleus	nucleic acid binding activity;other molecular function	Pf01398, Pf08082, Pf08083, Pf08084, Pf10596, Pf10597, Pf10598, Pf12134	192159	ENSMUSG00000020850	Prpf8	A5D6Q4; mmu:192159; Q5ND30; Q5ND31; Q7TQK2; Q8BRZ5; Q8K001; Q99PV0	mRNA Splicing - Major Pathway; mRNA Splicing - Minor Pathway	mRNA processing	3	0	0.895	-0.16	0.937427	60.21	7.86857e+06	6.1419e+06	22.74	43.7	7.48637e+06	8.27029e+06	1.05437e+07	6.14383e+06	8.62433e+06	2.72684e+06	7.39815e+06	5.09897e+06	High	High	High	High	High
FALSE	High	Master Protein	P07759	Serine protease inhibitor A3K [OS=Mus musculus]	0	68.635	36	13	336	6	418	46.9	5.16	72.15	13	FALSE	other biological processes	non-structural extracellular	enzyme regulator activity	Pf00079	20714		Serpina3k	mmu:20714; P07759; Q62257; Q8VCH3; Q91W80; Q91X80			0	6	1.328	0.41	0.788618	67.53	1.65274e+08	2.2211e+08	24	23.93	1.06492e+08	1.9785e+08	1.63364e+08	1.67207e+08	1.56324e+08	1.92817e+08	2.55853e+08	2.6558e+08	High	High	High	High	High
FALSE	High	Master Protein	P55096	ATP-binding cassette sub-family D member 3 [OS=Mus musculus]	0	68.422	30	14	263	14	659	75.4	9.26	59.83	14	FALSE	cell organization and biogenesis;other metabolic processes;transport;other biological processes	other membranes;other cytoplasmic organelle;other cell component	transporter activity;other molecular function	Pf00005, Pf06472	19299	ENSMUSG00000028127	Abcd3	mmu:19299; P55096	RHOA GTPase cycle; RHOC GTPase cycle; ABC transporters in lipid homeostasis; Class I peroxisomal membrane protein import	Nuclear receptors in lipid metabolism and toxicity	5	0	0.541	-0.89	0.196398	68.5	2.3223e+08	6.09991e+07	12.47	97.2	2.415e+08	2.09847e+08	2.78329e+08	2.23315e+08	2.06011e+08	7.48727e+07	4.96963e+07	1.39839e+07	High	High	High	High	High
FALSE	High	Master Protein	Q9Z2I8	Succinate--CoA ligase [GDP-forming] subunit beta, mitochondrial [OS=Mus musculus]	0	68.398	47	14	338	14	433	46.8	7.02	70.33	14	FALSE	other metabolic processes	plasma membrane;other membranes;mitochondrion;other cell component	other molecular function	Pf00549, Pf08442	20917	ENSMUSG00000061838	Suclg2	mmu:20917; Q3T9B8; Q3TJQ5; Q3TK63; Q66JT3; Q7TMY3; Q80VV1; Q8K2K9; Q9Z2I8	Citric acid cycle (TCA cycle)	TCA cycle	2	0	1.121	0.16	0.952667	56.65	2.62129e+08	3.18433e+08	7.35	33.68	2.27441e+08	2.6318e+08	2.68861e+08	2.61083e+08	5.02387e+08	2.88897e+08	3.50988e+08	2.33909e+08	High	High	High	High	High
FALSE	High	Master Protein	Q3TLP5	Enoyl-CoA hydratase domain-containing protein 2, mitochondrial [OS=Mus musculus]	0	68.119	59	12	242	12	296	31.8	8.72	52.51	12	FALSE	other metabolic processes	mitochondrion	other molecular function	Pf00378	52430	ENSMUSG00000028601	Echdc2	A2APS6; mmu:52430; Q3TKJ7; Q3TLP5; Q3TV08; Q3U553; Q8R3K4; Q9DBD3		Fatty acid biosynthesis	1	0	1.282	0.36	0.834569	63.64	1.5588e+08	2.90693e+08	19.34	48.9	1.56324e+08	1.05968e+08	1.71351e+08	1.55437e+08	2.48215e+08	1.38474e+08	4.89964e+08	3.4044e+08	High	High	High	High	High
FALSE	High	Master Protein	Q61941	NAD(P) transhydrogenase, mitochondrial [OS=Mus musculus]	0	67.882	21	15	154	15	1086	113.8	7.64	23.41	15	FALSE	other metabolic processes;transport;other biological processes		other molecular function	Pf01262, Pf02233, Pf05222, Pf12769			Nnt	Q61941; Q9JK70	Citric acid cycle (TCA cycle)		1	0	0.803	-0.32	0.730474	82.33	6.6098e+07	4.46778e+07	55.97	29.17	1.0257e+08	9.42712e+07	4.63445e+07	2.47896e+07	5.45205e+07	5.29153e+07	2.81436e+07	3.77228e+07	High	High	High	High	High
FALSE	High	Master Protein	Q9DBE0	Cysteine sulfinic acid decarboxylase [OS=Mus musculus]	0	67.819	41	14	245	14	493	55.1	6.61	44.2	14	FALSE	other metabolic processes	other cell component	other molecular function	Pf00282	246277	ENSMUSG00000023044	Csad	mmu:246277; Q8K566; Q9DBE0		One-carbon metabolism and related pathways; mRNA processing	2	0	0.822	-0.28	0.750451	78.95	1.14694e+08	7.54146e+07	35.34	45.43	8.78636e+07	1.78018e+08	8.96711e+07	1.46699e+08	5.2336e+07	1.23808e+08	1.0867e+08	5.01438e+07	High	High	High	High	High
FALSE	High	Master Protein	Q9Z1Q9	Valine--tRNA ligase [OS=Mus musculus]	0	67.682	22	20	192	20	1263	140.1	7.77	39	20	FALSE	protein metabolism;RNA metabolism OR transcription;other metabolic processes	cytosol	other molecular function	Pf00043, Pf00133, Pf08264	22321	ENSMUSG00000007029	Vars1	mmu:22321; Q9QUN2; Q9Z1Q9			0	0	0.803	-0.32	0.731674	86.57	2.20112e+07	1.07388e+07	21.58	24.41	1.96569e+07	2.77218e+07	2.46474e+07	1.70658e+07	9.85715e+06	1.51985e+07	8.8767e+06	1.16994e+07	High	High	High	High	High
FALSE	High	Master Protein	Q9QUR6	Prolyl endopeptidase [OS=Mus musculus]	0	67.478	33	16	183	16	710	80.7	5.73	29.86	16	FALSE	protein metabolism;other metabolic processes	cytosol;nucleus;other cell component	other molecular function	Pf00326, Pf02897	19072	ENSMUSG00000019849	Prep	mmu:19072; Q80YS1; Q9QUR6			0	0	1.07	0.1	0.927084	40.68	7.24343e+06	4.37711e+06	29.66	28.56	7.86468e+06	1.18223e+07	6.64675e+06	6.67126e+06	3.79718e+06	5.04561e+06	3.39555e+06	6.32706e+06	High	High	High	High	High
FALSE	High	Master Protein	Q9CZN7	Serine hydroxymethyltransferase, mitochondrial [OS=Mus musculus]	0	67.463	37	15	360	14	504	55.7	8.47	82.03	15	FALSE	cell organization and biogenesis;protein metabolism;other metabolic processes;stress response;other biological processes	cytosol;cytoskeleton;mitochondrion;nucleus;other cell component	nucleic acid binding activity;other molecular function	Pf00464	108037	ENSMUSG00000025403	Shmt2	mmu:108037; Q3TFD0; Q99K87; Q9CZN7	RHOG GTPase cycle; Metabolism of folate and pterines	One-carbon metabolism and related pathways; One-carbon metabolism; Glutathione and one-carbon metabolism	5	0	1.272	0.35	0.841434	88.2	7.68785e+07	7.0147e+07	20.52	46.97	7.63038e+07	9.54886e+07	5.70244e+07	7.74575e+07	3.54508e+07	6.54584e+07	7.51713e+07	1.19256e+08	High	High	High	High	High
FALSE	High	Master Protein	O88451	Retinol dehydrogenase 7 [OS=Mus musculus]	0	67.42	54	14	329	6	316	35.6	8.09	71.03	14	FALSE	other metabolic processes	ER/Golgi;other cell component	other molecular function	Pf00106	54150	ENSMUSG00000040134	Rdh7	mmu:54150; O88451			0	6	0.965	-0.05	0.920369	63.48	3.34547e+08	5.84457e+08	10.03	56.61	3.59344e+08	3.2799e+08	2.8235e+08	3.41236e+08	4.55623e+08	2.2257e+08	1.0171e+09	7.49721e+08	High	High	High	High	High
FALSE	High	Master Protein	P50431	Serine hydroxymethyltransferase, cytosolic [OS=Mus musculus]	0	67.312	43	17	341	16	478	52.6	6.95	72.28	17	FALSE	cell organization and biogenesis;other metabolic processes;other biological processes	cytosol;nucleus;other cell component	nucleic acid binding activity;other molecular function	Pf00464	20425	ENSMUSG00000020534	Shmt1	mmu:20425; P50431; Q64508; Q8R0X9	Metabolism of folate and pterines; Carnitine synthesis	One-carbon metabolism and related pathways; One-carbon metabolism; Glutathione and one-carbon metabolism	5	1	1.013	0.02	0.965779	90.84	1.56908e+08	6.95212e+07	33.54	65.89	2.27311e+08	1.41642e+08	1.73819e+08	9.96262e+07	1.7693e+08	9.98619e+07	4.64883e+07	4.83988e+07	High	High	High	High	High
FALSE	High	Master Protein	Q8R146	Acylamino-acid-releasing enzyme [OS=Mus musculus]	0	67.265	40	14	126	14	732	81.5	5.59	28.14	14	FALSE	protein metabolism;other metabolic processes	other membranes;cytosol;nucleus	other molecular function	Pf00326, Pf19283	235606	ENSMUSG00000032590	Apeh	G3X9I2; mmu:235606; Q8K029; Q8R0M9; Q8R146	Neutrophil degranulation; Eukaryotic Translation Termination		2	0	1.055	0.08	0.99747	58.19	1.15955e+07	1.34515e+07	29.42	47.19	1.37449e+07	8.71658e+06	1.64566e+07	9.78217e+06	7.07671e+06	1.46169e+07	2.33359e+07	1.2379e+07	High	High	High	High	High
FALSE	High	Master Protein	Q91X44	Glucokinase regulatory protein [OS=Mus musculus]	0	67.183	31	13	344	13	623	68.7	7.18	80.28	13	FALSE	other metabolic processes;transport;other biological processes	cytosol;mitochondrion;nucleus;other cell component	enzyme regulator activity;other molecular function	Pf20741	231103	ENSMUSG00000059434	Gckr	A0A0J9YUI8; mmu:231103; Q91X44	Regulation of Glucokinase by Glucokinase Regulatory Protein		1	0	1.296	0.37	0.823513	40.36	6.39099e+07	1.40302e+07	37.72	61.92	8.36441e+07	4.39418e+07	9.61172e+07	4.88315e+07	2.5862e+07	2.09838e+07	5.53266e+06	9.38093e+06	High	High	High	High	High
FALSE	High	Master Protein	P80317	T-complex protein 1 subunit zeta [OS=Mus musculus]	0	67.089	38	13	458	11	531	58	7.08	79.28	13	FALSE	protein metabolism;other metabolic processes;transport;other biological processes	cytosol;cytoskeleton;other cell component	other molecular function	Pf00118	12466		Cct6a	mmu:12466; P80317	Cooperation of PDCL (PhLP1) and TRiC/CCT in G-protein beta folding; RHOBTB2 GTPase cycle; Association of TriC/CCT with target proteins during biosynthesis		3	3	1.183	0.24	0.907604	64.06	3.02128e+07	5.69824e+07	5.69	20.27	2.8063e+07	3.11171e+07	2.93347e+07	3.18362e+07	3.77445e+07	5.84375e+07	6.22069e+07	5.55634e+07	High	High	High	High	High
FALSE	High	Master Protein	P08003	Protein disulfide-isomerase A4 [OS=Mus musculus]	0	66.479	29	15	358	15	638	71.9	5.31	64.94	15	FALSE	cell adhesion;protein metabolism;other metabolic processes;stress response;other biological processes	non-structural extracellular;ER/Golgi;other cell component	signal transduction activity or receptor binding;other molecular function	Pf00085, Pf13848	12304		Pdia4	mmu:12304; P08003; P15841; Q3TT79; Q3UJW0; Q6NXW4; Q8BMT8			0	0	1.534	0.62	0.605222	55.61	2.89218e+07	1.82322e+07	29.79	45.9	3.29698e+07	2.70332e+07	3.09424e+07	1.52782e+07	1.35219e+07	2.45834e+07	1.33367e+07	3.35871e+07	High	High	High	High	High
FALSE	High	Master Protein	P68040	Small ribosomal subunit protein RACK1 [OS=Mus musculus]	0	66.474	61	11	516	11	317	35.1	7.69	88.79	11	FALSE	cell cycle OR cell proliferation;protein metabolism;other metabolic processes;developmental processes;signal transduction;other biological processes	plasma membrane;cytosol;mitochondrion;translational apparatus;nucleus;other cell component	signal transduction activity or receptor binding;enzyme regulator activity;translation activity;other molecular function	Pf00400	14694	ENSMUSG00000020372	Rack1	mmu:14694; P25388; P68040; P99049; Q3THP0; Q3THY7; Q3TKQ0; Q3TW88; Q5NCC5; Q5NCC6; Q9CSQ0; Q9ERM6	Regulation of TNFR1 signaling; TNFR1-induced NF-kappa-B signaling pathway; TNFR1-mediated ceramide production	IL-3 signaling pathway; IL-2 signaling pathway	5	0	0.755	-0.41	0.649094	51.35	1.85394e+08	3.19502e+07	33.49	32.01	2.24463e+08	1.71688e+08	2.00196e+08	9.19143e+07	3.85991e+07	4.89868e+07	2.5413e+07	2.64465e+07	High	High	High	High	High
FALSE	High	Master Protein	O08914	Fatty-acid amide hydrolase 1 [OS=Mus musculus]	0	66.275	33	13	231	13	579	63.2	7.87	49.11	13	FALSE	other metabolic processes;other biological processes	other membranes;ER/Golgi	other molecular function	Pf01425	14073	ENSMUSG00000034171	Faah	mmu:14073; O08914; Q922S0; Q9DBF5	Arachidonic acid metabolism		1	0	1.391	0.48	0.734634	60.68	2.63326e+07	2.7902e+07	48.9	42.81	2.74648e+07	2.08353e+07	5.56067e+07	25247167	2.51403e+07	3.0967e+07	1.2923e+07	4.11907e+07	High	High	High	High	High
FALSE	High	Master Protein	P07758	Alpha-1-antitrypsin 1-1 [OS=Mus musculus]	0	66.256	36	11	533	4	413	46	5.72	53.94	11	FALSE	protein metabolism;other metabolic processes;stress response;other biological processes	non-structural extracellular;ER/Golgi;other cell component	enzyme regulator activity;other molecular function	Pf00079	20700	ENSMUSG00000066366	Serpina1a	mmu:20700; P07758; Q3UJ47; Q80YB8; Q8JZV6; Q91XB8			0	1	1.84	0.88	0.340013	58.2	1.80191e+08	2.83708e+08	30.22	33.74	1.13771e+08	2.12575e+08	2.29338e+08	1.5274e+08	2.65703e+08	3.17139e+08	1.29552e+08	3.02933e+08	High	High	High	High	High
FALSE	High	Master Protein	Q99NB9	Splicing factor 3B subunit 1 [OS=Mus musculus]	0	66.015	21	15	110	15	1304	145.7	7.09	19.05	15	FALSE	cell organization and biogenesis;RNA metabolism OR transcription;other metabolic processes;developmental processes;other biological processes	nucleus;other cell component	nucleic acid binding activity;other molecular function	Pf08920			Sf3b1	Q99NB9; Q9CSK5	mRNA Splicing - Major Pathway; B-WICH complex positively regulates rRNA expression; mRNA Splicing - Minor Pathway		3	0	1.13	0.18	0.946541	54.55	2.10831e+07	7.82798e+06	35.59	39.39	2.67168e+07	1.17502e+07	2.60709e+07	1.70496e+07	1.27678e+07	5.12725e+06	6.72481e+06	9.11212e+06	High	High	High	High	High
FALSE	High	Master Protein	O88428	Bifunctional 3'-phosphoadenosine 5'-phosphosulfate synthase 2 [OS=Mus musculus]	0	65.911	45	15	203	13	621	70.3	7.58	40.03	15	FALSE	other metabolic processes;stress response;developmental processes	cytosol	kinase activity;other molecular function	Pf01583, Pf01747, Pf14306	23972	ENSMUSG00000024899	Papss2	mmu:23972; O88428; Q5BKP4; Q9Z274	Transport and synthesis of PAPS	Purine metabolism	2	0	0.695	-0.52	0.534023	102.91	7.98485e+07	4.56539e+07	19.62	71.18	7.84583e+07	6.73553e+07	1.06088e+08	8.12633e+07	7.92352e+07	9.04689e+07	2.63049e+07	1.51663e+07	High	High	High	High	High
FALSE	High	Master Protein	Q9Z2X1	Heterogeneous nuclear ribonucleoprotein F [OS=Mus musculus]	0	65.895	41	10	369	9	415	45.7	5.49	70.31	10	FALSE	RNA metabolism OR transcription;other metabolic processes;other biological processes	cytosol;nucleus;other cell component	nucleic acid binding activity;other molecular function	Pf00076, Pf08080	98758	ENSMUSG00000042079	Hnrnpf	mmu:98758; Q5FWK2; Q8BVU8; Q8K2U9; Q8R0E7; Q9Z2X1	mRNA Splicing - Major Pathway; Processing of Capped Intron-Containing Pre-mRNA	Mecp2 and associated Rett syndrome; mRNA processing	4	0	1.237	0.31	0.865528	73.44	5.57867e+07	3.02759e+07	36.96	51.65	3.76701e+07	6.90353e+07	4.50806e+07	8.52725e+07	1.62311e+07	3.12135e+07	2.93665e+07	5.76647e+07	High	High	High	High	High
FALSE	High	Master Protein	Q9DBN5	Lon protease homolog 2, peroxisomal [OS=Mus musculus]	0	65.847	27	13	201	13	852	94.5	7.23	30.28	13	FALSE	cell organization and biogenesis;protein metabolism;other metabolic processes;transport;other biological processes	nucleus;other cytoplasmic organelle;other cell component	other molecular function	Pf00004, Pf02190, Pf05362	66887	ENSMUSG00000047866	Lonp2	mmu:66887; Q3TEG8; Q3TFY6; Q3TGR0; Q3UAE1; Q9DBN5	Peroxisomal protein import		1	0	1.161	0.21	0.920078	97.94	2.86072e+07	2.7908e+07	7.55	34.46	2.84158e+07	2.72784e+07	3.23844e+07	2.88e+07	3.27656e+07	2.37706e+07	4.62449e+07	2.29456e+07	High	High	High	High	High
FALSE	High	Master Protein	Q8JZR0	Long-chain-fatty-acid--CoA ligase 5 [OS=Mus musculus]	0	65.839	33	15	278	12	683	76.2	7.09	50.74	15	FALSE	other metabolic processes;transport;other biological processes	plasma membrane;other membranes;mitochondrion;ER/Golgi;nucleus	other molecular function	Pf00501	433256	ENSMUSG00000024981	Acsl5	mmu:433256; Q8JZR0	Synthesis of very long-chain fatty acyl-CoAs	Fatty acid beta-oxidation; PPAR signaling pathway; Fatty acid biosynthesis	4	0	0.968	-0.05	0.924585	50.54	1.27257e+08	2.81602e+06	21.85	22.14	8.81474e+07	1.30971e+08	1.23649e+08	1.53519e+08	2.89209e+06	2.97722e+06	1.74099e+06	2.74195e+06	High	High	High	High	High
FALSE	High	Master Protein	O54754	Aldehyde oxidase 1 [OS=Mus musculus]	0	65.8	24	17	187	17	1333	146.6	7.02	35.61	17	FALSE	other metabolic processes	cytosol	other molecular function	Pf00111, Pf00941, Pf01315, Pf01799, Pf02738, Pf03450, Pf20256	11761		Aox1	mmu:11761; O54754; Q9WU85; Q9Z2Z5	Vitamin B6 activation to pyridoxal phosphate	Tryptophan metabolism	2	0	0.97	-0.04	0.927084	51.52	3.49978e+07	2.61518e+07	11.08	13.92	3.66522e+07	2.83364e+07	3.42724e+07	3.57386e+07	2.94449e+07	2.37488e+07	2.21689e+07	2.87979e+07	High	High	High	High	High
FALSE	High	Master Protein	P46735	Unconventional myosin-Ib [OS=Mus musculus]	0	65.608	20	15	96	15	1107	128.5	9.26	19.56	15	FALSE	cell organization and biogenesis;transport;other biological processes	plasma membrane;other membranes;cytoskeleton;ER/Golgi;other cytoplasmic organelle;other cell component	cytoskeletal activity;other molecular function	Pf00063, Pf00612, Pf06017	17912	ENSMUSG00000018417	Myo1b	mmu:17912; P46735; P70244; Q80VD8			0	0	0.381	-1.39	0.0209539	107.61	2.84169e+07	3.75005e+06	45.84	133.83	3.25506e+07	2.48081e+07	4.42467e+07	1.30157e+07	3.03813e+07	7.82995e+06	1.79604e+06	1.07512e+06	High	High	High	High	High
FALSE	High	Master Protein	Q8VCU1	Carboxylesterase 3B [OS=Mus musculus]	0	65.437	32	11	381	5	571	63.3	5.92	76.08	11	FALSE		ER/Golgi	other molecular function	Pf00135	13909	ENSMUSG00000062181	Ces3b	G5E8G7; G5E8K9; mmu:13909; Q8VCU1; Q91XD5			0	0	1.41	0.5	0.719071	96.98	2.6798e+07	1.78009e+07	68.91	73.94	2.25946e+07	3.17833e+07	6.34658e+07	1.16357e+07	4.38634e+07	2.37337e+07	1.33511e+07	6.75125e+06	High	High	High	High	High
FALSE	High	Master Protein	Q64514	Tripeptidyl-peptidase 2 [OS=Mus musculus]	0	65.309	22	15	187	15	1262	139.8	6.58	27.85	15	FALSE	protein metabolism;other metabolic processes;other biological processes	cytosol;ER/Golgi;nucleus	other molecular function	Pf00082, Pf12580, Pf12583, Pf21223, Pf21316	22019	ENSMUSG00000041763	Tpp2	mmu:22019; Q5D072; Q64514	Antigen processing: Ubiquitination & Proteasome degradation		1	0	1.406	0.49	0.723048	68.57	1.63666e+07	2.62768e+07	10.14	50.66	1.66724e+07	1.60665e+07	1.45624e+07	1.86002e+07	1.45555e+07	2.63933e+07	2.61608e+07	4.98584e+07	High	High	High	High	High
FALSE	High	Master Protein	P21614	Vitamin D-binding protein [OS=Mus musculus]	0	65.241	37	11	208	11	476	53.6	5.5	46.92	11	FALSE	other metabolic processes;transport	non-structural extracellular;other cell component	transporter activity;cytoskeletal activity;other molecular function	Pf00273, Pf09164	14473	ENSMUSG00000035540	Gc	mmu:14473; P21614; Q7TS97; Q91XG1; Q9CY31	Vitamin D (calciferol) metabolism		1	0	1.053	0.07	0.99747	67.54	7.23832e+07	1.30879e+08	15.81	23.79	7.39742e+07	7.08263e+07	8.95195e+07	6.13867e+07	1.28338e+08	1.3347e+08	7.61011e+07	1.34239e+08	High	High	High	High	High
FALSE	High	Master Protein	Q9QYG0	Protein NDRG2 [OS=Mus musculus]	0	64.883	42	10	403	10	371	40.8	5.4	72.87	10	FALSE	cell-cell signaling;cell cycle OR cell proliferation;developmental processes;signal transduction;other biological processes	ER/Golgi;nucleus;other cell component		Pf03096	29811	ENSMUSG00000004558	Ndrg2	mmu:29811; Q3TI48; Q3TY42; Q3U3T5; Q69ZN2; Q8C661; Q9QYG0			0	0	1.103	0.14	0.966126	94.2	2.53527e+08	1.41469e+08	14.69	63.66	2.8303e+08	2.00051e+08	2.67609e+08	2.40186e+08	2.82201e+08	2.27737e+08	6.57718e+07	8.78804e+07	High	High	High	High	High
FALSE	High	Master Protein	Q9DBA8	Probable imidazolonepropionase [OS=Mus musculus]	0	64.738	44	12	322	12	426	46.5	6.95	45.63	12	FALSE	other metabolic processes	other cell component	other molecular function	Pf01979	71761	ENSMUSG00000015890	Amdhd1	mmu:71761; Q7TPP5; Q811K3; Q8R230; Q9DBA8	Histidine catabolism		1	0	0.799	-0.32	0.724253	95.55	1.04667e+08	3.89689e+07	25.31	18.76	1.1045e+08	9.91859e+07	1.21107e+08	6.36519e+07	2.72144e+07	3.75046e+07	4.30725e+07	4.04905e+07	High	High	High	High	High
FALSE	High	Master Protein	Q8BH59	Electrogenic aspartate/glutamate antiporter SLC25A12, mitochondrial [OS=Mus musculus]	0	64.649	39	15	257	12	677	74.5	8.25	47.36	15	FALSE	other metabolic processes;transport;other biological processes	other membranes;mitochondrion	transporter activity;other molecular function	Pf00153	78830	ENSMUSG00000027010	Slc25a12	A2BFG0; mmu:78830; Q8BH59	Gluconeogenesis; Aspartate and asparagine metabolism		2	0	1.775	0.83	0.387502	86.06	5.21563e+06	1.96678e+07	49.26	44.48	5.93069e+06	4.58678e+06	1.11007e+07	4.21554e+06	2.78921e+07	2.38613e+07	1.62113e+07	8.64195e+06	High	High	High	High	High
FALSE	High	Master Protein	Q61694	NADPH-dependent 3-keto-steroid reductase Hsd3b5 [OS=Mus musculus]	0	64.493	45	12	196	10	373	41.9	9.01	44.26	12	FALSE	other metabolic processes;developmental processes;other biological processes	other membranes;mitochondrion;ER/Golgi;nucleus;other cell component	other molecular function	Pf01073	15496	ENSMUSG00000038092	Hsd3b5	mmu:15496; Q61694; Q91X27	Androgen biosynthesis; Mineralocorticoid biosynthesis; Glucocorticoid biosynthesis	Steroid biosynthesis	4	1	0.715	-0.48	0.574437	55.77	2.51605e+08	3.10161e+07	38.37	34.66	2.89859e+08	2.184e+08	4.23485e+08	1.81351e+08	3.5255e+07	4.66765e+07	2.0527e+07	2.72868e+07	High	High	High	High	High
FALSE	High	Master Protein	Q61425	Hydroxyacyl-coenzyme A dehydrogenase, mitochondrial [OS=Mus musculus]	0	64.404	46	9	500	9	314	34.4	8.65	92.55	9	FALSE	other metabolic processes;other biological processes	mitochondrion;nucleus;other cell component	other molecular function	Pf00725, Pf02737	15107	ENSMUSG00000027984	Hadh	mmu:15107; Q3TF75; Q3THK8; Q3UFI0; Q61425; Q8K149; Q925U9	Beta oxidation of decanoyl-CoA to octanoyl-CoA-CoA; Beta oxidation of octanoyl-CoA to hexanoyl-CoA; Beta oxidation of lauroyl-CoA to decanoyl-CoA-CoA; Beta oxidation of hexanoyl-CoA to butanoyl-CoA; Beta oxidation of butanoyl-CoA to acetyl-CoA	Fatty acid beta-oxidation; Fatty acid biosynthesis; Mitochondrial long chain fatty acid beta-oxidation; Tryptophan metabolism	9	0	0.989	-0.02	0.943987	93.27	5.24504e+08	3.93678e+08	16.21	60.52	6.30906e+08	4.6376e+08	5.93204e+08	4.63159e+08	9.30323e+08	4.55351e+08	2.59048e+08	3.40357e+08	High	High	High	High	High
FALSE	High	Master Protein	E9Q5K4	Cytochrome P450 2C44 [OS=Mus musculus]	0	64.363	39	12	247	12	494	56.4	8.47	55.28	12	FALSE	other metabolic processes	other membranes;ER/Golgi;other cell component	other molecular function	Pf00067	226143	ENSMUSG00000025197	Cyp2c23	E9Q5K4; mmu:226143; Q6IEF7; Q8BWN7; Q8QZW4		Eicosanoid metabolism via cytochrome P450 monooxygenases	1	0	0.312	-1.68	0.00404885	125.86	3.80147e+07	1.07228e+07	82.96	93.73	3.52722e+07	5.2991e+06	9.20075e+07	4.09705e+07	2.70439e+07	3.67959e+07	3.30918e+06	4.25154e+06	High	High	High	High	High
FALSE	High	Master Protein	O35459	Delta(3,5)-Delta(2,4)-dienoyl-CoA isomerase, mitochondrial [OS=Mus musculus]	0	64.111	44	9	520	9	327	36.1	7.71	93.35	9	FALSE	other metabolic processes	other cytoplasmic organelle	other molecular function	Pf00378	51798	ENSMUSG00000053898	Ech1	mmu:51798; O35459; Q5M8P6	Peroxisomal protein import	Fatty acid biosynthesis; Fatty acid biosynthesis	3	0	1.842	0.88	0.338482	58.55	6.41926e+07	1.21715e+08	28.75	23.66	6.97259e+07	8.00755e+07	5.90984e+07	3.84707e+07	1.09056e+08	1.35844e+08	9.12893e+07	1.57579e+08	High	High	High	High	High
FALSE	High	Master Protein	P28474	Alcohol dehydrogenase class-3 [OS=Mus musculus]	0	64.031	41	9	425	9	374	39.5	7.25	68.33	9	FALSE	protein metabolism;other metabolic processes;stress response;other biological processes	cytosol;mitochondrion	other molecular function	Pf00107, Pf08240	11532	ENSMUSG00000028138	Adh5	mmu:11532; P28474; Q3TW83; Q8C662	Ethanol oxidation		1	0	1.154	0.21	0.927084	76.96	2.50543e+08	1.75586e+08	38.91	62.17	2.82482e+08	2.22216e+08	3.99686e+08	1.56879e+08	4.37876e+08	1.76786e+08	1.23829e+08	1.74393e+08	High	High	High	High	High
FALSE	High	Master Protein	P15105	Glutamine synthetase [OS=Mus musculus]	0	63.702	32	10	421	10	373	42.1	7.08	95.37	10	FALSE	cell cycle OR cell proliferation;protein metabolism;other metabolic processes;stress response;developmental processes;other biological processes	plasma membrane;other membranes;cytosol;ER/Golgi;other cell component	other molecular function	Pf00120, Pf03951	14645	ENSMUSG00000026473	Glul	mmu:14645; P15105; Q3TRK7; Q64432; Q91VC6	Glutamate and glutamine metabolism; Astrocytic Glutamate-Glutamine Uptake And Metabolism		2	0	1.185	0.25	0.907522	51.72	4.29357e+08	5.2042e+08	12.97	24.11	5.4136e+08	4.16731e+08	4.19917e+08	4.3901e+08	4.80859e+08	5.63236e+08	4.34339e+08	7.37758e+08	High	High	High	High	High
FALSE	High	Master Protein	Q922B2	Aspartate--tRNA ligase, cytoplasmic [OS=Mus musculus]	0	63.342	40	15	138	15	501	57.1	6.49	25.83	15	FALSE	protein metabolism;RNA metabolism OR transcription;other metabolic processes	cytosol;other cell component	nucleic acid binding activity;other molecular function	Pf00152, Pf01336	226414	ENSMUSG00000026356	Dars1	mmu:226414; Q3U987; Q922B2		Alanine and aspartate metabolism	1	0	1.202	0.27	0.897143	42.57	2.47606e+07	1.73291e+07	34.82	26.93	2.97286e+07	3.31365e+07	2.06229e+07	1.44485e+07	1.38972e+07	2.23959e+07	1.35016e+07	2.16084e+07	High	High	High	High	High
FALSE	High	Master Protein	Q61830	Macrophage mannose receptor 1 [OS=Mus musculus]	0	63.325	20	16	123	16	1456	164.9	6.83	18.23	16	FALSE	stress response;transport;other biological processes	plasma membrane;other membranes;other cytoplasmic organelle;other cell component	other molecular function	Pf00040, Pf00059, Pf00652	17533	ENSMUSG00000026712	Mrc1	mmu:17533; Q61830; Q8C502	Cross-presentation of soluble exogenous antigens (endosomes)		1	0	0.01	-6.64	2.9744e-17		2.62775e+07		25.14		2.35553e+07	1.88827e+07	2.93144e+07	3.41315e+07					High	High	High	High	High
FALSE	High	Master Protein	P97872	Flavin-containing monooxygenase 5 [OS=Mus musculus]	0	63.199	32	12	357	12	533	60	8.73	57.62	12	FALSE	other metabolic processes;other biological processes	other membranes;cytosol;ER/Golgi	other molecular function	Pf00743	14263	ENSMUSG00000028088	Fmo5	mmu:14263; P97872; Q8R1W6		Metapathway biotransformation	1	0	0.773	-0.37	0.680696	58.93	1.47492e+08	6.64898e+07	29.77	43.21	1.51463e+08	1.54004e+08	1.43625e+08	7.25477e+07	8.54176e+07	1.10191e+08	5.17563e+07	4.22072e+07	High	High	High	High	High
FALSE	High	Master Protein	Q8CC86	Nicotinate phosphoribosyltransferase [OS=Mus musculus]	0	63.151	36	10	224	10	538	58.2	6.46	41.18	10	FALSE	other metabolic processes;stress response	cytosol	other molecular function	Pf17767, Pf17956	223646	ENSMUSG00000022574	Naprt	mmu:223646; Q8C7W2; Q8CC86	Neutrophil degranulation; Nicotinamide salvaging		2	0	0.917	-0.13	0.8795	55.92	4.88518e+07	4.81309e+07	64.81	55.23	6.50025e+07	3.00233e+07	1.19464e+08	3.6714e+07	1.00057e+08	5.73193e+07	2.8648e+07	4.04153e+07	High	High	High	High	High
FALSE	High	Master Protein	P14206	Small ribosomal subunit protein uS2 [OS=Mus musculus]	0	63.104	52	11	188	11	295	32.8	4.87	40.49	11	FALSE	cell adhesion;cell organization and biogenesis;protein metabolism;other metabolic processes	extracellular matrix;plasma membrane;other membranes;cytosol;translational apparatus;nucleus;other cell component	translation activity;other molecular function	Pf00318, Pf16122	16785	ENSMUSG00000032518	Rpsa	mmu:16785; P14206; Q58E74; Q8BHL0; Q8BNL2; Q91V31; Q9CY13	L13a-mediated translational silencing of Ceruloplasmin expression; SRP-dependent cotranslational protein targeting to membrane; Major pathway of rRNA processing in the nucleolus and cytosol; Formation of a pool of free 40S subunits; GTP hydrolysis and joining of the 60S ribosomal subunit; Nonsense Mediated Decay (NMD) independent of the Exon Junction Complex (EJC); Nonsense Mediated Decay (NMD) e…	Cytoplasmic ribosomal proteins; Alpha 6 beta 4 integrin signaling pathway	12	0	1.061	0.09	0.997669	64.51	3.46399e+08	1.97316e+08	32.59	76.9	3.37592e+08	3.55436e+08	2.37347e+08	5.22907e+08	8.13155e+07	2.69539e+08	5.24788e+08	1.44446e+08	High	High	High	High	High
FALSE	High	Master Protein	Q8CAQ8-2	Isoform 2 of MICOS complex subunit Mic60 [OS=Mus musculus]	0	63.024	31	16	114	16	746	82.9	6.61	25.64	16	FALSE							Immt	Q8CAQ8-2			0	0	0.872	-0.2	0.833721	49.44	3.19707e+07	3.5058e+06	30.33	43.46	3.81958e+07	3.61281e+07	1.80193e+07	2.82917e+07	5.41624e+06	5.01203e+06	2.45222e+06	2.29662e+06	High	High	High	High	High
FALSE	High	Master Protein	Q00898	Alpha-1-antitrypsin 1-5 [OS=Mus musculus]	0	62.879	31	9	440	5	413	45.9	5.73	57.61	9	FALSE	other biological processes	non-structural extracellular;ER/Golgi;other cell component	enzyme regulator activity;other molecular function	Pf00079	20704	ENSMUSG00000072849	Serpina1e	mmu:20704; Q00898; Q3UJ83; Q545P1			0	0	0.703	-0.51	0.550844	88.62	1.69216e+08	1.16802e+08	34.72	26.92	8.1802e+07	1.77578e+08	2.11078e+08	1.61247e+08	6.93991e+07	1.39798e+08	1.12587e+08	1.21175e+08	High	High	High	High	High
FALSE	High	Master Protein	P67778	Prohibitin 1 [OS=Mus musculus]	0	62.744	69	14	584	14	272	29.8	5.76	99.13	14	FALSE	cell organization and biogenesis;DNA metabolism;other metabolic processes;stress response;signal transduction;other biological processes	plasma membrane;other membranes;mitochondrion;nucleus;other cytoplasmic organelle;other cell component	signal transduction activity or receptor binding;other molecular function	Pf01145	18673	ENSMUSG00000038845	Phb1	mmu:18673; P24142; P67778; Q3UB75; Q5SQG4	RAF activation; Processing of SMDT1		2	0	1.185	0.24	0.907522	60.82	1.00102e+08	1.69915e+08	42.07	31.42	7.37363e+07	1.35896e+08	6.17306e+07	1.51026e+08	9.69675e+07	1.91518e+08	2.13654e+08	1.50749e+08	High	High	High	High	High
FALSE	High	Master Protein	P17751	Triosephosphate isomerase [OS=Mus musculus]	0	62.717	55	11	656	11	249	26.7	7.3	155.18	11	FALSE	other metabolic processes	cytosol	other molecular function	Pf00121	21991	ENSMUSG00000023456	Tpi1	mmu:21991; P17751; Q3TJH2; Q3UC04; Q3UKG9; Q64513; Q9CVF9; Q9CWE7	Gluconeogenesis; Glycolysis	Fatty acid beta-oxidation; Glycolysis and gluconeogenesis	4	0	1.077	0.11	0.986333	80.01	6.42211e+08	6.31071e+08	29.28	54.26	6.38379e+08	4.86836e+08	9.62854e+08	6.46065e+08	1.34388e+09	4.08593e+08	6.96883e+08	5.71474e+08	High	High	High	High	High
FALSE	High	Master Protein	Q9DBJ1	Phosphoglycerate mutase 1 [OS=Mus musculus]	0	62.701	60	11	319	11	254	28.8	7.18	55.88	11	FALSE	other metabolic processes	cytosol;cytoskeleton;other cell component	other molecular function	Pf00300	18648	ENSMUSG00000011752	Pgam1	mmu:18648; Q9D6W0; Q9DBJ1; Q9ERT3	Neutrophil degranulation; Gluconeogenesis; Glycolysis	Glycolysis and gluconeogenesis	4	0	0.896	-0.16	0.860954	60.64	6.31496e+07	1.75118e+07	32.74	25.2	4.98383e+07	9.8101e+07	7.59846e+07	5.24826e+07	1.74569e+07	1.75668e+07	1.25594e+07	2.35026e+07	High	High	High	High	High
FALSE	High	Master Protein	Q9CQN1	Heat shock protein 75 kDa, mitochondrial [OS=Mus musculus]	0	62.207	27	14	157	13	706	80.2	6.68	36.08	14	FALSE	protein metabolism;other metabolic processes;other biological processes	other membranes;mitochondrion;nucleus;other cell component	nucleic acid binding activity;other molecular function	Pf00183, Pf13589	68015	ENSMUSG00000005981	Trap1	mmu:68015; Q542I4; Q9CQN1			0	0	0.789	-0.34	0.706433	62.48	6.22716e+07	3.55707e+07	18.39	23.71	5.93262e+07	7.5827e+07	4.84518e+07	6.53632e+07	4.0606e+07	4.83122e+07	3.11598e+07	2.92338e+07	High	High	High	High	High
FALSE	High	Master Protein	Q9CZ13	Cytochrome b-c1 complex subunit 1, mitochondrial [OS=Mus musculus]	0	62.12	41	11	625	11	480	52.8	6.21	90.58	11	FALSE	cell organization and biogenesis;other metabolic processes;other biological processes	other membranes;mitochondrion	other molecular function	Pf00675, Pf05193	22273	ENSMUSG00000025651	Uqcrc1	mmu:22273; Q3TV75; Q9CWL6; Q9CZ13	Respiratory electron transport	Electron transport chain	2	0	1.264	0.34	0.84664	61.01	1.50199e+08	1.61017e+08	28.42	29.98	1.18677e+08	1.89451e+08	1.19079e+08	2.02137e+08	1.70178e+08	1.96757e+08	8.94636e+07	1.52349e+08	High	High	High	High	High
FALSE	High	Master Protein	Q64176	Carboxylesterase 1E [OS=Mus musculus]	0	62.072	39	14	185	11	562	61.5	6.15	37.3	14	FALSE	other metabolic processes;transport;other biological processes	other membranes;ER/Golgi;other cell component	other molecular function	Pf00135	13897	ENSMUSG00000061959	Ces1e	mmu:13897; Q64176			0	0	1.355	0.44	0.758343	85.12	2.67506e+07	3.33688e+07	51.47	40.36	4.56944e+07	1.92247e+07	3.72227e+07	1.39264e+07	4.42517e+07	3.22731e+07	1.40193e+07	3.45016e+07	High	High	High	High	High
FALSE	High	Master Protein	P29758	Ornithine aminotransferase, mitochondrial [OS=Mus musculus]	0	62.019	37	14	378	14	439	48.3	6.62	72.58	14	FALSE	other metabolic processes	mitochondrion;nucleus;other cell component	other molecular function	Pf00202	18242	ENSMUSG00000030934	Oat	mmu:18242; P29758	Glutamate and glutamine metabolism		1	0	1.213	0.28	0.887436	75.46	2.66838e+08	7.92943e+07	38.04	39.1	2.36553e+08	3.01e+08	1.47366e+08	3.8912e+08	1.40688e+08	5.99954e+07	7.98745e+07	7.87184e+07	High	High	High	High	High
FALSE	High	Master Protein	Q9DBL1	Short/branched chain specific acyl-CoA dehydrogenase, mitochondrial [OS=Mus musculus]	0	61.846	33	10	273	10	432	47.8	7.87	50.12	10	FALSE	other metabolic processes	mitochondrion	other molecular function	Pf00441, Pf02770, Pf02771	66885	ENSMUSG00000030861	Acadsb	mmu:66885; Q9DBL1	Branched-chain amino acid catabolism		1	0	1.224	0.29	0.877476	48.1	9.41588e+07	2.16878e+07	29.73	31.48	1.06159e+08	5.33974e+07	1.11071e+08	8.35147e+07	1.71634e+07	2.4654e+07	1.90784e+07	3.37778e+07	High	High	High	High	High
FALSE	High	Master Protein	P51174	Long-chain specific acyl-CoA dehydrogenase, mitochondrial [OS=Mus musculus]	0	61.315	30	13	151	13	430	47.9	8.31	28.07	13	FALSE	other metabolic processes;stress response;other biological processes	other membranes;mitochondrion;other cell component	other molecular function	Pf00441, Pf02770, Pf02771	11363		Acadl	B2KGC6; mmu:11363; O35302; P51174; Q8QZR6; Q9CU29; Q9DB83	Beta oxidation of myristoyl-CoA to lauroyl-CoA; Beta oxidation of lauroyl-CoA to decanoyl-CoA-CoA	Fatty acid beta-oxidation; PPAR signaling pathway; Mitochondrial long chain fatty acid beta-oxidation	5	0	1.284	0.36	0.833721	77.53	3.97342e+07	3.9409e+07	53.61	49.39	4.42222e+07	5.98331e+07	3.57016e+07	1.13546e+07	4.99086e+07	3.11183e+07	1.69787e+07	6.13126e+07	High	High	High	High	High
FALSE	High	Master Protein	Q8BWY3	Eukaryotic peptide chain release factor subunit 1 [OS=Mus musculus]	0	61.303	38	14	105	14	437	49	5.71	17.07	14	FALSE	cell organization and biogenesis;protein metabolism;RNA metabolism OR transcription;other metabolic processes;other biological processes	cytosol;translational apparatus;other cell component	enzyme regulator activity;nucleic acid binding activity;other molecular function	Pf03463, Pf03464, Pf03465	225363	ENSMUSG00000024360	Etf1	mmu:225363; Q3TPZ6; Q8BWY3; Q91VH9	Nonsense Mediated Decay (NMD) independent of the Exon Junction Complex (EJC); Nonsense Mediated Decay (NMD) enhanced by the Exon Junction Complex (EJC); Protein hydroxylation; Eukaryotic Translation Termination	Translation factors	5	0	0.793	-0.34	0.715337	82.34	2.24436e+07	2.70417e+06	36.58	51.22	2.54426e+07	3.53263e+07	1.97981e+07	1.49942e+07	2.80919e+06	5.43945e+06	1.70255e+06	2.60309e+06	High	High	High	High	High
FALSE	High	Master Protein	Q9JI75	Ribosyldihydronicotinamide dehydrogenase [quinone] [OS=Mus musculus]	0	61.24	62	11	317	11	231	26.2	7.01	75.72	11	FALSE	other metabolic processes;other biological processes	cytosol;nucleus	other molecular function	Pf02525	18105	ENSMUSG00000046949	Nqo2	mmu:18105; Q9JI75	Phase I - Functionalization of compounds		1	0	0.835	-0.26	0.773349	108.81	1.30059e+08	1.62672e+08	34.39	35.98	2.26863e+08	1.41861e+08	1.15809e+08	1.19239e+08	1.35053e+08	1.46437e+08	1.80708e+08	2.82245e+08	High	High	High	High	High
FALSE	High	Master Protein	Q8BIJ6	Isoleucine--tRNA ligase, mitochondrial [OS=Mus musculus]	0	61.11	22	14	199	14	1012	112.7	6.81	31.51	14	FALSE	protein metabolism;RNA metabolism OR transcription;other metabolic processes	mitochondrion	nucleic acid binding activity;other molecular function	Pf00133, Pf06827, Pf08264	381314	ENSMUSG00000026618	Iars2	mmu:381314; Q3TKT8; Q8BIJ0; Q8BIJ6; Q8BIP3			0	0	0.987	-0.02	0.99747	69.29	1.22944e+07	5.05409e+06	62.05	42.24	2.09505e+07	8.80777e+06	1.71612e+07	3.66551e+06	4.64816e+06	5.49548e+06	3.18522e+06	8.68169e+06	High	High	High	High	High
FALSE	High	Master Protein	Q8BI84	Transport and Golgi organization protein 1 homolog [OS=Mus musculus]	0	61.046	15	16	145	16	1930	213.5	4.75	28.94	16	FALSE	cell organization and biogenesis;stress response;transport;developmental processes;other biological processes	other membranes;ER/Golgi;other cell component	other molecular function	Pf07653	338366		Mia3	A0JLX8; mmu:338366; Q3UFI9; Q571D7; Q8BI84; Q8BJE9; Q8BL31; Q8C5B9	Regulation of Insulin-like Growth Factor (IGF) transport and uptake by Insulin-like Growth Factor Binding Proteins (IGFBPs); Post-translational protein phosphorylation; Cargo concentration in the ER		3	0	1.073	0.1	0.922967	45.86	5.99795e+06	5.59148e+06	29.54	17.45	6.34674e+06	7.78708e+06	5.66833e+06	3.62547e+06	5.91885e+06	7.06521e+06	5.28222e+06	4.72909e+06	High	High	High	High	High
FALSE	High	Master Protein	P51881	ADP/ATP translocase 2 [OS=Mus musculus]	0	61.031	42	13	390	7	298	32.9	9.73	77.26	13	FALSE	cell cycle OR cell proliferation;cell organization and biogenesis;other metabolic processes;transport;other biological processes	other membranes;cytoskeleton;mitochondrion	transporter activity;other molecular function	Pf00153	11740	ENSMUSG00000016319	Slc25a5	mmu:11740; P51881; Q61311	Transport of nucleosides and free purine and pyrimidine bases across the plasma membrane	Electron transport chain	2	4	0.503	-0.99	0.132951	93.35	7.96617e+07	2.06287e+07	25.35	45.05	7.94721e+07	1.10905e+08	7.98518e+07	6.02816e+07	3.3405e+07	2.84361e+07	1.27796e+07	1.49649e+07	High	High	High	High	High
FALSE	High	Master Protein	Q8BGA8	Acyl-coenzyme A synthetase ACSM5, mitochondrial [OS=Mus musculus]	0	60.99	43	14	263	14	578	64.3	7.72	43.13	14	FALSE	other metabolic processes	mitochondrion	other molecular function	Pf00501, Pf13193	272428	ENSMUSG00000030972	Acsm5	mmu:272428; Q8BGA8; Q8BJS0; Q8BM02; Q8BWQ8; Q8BWS7	Aspirin ADME; Conjugation of salicylate with glycine		2	0	1.233	0.3	0.867998	46.55	1.00802e+07	2.08624e+07	36.5	22.9	1.13753e+07	1.74787e+07	8.93248e+06	8.24793e+06	2.45121e+07	1.82129e+07	1.48053e+07	2.38973e+07	High	High	High	High	High
FALSE	High	Master Protein	Q9Z2I9	Succinate--CoA ligase [ADP-forming] subunit beta, mitochondrial [OS=Mus musculus]	0	60.887	40	15	248	15	463	50.1	7.01	46.92	15	FALSE	other metabolic processes	other cell component	other molecular function	Pf00549, Pf08442	20916	ENSMUSG00000022110	Sucla2	mmu:20916; Q3TVH1; Q8BGS6; Q9Z2I9	Citric acid cycle (TCA cycle)	TCA cycle	2	0	1.053	0.08	0.99747	60.94	3.62446e+07	6.66366e+07	13.62	61.59	3.7625e+07	3.49149e+07	2.88743e+07	4.00779e+07	5.9234e+07	7.49644e+07	1.24278e+08	2.05114e+07	High	High	High	High	High
FALSE	High	Master Protein	Q8CAY6	Acetyl-CoA acetyltransferase, cytosolic [OS=Mus musculus]	0	60.847	50	9	350	9	397	41.3	7.5	56.41	9	FALSE	other metabolic processes;other biological processes	cytosol;other cell component	other molecular function	Pf00108, Pf02803	110460	ENSMUSG00000023832	Acat2	mmu:110460; Q3TJY7; Q62292; Q8CAY6; Q96EB7; Q99K88; Q9CYV2	Cholesterol biosynthesis		1	0	1.8	0.85	0.370595	102.74	4.68437e+08	1.03593e+09	60.72	57.54	3.05653e+08	7.17915e+08	2.54192e+08	9.66007e+08	2.63808e+08	8.29819e+08	1.29325e+09	1.5556e+09	High	High	High	High	High
FALSE	High	Master Protein	P48758	Carbonyl reductase [NADPH] 1 [OS=Mus musculus]	0	60.703	53	13	209	12	277	30.6	8.31	48.45	13	FALSE	other metabolic processes;other biological processes	plasma membrane;other membranes;other cell component	other molecular function	Pf00106	12408	ENSMUSG00000051483	Cbr1	mmu:12408; P48758; Q91X28	Synthesis of Prostaglandins (PG) and Thromboxanes (TX)		1	1	1.301	0.38	0.817476	69.9	1.94692e+07	3.30482e+07	54.52	61.31	2.17922e+07	3.74128e+07	1.73938e+07	9.52804e+06	2.55327e+07	4.27758e+07	1.68545e+07	7.12145e+07	High	High	High	High	High
FALSE	High	Master Protein	Q8BFR5	Elongation factor Tu, mitochondrial [OS=Mus musculus]	0	60.564	40	13	202	13	452	49.5	7.56	47.59	13	FALSE	protein metabolism;other metabolic processes;other biological processes	mitochondrion;other cell component	nucleic acid binding activity;other molecular function	Pf00009, Pf03143, Pf03144	233870	ENSMUSG00000073838	Tufm	mmu:233870; Q497E7; Q6P919; Q8BFR5			0	0	0.814	-0.3	0.743358	78.58	5.89324e+07	2.67554e+07	16.12	49.46	5.96135e+07	6.47686e+07	5.82591e+07	4.35362e+07	3.64063e+07	4.48337e+07	1.4298e+07	1.96628e+07	High	High	High	High	High
FALSE	High	Master Protein	P26043	Radixin [OS=Mus musculus]	0	60.562	31	14	385	13	583	68.5	6.2	65.27	14	FALSE	cell cycle OR cell proliferation;cell organization and biogenesis;signal transduction;other biological processes	plasma membrane;other membranes;cytosol;cytoskeleton;other cell component	cytoskeletal activity;other molecular function	Pf00373, Pf00769, Pf09379, Pf09380, Pf20492	19684	ENSMUSG00000032050	Rdx	mmu:19684; P26043; Q3TS85; Q9QW27	Recycling pathway of L1	Regulation of actin cytoskeleton	2	1	1.216	0.28	0.884892	59.04	5.43643e+07	5.62765e+07	20.13	38.2	4.64002e+07	4.43936e+07	6.52279e+07	6.36954e+07	1.0442e+08	5.87108e+07	5.39431e+07	4.95204e+07	High	High	High	High	High
FALSE	High	Master Protein	P27046	Alpha-mannosidase 2 [OS=Mus musculus]	0	60.356	23	16	87	16	1150	131.5	8.03	16.05	16	FALSE	cell organization and biogenesis;protein metabolism;other metabolic processes;developmental processes;other biological processes	non-structural extracellular;other membranes;ER/Golgi	other molecular function	Pf01074, Pf07748, Pf09261	17158	ENSMUSG00000024085	Man2a1	B9EHS6; mmu:17158; P27046	Reactions specific to the complex N-glycan synthesis pathway		1	0					1.31163e+06	802882	66.31	33.97	1.32295e+06	3.20554e+06	1.3004e+06	712340	759459	861712	352639	848789	High	High	High	High	High
FALSE	High	Master Protein	Q60930	Voltage-dependent anion-selective channel protein 2 [OS=Mus musculus]	0	60.175	55	11	248	11	295	31.7	7.49	37.69	11	FALSE	cell organization and biogenesis;transport;signal transduction;other biological processes	other membranes;cytoskeleton;mitochondrion;ER/Golgi;other cell component	transporter activity;other molecular function	Pf01459	22334	ENSMUSG00000021771	Vdac2	mmu:22334; Q60930; Q78MH6; Q99L98	Ub-specific processing proteases		1	0	0.576	-0.8	0.266826	67.62	5.82462e+07	2.92705e+07	4.85	48.81	5.63381e+07	6.19446e+07	6.0219e+07	5.62692e+07	5.16539e+07	4.34213e+07	1.96936e+07	1.97314e+07	High	High	High	High	High
FALSE	High	Master Protein	Q8VI47	ATP-binding cassette sub-family C member 2 [OS=Mus musculus]	0	60.157	17	14	131	14	1543	173.6	8.65	26.88	14	FALSE	other metabolic processes;transport;other biological processes	plasma membrane;other membranes;other cell component	transporter activity;other molecular function	Pf00005, Pf00664	12780	ENSMUSG00000025194	Abcc2	mmu:12780; Q8VI46; Q8VI47	Atorvastatin ADME; ABC-family proteins mediated transport; Aspirin ADME; Heme degradation; Paracetamol ADME	Nuclear receptors in lipid metabolism and toxicity; Oxidative stress and redox pathway	7	0	0.817	-0.29	0.747544	51.26	2.98816e+07	1.01088e+07	46.82	44.13	2.70154e+07	2.69297e+07	3.30518e+07	6.38439e+07	8.59639e+06	1.77918e+07	1.18872e+07	6.46727e+06	High	High	High	High	High
FALSE	High	Master Protein	Q9D0R2	Threonine--tRNA ligase 1, cytoplasmic [OS=Mus musculus]	0	60.089	30	14	129	14	722	83.3	7.36	30.95	14	FALSE	protein metabolism;RNA metabolism OR transcription;other metabolic processes	other cell component	other molecular function	Pf00587, Pf02824, Pf03129, Pf07973	110960	ENSMUSG00000022241	Tars1	mmu:110960; Q3TL42; Q7TMQ2; Q8BMI6; Q9CX03; Q9D0R2			0	0	0.549	-0.86	0.2126	93.49	8.35801e+07	2.44706e+07	17.54	83.41	6.7954e+07	7.58524e+07	9.2095e+07	1.00185e+08	6.93829e+07	3.78143e+07	1.58355e+07	8.31499e+06	High	High	High	High	High
FALSE	High	Master Protein	Q571F8	Glutaminase liver isoform, mitochondrial [OS=Mus musculus]	0	60.011	44	16	141	16	602	66.3	7.66	20.48	16	FALSE	other metabolic processes;other biological processes		other molecular function	Pf04960, Pf12796, Pf17959	216456	ENSMUSG00000044005	Gls2	B2RUF2; mmu:216456; Q3TMJ6; Q571F8	Glutamate Neurotransmitter Release Cycle; TP53 Regulates Metabolic Genes; Glutamate and glutamine metabolism		3	0	0.661	-0.6	0.454171	90.71	5.65968e+07	3.24353e+07	33.7	77.51	6.7011e+07	4.78011e+07	8.83547e+07	4.28142e+07	7.81841e+07	3.03353e+07	3.46806e+07	8.09698e+06	High	High	High	High	High
FALSE	High	Master Protein	Q8BW75	Amine oxidase [flavin-containing] B [OS=Mus musculus]	0	59.996	37	11	240	10	520	58.5	8.29	57.21	11	FALSE	other biological processes	other membranes;mitochondrion	other molecular function	Pf01593	109731	ENSMUSG00000040147	Maob	mmu:109731; Q14CG9; Q8BW75; Q8C0B2	Biogenic amines are oxidatively deaminated to aldehydes by MAOA and MAOB	Tryptophan metabolism	2	0	0.979	-0.03	0.937427	81.39	1.4576e+08	1.16088e+08	5.61	70.72	1.42334e+08	1.36046e+08	1.54806e+08	1.49268e+08	3.47703e+08	1.22259e+08	1.10228e+08	9.61006e+07	High	High	High	High	High
FALSE	High	Master Protein	Q9CQ62	2,4-dienoyl-CoA reductase [(3E)-enoyl-CoA-producing], mitochondrial [OS=Mus musculus]	0	59.943	50	11	340	11	335	36.2	8.95	58.79	11	FALSE	other metabolic processes;other biological processes	cytosol;nucleus;other cell component	other molecular function	Pf13561	67460	ENSMUSG00000028223	Decr1	mmu:67460; Q9CQ62; Q9DCI7	mitochondrial fatty acid beta-oxidation of unsaturated fatty acids	Fatty acid beta-oxidation; Fatty acid biosynthesis	3	0	1.357	0.44	0.755848	55.7	1.1693e+08	1.19702e+08	26.69	24.14	1.18998e+08	1.6816e+08	8.96949e+07	1.14898e+08	1.00227e+08	9.4189e+07	1.42961e+08	1.52607e+08	High	High	High	High	High
FALSE	High	Master Protein	P58710	L-gulonolactone oxidase [OS=Mus musculus]	0	59.916	41	13	117	13	440	50.4	8.24	23.4	13	FALSE	other metabolic processes	other membranes;ER/Golgi	other molecular function	Pf01565, Pf04030	268756	ENSMUSG00000034450	Gulo	mmu:268756; P58710; Q8K152			0	0	0.01	-6.64	2.9744e-17		6.12779e+07		57.53		7.40531e+07	1.03482e+08	5.07066e+07	1.94258e+07					High	High	High	High	High
FALSE	High	Master Protein	Q9WU19	2-Hydroxyacid oxidase 1 [OS=Mus musculus]	0	59.85	47	11	211	11	370	41	7.72	49.64	11	FALSE	other metabolic processes;stress response	other cytoplasmic organelle;other cell component	other molecular function	Pf01070	15112	ENSMUSG00000027261	Hao1	mmu:15112; Q9WU19	Peroxisomal protein import; Glyoxylate metabolism and glycine degradation		2	0	0.813	-0.3	0.743196	56.6	1.38415e+08	1.14167e+08	15.16	16.77	1.33745e+08	1.16583e+08	1.6755e+08	1.43248e+08	1.26641e+08	1.11363e+08	1.17042e+08	8.37846e+07	High	High	High	High	High
FALSE	High	Master Protein	Q9D2G2	Dihydrolipoyllysine-residue succinyltransferase component of 2-oxoglutarate dehydrogenase complex, mitochondrial [OS=Mus musculus]	0	59.636	35	11	316	11	454	49	8.95	62.76	11	FALSE	protein metabolism;other metabolic processes	cytosol;mitochondrion;nucleus;other cell component	other molecular function	Pf00198, Pf00364	78920	ENSMUSG00000004789	Dlst	mmu:78920; Q3UEA0; Q4FK55; Q8CIE8; Q9D2G2	Glyoxylate metabolism and glycine degradation; Lysine catabolism; Citric acid cycle (TCA cycle)	TCA cycle	4	0	1.615	0.69	0.53046	67.7	6.98322e+07	1.79571e+08	69.35	93.08	4.41213e+07	1.68652e+08	3.5915e+07	1.10526e+08	4.89059e+07	1.47347e+08	5.80058e+08	2.18841e+08	High	High	High	High	High
FALSE	High	Master Protein	Q9D6F9	Tubulin beta-4A chain [OS=Mus musculus]	0	59.457	47	13	289	1	444	49.6	4.88	46.87	13	FALSE	cell cycle OR cell proliferation;cell organization and biogenesis;other biological processes	cytoskeleton;other cell component	cytoskeletal activity;other molecular function	Pf00091, Pf03953	22153	ENSMUSG00000062591	Tubb4a	mmu:22153; Q62364; Q80Y54; Q9D6F9	MHC class II antigen presentation; COPI-dependent Golgi-to-ER retrograde traffic; Kinesins; COPI-mediated anterograde transport; Separation of Sister Chromatids; Anchoring of the basal body to the plasma membrane; PKR-mediated signaling; Resolution of Sister Chromatid Cohesion; Regulation of PLK1 Activity at G2/M Transition; Loss of Nlp from mitotic centrosomes; Recruitment of mitotic centrosome …	Exercise-induced circadian regulation	30	0																	Peak Found	Peak Found	High	High	High
FALSE	High	Master Protein	Q9JKF1	Ras GTPase-activating-like protein IQGAP1 [OS=Mus musculus]	0	59.369	20	17	76	17	1657	188.6	6.48	10.52	17	FALSE	cell cycle OR cell proliferation;cell organization and biogenesis;developmental processes;signal transduction;other biological processes	plasma membrane;other membranes;cytoskeleton;nucleus;other cell component	enzyme regulator activity;cytoskeletal activity;other molecular function	Pf00307, Pf00612, Pf00616, Pf03836	29875	ENSMUSG00000030536	Iqgap1	G3UW45; mmu:29875; Q9JKF1	Neutrophil degranulation; RHOA GTPase cycle; RAC1 GTPase cycle; MAP2K and MAPK activation; RHOQ GTPase cycle; RHOC GTPase cycle; RHO GTPases activate IQGAPs; RHOU GTPase cycle; RAC2 GTPase cycle; RHOV GTPase cycle; Nephrin family interactions	G13 signaling pathway; Regulation of actin cytoskeleton	13	0	0.656	-0.61	0.494774	23.54	211639	144622	27.81	15.41	209140	326969	214168	180127	159437	131183	123663	171037	High	High	High	High	High
FALSE	High	Master Protein	Q9EQH2	Endoplasmic reticulum aminopeptidase 1 [OS=Mus musculus]	0	58.999	23	15	125	15	930	106.5	6.2	27.09	15	FALSE	protein metabolism;other metabolic processes;other biological processes	non-structural extracellular;other membranes;ER/Golgi;other cell component	signal transduction activity or receptor binding;other molecular function	Pf01433, Pf11838, Pf17900	80898	ENSMUSG00000021583	Erap1	mmu:80898; Q6GTP5; Q9EQH2; Q9ET63	Antigen Presentation: Folding, assembly and peptide loading of class I MHC		1	0	1.069	0.1	0.992288	64.04	4.7399e+07	2.3187e+07	16.3	26.42	5.41379e+07	4.11999e+07	5.56435e+07	4.14989e+07	2.19026e+07	2.21645e+07	2.42567e+07	3.6454e+07	High	High	High	High	High
FALSE	High	Master Protein	Q9D826	Peroxisomal sarcosine oxidase [OS=Mus musculus]	0	58.667	43	12	154	12	390	43.8	7.55	33.05	12	FALSE	other metabolic processes	other cytoplasmic organelle	other molecular function	Pf01266	19193	ENSMUSG00000017453	Pipox	mmu:19193; O55223; Q9D826	Peroxisomal protein import; Lysine catabolism		2	0	1.021	0.03	0.970668	69.7	2.67761e+07	1.1157e+07	51.78	35.06	2.60885e+07	5.70529e+07	1.91658e+07	2.74819e+07	7.35479e+06	1.7032e+07	1.23903e+07	1.00464e+07	High	High	High	High	High
FALSE	High	Master Protein	P22599	Alpha-1-antitrypsin 1-2 [OS=Mus musculus]	0	58.493	40	10	343	4	413	45.9	5.54	44.27	10	FALSE	protein metabolism;other metabolic processes;stress response;developmental processes;other biological processes	non-structural extracellular;ER/Golgi;other cell component	enzyme regulator activity;other molecular function	Pf00079	20701	ENSMUSG00000071178	Serpina1b	mmu:20701; P22599; Q61283; Q80ZH5; Q8VC20			0	0	1.294	0.37	0.736947	70.52	5.77112e+06	8.12612e+06	51.41	52.02	5.58027e+06	9.9779e+06	5.9685e+06	2.46205e+06	7.13328e+06	9.25714e+06	3.97726e+06	1.48587e+07	High	High	High	High	High
FALSE	High	Master Protein	P01942	Hemoglobin subunit alpha [OS=Mus musculus]	0	58.345	82	8	673	7	142	15.1	8.22	130.53	8	FALSE	other metabolic processes;transport;developmental processes;other biological processes	non-structural extracellular;cytosol;other cell component	signal transduction activity or receptor binding;other molecular function	Pf00042			Hba	P01942	Scavenging of heme from plasma; Erythrocytes take up carbon dioxide and release oxygen; Erythrocytes take up oxygen and release carbon dioxide; Cytoprotection by HMOX1; Heme signaling		5	1	1.78	0.83	0.385275	78.99	3.04436e+08	4.43875e+08	79.65	65.95	3.43248e+08	9.36616e+08	2.70012e+08	1.75937e+08	2.00467e+08	6.17509e+08	3.19065e+08	9.83945e+08	High	High	High	High	High
FALSE	High	Master Protein	P68134	Actin, alpha skeletal muscle [OS=Mus musculus]	0	57.694	54	14	297	1	377	42	5.39	60.75	14	TRUE	cell organization and biogenesis;other biological processes	cytoskeleton;other cell component	other molecular function	Pf00022	11459	ENSMUSG00000031972	Acta1	mmu:11459; P02568; P68134; P99020	Striated Muscle Contraction	Myometrial relaxation and contraction pathways; Comprehensive IL-17A signaling	3	0	100	6.64	2.9744e-17			1.35821e+07		48.08					4.89013e+06	1.85192e+07	1.10554e+07	1.66863e+07	High	High	High	High	High
FALSE	High	Master Protein	Q9D819	Inorganic pyrophosphatase [OS=Mus musculus]	0	57.545	44	11	196	11	289	32.6	5.6	43.82	11	FALSE	other metabolic processes	other cell component	other molecular function	Pf00719	67895	ENSMUSG00000020089	Ppa1	mmu:67895; Q9D819	Pyrophosphate hydrolysis; Cytosolic tRNA aminoacylation		2	0	1.522	0.61	0.61413	61.26	8.5615e+07	7.02246e+07	35.24	39.7	8.81749e+07	8.31294e+07	1.02169e+08	3.85904e+07	1.04317e+08	6.74291e+07	3.62119e+07	7.3136e+07	High	High	High	High	High
FALSE	High	Master Protein	P38060	Hydroxymethylglutaryl-CoA lyase, mitochondrial [OS=Mus musculus]	0	57.467	32	7	594	7	325	34.2	8.41	124.8	7	FALSE	cell organization and biogenesis;other metabolic processes	mitochondrion;other cytoplasmic organelle;other cell component	other molecular function	Pf00682	15356	ENSMUSG00000028672	Hmgcl	mmu:15356; P38060; Q8QZS6	Peroxisomal protein import; Synthesis of Ketone Bodies	Synthesis and degradation of ketone bodies	3	0	1.064	0.09	0.99747	103.61	1.64745e+08	1.47922e+08	26.28	37.6	2.13354e+08	1.28926e+08	2.02971e+08	1.33718e+08	2.34641e+08	1.60378e+08	9.43675e+07	1.36433e+08	High	High	High	High	High
FALSE	High	Master Protein	Q61207	Prosaposin [OS=Mus musculus]	0	57.453	29	11	292	11	557	61.4	5.19	65.95	11	FALSE	cell organization and biogenesis;protein metabolism;other metabolic processes;stress response;transport;developmental processes;signal transduction;other biological processes	non-structural extracellular;other cytoplasmic organelle;other cell component	signal transduction activity or receptor binding;other molecular function	Pf02199, Pf03489, Pf05184	19156	ENSMUSG00000004207	Psap	mmu:19156; Q60861; Q61207; Q64006; Q64219	Neutrophil degranulation; Glycosphingolipid catabolism; Platelet degranulation ; G alpha (i) signalling events; Peptide ligand-binding receptors		5	0	0.426	-1.23	0.0475356	87.97	4.18606e+07	1.11301e+08	32.17	30.85	4.22537e+07	6.32859e+07	4.14711e+07	2.91438e+07	1.22019e+08	1.04962e+08	5.50378e+07	1.18023e+08	High	High	High	High	High
FALSE	High	Master Protein	P47740	Aldehyde dehydrogenase family 3 member A2 [OS=Mus musculus]	0	57.424	35	11	338	11	484	53.9	8.35	59.07	11	FALSE	other metabolic processes;stress response;developmental processes;other biological processes	other membranes;ER/Golgi;other cytoplasmic organelle;other cell component	other molecular function	Pf00171	11671	ENSMUSG00000010025	Aldh3a2	mmu:11671; P47740; Q99L64	RND2 GTPase cycle; RND1 GTPase cycle; Insertion of tail-anchored proteins into the endoplasmic reticulum membrane; Sphingolipid metabolism; Alpha-oxidation of phytanate; Class I peroxisomal membrane protein import	Tryptophan metabolism	7	0	1.249	0.32	0.860959	59.12	1.80156e+08	2.31997e+08	20.43	27.98	1.85534e+08	1.22598e+08	1.74933e+08	2.04735e+08	3.29186e+08	2.05548e+08	2.61848e+08	1.74737e+08	High	High	High	High	High
FALSE	High	Master Protein	Q921G7	Electron transfer flavoprotein-ubiquinone oxidoreductase, mitochondrial [OS=Mus musculus]	0	57.19	33	12	260	12	616	68	7.58	46.58	12	FALSE	other metabolic processes;stress response	other membranes;mitochondrion	other molecular function	Pf01946, Pf05187, Pf21162	66841	ENSMUSG00000027809	Etfdh	mmu:66841; Q3U7K2; Q8BK82; Q921G7; Q9DCT9	Respiratory electron transport		1	0	1.464	0.55	0.666715	56.62	9.02255e+07	1.94309e+08	37.6	20.75	7.6682e+07	1.41185e+08	5.89842e+07	1.06161e+08	2.06123e+08	1.83173e+08	2.32166e+08	1.39137e+08	High	High	High	High	High
FALSE	High	Master Protein	Q9JII6	Aldo-keto reductase family 1 member A1 [OS=Mus musculus]	0	57.159	44	11	276	10	325	36.6	7.39	60.59	11	FALSE	other metabolic processes;other biological processes	plasma membrane;other membranes;cytosol;other cell component	other molecular function	Pf00248	58810	ENSMUSG00000028692	Akr1a1	mmu:58810; Q9CQI5; Q9CQT8; Q9CT53; Q9D012; Q9D016; Q9D0I7; Q9D0P3; Q9JII6	Glutathione conjugation; Formation of xylulose-5-phosphate	Metapathway biotransformation	3	1	0.975	-0.04	0.933415	73.35	1.2691e+08	9.65656e+07	48.87	41.83	7.6502e+07	2.20976e+08	9.11801e+07	1.76642e+08	7.22191e+07	6.07046e+07	1.2912e+08	1.49143e+08	High	High	High	High	High
FALSE	High	Master Protein	Q2TPA8	Hydroxysteroid dehydrogenase-like protein 2 [OS=Mus musculus]	0	56.999	42	12	209	12	490	54.2	6.74	29.52	12	FALSE		other cytoplasmic organelle	other molecular function	Pf00106, Pf02036	72479	ENSMUSG00000028383	Hsdl2	mmu:72479; Q2TPA8; Q3ULY5; Q3UVZ3; Q8C3H3; Q99LV2			0	0	1.124	0.17	0.950572	42.91	4.38945e+07	2.3942e+07	34.18	17.53	4.8536e+07	3.96969e+07	5.5743e+07	22706751	2.77818e+07	2.64066e+07	2.17074e+07	1.88295e+07	High	High	High	High	High
FALSE	High	Master Protein	P26150	3 beta-hydroxysteroid dehydrogenase/Delta 5-->4-isomerase type 3 [OS=Mus musculus]	0	56.921	36	11	88	6	373	42	7.97	17.4	11	FALSE	other metabolic processes;developmental processes;other biological processes	other membranes;mitochondrion;ER/Golgi;nucleus;other cell component	other molecular function	Pf01073	15494	ENSMUSG00000062410	Hsd3b3	mmu:15494; P26150	Androgen biosynthesis; Mineralocorticoid biosynthesis; Glucocorticoid biosynthesis	Steroid biosynthesis	4	2	0.815	-0.29	0.745446	90.52	3.45063e+07	875263	17.81	77.59	3.46729e+07	4.76238e+07	3.37559e+07	3.43405e+07	911327	2.61799e+06	513853	840626	High	High	High	High	High
FALSE	High	Master Protein	Q64737	Trifunctional purine biosynthetic protein adenosine-3 [OS=Mus musculus]	0	56.921	25	14	114	14	1010	107.4	6.68	18.3	14	FALSE	other metabolic processes;developmental processes;other biological processes	cytosol	other molecular function	Pf00551, Pf00586, Pf01071, Pf02769, Pf02843, Pf02844	14450	ENSMUSG00000022962	Gart	mmu:14450; Q3TGI3; Q64737; Q6NS48	Purine ribonucleoside monophosphate biosynthesis	Purine metabolism; One-carbon metabolism	3	0	1.489	0.57	0.644534	57.89	4.00417e+07	2.33815e+07	16.52	31.78	3.59913e+07	3.30951e+07	4.68924e+07	4.45478e+07	3.19745e+07	1.39972e+07	2.26341e+07	2.41536e+07	High	High	High	High	High
FALSE	High	Master Protein	Q8VCC2	Liver carboxylesterase 1 [OS=Mus musculus]	0	56.919	33	14	210	11	565	62.6	6	43.26	14	FALSE	cell organization and biogenesis;other metabolic processes;transport;other biological processes	ER/Golgi;other cell component	other molecular function	Pf00135	12623	ENSMUSG00000057074	Ces1	mmu:12623; O55136; Q8VCC2			0	0	1.469	0.56	0.660716	80.49	7.54399e+07	1.20419e+08	29.83	35.11	7.73816e+07	4.60418e+07	1.00055e+08	7.35468e+07	1.48287e+08	5.62445e+07	1.23497e+08	1.17418e+08	High	High	High	High	High
FALSE	High	Master Protein	P62814	V-type proton ATPase subunit B, brain isoform [OS=Mus musculus]	0	56.791	39	12	208	12	511	56.5	5.81	46.67	12	FALSE	cell organization and biogenesis;other metabolic processes;transport;other biological processes	plasma membrane;other membranes;cytosol;ER/Golgi;other cytoplasmic organelle;other cell component	transporter activity;other molecular function	Pf00006, Pf02874	11966	ENSMUSG00000006273	Atp6v1b2	mmu:11966; O09045; P50517; P62814; Q3TG74; Q3TL62; Q3TVK6; Q3TWR0; Q3U791; Q3U7C8; Q3U9Z0; Q3UAW7	Insulin receptor recycling; Amino acids regulate mTORC1; ROS and RNS production in phagocytes; Transferrin endocytosis and recycling; Ion channel transport		5	0	0.627	-0.67	0.379869	50.29	3.81578e+07	1.06573e+07	22.84	24.99	3.99174e+07	3.06657e+07	5.21953e+07	3.64757e+07	9.80938e+06	9.83673e+06	1.15463e+07	1.60771e+07	High	High	High	High	High
FALSE	High	Master Protein	Q99L13	3-hydroxyisobutyrate dehydrogenase, mitochondrial [OS=Mus musculus]	0	56.498	39	11	239	11	335	35.4	8.13	57.95	11	FALSE	other metabolic processes		other molecular function	Pf03446, Pf14833	58875	ENSMUSG00000029776	Hibadh	mmu:58875; Q8BJY2; Q99L13	Branched-chain amino acid catabolism		1	0	0.765	-0.39	0.666151	97.85	2.27548e+07	4.7441e+07	48.41	36.85	3.15213e+07	1.05433e+07	3.27408e+07	1.64264e+07	4.73016e+07	4.75808e+07	7.97231e+07	3.45622e+07	High	High	High	High	High
FALSE	High	Master Protein	Q9DCN2	NADH-cytochrome b5 reductase 3 [OS=Mus musculus]	0	56.45	48	10	176	10	301	34.1	8.38	38.62	10	FALSE	other metabolic processes	other membranes;cytosol;mitochondrion;ER/Golgi;other cell component	other molecular function	Pf00175, Pf00970	109754	ENSMUSG00000018042	Cyb5r3	mmu:109754; Q9DCN2	Neutrophil degranulation; Phase I - Functionalization of compounds; Vitamin C (ascorbate) metabolism	Oxidation by cytochrome P450	4	0	0.822	-0.28	0.750451	67.88	3.17909e+08	5.82399e+07	46.55	65.58	4.10526e+08	2.46187e+08	6.02644e+08	2.31378e+08	4.62469e+07	7.3343e+07	1.55506e+08	4.37624e+07	High	High	High	High	High
FALSE	High	Master Protein	Q61879	Myosin-10 [OS=Mus musculus]	0	56.093	12	14	81	11	1976	228.9	5.54	13.8	14	FALSE	cell adhesion;cell cycle OR cell proliferation;cell organization and biogenesis;stress response;transport;developmental processes;other biological processes	plasma membrane;other membranes;cytosol;cytoskeleton;other cell component	cytoskeletal activity;nucleic acid binding activity;other molecular function	Pf00063, Pf00612, Pf01576, Pf02736	77579	ENSMUSG00000020900	Myh10	mmu:77579; Q5SV63; Q61879	RHO GTPases activate PAKs	Regulation of actin cytoskeleton	2	0	0.01	-6.64	2.9744e-17		1.26798e+06		37.62		1.95081e+06	1.01399e+06	1.5856e+06	854310					High	High	High	High	High
FALSE	High	Master Protein	Q8BGT5	Alanine aminotransferase 2 [OS=Mus musculus]	0	55.927	44	13	133	13	522	57.9	8	25.43	13	FALSE	other metabolic processes;other biological processes	non-structural extracellular	other molecular function	Pf00155	108682	ENSMUSG00000031700	Gpt2	mmu:108682; Q8BGT5; Q8BVY7; Q8K1J3	Alanine metabolism		1	0	1.099	0.14	0.96823	41.09	3.34972e+07	3.39062e+07	3.11	28.01	3.18465e+07	3.4307e+07	3.35667e+07	3.34277e+07	3.61192e+07	2.36952e+07	4.70024e+07	3.18287e+07	High	High	High	High	High
FALSE	High	Master Protein	Q3UPL0	Protein transport protein Sec31A [OS=Mus musculus]	0	55.896	16	11	174	11	1230	133.5	6.76	28.51	11	FALSE	cell organization and biogenesis;transport;other biological processes	other membranes;cytosol;ER/Golgi;other cytoplasmic organelle;other cell component	other molecular function	Pf12931	69162	ENSMUSG00000035325	Sec31a	mmu:69162; Q3UPL0; Q3UYH3; Q6IQZ3; Q7TQJ7; Q811J4	MHC class II antigen presentation; Antigen Presentation: Folding, assembly and peptide loading of class I MHC; COPII-mediated vesicle transport		3	0	0.566	-0.82	0.334043	57.87	1.57951e+07	3.20451e+06	11.25	55.27	1.51414e+07	1.70154e+07	1.64771e+07	1.31153e+07	4.67493e+06	6.38496e+06	1.98603e+06	2.19658e+06	High	High	High	High	High
FALSE	High	Master Protein	Q8BWQ1	UDP-glucuronosyltransferase 2A3 [OS=Mus musculus]	0	55.822	35	12	242	12	534	61.1	7.93	52.46	12	FALSE	other metabolic processes	other membranes	other molecular function	Pf00201	72094	ENSMUSG00000035780	Ugt2a3	mmu:72094; Q8BWQ1; Q8R129; Q9D811		Glucuronidation; Metapathway biotransformation	2	0	0.875	-0.19	0.836387	129.03	1.03868e+08	6.66919e+07	35.05	85.67	8.75332e+07	1.23252e+08	6.73217e+07	1.52298e+08	5.40258e+07	8.23276e+07	1.99785e+08	2.363e+07	High	High	High	High	High
FALSE	High	Master Protein	P33267	Cytochrome P450 2F2 [OS=Mus musculus]	0	55.662	35	15	198	15	491	55.9	7.9	36.57	15	FALSE	other metabolic processes;other biological processes	other membranes;ER/Golgi;other cell component	other molecular function	Pf00067	13107	ENSMUSG00000052974	Cyp2f2	mmu:13107; P33267	Fatty acids; CYP2E1 reactions	Metapathway biotransformation; Oxidation by cytochrome P450; Tryptophan metabolism	6	0	0.967	-0.05	0.92275	90.34	1.08043e+08	9.54188e+07	35.31	58.61	1.31589e+08	8.87101e+07	1.68216e+08	7.87026e+07	1.68297e+08	7.80223e+07	1.16694e+08	3.19591e+07	High	High	High	High	High
FALSE	High	Master Protein	P42227	Signal transducer and activator of transcription 3 [OS=Mus musculus]	0	55.3	28	13	93	13	770	88	6.3	13.47	13	FALSE	cell-cell signaling;cell cycle OR cell proliferation;cell organization and biogenesis;RNA metabolism OR transcription;other metabolic processes;stress response;transport;developmental processes;signal transduction;other biological processes	plasma membrane;other membranes;cytosol;mitochondrion;nucleus;other cell component	signal transduction activity or receptor binding;nucleic acid binding activity;other molecular function	Pf00017, Pf01017, Pf02864, Pf02865, Pf21354	20848	ENSMUSG00000004040	Stat3	A2A5D1; B7ZC17; mmu:20848; P42227	PKR-mediated signaling; Signaling by SCF-KIT; STAT3 nuclear events downstream of ALK signaling; Signaling by ALK; Downstream signal transduction; Interleukin-20 family signaling; Interleukin-7 signaling; Interleukin-4 and Interleukin-13 signaling; Interleukin-35 Signalling; Interleukin-27 signaling; Interleukin-6 signaling; PTK6 Activates STAT3; Interleukin-9 signaling; MET activates STAT3; Inter…	IL-9 signaling pathway; TGF-beta signaling pathway; EPO receptor signaling; Dopaminergic neurogenesis; IL-5 signaling pathway; MicroRNAs in cardiomyocyte hypertrophy; Mechanisms associated with pluripotency; Serotonin receptor 2 and STAT3 signaling; Chemokine signaling pathway; Delta-Notch signaling pathway; IL-7 signaling pathway; ESC pluripotency pathways; IL-3 signaling pathway; IL-6 signaling…	40	0	6.203	2.63	3.61835e-05	67.86	5.69338e+06	150635	48.01	15.24	6.05396e+06	5.35426e+06	7.91563e+06	1.84324e+06	144014	171399	157560	118509	High	High	High	High	High
FALSE	High	Master Protein	Q8BL66	Early endosome antigen 1 [OS=Mus musculus]	0	55.297	15	15	80	15	1411	160.8	5.77	14.72	15	FALSE	cell-cell signaling;cell organization and biogenesis;transport;signal transduction;other biological processes	plasma membrane;other membranes;cytosol;other cytoplasmic organelle;other cell component	other molecular function	Pf01363	216238	ENSMUSG00000036499	Eea1	mmu:216238; Q6DIC2; Q8BL66	Toll Like Receptor 9 (TLR9) Cascade		1	0	1.189	0.25	0.837061	50.02	3.46285e+06	4.46181e+06	40.5	39.63	3.86606e+06	5.98734e+06	3.10169e+06	2.39485e+06	3.25822e+06	6.12001e+06	2.75261e+06	6.11001e+06	High	High	High	High	High
FALSE	High	Master Protein	P53395	Lipoamide acyltransferase component of branched-chain alpha-keto acid dehydrogenase complex, mitochondrial [OS=Mus musculus]	0	55.211	35	11	321	11	482	53.2	8.6	55.04	11	FALSE	other metabolic processes	cytosol;cytoskeleton;mitochondrion;other cell component	other molecular function	Pf00198, Pf00364, Pf02817	13171	ENSMUSG00000000340	Dbt	mmu:13171; P53395; Q3TMF5	Glyoxylate metabolism and glycine degradation; RHOH GTPase cycle; Branched-chain amino acid catabolism		3	0	0.991	-0.01	0.946384	60.75	2.25132e+08	1.82568e+08	12.47	22.27	2.1678e+08	2.70756e+08	2.04351e+08	2.33806e+08	2.02528e+08	2.12891e+08	1.26508e+08	1.64575e+08	High	High	High	High	High
FALSE	High	Master Protein	Q8BK48	Pyrethroid hydrolase Ces2e [OS=Mus musculus]	0	55.155	31	9	210	9	559	62.3	6.16	36.43	9	FALSE	other metabolic processes	ER/Golgi;other cell component	other molecular function	Pf00135	234673	ENSMUSG00000031886	Ces2e	mmu:234673; Q8BK48; Q8BM97; Q8VC02			0	0	1.483	0.57	0.649583	101.55	4.76378e+07	3.08972e+07	60.94	109.75	6.55905e+07	2.24563e+07	9.71544e+07	3.45989e+07	1.70729e+08	2.73005e+07	3.49678e+07	2.53515e+07	High	High	High	High	High
FALSE	High	Master Protein	Q91WD5	NADH dehydrogenase [ubiquinone] iron-sulfur protein 2, mitochondrial [OS=Mus musculus]	0	55.013	37	12	207	12	463	52.6	6.99	41.75	12	FALSE	cell cycle OR cell proliferation;cell organization and biogenesis;other metabolic processes;stress response;transport;developmental processes;other biological processes	other membranes;mitochondrion;nucleus	transporter activity;other molecular function	Pf00346	226646	ENSMUSG00000013593	Ndufs2	mmu:226646; Q3TNA8; Q3U5Y9; Q3UJX7; Q91WD5; Q99L23	Complex I biogenesis	Oxidative phosphorylation; Electron transport chain	4	0	1.098	0.13	0.968732	89.57	8.2908e+07	1.56288e+08	50.52	52.9	7.33089e+07	9.37641e+07	4.724e+07	1.57223e+08	3.05948e+07	1.61276e+08	1.90835e+08	1.51454e+08	High	High	High	High	High
FALSE	High	Master Protein	Q3UEG6	Alanine--glyoxylate aminotransferase 2, mitochondrial [OS=Mus musculus]	0	54.848	32	11	325	11	513	57.1	7.93	80.85	11	FALSE	other metabolic processes;other biological processes	mitochondrion	other molecular function	Pf00202	268782	ENSMUSG00000089678	Agxt2	B9EIZ8; mmu:268782; Q3UEG6	Glyoxylate metabolism and glycine degradation	One-carbon metabolism and related pathways	2	0	0.945	-0.08	0.907522	80.69	1.19224e+08	4.05503e+07	17.84	55.36	1.30694e+08	1.34659e+08	1.0876e+08	9.01326e+07	3.48488e+07	4.71847e+07	3.33396e+07	9.5491e+07	High	High	High	High	High
FALSE	High	Master Protein	Q9WU79	Proline dehydrogenase 1, mitochondrial [OS=Mus musculus]	0	54.846	38	12	163	12	599	68	8.24	44.2	12	FALSE	other metabolic processes	mitochondrion;nucleus;other cell component	other molecular function	Pf01619	19125	ENSMUSG00000003526	Prodh	A0JLW6; mmu:19125; Q3UNR4; Q9QX61; Q9WU79	Proline catabolism	Amino acid metabolism	2	0	0.918	-0.12	0.880048	77.51	9.1079e+07	5.19153e+07	10.31	72.47	9.83088e+07	8.4381e+07	1.00385e+08	8.20267e+07	1.36657e+08	7.93367e+07	3.39716e+07	2.78792e+07	High	High	High	High	High
FALSE	High	Master Protein	Q62452	UDP-glucuronosyltransferase 1A9 [OS=Mus musculus]	0	54.787	33	11	412	5	528	60	8.35	73.99	11	FALSE	other metabolic processes;developmental processes	other membranes;ER/Golgi	enzyme regulator activity;other molecular function	Pf00201	394434	ENSMUSG00000090175	Ugt1a9	A6H6W3; E9QN27; mmu:394434; Q62452; Q6XL44	Glucuronidation; Aspirin ADME; Paracetamol ADME	Metapathway biotransformation; Estrogen metabolism	5	0	0.278	-1.85	0.00138629	95.28	1.84474e+07	6.36479e+06	72.36	48.07	9.89511e+06	3.72931e+07	6.76279e+06	34391338	2.69112e+06	9.77561e+06	7.6647e+06	5.28534e+06	High	High	High	High	High
FALSE	High	Master Protein	O55029	Coatomer subunit beta' [OS=Mus musculus]	0	54.781	22	13	106	13	905	102.4	5.3	19.35	13	FALSE	transport	other membranes;cytosol;ER/Golgi	other molecular function	Pf00400, Pf04053	50797	ENSMUSG00000032458	Copb2	mmu:50797; O55029; Q3U5Z9	COPI-dependent Golgi-to-ER retrograde traffic; COPI-mediated anterograde transport		2	0	1.146	0.2	0.8795	49.67	2.88759e+06	2.75815e+06	46.99	20.6	3.44327e+06	5.42453e+06	2.42158e+06	1.91673e+06	2.36336e+06	3.34569e+06	2.22833e+06	3.21888e+06	High	High	High	High	High
FALSE	High	Master Protein	P42932	T-complex protein 1 subunit theta [OS=Mus musculus]	0	54.732	35	14	215	14	548	59.5	5.62	46.32	14	FALSE	protein metabolism;other metabolic processes;transport;other biological processes	cytosol;cytoskeleton;nucleus;other cell component	other molecular function	Pf00118	12469	ENSMUSG00000025613	Cct8	mmu:12469; P42932	Cooperation of PDCL (PhLP1) and TRiC/CCT in G-protein beta folding; Association of TriC/CCT with target proteins during biosynthesis; Neutrophil degranulation		3	0	1.212	0.28	0.887799	73.04	3.72138e+07	5.99144e+07	47.72	44.68	3.50545e+07	7.33253e+07	2.58403e+07	3.95061e+07	2.66325e+07	9.01279e+07	5.36349e+07	6.6929e+07	High	High	High	High	High
FALSE	High	Master Protein	O08810	116 kDa U5 small nuclear ribonucleoprotein component [OS=Mus musculus]	0	54.678	24	14	140	13	971	109.3	5	33	14	FALSE	RNA metabolism OR transcription;other metabolic processes	cytosol;nucleus;other cell component	nucleic acid binding activity;other molecular function	Pf00009, Pf00679, Pf03144, Pf03764, Pf14492, Pf16004	20624	ENSMUSG00000020929	Eftud2	mmu:20624; O08810	mRNA Splicing - Major Pathway; mRNA Splicing - Minor Pathway	mRNA processing	3	0	0.899	-0.15	0.862908	47.8	1.22825e+07	1.38078e+07	24.1	27.18	1.1226e+07	1.34385e+07	1.53412e+07	8.54693e+06	1.68357e+07	1.63933e+07	9.30099e+06	1.163e+07	High	High	High	High	High
FALSE	High	Master Protein	P62259	14-3-3 protein epsilon [OS=Mus musculus]	0	54.476	41	11	368	9	255	29.2	4.74	97.72	11	FALSE	stress response;transport;developmental processes;signal transduction;other biological processes	plasma membrane;other membranes;cytosol;cytoskeleton;nucleus;other cell component	other molecular function	Pf00244	22627	ENSMUSG00000020849	Ywhae	mmu:22627; P29360; P42655; P62259; Q63631	Regulation of HSF1-mediated heat shock response; RAB GEFs exchange GTP for GDP on RABs; Anchoring of the basal body to the plasma membrane; Regulation of PLK1 Activity at G2/M Transition; Loss of Nlp from mitotic centrosomes; Recruitment of mitotic centrosome proteins and complexes; Recruitment of NuMA to mitotic centrosomes; AURKA Activation by TPX2; TP53 Regulates Metabolic Genes; Activation of…	Myometrial relaxation and contraction pathways; Alpha 6 beta 4 integrin signaling pathway; Calcium regulation in cardiac cells	19	2	0.994	-0.01	0.948951	64.3	3.08975e+08	6.99922e+08	22.15	43.66	2.83727e+08	3.36469e+08	2.32605e+08	3.93089e+08	3.08798e+08	5.52083e+08	8.8735e+08	9.21049e+08	High	High	High	High	High
FALSE	High	Master Protein	Q9QXD1	Peroxisomal acyl-coenzyme A oxidase 2 [OS=Mus musculus]	0	54.449	25	12	118	12	681	76.8	7.46	31.47	12	FALSE	other metabolic processes;other biological processes	cytosol;other cytoplasmic organelle;other cell component	other molecular function	Pf01756, Pf14749	93732	ENSMUSG00000021751	Acox2	mmu:93732; Q8VCB0; Q9QXD1	Peroxisomal protein import; Synthesis of bile acids and bile salts via 7alpha-hydroxycholesterol; Beta-oxidation of pristanoyl-CoA	PPAR signaling pathway; Eicosanoid metabolism via cyclooxygenases (COX)	5	0	0.658	-0.6	0.449382	54.36	4.91915e+07	1.47389e+07	40.96	66.45	5.31956e+07	4.54888e+07	7.4736e+07	2.54596e+07	3.19631e+07	2.3479e+07	6.90922e+06	9.2523e+06	High	High	High	High	High
FALSE	High	Master Protein	Q9JHI5	Isovaleryl-CoA dehydrogenase, mitochondrial [OS=Mus musculus]	0	54.443	36	12	348	12	424	46.3	8.29	73.49	12	FALSE	other metabolic processes	other membranes;mitochondrion;nucleus	other molecular function	Pf00441, Pf02770, Pf02771	56357	ENSMUSG00000027332	Ivd	mmu:56357; Q9CYI3; Q9DBD7; Q9JHI5	Branched-chain amino acid catabolism		1	0	1.574	0.65	0.568961	66.07	6.3992e+07	1.03753e+08	13.85	26.86	6.79585e+07	7.21031e+07	6.02571e+07	5.2297e+07	9.55985e+07	9.21909e+07	1.12604e+08	1.59231e+08	High	High	High	High	High
FALSE	High	Master Protein	Q9Z1Z0	General vesicular transport factor p115 [OS=Mus musculus]	0	54.44	20	13	82	13	959	106.9	4.93	16.37	13	FALSE	cell organization and biogenesis;transport;signal transduction;other biological processes	other membranes;cytosol;ER/Golgi;nucleus;other cell component		Pf04869, Pf04871, Pf18770	56041	ENSMUSG00000029407	Uso1	mmu:56041; Q3T9L9; Q3TH58; Q3U1C7; Q3UMW6; Q91WE7; Q99JZ5; Q9Z1Z0	COPI-mediated anterograde transport; COPII-mediated vesicle transport		2	0	0.805	-0.31	0.860959	66.38	5.19861e+06	1.85628e+06	12.47	55.14	5.48839e+06	6.00806e+06	4.51459e+06	4.92413e+06	2.27628e+06	3.4675e+06	1.51378e+06	861892	High	High	High	High	High
FALSE	High	Master Protein	Q6NZJ6	Eukaryotic translation initiation factor 4 gamma 1 [OS=Mus musculus]	0	54.343	11	12	121	11	1600	176	5.4	29.33	12	FALSE	protein metabolism;other metabolic processes;stress response;developmental processes;other biological processes	cytosol;translational apparatus;nucleus;other cell component	nucleic acid binding activity;other molecular function	Pf02020, Pf02847, Pf02854	208643	ENSMUSG00000045983	Eif4g1	mmu:208643; Q6NZJ6; Q6NZN8; Q8BW99	L13a-mediated translational silencing of Ceruloplasmin expression; GTP hydrolysis and joining of the 60S ribosomal subunit; Nonsense Mediated Decay (NMD) independent of the Exon Junction Complex (EJC); Nonsense Mediated Decay (NMD) enhanced by the Exon Junction Complex (EJC); Translation initiation complex formation; Ribosomal scanning and start codon recognition; mTORC1-mediated signalling; AUF1…	Translation factors	12	1	0.708	-0.5	0.610463	72.16	1.77707e+07	2.78166e+06	27.11	57.39	2.08526e+07	2.15068e+07	1.51443e+07	1.17252e+07	3.24573e+06	5.84677e+06	2.38395e+06	1.53062e+06	High	High	High	High	High
FALSE	High	Master Protein	P70699	Lysosomal alpha-glucosidase [OS=Mus musculus]	0	54.285	21	14	133	14	953	106.2	5.83	31.47	14	FALSE	cell organization and biogenesis;other metabolic processes;developmental processes;other biological processes	other membranes;other cytoplasmic organelle;other cell component	other molecular function	Pf00088, Pf01055, Pf13802, Pf21365	14387	ENSMUSG00000025579	Gaa	mmu:14387; P70699; Q3UJB2; Q8BGI6; Q91Z45	Neutrophil degranulation; Glycogen breakdown (glycogenolysis)		2	0	0.679	-0.56	0.493854	81.5	4.59171e+07	2.56568e+07	4.91	35.49	4.32839e+07	4.87857e+07	4.61541e+07	4.56814e+07	1.20531e+07	2.26421e+07	3.0287e+07	2.9073e+07	High	High	High	High	High
FALSE	High	Master Protein	P14152	Malate dehydrogenase, cytoplasmic [OS=Mus musculus]	0	54.234	42	11	518	11	334	36.5	6.58	128	11	FALSE	other metabolic processes	cytosol;cytoskeleton;other cell component	other molecular function	Pf00056, Pf02866	17449	ENSMUSG00000020321	Mdh1	mmu:17449; P14152; Q3TP22; Q80Y13; Q9DB45	Gluconeogenesis	Glycolysis and gluconeogenesis; TCA cycle	3	0	1.446	0.53	0.681782	66.78	1.4802e+08	2.20171e+08	27.37	38.94	1.28954e+08	1.9174e+08	1.01451e+08	1.69904e+08	1.12606e+08	2.22587e+08	2.1778e+08	3.20844e+08	High	High	High	High	High
FALSE	High	Master Protein	P05064	Fructose-bisphosphate aldolase A [OS=Mus musculus]	0	54.22	45	10	118	7	364	39.3	8.09	20.48	10	FALSE	cell organization and biogenesis;other metabolic processes;other biological processes	non-structural extracellular;plasma membrane;other membranes;cytosol;cytoskeleton;other cell component	cytoskeletal activity;other molecular function	Pf00274	11674	ENSMUSG00000030695	Aldoa	mmu:11674; P05064	Neutrophil degranulation; Platelet degranulation ; Gluconeogenesis; Glycolysis	Glycolysis and gluconeogenesis	5	0	0.893	-0.16	0.927784	52.87	7.1699e+06	4.53932e+06	19.07	32.2	7.16068e+06	9.92779e+06	6.69293e+06	7.17913e+06	2.41116e+06	4.30554e+06	5.69451e+06	4.7858e+06	High	High	High	High	High
FALSE	High	Master Protein	Q9ERK4	Exportin-2 [OS=Mus musculus]	0	54.121	27	15	75	15	971	110.4	5.77	15.83	15	FALSE	transport	cytosol;nucleus	other molecular function	Pf03378, Pf03810, Pf08506	110750	ENSMUSG00000002718	Cse1l	mmu:110750; Q9ERK4			0	0	0.01	-6.64	2.9744e-17		5.85556e+06		22.47		4.35268e+06	5.21009e+06	7.26449e+06	6.581e+06					High	High	High	High	High
FALSE	High	Master Protein	O70251	Elongation factor 1-beta [OS=Mus musculus]	0	54.117	45	9	189	7	225	24.7	4.69	32.56	9	FALSE	protein metabolism;other metabolic processes;other biological processes	cytosol;ER/Golgi;other cell component	enzyme regulator activity;nucleic acid binding activity	Pf00736, Pf10587	55949	ENSMUSG00000025967	Eef1b	mmu:55949; O70251; Q3THP5; Q5SUH1; Q8CHS1; Q99L22; Q9CZD4	Eukaryotic Translation Elongation	Translation factors	2	0	1.734	0.79	0.421004	67.25	2.36373e+07	3.38998e+07	38.85	45.15	2.01204e+07	2.7769e+07	1.13921e+07	3.11372e+07	1.95455e+07	4.43573e+07	2.59078e+07	5.49338e+07	High	High	High	High	High
FALSE	High	Master Protein	Q76MZ3	Serine/threonine-protein phosphatase 2A 65 kDa regulatory subunit A alpha isoform [OS=Mus musculus]	0	54.023	27	11	148	6	589	65.3	5.11	27.96	11	FALSE	cell cycle OR cell proliferation;cell organization and biogenesis;protein metabolism;other metabolic processes;other biological processes	plasma membrane;other membranes;cytosol;nucleus;other cell component	enzyme regulator activity;other molecular function	Pf02985, Pf13646	51792	ENSMUSG00000007564	Ppp2r1a	mmu:51792; Q76MZ3	Separation of Sister Chromatids; PKR-mediated signaling; Resolution of Sister Chromatid Cohesion; Recruitment of NuMA to mitotic centrosomes; RHO GTPases Activate Formins; EML4 and NUDC in mitotic spindle formation; Nonsense Mediated Decay (NMD) enhanced by the Exon Junction Complex (EJC); Cyclin A/B1/B2 associated events during G2/M transition; PI5P, PP2A and IER3 Regulate PI3K/AKT Signaling; An…	Mechanisms associated with pluripotency; Focal adhesion: PI3K-Akt-mTOR signaling pathway; Glycogen metabolism; IL-6 signaling pathway; Wnt signaling pathway and pluripotency	37	2	0.551	-0.86	0.215535	103.58	4.52828e+07	1.5655e+07	33.61	84	3.81376e+07	2.78031e+07	6.16514e+07	5.37668e+07	4.78368e+07	2.40665e+07	1.01834e+07	6.74286e+06	High	High	High	High	High
FALSE	High	Master Protein	P20852	Cytochrome P450 2A5 [OS=Mus musculus]	0	54.002	32	13	146	13	494	56.7	9.2	33.93	13	FALSE	other metabolic processes;other biological processes	other membranes;cytoskeleton;ER/Golgi;other cell component	other molecular function	Pf00067			Cyp2a5	P20852	Fatty acids; CYP2E1 reactions		3	0					3.27139e+07	5.89608e+06	46.65	84.38	3.27171e+07	5.67614e+07	1.73679e+07	3.27108e+07	1.75529e+07	8.64628e+06	2.23954e+06	4.02066e+06	High	High	High	High	High
FALSE	High	Master Protein	Q9DCY0	Glycine N-acyltransferase-like protein Keg1 [OS=Mus musculus]	0	53.814	63	11	98	11	295	33.7	8.43	19.29	11	FALSE		cytoskeleton;mitochondrion	other molecular function	Pf06021, Pf08444	64697	ENSMUSG00000024694	Keg1	mmu:64697; Q9DCY0			0	0	0.923	-0.12	0.887436	57.97	2.66046e+07	1.30538e+06	50.28	44.65	1.95718e+07	5.59258e+07	2.62914e+07	2.69215e+07	1.94823e+06	1.72136e+06	989933	684421	High	High	High	High	High
FALSE	High	Master Protein	P17742	Peptidyl-prolyl cis-trans isomerase A [OS=Mus musculus]	0	53.811	65	9	413	9	164	18	7.9	82.7	9	FALSE	cell adhesion;cell organization and biogenesis;protein metabolism;other metabolic processes;stress response;developmental processes;other biological processes	non-structural extracellular;cytosol;nucleus;other cell component	signal transduction activity or receptor binding;other molecular function	Pf00160	268373	ENSMUSG00000071866	Ppia	mmu:268373; P17742; Q9CWJ5; Q9R137	Neutrophil degranulation		1	0	1.178	0.24	0.912478	38.19	5.42236e+08	5.87526e+08	14.64	29.36	6.06093e+08	6.09429e+08	4.85106e+08	4.59069e+08	5.42673e+08	6.19611e+08	5.57102e+08	9.60867e+08	High	High	High	High	High
FALSE	High	Master Protein	P08032	Spectrin alpha chain, erythrocytic 1 [OS=Mus musculus]	0	53.656	12	15	71	15	2415	279.7	5.03	11.37	15	FALSE	cell organization and biogenesis;other metabolic processes;other biological processes	plasma membrane;other membranes;cytoskeleton;other cell component	cytoskeletal activity;other molecular function	Pf00018, Pf00435, Pf08726	20739	ENSMUSG00000026532	Spta1	B2RWX6; mmu:20739; P08032; P97502	RAF/MAP kinase cascade; NCAM signaling for neurite out-growth; Interaction between L1 and Ankyrins; COPI-mediated anterograde transport		4	0	0.01	-6.64	2.9744e-17		2.24667e+06		72.29		1.7877e+06	1.46815e+06	6.37761e+06	2.82349e+06					High	High	High	High	High
FALSE	High	Master Protein	Q6P5F9	Exportin-1 [OS=Mus musculus]	0	53.649	21	12	107	12	1071	123	6.07	21.06	12	FALSE	other metabolic processes;transport;other biological processes	other membranes;cytosol;nucleus;other cell component	nucleic acid binding activity;other molecular function	Pf03810, Pf08389, Pf08767, Pf18777, Pf18784, Pf18787	103573	ENSMUSG00000020290	Xpo1	mmu:103573; Q6P5F9	Cyclin A/B1/B2 associated events during G2/M transition; Separation of Sister Chromatids; Amplification of signal from unattached kinetochores via a MAD2 inhibitory signal; Resolution of Sister Chromatid Cohesion; RHO GTPases Activate Formins; EML4 and NUDC in mitotic spindle formation; MAPK6/MAPK4 signaling; Heme signaling; Deactivation of the beta-catenin transactivating complex; HuR (ELAVL1) b…		12	0	0.01	-6.64	2.9744e-17		1.72464e+07		42.49		2.01413e+07	9.43847e+06	2.72242e+07	1.47677e+07					High	High	High	High	High
FALSE	High	Master Protein	P15626	Glutathione S-transferase Mu 2 [OS=Mus musculus]	0	53.356	36	9	463	4	218	25.7	7.39	88.91	9	FALSE	other metabolic processes	cytosol;other cell component	other molecular function	Pf00043, Pf02798	14863	ENSMUSG00000040562	Gstm2	mmu:14863; P15626	Glutathione conjugation; Paracetamol ADME; Azathioprine ADME	Glutathione metabolism; Oxidative stress and redox pathway	5	0	1.159	0.21	0.865528	79.74	1.2936e+07	2.80134e+06	61.72	56.53	1.0909e+07	2.28171e+07	1.53397e+07	3.46409e+06	3.06e+06	2.56454e+06	1.50875e+06	5.7958e+06	High	High	High	High	High
FALSE	High	Master Protein	Q02248	Catenin beta-1 [OS=Mus musculus]	0	52.987	29	12	108	10	781	85.4	5.86	16.29	12	FALSE	cell adhesion;cell-cell signaling;cell cycle OR cell proliferation;cell organization and biogenesis;protein metabolism;RNA metabolism OR transcription;other metabolic processes;transport;developmental processes;signal transduction;other biological processes	plasma membrane;other membranes;cytosol;cytoskeleton;nucleus;other cell component	signal transduction activity or receptor binding;nucleic acid binding activity;other molecular function	Pf00514	12387	ENSMUSG00000006932	Ctnnb1	mmu:12387; Q02248; Q922W1; Q9D335	Adherens junctions interactions; VEGFR2 mediated vascular permeability; RHO GTPases activate IQGAPs; Myogenesis; Ca2+ pathway; Formation of the beta-catenin:TCF transactivating complex; LRR FLII-interacting protein 1 (LRRFIP1) activates type I IFN production; Apoptotic cleavage of cell adhesion proteins; Deactivation of the beta-catenin transactivating complex; Beta-catenin phosphorylation cascad…	TGF-beta signaling pathway; IL-5 signaling pathway; MicroRNAs in cardiomyocyte hypertrophy; Mechanisms associated with pluripotency; Ptf1a related regulatory pathway; Heart development; Neural crest differentiation; Primary focal segmental glomerulosclerosis (FSGS); ESC pluripotency pathways; Wnt signaling in kidney disease; Wnt signaling pathway; Adipogenesis genes; ID signaling pathway; A netwo…	32	0	0.711	-0.49	0.685557	62.85	1.77277e+06	276119	26.72	52.77	1.81116e+06	2.08062e+06	1.7352e+06	1.03622e+06	373617	418284	204064	106991	High	High	High	High	High
FALSE	High	Master Protein	P10518	Delta-aminolevulinic acid dehydratase [OS=Mus musculus]	0	52.968	48	11	222	11	330	36	6.79	46.45	11	FALSE	cell organization and biogenesis;other metabolic processes;stress response;other biological processes	non-structural extracellular;cytosol	other molecular function	Pf00490	17025	ENSMUSG00000028393	Alad	mmu:17025; P10518; Q3THV6	Neutrophil degranulation; Heme biosynthesis	Heme biosynthesis	3	0	0.842	-0.25	0.787786	84.45	1.36609e+08	1.38869e+08	32.39	23.94	1.47455e+08	1.26409e+08	2.3437e+08	1.2656e+08	1.50208e+08	1.28385e+08	9.97495e+07	1.78386e+08	High	High	High	High	High
FALSE	High	Master Protein	P68033	Actin, alpha cardiac muscle 1 [OS=Mus musculus]	0	52.879	54	14	169	1	377	42	5.39	36.26	14	FALSE	cell organization and biogenesis;developmental processes;other biological processes	cytoskeleton;other cell component	cytoskeletal activity;other molecular function	Pf00022	11464	ENSMUSG00000068614	Actc1	mmu:11464; P04270; P68033	RHOA GTPase cycle; RHOB GTPase cycle; Striated Muscle Contraction	Myometrial relaxation and contraction pathways	4	2	0.722	-0.47	0.588148	41.76	2.05723e+07	1.06879e+07	25.02	30.16	2.51172e+07	2.50603e+07	1.68881e+07	1.55079e+07	1.35299e+07	8.5476e+06	7.31639e+06	1.33642e+07	n/a	High	High	High	n/a
FALSE	High	Master Protein	Q8VCB3	Glycogen [starch] synthase, liver [OS=Mus musculus]	0	52.869	28	12	157	12	704	80.8	6.89	35.38	12	FALSE	other metabolic processes;other biological processes	cytosol;cytoskeleton;other cell component	other molecular function	Pf05693	232493	ENSMUSG00000030244	Gys2	mmu:232493; Q3UTY0; Q8VCB3		Focal adhesion: PI3K-Akt-mTOR signaling pathway; Glycogen metabolism; Insulin signaling	3	0	0.436	-1.2	0.0550228	116.62	8.72755e+07	8.83891e+06	35.75	52.3	1.00823e+08	7.8414e+07	9.71384e+07	3.92272e+07	8.57211e+06	2.55394e+06	1.31351e+07	9.11401e+06	High	High	High	High	High
FALSE	High	Master Protein	P62806	Histone H4 [OS=Mus musculus]	0	52.772	64	11	306	11	103	11.4	11.36	93.34	11	FALSE	cell organization and biogenesis;other biological processes	nucleus;other cell component	nucleic acid binding activity;other molecular function	Pf15511	319155; 319156; 319157; 319158; 319159; 319160; 319161; 320332; 326619; 326620; 69386; 97122	ENSMUSG00000060093; ENSMUSG00000060639; ENSMUSG00000060678; ENSMUSG00000060981; ENSMUSG00000061482; ENSMUSG00000064288; ENSMUSG00000067455; ENSMUSG00000069266; ENSMUSG00000069274; ENSMUSG00000069305; ENSMUSG00000069306; ENSMUSG00000091405; ENSMUSG00000096010	H4c1; H4c11; H4c12; H4c14; H4c16; H4c2; H4c3; H4c4; H4c6; H4c8; H4c9; Hist1h4m	A0AUM5; A4FUP8; A4QMY0; mmu:100041230; mmu:319155; mmu:319156; mmu:319157; mmu:319158; mmu:319159; mmu:319160; mmu:319161; mmu:320332; mmu:326619; mmu:326620; mmu:69386; mmu:97122; P02304; P02305; P62806; Q0VDL9; Q2M2Q5; Q5T006; Q6PDS7; Q811M0; Q9D0C9; Q9D6Q8	SUMOylation of chromatin organization proteins; PKMTs methylate histone lysines; Deposition of new CENPA-containing nucleosomes at the centromere; RMTs methylate histone arginines; HATs acetylate histones; RUNX1 regulates genes involved in megakaryocyte differentiation and platelet function; Estrogen-dependent gene expression; PRC2 methylates histones and DNA; Condensation of Prophase Chromosomes…	Type II interferon signaling (IFNG)	15	0	0.643	-0.64	0.415411	86.09	1.67451e+08	6.33733e+07	37.12	66.27	1.81752e+08	2.0309e+08	1.54276e+08	7.3296e+07	1.26239e+08	8.51263e+07	4.71791e+07	2.016e+07	High	High	High	High	High
FALSE	High	Master Protein	Q9JIF7	Coatomer subunit beta [OS=Mus musculus]	0	52.609	23	14	191	14	953	107	6	28.83	14	FALSE	transport	plasma membrane;other membranes;cytosol;ER/Golgi;other cell component	other molecular function	Pf01602, Pf07718, Pf14806	70349	ENSMUSG00000030754	Copb1	mmu:70349; Q3T9Y4; Q3TT72; Q3U8G9; Q3UE02; Q9JIF7	Neutrophil degranulation; COPI-dependent Golgi-to-ER retrograde traffic; COPI-mediated anterograde transport		3	0	0.626	-0.68	0.37832	101.83	9.30376e+07	2.94382e+07	5.33	84.78	9.68164e+07	8.9266e+07	9.88876e+07	8.94064e+07	6.70112e+07	6.08503e+07	1.42416e+07	5.92642e+06	High	High	High	High	High
FALSE	High	Master Protein	Q9DB29	Isoamyl acetate-hydrolyzing esterase 1 homolog [OS=Mus musculus]	0	52.596	47	10	224	10	249	28	5.52	44.79	10	FALSE	other metabolic processes		other molecular function	Pf00657	67732	ENSMUSG00000062054	Iah1	mmu:67732; Q9DB29			0	0	1.215	0.28	0.886144	65.12	8.02123e+07	9.19908e+07	20.18	19.85	7.13241e+07	9.02081e+07	6.95118e+07	1.05332e+08	7.23359e+07	9.31727e+07	9.08239e+07	1.17527e+08	High	High	High	High	High
FALSE	High	Master Protein	Q9CXF0	Kynureninase [OS=Mus musculus]	0	52.561	49	14	139	14	464	52.3	6.57	31.71	14	FALSE	other metabolic processes;stress response;other biological processes	cytosol;nucleus;other cell component	other molecular function	Pf00266	70789	ENSMUSG00000026866	Kynu	mmu:70789; Q9CXF0	Tryptophan catabolism	Tryptophan metabolism	2	0	1.244	0.31	0.863879	78.93	4.00389e+07	9.33773e+07	52.97	78.58	3.59301e+07	8.0468e+07	2.36001e+07	4.46174e+07	1.88579e+07	1.16596e+08	7.47824e+07	2.18089e+08	High	High	High	High	High
FALSE	High	Master Protein	O88986	2-amino-3-ketobutyrate coenzyme A ligase, mitochondrial [OS=Mus musculus]	0	52.524	41	10	374	10	416	44.9	7.33	74.31	10	FALSE	other metabolic processes	nucleus	other molecular function	Pf00155	26912	ENSMUSG00000006378	Gcat	mmu:26912; O88986			0	0	1.684	0.75	0.462918	70.3	5.03438e+07	1.84336e+08	22.7	19.45	4.68192e+07	4.81641e+07	7.38372e+07	5.26221e+07	1.96413e+08	1.34337e+08	1.73001e+08	2.15575e+08	High	High	High	High	High
FALSE	High	Master Protein	O08553	Dihydropyrimidinase-related protein 2 [OS=Mus musculus]	0	52.411	38	13	125	11	572	62.2	6.38	22.4	13	FALSE	cell organization and biogenesis;transport;developmental processes;other biological processes	plasma membrane;other membranes;cytosol;cytoskeleton;other cell component	other molecular function	Pf01979	12934	ENSMUSG00000022048	Dpysl2	mmu:12934; O08553; Q6P5D0	Recycling pathway of L1; CRMPs in Sema3A signaling	Mechanisms associated with pluripotency	3	1	1.159	0.21	0.921639	70.94	1.76731e+07	9.11251e+06	19.69	49.49	1.89641e+07	1.65119e+07	1.8916e+07	1.20084e+07	5.03183e+06	8.12626e+06	1.02184e+07	1.6764e+07	High	High	High	High	High
FALSE	High	Master Protein	P63101	14-3-3 protein zeta/delta [OS=Mus musculus]	0	52.297	46	11	275	9	245	27.8	4.79	71.96	11	FALSE	cell-cell signaling;cell organization and biogenesis;protein metabolism;other metabolic processes;stress response;transport;developmental processes;signal transduction;other biological processes	cytosol;nucleus;other cell component	other molecular function	Pf00244	22631	ENSMUSG00000022285	Ywhaz	mmu:22631; P35215; P63101; P70197; P97286; Q3TSF1; Q5EBQ1	Rap1 signalling; TP53 Regulates Metabolic Genes; Activation of BAD and translocation to mitochondria ; RHO GTPases activate PKNs; Chk1/Chk2(Cds1) mediated inactivation of Cyclin B:Cdk1 complex; GP1b-IX-V activation signalling; Interleukin-3, Interleukin-5 and GM-CSF signaling; Deactivation of the beta-catenin transactivating complex; Regulation of localization of FOXO transcription factors; NOTCH…	IL-5 signaling pathway; IL-3 signaling pathway; Myometrial relaxation and contraction pathways; Alpha 6 beta 4 integrin signaling pathway; Calcium regulation in cardiac cells	16	0	1.068	0.1	0.993131	76.41	4.17393e+08	4.46471e+08	22.75	9.43	5.41413e+08	3.09221e+08	4.00901e+08	4.34563e+08	4.62682e+08	4.58757e+08	3.74292e+08	4.34514e+08	High	High	High	High	High
FALSE	High	Master Protein	Q8BWF0	Succinate-semialdehyde dehydrogenase, mitochondrial [OS=Mus musculus]	0	52.215	30	9	233	9	523	55.9	8.25	37.48	9	FALSE	other metabolic processes;developmental processes	mitochondrion	other molecular function	Pf00171		ENSMUSG00000035936	Aldh5a1	mmu:214579; Q5SZW1; Q8BWF0	Degradation of GABA		1	0	1.588	0.67	0.55739	72.67	3.43882e+07	4.43751e+07	21.85	35.84	3.48825e+07	4.46953e+07	3.39008e+07	2.61025e+07	3.65518e+07	3.6317e+07	5.38729e+07	7.43001e+07	High	High	High	High	High
FALSE	High	Master Protein	P57776	Elongation factor 1-delta [OS=Mus musculus]	0	52.126	47	10	173	8	281	31.3	5.02	37.68	10	FALSE	protein metabolism;RNA metabolism OR transcription;other metabolic processes;other biological processes	cytosol;ER/Golgi;nucleus;other cell component	enzyme regulator activity;nucleic acid binding activity;other molecular function	Pf00736, Pf10587	66656		Eef1d	mmu:66656; P57776; Q68FG5; Q9CWW2; Q9CWY1; Q9CYD4; Q9CYJ5	Eukaryotic Translation Elongation	Translation factors	2	2	1.247	0.32	0.860959	52.9	5.81575e+07	6.00096e+07	28.52	31.24	6.75166e+07	8.28189e+07	4.43643e+07	5.00958e+07	6.19142e+07	5.81636e+07	3.28775e+07	7.56835e+07	High	High	High	High	High
FALSE	High	Master Protein	Q9CR68	Cytochrome b-c1 complex subunit Rieske, mitochondrial [OS=Mus musculus]	0	52.042	48	9	791	9	274	29.3	8.7	125.63	9	FALSE	other metabolic processes;transport;other biological processes	other membranes;mitochondrion	transporter activity;other molecular function	Pf00355, Pf02921, Pf09165	66694	ENSMUSG00000038462	Uqcrfs1	mmu:66694; Q5SVV1; Q9CR68	Respiratory electron transport	Electron transport chain	2	0	1.1	0.14	0.96823	61.79	1.56274e+08	1.95468e+08	11.73	23.52	1.47687e+08	1.34135e+08	1.6536e+08	1.75122e+08	2.73981e+08	1.59127e+08	1.96151e+08	1.94787e+08	High	High	High	High	High
FALSE	High	Master Protein	P50396	Rab GDP dissociation inhibitor alpha [OS=Mus musculus]	0	52.035	28	9	210	7	447	50.5	5.08	52.88	9	FALSE	cell organization and biogenesis;transport;signal transduction;other biological processes	cytosol;ER/Golgi;other cell component	enzyme regulator activity;other molecular function	Pf00996	14567	ENSMUSG00000015291	Gdi1	A2AMA8; mmu:14567; P50396; Q3TBI9; Q8VHM3; Q91Y71; Q91Z41; Q96CX5	RAB GEFs exchange GTP for GDP on RABs		1	0	0.757	-0.4	0.653823	51.75	4.32197e+07	3.2678e+07	18.88	33.67	3.69431e+07	3.6334e+07	5.13182e+07	50562860	5.33375e+07	3.05364e+07	3.49698e+07	2.54565e+07	High	High	High	High	High
FALSE	High	Master Protein	O88342	WD repeat-containing protein 1 [OS=Mus musculus]	0	51.915	30	9	131	9	606	66.4	6.6	27.6	9	FALSE	cell organization and biogenesis;other biological processes	plasma membrane;other membranes;cytoskeleton;other cell component	cytoskeletal activity	Pf00400	22388	ENSMUSG00000005103	Wdr1	mmu:22388; O88342	Platelet degranulation	Hypertrophy model	2	0	1.29	0.37	0.807311	58.79	1.01746e+07	1.26914e+07	39.46	15.11	1.06071e+07	1.82184e+07	9.75975e+06	7.7799e+06	1.25377e+07	9.43368e+06	1.28471e+07	1.35694e+07	High	High	High	High	High
FALSE	High	Master Protein	Q8VDK1-2	Isoform 2 of Deaminated glutathione amidase [OS=Mus musculus]	0	51.793	58	10	227	10	290	31.9	7.05	42.54	10	FALSE							Nit1	Q8VDK1-2			0	0	1.108	0.15	0.963124	57.75	7.48014e+07	8.17271e+07	19.01	46.23	7.938e+07	5.08707e+07	7.87247e+07	7.10736e+07	1.36436e+08	1.12903e+08	5.07495e+07	5.916e+07	High	High	High	High	High
FALSE	High	Master Protein	Q9CW42	Mitochondrial amidoxime-reducing component 1 [OS=Mus musculus]	0	51.753	46	10	295	9	340	38	8.59	66.11	10	FALSE	other metabolic processes;stress response	other membranes;mitochondrion;other cell component	other molecular function	Pf03473, Pf03476	66112	ENSMUSG00000026621	Mtarc1	mmu:66112; Q8R2L6; Q9CW42	Phase I - Functionalization of compounds		1	0	1.039	0.05	0.986308	83.29	2.01154e+08	2.55782e+08	20.41	53.15	2.39969e+08	1.54163e+08	2.28061e+08	177421601	3.7812e+08	2.32722e+08	2.81126e+08	7.15894e+07	High	High	High	High	High
FALSE	High	Master Protein	P50172	11-beta-hydroxysteroid dehydrogenase 1 [OS=Mus musculus]	0	51.688	49	11	309	11	292	32.3	8.46	49.66	11	FALSE	other metabolic processes;developmental processes;other biological processes	other membranes;ER/Golgi;nucleus;other cell component	other molecular function	Pf00106	15483	ENSMUSG00000016194	Hsd11b1	mmu:15483; P50172	Prednisone ADME; Glucocorticoid biosynthesis	Prostaglandin synthesis and regulation	3	0	0.61	-0.71	0.341962	88.77	4.17309e+07	3.1896e+07	51.69	53.37	4.95227e+07	8.30075e+07	3.51651e+07	2.59397e+07	4.19325e+07	5.66591e+07	2.42618e+07	1.53093e+07	High	High	High	High	High
FALSE	High	Master Protein	Q99KQ4	Nicotinamide phosphoribosyltransferase [OS=Mus musculus]	0	51.537	38	10	124	10	491	55.4	7.15	20.45	10	FALSE	other metabolic processes;stress response;signal transduction;other biological processes	non-structural extracellular;cytosol;nucleus;other cell component	signal transduction activity or receptor binding;other molecular function	Pf04095, Pf18127	59027	ENSMUSG00000020572	Nampt	mmu:59027; Q8C3B5; Q99KQ4; Q9JKM0	Nicotinamide salvaging	Adipogenesis genes	2	0	1.529	0.61	0.609996	65.39	5.80255e+07	6.548e+07	35.35	9.56	5.29273e+07	2.76083e+07	6.36147e+07	7.12278e+07	5.69032e+07	6.31317e+07	6.79158e+07	7.11364e+07	High	High	High	High	High
FALSE	High	Master Protein	P48678	Prelamin-A/C [OS=Mus musculus]	0	51.498	28	12	107	12	665	74.2	6.98	23.11	12	FALSE	cell cycle OR cell proliferation;cell organization and biogenesis;other metabolic processes;stress response;transport;developmental processes;other biological processes	other membranes;cytoskeleton;nucleus;other cell component	cytoskeletal activity;other molecular function	Pf00038, Pf00932	16905	ENSMUSG00000028063	Lmna	B3RH23; B3RH24; mmu:16905; P11516; P48678; P97859; Q3TIH0; Q3TTS8; Q3U733; Q3U7I5; Q3UCA0; Q3UCJ8; Q3UCU3; Q91WF2; Q9DC21		Adipogenesis genes; FAS pathway and stress induction of HSP regulation	2	0	0.953	-0.07	0.989366	59.38	4.5922e+06	3.03013e+06	31.99	32.29	5.33628e+06	5.90847e+06	3.95188e+06	2.71739e+06	3.46514e+06	4.9042e+06	2.52848e+06	2.64974e+06	High	High	High	High	High
FALSE	High	Master Protein	Q80XL6	Acyl-CoA dehydrogenase family member 11 [OS=Mus musculus]	0	51.491	34	13	119	13	779	87.3	8.43	17.28	13	FALSE	other metabolic processes	other membranes;mitochondrion;nucleus;other cytoplasmic organelle;other cell component	other molecular function	Pf00441, Pf01636, Pf02770, Pf02771	102632		Acad11	mmu:102632; Q80XL6; Q8BK19	Mitochondrial Fatty Acid Beta-Oxidation		1	0	0.836	-0.26	0.775605	58.24	4.80728e+07	4.11178e+07	14.63	43.9	6.15986e+07	4.9224e+07	4.52014e+07	4.69486e+07	6.77859e+07	3.99284e+07	2.19185e+07	4.23426e+07	High	High	High	High	High
FALSE	High	Master Protein	Q07797	Galectin-3-binding protein [OS=Mus musculus]	0	51.38	23	8	124	8	577	64.5	5.14	30.77	8	FALSE	cell adhesion;transport	other membranes	other molecular function	Pf00530, Pf07707	19039	ENSMUSG00000033880	Lgals3bp	mmu:19039; O35649; Q07797; Q3U631; Q3U8K4; Q3UDL5	Platelet degranulation		1	0	0.874	-0.19	0.836387	65.07	4.71423e+07	2.19694e+06	23.11	58.1	5.68804e+07	4.71606e+07	4.7124e+07	3.1392e+07	1.16647e+06	2.91837e+06	1.65384e+06	4.49183e+06	High	High	High	High	High
FALSE	High	Master Protein	O35129	Prohibitin-2 [OS=Mus musculus]	0	51.374	49	11	195	11	299	33.3	9.83	41.76	11	FALSE	cell cycle OR cell proliferation;cell organization and biogenesis;other metabolic processes;stress response;transport;developmental processes;signal transduction;other biological processes	plasma membrane;other membranes;mitochondrion;nucleus;other cell component	other molecular function	Pf01145	12034	ENSMUSG00000004264	Phb2	mmu:12034; O35129; O89075; Q61336	Processing of SMDT1		1	0	0.947	-0.08	0.907673	74.79	7.66065e+07	5.75802e+06	58.58	54.65	7.67979e+07	7.64156e+07	2.02924e+08	7.59181e+07	7.81999e+06	9.3268e+06	2.2728e+06	4.23976e+06	High	High	High	High	High
FALSE	High	Master Protein	Q9EP89	Serine beta-lactamase-like protein LACTB, mitochondrial [OS=Mus musculus]	0	51.266	31	13	123	13	551	60.7	8.9	24.24	13	FALSE	protein metabolism;other metabolic processes;other biological processes	cytosol	other molecular function	Pf00144	80907	ENSMUSG00000032370	Lactb	mmu:80907; Q9EP89			0	0	1.132	0.18	0.943987	52.29	2.53745e+07	2.85092e+06	38.56	26.14	2.64241e+07	4.60181e+07	2.07471e+07	2.43665e+07	2.82799e+06	2.87404e+06	1.78111e+06	3.5183e+06	High	High	High	High	High
FALSE	High	Master Protein	P52792-2	Isoform 2 of Hexokinase-4 [OS=Mus musculus]	0	51.097	36	13	156	13	465	51.9	5.26	20.2	13	FALSE							Gck	P52792-2			0	0	0.52	-0.94	0.160766	101.7	2.4206e+07	500468	34.77	58.5	3.20607e+07	1.7639e+07	3.45101e+07	1.82757e+07	646611	964588	387356	220634	High	High	High	High	High
FALSE	High	Master Protein	Q60866	Phosphotriesterase-related protein [OS=Mus musculus]	0	51.05	38	9	202	9	349	39.2	6.67	34.37	9	FALSE	other metabolic processes;other biological processes		other molecular function	Pf02126	19212	ENSMUSG00000026730	Pter	A2AUR4; A2AUR6; mmu:19212; Q60866; Q8BTA3			0	0	1.087	0.12	0.980021	55.52	4.09898e+07	1.05942e+07	21.18	60.38	4.13354e+07	4.06471e+07	6.00482e+07	4.03015e+07	8.27628e+06	1.11993e+07	1.00218e+07	2.65966e+07	High	High	High	High	High
FALSE	High	Master Protein	Q9Z1J3	Cysteine desulfurase [OS=Mus musculus]	0	50.886	37	10	162	10	459	50.5	8.16	28.07	10	FALSE	cell organization and biogenesis;protein metabolism;other metabolic processes	cytosol;mitochondrion;nucleus	other molecular function	Pf00266	18041	ENSMUSG00000027618	Nfs1	mmu:18041; Q8C6I5; Q9Z1J3	Molybdenum cofactor biosynthesis; Mitochondrial iron-sulfur cluster biogenesis		2	0	1.028	0.04	0.975643	64.49	4.34728e+07	1.43234e+07	14.48	54.41	4.50679e+07	4.19342e+07	5.57032e+07	4.13539e+07	2.60478e+07	2.11538e+07	7.88434e+06	9.69853e+06	High	High	High	High	High
FALSE	High	Master Protein	Q9DCD0	6-phosphogluconate dehydrogenase, decarboxylating [OS=Mus musculus]	0	50.861	36	11	163	11	483	53.2	7.23	30.06	11	FALSE	other metabolic processes	cytosol	other molecular function	Pf00393, Pf03446	110208	ENSMUSG00000028961	Pgd	mmu:110208; Q3UD80; Q9DCD0	Pentose phosphate pathway	Oxidative stress and redox pathway; Pentose phosphate pathway	3	0	1.298	0.38	0.820711	58.1	4.41515e+07	4.15749e+07	37.74	63.97	4.69128e+07	4.15527e+07	3.94439e+07	8.16853e+07	1.30476e+07	3.54203e+07	8.13438e+07	4.8799e+07	High	High	High	High	High
FALSE	High	Master Protein	Q8K370	Acyl-CoA dehydrogenase family member 10 [OS=Mus musculus]	0	50.839	18	11	89	11	1069	118.9	8.24	19.35	11	FALSE	other metabolic processes	other cell component	other molecular function	Pf00441, Pf00702, Pf01636, Pf02770, Pf02771	71985	ENSMUSG00000029456	Acad10	mmu:71985; Q8BWQ0; Q8K313; Q8K370	Mitochondrial Fatty Acid Beta-Oxidation		1	0	0.789	-0.34	0.706433	70.08	4.04598e+07	2.61261e+07	37.53	57.62	3.66328e+07	1.87167e+07	5.17933e+07	4.46866e+07	5.35221e+07	2.7282e+07	2.50192e+07	1.29026e+07	High	High	High	High	High
FALSE	High	Master Protein	Q9JMH9	Unconventional myosin-XVIIIa [OS=Mus musculus]	0	50.822	12	14	98	14	2050	232.6	6.28	11.83	14	FALSE	cell organization and biogenesis;stress response;transport;signal transduction;other biological processes	other membranes;cytoskeleton;ER/Golgi;other cell component	cytoskeletal activity;other molecular function	Pf00063, Pf00595, Pf01576	360013	ENSMUSG00000000631	Myo18a	mmu:360013; Q3TBB2; Q3UH48; Q3UV60; Q5QD54; Q5QD55; Q5QD56; Q5SYN8; Q5SYN9; Q5SYP0; Q5SYP1; Q811D7; Q9JMH9			0	0	0.01	-6.64	2.9744e-17		3.20313e+06		60.86		6.03696e+06	2.10039e+06	4.88483e+06	1.43633e+06					High	High	High	High	High
FALSE	High	Master Protein	Q64674	Spermidine synthase [OS=Mus musculus]	0	50.793	67	11	88	11	302	34	5.5	13.41	11	FALSE	other metabolic processes;other biological processes	cytosol	other molecular function	Pf01564, Pf17284	20810	ENSMUSG00000006442	Srm	mmu:20810; Q64674	Metabolism of polyamines		1	0	0.01	-6.64	2.9744e-17		1.69856e+07		19.8		1.8748e+07	1.53888e+07	2.27499e+07	1.51362e+07					High	High	High	High	High
FALSE	High	Master Protein	Cont_P05783	Keratin, type I cytoskeletal 18 OS=Homo sapiens OX=9606 GN=KRT18 PE=1 SV=2	0	50.771	20	10	237	1	430	48	5.45	60.27	10	TRUE	cell cycle OR cell proliferation;cell organization and biogenesis;transport;signal transduction;other biological processes	cytosol;cytoskeleton;nucleus;other cell component	other molecular function	Pf00038	3875	ENSG00000111057	KRT18	A0A024RAY2; A0A2J8KDC2; A0A2R9CIV2; A0A6D2WA05; G3R3T2; ggo:101139505; H2Q609; hsa:3875; P05783; pps:100969967; ptr:451923; Q53G38; Q5U0N8; Q9BW26	Formation of the cornified envelope	Pathogenic Escherichia coli infection; EGFR1 signaling pathway	4	0																	High	High	High	High	High
FALSE	High	Master Protein	Q91YQ5	Dolichyl-diphosphooligosaccharide--protein glycosyltransferase subunit 1 [OS=Mus musculus]	0	50.678	32	11	105	11	608	68.5	6.46	21.08	11	FALSE	protein metabolism;other metabolic processes	other membranes;cytosol;ER/Golgi;other cell component		Pf04597	103963	ENSMUSG00000030062	Rpn1	mmu:103963; Q3U985; Q91YQ5		Proteasome degradation	1	0	0.774	-0.37	0.680809	65.02	5.92072e+07	1.71188e+07	34.51	22.56	5.85115e+07	5.99112e+07	6.24393e+07	2.49305e+07	1.6474e+07	1.77888e+07	2.41761e+07	1.47062e+07	High	High	High	High	High
FALSE	High	Master Protein	Q8CCJ3	E3 UFM1-protein ligase 1 [OS=Mus musculus]	0	50.675	22	12	126	12	793	89.5	6.67	23.28	12	FALSE	cell organization and biogenesis;protein metabolism;DNA metabolism;other metabolic processes;stress response;signal transduction;other biological processes	other membranes;cytosol;ER/Golgi;nucleus;other cell component	other molecular function	Pf09743	67490	ENSMUSG00000040359	Ufl1	A2RSP7; B1AXU5; B1AXU6; mmu:67490; Q3V145; Q6ZQ50; Q8BT70; Q8C484; Q8CCJ3; Q9D8I8	Antigen processing: Ubiquitination & Proteasome degradation		1	0	2.143	1.1	0.136118	45.77	9.44205e+06	202537	18.41	47.75	1.05958e+07	8.78724e+06	1.01457e+07	6.86621e+06	189266	437124	179252	216740	High	High	High	High	High
FALSE	High	Master Protein	Q99JB2	Stomatin-like protein 2, mitochondrial [OS=Mus musculus]	0	50.665	46	10	132	10	353	38.4	8.87	23.49	10	FALSE	cell organization and biogenesis;protein metabolism;other metabolic processes;stress response;signal transduction;other biological processes	plasma membrane;other membranes;cytoskeleton;mitochondrion	signal transduction activity or receptor binding;other molecular function	Pf01145, Pf16200	66592	ENSMUSG00000028455	Stoml2	mmu:66592; Q99JB2; Q9DCG8	Processing of SMDT1		1	0	0.56	-0.84	0.233135	82.42	7.34317e+07	2.92613e+07	20.92	51.36	6.7623e+07	4.98104e+07	8.13558e+07	7.97392e+07	4.77717e+07	3.65615e+07	2.34187e+07	1.23578e+07	High	High	High	High	High
FALSE	High	Master Protein	Q9Z0X1	Apoptosis-inducing factor 1, mitochondrial [OS=Mus musculus]	0	50.603	31	13	226	13	612	66.7	9.17	38.01	13	FALSE	cell organization and biogenesis;other metabolic processes;stress response;transport;developmental processes;signal transduction;other biological processes	other membranes;cytosol;mitochondrion;nucleus;other cell component	nucleic acid binding activity;other molecular function	Pf07992, Pf14721	26926	ENSMUSG00000036932	Aifm1	mmu:26926; Q1L6K5; Q9Z0X1		Apoptosis modulation by HSP70	1	0	0.847	-0.24	0.796502	44.98	1.84862e+07	2.58216e+07	36.07	25.66	2.15487e+07	2.70811e+07	1.58589e+07	1.13453e+07	3.53376e+07	2.90709e+07	1.98141e+07	2.29355e+07	High	High	High	High	High
FALSE	High	Master Protein	Q91YT0	NADH dehydrogenase [ubiquinone] flavoprotein 1, mitochondrial [OS=Mus musculus]	0	50.542	34	9	295	9	464	50.8	8.21	49.92	9	FALSE	other metabolic processes;transport	other membranes;cytosol;mitochondrion	transporter activity;other molecular function	Pf01512, Pf10589	17995	ENSMUSG00000037916	Ndufv1	mmu:17995; Q91YT0	Complex I biogenesis	Oxidative phosphorylation; Electron transport chain	4	0	0.958	-0.06	0.915782	61.05	1.49133e+08	8.73491e+07	30.42	32.4	1.3108e+08	9.32535e+07	1.95781e+08	1.69672e+08	1.46187e+08	9.83512e+07	7.75288e+07	7.75779e+07	High	High	High	High	High
FALSE	High	Master Protein	Q64459	Cytochrome P450 3A11 [OS=Mus musculus]	0	50.476	39	12	222	12	504	57.8	8.82	34.16	12	FALSE	other metabolic processes;other biological processes	other membranes;ER/Golgi	other molecular function	Pf00067	13112	ENSMUSG00000056035	Cyp3a11	mmu:13112; Q64459	Aflatoxin activation and detoxification; Aspirin ADME; Atorvastatin ADME; Prednisone ADME; Xenobiotics; Phase I - Functionalization of compounds; Biosynthesis of maresin-like SPMs		7	0	0.254	-1.98	0.000571061	142.91	2.50775e+08	2.08733e+07	7.74	70.47	2.5486e+08	2.19403e+08	2.63366e+08	2.46756e+08	3.77567e+07	3.74282e+07	1.16408e+07	6.80847e+06	High	High	High	High	High
FALSE	High	Master Protein	P62631	Elongation factor 1-alpha 2 [OS=Mus musculus]	0	50.396	27	10	448	1	463	50.4	9.03	71.4	10	FALSE	protein metabolism;other metabolic processes;other biological processes	nucleus;other cell component	nucleic acid binding activity;other molecular function	Pf00009, Pf03143, Pf03144	13628	ENSMUSG00000016349	Eef1a2	mmu:13628; P27706; P62631		Translation factors	1	0																	High	High	High	High	High
FALSE	High	Master Protein	Q03734	Serine protease inhibitor A3M [OS=Mus musculus]	0	50.386	22	9	211	2	418	47	6.1	55.76	9	FALSE	other biological processes	non-structural extracellular	enzyme regulator activity	Pf00079	20717	ENSMUSG00000079012	Serpina3m	E9Q926; mmu:20717; Q03734; Q62260			0	0																	High	High	High	High	High
FALSE	High	Master Protein	Q9DB77	Cytochrome b-c1 complex subunit 2, mitochondrial [OS=Mus musculus]	0	50.297	33	10	169	10	453	48.2	9.25	27.73	10	FALSE	protein metabolism;other metabolic processes;other biological processes	other membranes;mitochondrion;nucleus	other molecular function	Pf00675, Pf05193	67003	ENSMUSG00000030884	Uqcrc2	mmu:67003; Q8BK11; Q9CVK7; Q9DB77	Respiratory electron transport	Electron transport chain	2	0	0.805	-0.31	0.734836	70.85	2.86875e+08	1.40682e+08	20.99	92.19	3.2601e+08	2.52437e+08	3.30222e+08	2.09773e+08	5.01895e+08	1.77065e+08	1.11774e+08	6.5369e+07	High	High	High	High	High
FALSE	High	Master Protein	Q920E5	Farnesyl pyrophosphate synthase [OS=Mus musculus]	0	50.29	46	10	276	10	353	40.6	5.66	57.42	10	FALSE	other metabolic processes;other biological processes	cytosol;mitochondrion;nucleus;other cytoplasmic organelle;other cell component	other molecular function	Pf00348	110196	ENSMUSG00000059743	Fdps	mmu:110196; Q920E5	Cholesterol biosynthesis	Cholesterol biosynthesis; Cholesterol metabolism with Bloch and Kandutsch-Russell pathways	3	0	0.644	-0.64	0.4158	43.81	3.50781e+08	2.26063e+08	21.69	38.21	3.07647e+08	2.52336e+08	4.03846e+08	3.99962e+08	2.78834e+08	3.40386e+08	1.8328e+08	1.41698e+08	High	High	High	High	High
FALSE	High	Master Protein	Q9QWR8	Alpha-N-acetylgalactosaminidase [OS=Mus musculus]	0	50.263	24	8	119	8	415	47.2	6.44	27.21	8	FALSE	other metabolic processes	other cytoplasmic organelle;other cell component	other molecular function	Pf16499, Pf17450	17939	ENSMUSG00000022453	Naga	mmu:17939; O88620; Q8R437; Q8VDK2; Q9QWR8			0	0	0.377	-1.41	0.0371995	60.64	1.83873e+07	109793	39.84	38.92	3.03766e+07	2.01972e+07	1.67397e+07	1.17564e+07	117030	168495	62254.1	103004	High	High	High	High	High
FALSE	High	Master Protein	P50285	Flavin-containing monooxygenase 1 [OS=Mus musculus]	0	50.208	31	11	164	11	532	59.9	8.47	40.89	11	FALSE	other metabolic processes;other biological processes	other membranes;ER/Golgi	other molecular function	Pf00743	14261	ENSMUSG00000040181	Fmo1	mmu:14261; P50285	Degradation of cysteine and homocysteine; FMO oxidises nucleophiles	Metapathway biotransformation	3	0	0.85	-0.24	0.80198	71.95	3.09549e+07	1.64064e+06	66.95	101.21	4.90102e+07	1.95511e+07	7.35724e+07	1.73721e+07	3.65361e+06	6.47494e+06	736719	386524	High	High	High	High	High
FALSE	High	Master Protein	Q9D379	Epoxide hydrolase 1 [OS=Mus musculus]	0	49.986	35	10	136	10	455	52.5	8.35	27.27	10	FALSE	other metabolic processes;other biological processes	other membranes;ER/Golgi;other cell component	other molecular function	Pf06441	13849	ENSMUSG00000038776	Ephx1	mmu:13849; P97869; Q9D379	Phase I - Functionalization of compounds	Metapathway biotransformation; Aflatoxin B1 metabolism	3	0	1.251	0.32	0.858852	86.44	1.11645e+08	1.25865e+07	26.03	62.52	1.24344e+08	1.00242e+08	1.51699e+08	8.29525e+07	8.19457e+06	1.31076e+07	3.07169e+07	1.20861e+07	High	High	High	High	High
FALSE	High	Master Protein	Q9JMH6	Thioredoxin reductase 1, cytoplasmic [OS=Mus musculus]	0	49.962	34	10	132	10	613	67	7.44	28.58	10	FALSE	cell cycle OR cell proliferation;other metabolic processes;stress response;developmental processes;other biological processes	cytosol;nucleus;other cell component	other molecular function	Pf02852, Pf07992	50493	ENSMUSG00000020250	Txnrd1	mmu:50493; Q3UEB7; Q3UK84; Q8CI31; Q99P49; Q9CSV5; Q9JMH6	TP53 Regulates Metabolic Genes; Detoxification of Reactive Oxygen Species; Interconversion of nucleotide di- and triphosphates; Metabolism of ingested MeSeO2H into MeSeH	Selenium metabolism / selenoproteins; Folic acid network; Oxidative stress response; Oxidative stress and redox pathway	8	0	0.991	-0.01	0.945725	79.17	4.13541e+07	4.65784e+07	21.15	15.12	3.90885e+07	4.3751e+07	3.76755e+07	5.83588e+07	5.07621e+07	4.55725e+07	3.51333e+07	4.76065e+07	High	High	High	High	High
FALSE	High	Master Protein	O09174	Alpha-methylacyl-CoA racemase [OS=Mus musculus]	0	49.921	50	10	232	10	381	41.7	7.4	31.63	10	FALSE	other metabolic processes	plasma membrane;other membranes;other cytoplasmic organelle;other cell component	signal transduction activity or receptor binding;other molecular function	Pf02515	17117	ENSMUSG00000022244	Amacr	mmu:17117; O09174; Q543Q9; Q9DCW6	Peroxisomal protein import; Synthesis of bile acids and bile salts via 7alpha-hydroxycholesterol; Synthesis of bile acids and bile salts via 24-hydroxycholesterol; Beta-oxidation of pristanoyl-CoA		4	0	0.716	-0.48	0.576031	63.75	3.18397e+07	1.78921e+07	31.68	30.58	3.35942e+07	3.01769e+07	4.15956e+07	1.80691e+07	2.22303e+07	1.49923e+07	1.1056e+07	2.13528e+07	High	High	High	High	High
FALSE	High	Master Protein	Q9D8E6	Large ribosomal subunit protein uL4 [OS=Mus musculus]	0	49.823	31	11	147	11	419	47.1	11	25.69	11	FALSE	cell organization and biogenesis;protein metabolism;other metabolic processes;other biological processes	cytosol;cytoskeleton;ER/Golgi;translational apparatus;nucleus;other cell component	nucleic acid binding activity;other molecular function	Pf00573, Pf14374	67891	ENSMUSG00000032399	Rpl4	mmu:67891; Q9CY08; Q9D8E6	L13a-mediated translational silencing of Ceruloplasmin expression; SRP-dependent cotranslational protein targeting to membrane; Major pathway of rRNA processing in the nucleolus and cytosol; Formation of a pool of free 40S subunits; GTP hydrolysis and joining of the 60S ribosomal subunit; Nonsense Mediated Decay (NMD) independent of the Exon Junction Complex (EJC); Nonsense Mediated Decay (NMD) e…	Cytoplasmic ribosomal proteins	8	0	0.724	-0.47	0.592237	82.02	1.17711e+08	8.4049e+07	34.16	63.08	1.15629e+08	9.17054e+07	1.19831e+08	1.94658e+08	1.85793e+08	7.98813e+07	8.84341e+07	3.94531e+07	High	High	High	High	High
FALSE	High	Master Protein	Q8C165	N-fatty-acyl-amino acid synthase/hydrolase PM20D1 [OS=Mus musculus]	0	49.648	36	12	157	12	503	55.6	6.43	41.64	12	FALSE	protein metabolism;other metabolic processes;other biological processes	non-structural extracellular	other molecular function	Pf01546, Pf07687	212933	ENSMUSG00000042251	Pm20d1	mmu:212933; Q3UNX0; Q8C165; Q8R117	Oleoyl-phe metabolism		1	0	0.855	-0.23	0.807311	74.03	5.92919e+07	4.60302e+07	27.19	33.28	4.98116e+07	4.05449e+07	7.05765e+07	7.32076e+07	5.73076e+07	4.30158e+07	4.92558e+07	2.35381e+07	High	High	High	High	High
FALSE	High	Master Protein	P35123	Ubiquitin carboxyl-terminal hydrolase 4 [OS=Mus musculus]	0	49.634	24	13	104	13	962	108.3	5.64	19.47	13	FALSE	cell organization and biogenesis;protein metabolism;RNA metabolism OR transcription;other metabolic processes;other biological processes	plasma membrane;other membranes;cytosol;nucleus;other cell component	signal transduction activity or receptor binding;other molecular function	Pf00443, Pf06337, Pf14836	22258	ENSMUSG00000032612	Usp4	mmu:22258; O54704; P35123; Q8BTL9	Ub-specific processing proteases; TNFR1-induced proapoptotic signaling; Regulation of TNFR1 signaling; TNFR1-induced NF-kappa-B signaling pathway		4	0	1.906	0.93	0.279552	94.04	2.89535e+06	1.53632e+06	13.76	36.83	2.98541e+06	2.34559e+06	3.28427e+06	2.80801e+06	1.44959e+06	2.72693e+06	1.62824e+06	1.28129e+06	High	High	High	High	High
FALSE	High	Master Protein	O70194	Eukaryotic translation initiation factor 3 subunit D [OS=Mus musculus]	0	49.566	41	11	87	11	548	63.9	6.05	20.38	11	FALSE	cell organization and biogenesis;protein metabolism;other metabolic processes;other biological processes	translational apparatus;other cell component	nucleic acid binding activity	Pf05091	55944	ENSMUSG00000016554	Eif3d	mmu:55944; O70194; Q8BLH0; Q8BWW1	L13a-mediated translational silencing of Ceruloplasmin expression; Formation of a pool of free 40S subunits; GTP hydrolysis and joining of the 60S ribosomal subunit; Translation initiation complex formation; Formation of the ternary complex, and subsequently, the 43S complex; Ribosomal scanning and start codon recognition	Translation factors	7	0	0.589	-0.76	0.423374	72.25	1.55454e+07	124260	25.94	55.92	1.68822e+07	1.37182e+07	2.3396e+07	1.43145e+07	185622	226050	83182.3	64826.8	High	High	High	High	High
FALSE	High	Master Protein	Q8JZN5	Complex I assembly factor ACAD9, mitochondrial [OS=Mus musculus]	0	49.565	31	12	110	12	625	68.7	7.46	22.76	12	FALSE	cell organization and biogenesis;other metabolic processes	other membranes;mitochondrion;nucleus;other cell component	other molecular function	Pf00441, Pf02770, Pf02771, Pf21343	229211	ENSMUSG00000027710	Acad9	mmu:229211; Q3ULL9; Q8BK76; Q8C0B5; Q8JZN5	Complex I biogenesis		1	0	1.09	0.12	0.915067	72.44	3.15977e+06	8.21687e+06	89.19	36.98	2.16781e+06	4.60565e+06	9.52627e+06	848590	1.07871e+07	4.47367e+06	1.00987e+07	6.68569e+06	High	High	High	High	High
FALSE	High	Master Protein	O08807	Peroxiredoxin-4 [OS=Mus musculus]	0	49.382	47	9	115	7	274	31	7.15	27.93	9	FALSE	cell organization and biogenesis;protein metabolism;other metabolic processes;stress response;developmental processes;other biological processes	non-structural extracellular;cytosol;ER/Golgi;other cell component	other molecular function	Pf00578, Pf10417	53381	ENSMUSG00000025289	Prdx4	B1AZS7; mmu:53381; O08807; Q3U8E4	Neutrophil degranulation	Oxidative stress and redox pathway	2	0	0.875	-0.19	0.836387	64.72	3.96251e+07	1.80243e+07	19.17	62.82	3.4481e+07	3.393e+07	4.94205e+07	4.55367e+07	4.40025e+07	1.72195e+07	1.15852e+07	1.88668e+07	High	High	High	High	High
FALSE	High	Master Protein	Q80X19	Collagen alpha-1(XIV) chain [OS=Mus musculus]	0	49.381	14	14	59	14	1797	192.9	5.1	7.59	14	FALSE	cell adhesion;cell organization and biogenesis;developmental processes;other biological processes	extracellular matrix;other cell component		Pf00041, Pf00092, Pf01391	12818	ENSMUSG00000022371	Col14a1	Q3UVS2; Q80X19; Q8C6X3; Q9WV05	Assembly of collagen fibrils and other multimeric structures; Collagen chain trimerization		3	0	1.274	0.35	0.775605	52.13	690686	3.17059e+06	26.36	41.41	952905	677632	703991	499007	5.87635e+06	3.14009e+06	3.20138e+06	2.43243e+06	High	High	High	High	High
FALSE	High	Master Protein	P47791	Glutathione reductase, mitochondrial [OS=Mus musculus]	0	49.312	33	9	166	9	500	53.6	7.99	29.53	9	FALSE	other metabolic processes;stress response;other biological processes	plasma membrane;other membranes;cytosol	other molecular function	Pf02852, Pf07992	14782	ENSMUSG00000031584	Gsr	mmu:14782; P47791; Q7TNC2; Q8BN97; Q8C9Z6	TP53 Regulates Metabolic Genes; Interconversion of nucleotide di- and triphosphates; Detoxification of Reactive Oxygen Species	Metapathway biotransformation; Selenium micronutrient network; Folic acid network; Glutathione metabolism; One-carbon metabolism and related pathways; Oxidative stress response; Oxidative stress and redox pathway; Glutathione and one-carbon metabolism	11	0	1.771	0.82	0.389563	56.59	7.81452e+07	4.36895e+07	22.54	15.17	9.1597e+07	6.47903e+07	1.01577e+08	6.66689e+07	4.30305e+07	3.27597e+07	4.43585e+07	4.7404e+07	High	High	High	High	High
FALSE	High	Master Protein	Q64331	Unconventional myosin-VI [OS=Mus musculus]	0	49.252	16	14	92	14	1262	145.7	8.47	17.7	14	FALSE	cell-cell signaling;cell cycle OR cell proliferation;cell organization and biogenesis;stress response;transport;developmental processes;signal transduction;other biological processes	plasma membrane;other membranes;cytosol;cytoskeleton;ER/Golgi;nucleus;other cell component	cytoskeletal activity;other molecular function	Pf00063, Pf16521, Pf21521	17920	ENSMUSG00000033577	Myo6	E9Q3L1; mmu:17920; Q64331	RHOU GTPase cycle; Trafficking of AMPA receptors; Gap junction degradation; RHOBTB1 GTPase cycle; RHOBTB2 GTPase cycle		5	0	0.49	-1.03	0.256645	89.84	6.4007e+06	715283	44.86	65.06	8.61091e+06	5.2691e+06	7.77531e+06	2.58295e+06	1.0673e+06	1.11836e+06	479371	170815	High	High	High	High	High
FALSE	High	Master Protein	P50516	V-type proton ATPase catalytic subunit A [OS=Mus musculus]	0	49.148	38	13	186	13	617	68.3	5.58	42.16	13	FALSE	cell organization and biogenesis;other metabolic processes;transport;other biological processes	plasma membrane;other membranes;cytosol;ER/Golgi;nucleus;other cytoplasmic organelle;other cell component	transporter activity;other molecular function	Pf00006, Pf02874, Pf16886	11964	ENSMUSG00000052459	Atp6v1a	mmu:11964; P50516; Q3TKS0; Q3U5W3; Q3U777; Q3UDZ9; Q3US31; Q8CHX2	Insulin receptor recycling; Amino acids regulate mTORC1; ROS and RNS production in phagocytes; Transferrin endocytosis and recycling; Ion channel transport		5	0	0.773	-0.37	0.679444	78.96	5.90471e+07	2.23468e+07	21.71	78.53	5.22515e+07	4.71088e+07	6.67265e+07	7.56814e+07	6.43542e+07	3.85725e+07	1.14581e+07	1.29465e+07	High	High	High	High	High
FALSE	High	Master Protein	Q01279	Epidermal growth factor receptor [OS=Mus musculus]	0	49.111	15	12	67	12	1210	134.8	6.86	11.46	12	FALSE	cell adhesion;cell cycle OR cell proliferation;cell organization and biogenesis;protein metabolism;other metabolic processes;stress response;developmental processes;signal transduction;other biological processes	plasma membrane;other membranes;ER/Golgi;nucleus;other cytoplasmic organelle;other cell component	signal transduction activity or receptor binding;enzyme regulator activity;cytoskeletal activity;kinase activity;other molecular function	Pf00757, Pf01030, Pf07714, Pf14843, Pf21314	13649	ENSMUSG00000020122	Egfr	mmu:13649; Q01279	Signal transduction by L1; Cargo recognition for clathrin-mediated endocytosis; RAF/MAP kinase cascade; Signaling by ERBB4; SHC1 events in ERBB2 signaling; PIP3 activates AKT signaling; PI3K events in ERBB2 signaling; ERBB2 Regulates Cell Motility; PI5P, PP2A and IER3 Regulate PI3K/AKT Signaling; ERBB2 Activates PTK6 Signaling; Downregulation of ERBB2 signaling; EGFR downregulation; Extra-nuclear…	ErbB signaling pathway; Delta-Notch signaling pathway; Focal adhesion: PI3K-Akt-mTOR signaling pathway; ESC pluripotency pathways; BMP signaling pathway in eyelid development; Alpha 6 beta 4 integrin signaling pathway; Mapk signaling pathway; Regulation of actin cytoskeleton; EGFR1 signaling pathway; Focal adhesion	33	0	0.83	-0.27	0.76503	71.56	2.21272e+07	2.17582e+07	17.75	23.89	1.86158e+07	2.78479e+07	2.05989e+07	2.3769e+07	1.70804e+07	2.62777e+07	2.70298e+07	1.8016e+07	High	High	High	High	High
FALSE	High	Master Protein	O08749	Dihydrolipoyl dehydrogenase, mitochondrial [OS=Mus musculus]	0	49.056	22	8	222	8	509	54.2	7.9	41.86	8	FALSE	protein metabolism;other metabolic processes;developmental processes;other biological processes	cytoskeleton;mitochondrion;nucleus;other cytoplasmic organelle;other cell component	other molecular function	Pf02852, Pf07992	13382	ENSMUSG00000020664	Dld	mmu:13382; O08749; Q3TG55; Q3U5W5; Q3UWP7; Q99LD3	Regulation of pyruvate dehydrogenase (PDH) complex; Signaling by Retinoic Acid; Glycine degradation; Branched-chain amino acid catabolism; Lysine catabolism; Citric acid cycle (TCA cycle)	Fatty acid beta-oxidation; Glycolysis and gluconeogenesis; TCA cycle	11	0	1.517	0.6	0.617456	87.2	1.79492e+08	1.87299e+08	53.87	22.11	1.24048e+08	3.30867e+08	1.01019e+08	2.59716e+08	1.32145e+08	2.23061e+08	1.69976e+08	2.06388e+08	High	High	High	High	High
FALSE	High	Master Protein	Q91VR5	ATP-dependent RNA helicase DDX1 [OS=Mus musculus]	0	49.026	25	11	144	11	740	82.4	7.21	31.2	11	FALSE	cell organization and biogenesis;DNA metabolism;RNA metabolism OR transcription;other metabolic processes;stress response;other biological processes	cytosol;mitochondrion;nucleus;other cell component	nucleic acid binding activity;other molecular function	Pf00270, Pf00271, Pf00622	104721	ENSMUSG00000037149	Ddx1	mmu:104721; Q3TU41; Q91VR5		mRNA processing	1	0	1.392	0.48	0.734146	80.85	3.35256e+07	2.99681e+06	15.78	62.06	2.79988e+07	3.4529e+07	4.09256e+07	3.25514e+07	2.31261e+06	6.2728e+06	1.36152e+06	3.88344e+06	High	High	High	High	High
FALSE	High	Master Protein	Q9DB20	ATP synthase subunit O, mitochondrial [OS=Mus musculus]	0	48.876	49	8	241	8	213	23.3	9.99	40.1	8	FALSE	other metabolic processes;transport	plasma membrane;other membranes;mitochondrion;other cell component	transporter activity;other molecular function	Pf00213	28080	ENSMUSG00000022956	Atp5po	mmu:28080; Q9DB20	Formation of ATP by chemiosmotic coupling; Cristae formation	Oxidative phosphorylation; Electron transport chain	4	0	0.794	-0.33	0.718144	85.08	1.74306e+08	3.59183e+07	32.02	60.42	1.97691e+08	1.32607e+08	2.68983e+08	1.53687e+08	5.75929e+07	7.46412e+07	2.11096e+07	2.24008e+07	High	High	High	High	High
FALSE	High	Master Protein	Q91YH5	Atlastin-3 [OS=Mus musculus]	0	48.876	28	10	121	10	541	60.5	6.1	21.23	10	FALSE	cell organization and biogenesis;stress response;other biological processes	other membranes;ER/Golgi	other molecular function	Pf02263, Pf02841	109168	ENSMUSG00000024759	Atl3	mmu:109168; Q3UGW3; Q8C0L7; Q8C174; Q91YH5; Q99LZ9			0	0	0.756	-0.4	0.6511	72.65	2.61733e+07	3.02371e+07	10.64	31.27	2.55158e+07	2.50859e+07	3.14103e+07	2.68478e+07	2.66252e+07	3.4339e+07	3.62374e+07	1.66592e+07	High	High	High	High	High
FALSE	High	Master Protein	Q99K30	Epidermal growth factor receptor kinase substrate 8-like protein 2 [OS=Mus musculus]	0	48.603	22	12	100	12	729	82.2	7.18	17.65	12	FALSE	signal transduction;other biological processes	plasma membrane;other membranes;cytosol;cytoskeleton;other cell component	enzyme regulator activity;cytoskeletal activity	Pf00018, Pf08416, Pf18016	98845	ENSMUSG00000025504	Eps8l2	mmu:98845; Q91VT7; Q99K30			0	0	0.72	-0.47	0.585229	65.87	2.75024e+07	1.17884e+07	19.99	64.97	2.48026e+07	2.15031e+07	3.0496e+07	3.37888e+07	3.1248e+07	8.88963e+06	1.44899e+07	9.59052e+06	High	High	High	High	High
FALSE	High	Master Protein	Q8VE09	Tetratricopeptide repeat protein 39C [OS=Mus musculus]	0	48.482	28	10	141	10	580	65.4	6.87	20.72	10	FALSE	cell cycle OR cell proliferation;cell organization and biogenesis;developmental processes			Pf10300	72747		Ttc39c	mmu:72747; Q8VE09; Q9CYV6			0	0	3.026	1.6	0.016914	108.49	2.78042e+07	9.85496e+06	48.88	53.08	4.1759e+07	1.85128e+07	4.77449e+07	1.82274e+07	8.6646e+06	2.15425e+07	7.26003e+06	1.12088e+07	High	High	High	High	High
FALSE	High	Master Protein	O08788	Dynactin subunit 1 [OS=Mus musculus]	0	48.454	14	13	74	13	1281	141.6	5.9	10.36	13	FALSE	cell cycle OR cell proliferation;cell organization and biogenesis;transport;developmental processes;other biological processes	other membranes;cytosol;cytoskeleton;nucleus;other cell component	cytoskeletal activity;other molecular function	Pf01302, Pf12455	13191	ENSMUSG00000031865	Dctn1	E9QLJ1; mmu:13191; O08788; Q3TZG7	MHC class II antigen presentation; COPI-mediated anterograde transport; Anchoring of the basal body to the plasma membrane; Regulation of PLK1 Activity at G2/M Transition; Loss of Nlp from mitotic centrosomes; Recruitment of mitotic centrosome proteins and complexes; Recruitment of NuMA to mitotic centrosomes; AURKA Activation by TPX2; HSP90 chaperone cycle for steroid hormone receptors (SHR) in …		11	0	0.01	-6.64	2.9744e-17		1.53404e+06		17.24		1.27327e+06	1.58957e+06	1.91961e+06	1.48045e+06					High	High	High	High	High
FALSE	High	Master Protein	Q99K51	Plastin-3 [OS=Mus musculus]	0	48.441	30	11	107	9	630	70.7	5.62	17.72	11	FALSE	cell organization and biogenesis;developmental processes;other biological processes	plasma membrane;other membranes;cytosol;cytoskeleton;other cell component	cytoskeletal activity;other molecular function	Pf00307, Pf13499	102866	ENSMUSG00000016382	Pls3	B1AX56; mmu:102866; Q3TUZ5; Q99K51			0	0	100	6.64	2.9744e-17			6.65695e+06		54.23					8.28659e+06	1.08804e+07	2.43176e+06	5.3478e+06	High	High	High	High	High
FALSE	High	Master Protein	Q8VEK3	Heterogeneous nuclear ribonucleoprotein U [OS=Mus musculus]	0	48.415	29	13	141	13	800	87.9	6.24	29.09	13	FALSE	cell cycle OR cell proliferation;cell organization and biogenesis;RNA metabolism OR transcription;other metabolic processes;transport;developmental processes;other biological processes	cytosol;cytoskeleton;nucleus;other cell component	cytoskeletal activity;nucleic acid binding activity;other molecular function	Pf00622, Pf02037, Pf13671	51810	ENSMUSG00000039630	Hnrnpu	G3XA10; mmu:51810; Q8VEK3; Q9R205	mRNA Splicing - Major Pathway; Processing of Capped Intron-Containing Pre-mRNA	Mechanisms associated with pluripotency; mRNA processing	4	0	0.528	-0.92	0.173208	74.22	3.43056e+07	3.04753e+06	79.14	20.92	1.68693e+07	6.97645e+07	1.58209e+07	9.26751e+07	3.90091e+06	2.56931e+06	2.63346e+06	3.5267e+06	High	High	High	High	High
FALSE	High	Master Protein	Q8BMF4	Dihydrolipoyllysine-residue acetyltransferase component of pyruvate dehydrogenase complex, mitochondrial [OS=Mus musculus]	0	48.398	28	11	176	11	642	67.9	8.57	34.63	11	FALSE	other metabolic processes	mitochondrion;other cell component	other molecular function	Pf00198, Pf00364, Pf02817	235339	ENSMUSG00000000168	Dlat	mmu:235339; Q8BMF4; Q8K2G8; Q8R339; Q91ZB1	Glyoxylate metabolism and glycine degradation; Regulation of pyruvate dehydrogenase (PDH) complex; Signaling by Retinoic Acid	Glycolysis and gluconeogenesis; TCA cycle	6	0	0.949	-0.08	0.909544	50.53	4.87142e+07	5.36177e+07	16.92	62.51	4.87968e+07	4.86317e+07	3.94429e+07	5.97817e+07	2.88897e+07	5.58754e+07	5.14511e+07	1.22844e+08	High	High	High	High	High
FALSE	High	Master Protein	Q61147	Ceruloplasmin [OS=Mus musculus]	0	48.278	19	12	97	12	1061	121.1	5.85	14.7	12	FALSE	transport;other biological processes	non-structural extracellular;plasma membrane;other membranes;other cell component	other molecular function	Pf00394, Pf07731, Pf07732	12870	ENSMUSG00000003617	Cp	mmu:12870; Q61147; Q6P5C8	Regulation of Insulin-like Growth Factor (IGF) transport and uptake by Insulin-like Growth Factor Binding Proteins (IGFBPs); Post-translational protein phosphorylation; Iron uptake and transport; Metal ion SLC transporters		4	0	0.01	-6.64	2.9744e-17		2.28998e+06		30.67		1.91583e+06	2.96875e+06	1.47716e+06	2737194					High	High	High	High	High
FALSE	High	Master Protein	Q9R111	Guanine deaminase [OS=Mus musculus]	0	48.22	51	12	114	12	454	51	5.53	18.76	12	FALSE	other metabolic processes;other biological processes	cytosol	other molecular function	Pf01979	14544	ENSMUSG00000058624	Gda	mmu:14544; Q9R111	Purine catabolism	Purine metabolism	2	0	1.736	0.8	0.3734	54.41	1.09583e+06	8.14092e+06	46.89	46.83	1.17277e+06	1.48452e+06	1.02394e+06	360601	5.60504e+06	5.99078e+06	1.47687e+07	1.10628e+07	High	High	High	High	High
FALSE	High	Master Protein	P54822	Adenylosuccinate lyase [OS=Mus musculus]	0	48.202	25	10	125	10	484	54.8	7.27	20.15	10	FALSE	other metabolic processes;stress response;other biological processes	cytosol;other cell component	other molecular function	Pf00206, Pf10397	11564	ENSMUSG00000022407	Adsl	mmu:11564; P54822; Q8VCD4	Purine ribonucleoside monophosphate biosynthesis	Purine metabolism	2	0	1.471	0.56	0.585229	54.09	1.01421e+07	2.1641e+06	21.84	49.45	1.0149e+07	6.71265e+06	1.1722e+07	1.01352e+07	1.38359e+06	2.58573e+06	1.81122e+06	4.17969e+06	High	High	High	High	High
FALSE	High	Master Protein	Q924D0	Reticulon-4-interacting protein 1, mitochondrial [OS=Mus musculus]	0	48.079	46	11	93	11	396	43.3	9.2	16.31	11	FALSE	developmental processes;other biological processes	other membranes;mitochondrion	other molecular function	Pf08240, Pf13602	170728		Rtn4ip1	mmu:170728; Q8R1T0; Q924D0			0	0	0.767	-0.38	0.669741	83.8	3.33649e+07	2.96984e+07	29.97	37.46	3.7916e+07	2.88773e+07	5.27621e+07	2.93601e+07	4.06812e+07	3.14684e+07	1.47108e+07	2.80279e+07	High	High	High	High	High
FALSE	High	Master Protein	P45952	Medium-chain specific acyl-CoA dehydrogenase, mitochondrial [OS=Mus musculus]	0	48.071	29	9	358	9	421	46.5	8.37	66.07	9	FALSE	other metabolic processes;stress response;developmental processes;other biological processes	other membranes;mitochondrion;other cell component	other molecular function	Pf00441, Pf02770, Pf02771	11364	ENSMUSG00000062908	Acadm	mmu:11364; P45952; Q64235	mitochondrial fatty acid beta-oxidation of unsaturated fatty acids; Beta oxidation of decanoyl-CoA to octanoyl-CoA-CoA; Beta oxidation of octanoyl-CoA to hexanoyl-CoA	Fatty acid beta-oxidation; PPAR signaling pathway; Mitochondrial long chain fatty acid beta-oxidation	6	0	1.77	0.82	0.390864	65.77	1.50593e+08	2.32496e+08	28.03	70.27	1.56423e+08	2.33067e+08	1.28118e+08	1.44981e+08	1.29941e+08	3.62494e+08	1.49118e+08	5.92895e+08	High	High	High	High	High
FALSE	High	Master Protein	Q99KC8	von Willebrand factor A domain-containing protein 5A [OS=Mus musculus]	0	47.976	22	11	75	11	793	87.1	6.58	11.93	11	FALSE		nucleus		Pf08487, Pf13768	67776	ENSMUSG00000023186	Vwa5a	mmu:67776; Q3TTU2; Q3UVU1; Q3V3F2; Q6UN22; Q8BHA8; Q99KC8; Q9CTV9			0	0	0.787	-0.34	0.817476	61.65	3.60285e+06	1.75684e+06	31.32	32.34	4.11349e+06	4.00847e+06	3.23828e+06	1.86787e+06	1.80047e+06	2.78822e+06	1.34065e+06	1.71427e+06	High	High	High	High	High
FALSE	High	Master Protein	Q9DCU9	4-hydroxy-2-oxoglutarate aldolase, mitochondrial [OS=Mus musculus]	0	47.909	36	10	256	10	321	34.6	7.72	44.3	10	FALSE	other metabolic processes		other molecular function	Pf00701	67432	ENSMUSG00000025176	Hoga1	mmu:67432; Q91W74; Q9CY60; Q9DCU9	Glyoxylate metabolism and glycine degradation		1	0	1.284	0.36	0.833721	91.5	2.28765e+08	2.08677e+08	24.91	44.83	2.77637e+08	1.67008e+08	2.73704e+08	1.91204e+08	2.51918e+08	1.64797e+08	1.72857e+08	4.05155e+08	High	High	High	High	High
FALSE	High	Master Protein	Q9D9V3	Ethylmalonyl-CoA decarboxylase [OS=Mus musculus]	0	47.86	46	11	174	11	322	35.4	7.01	34.74	11	FALSE	other metabolic processes	cytosol	other molecular function	Pf00378	52665	ENSMUSG00000019883	Echdc1	mmu:52665; Q3U8C0; Q3UM30; Q8C185; Q9CTC5; Q9D9V3		Fatty acid biosynthesis	1	0	1.054	0.08	0.99747	47.86	4.4524e+07	3.7562e+07	27.85	36.28	5.3896e+07	2.84499e+07	3.82026e+07	5.18913e+07	6.44654e+07	4.14715e+07	3.40211e+07	2.99596e+07	High	High	High	High	High
FALSE	High	Master Protein	Q99MZ7	Peroxisomal trans-2-enoyl-CoA reductase [OS=Mus musculus]	0	47.798	43	8	219	8	303	32.4	8.29	45.26	8	FALSE	other metabolic processes	other membranes;mitochondrion;other cytoplasmic organelle;other cell component	signal transduction activity or receptor binding;other molecular function	Pf13561	111175	ENSMUSG00000026189	Pecr	mmu:111175; Q99MZ7; Q9CX01; Q9JIF4	Peroxisomal protein import; Alpha-oxidation of phytanate	Fatty acid biosynthesis; Mitochondrial long chain fatty acid beta-oxidation	4	0	0.938	-0.09	0.900656	64.24	5.08903e+07	7.72705e+07	55.35	50.88	3.59823e+07	9.70213e+07	2.78195e+07	7.19749e+07	3.32061e+07	1.06766e+08	1.15041e+08	5.59238e+07	High	High	High	High	High
FALSE	High	Master Protein	Q01768	Nucleoside diphosphate kinase B [OS=Mus musculus]	0	47.712	74	9	268	5	152	17.4	7.5	59.17	9	FALSE	protein metabolism;other metabolic processes;signal transduction;other biological processes	other membranes;cytoskeleton;mitochondrion;nucleus;other cell component	nucleic acid binding activity;kinase activity;other molecular function	Pf00334	18103	ENSMUSG00000020857	Nme2	mmu:18103; Q01768	Neutrophil degranulation; Azathioprine ADME; Interconversion of nucleotide di- and triphosphates; Ribavirin ADME	Mechanisms associated with pluripotency; Purine metabolism	6	4	1.423	0.51	0.703451	71.3	1.56425e+08	7.92755e+07	53.27	83.83	1.89702e+08	1.28985e+08	2.68712e+08	6.50104e+07	2.61667e+08	9.20073e+07	4.6398e+07	6.83055e+07	High	High	High	High	High
FALSE	High	Master Protein	P97372	Proteasome activator complex subunit 2 [OS=Mus musculus]	0	47.63	49	9	125	9	239	27	5.76	28.98	9	FALSE	other biological processes	nucleus;other cell component	enzyme regulator activity;other molecular function	Pf02251, Pf02252	19188; 621823	ENSMUSG00000078153; ENSMUSG00000079197	Psme2	mmu:19188; mmu:621823; O35562; P97372	Downstream TCR signaling; FCERI mediated NF-kB activation; Neddylation; Asymmetric localization of PCP proteins; Degradation of AXIN; Hedgehog 'on' state; Ub-specific processing proteases; Regulation of RUNX3 expression and activity; Antigen processing: Ubiquitination & Proteasome degradation; Autodegradation of Cdh1 by Cdh1:APC/C; APC/C:Cdc20 mediated degradation of Securin; APC/C:Cdh1 mediated …	Proteasome degradation	49	0	1.163	0.22	0.918503	79.16	4.16074e+07	1.16521e+07	50.05	95.1	5.39779e+07	2.45055e+07	7.63987e+07	3.2072e+07	3.0555e+07	4.31158e+07	4.44351e+06	3.98745e+06	High	High	High	High	High
FALSE	High	Master Protein	Q9CQA3	Succinate dehydrogenase [ubiquinone] iron-sulfur subunit, mitochondrial [OS=Mus musculus]	0	47.621	42	10	242	10	282	31.8	8.68	48.24	10	FALSE	other metabolic processes	plasma membrane;other membranes;mitochondrion;nucleus	other molecular function	Pf13085, Pf13534	67680	ENSMUSG00000009863	Sdhb	mmu:67680; Q3TF82; Q9CQA3; Q9DC91	Citric acid cycle (TCA cycle)	Electron transport chain; TCA cycle	3	0	1.033	0.05	0.980652	37.89	3.02843e+07	4.10442e+07	27.21	21.73	3.29642e+07	4.45828e+07	2.78222e+07	2.43965e+07	3.64275e+07	4.62461e+07	2.96253e+07	4.83105e+07	High	High	High	High	High
FALSE	High	Master Protein	Q62167	ATP-dependent RNA helicase DDX3X [OS=Mus musculus]	0	47.593	21	11	160	2	662	73.1	7.18	42.29	11	FALSE	cell-cell signaling;cell cycle OR cell proliferation;cell organization and biogenesis;protein metabolism;RNA metabolism OR transcription;other metabolic processes;stress response;signal transduction;other biological processes	plasma membrane;other membranes;cytosol;cytoskeleton;translational apparatus;nucleus;other cell component	enzyme regulator activity;cytoskeletal activity;translation activity;nucleic acid binding activity;other molecular function	Pf00270, Pf00271	13205	ENSMUSG00000000787	Ddx3x	mmu:13205; O09060; O09143; Q62167	Neutrophil degranulation	mRNA processing	2	4	0.453	-1.14	0.0841668	109.5	1.96211e+07	3.17972e+06	40.77	95.69	1.82157e+07	3.41772e+07	1.34717e+07	2.11349e+07	5.56168e+06	1.1963e+07	1.25634e+06	1.8179e+06	High	High	High	High	High
FALSE	High	Master Protein	Q9DC69	NADH dehydrogenase [ubiquinone] 1 alpha subcomplex subunit 9, mitochondrial [OS=Mus musculus]	0	47.566	34	9	189	9	377	42.5	9.74	39.87	9	FALSE	cell organization and biogenesis;other metabolic processes;other biological processes	other membranes;mitochondrion	other molecular function	Pf05368	66108	ENSMUSG00000000399	Ndufa9	mmu:66108; Q6GTD3; Q99JP9; Q9DC69	Complex I biogenesis	Oxidative phosphorylation; Electron transport chain	4	0	0.718	-0.48	0.580004	66.51	1.25291e+08	8.20001e+07	24.43	55.38	1.46793e+08	1.00521e+08	1.66813e+08	1.06939e+08	1.93168e+08	6.71606e+07	9.34552e+07	7.19491e+07	High	High	High	High	High
FALSE	High	Master Protein	Q9JLI6	Selenocysteine lyase [OS=Mus musculus]	0	47.544	32	9	165	9	432	47.1	6.8	30.17	9	FALSE	other metabolic processes;other biological processes	cytosol;ER/Golgi;other cell component	other molecular function	Pf00266	50880		Scly	mmu:50880; Q8CB57; Q8CB94; Q9JLI6	Metabolism of ingested SeMet, Sec, MeSec into H2Se	Selenium metabolism / selenoproteins	2	0	1.811	0.86	0.361946	60.14	4.19145e+07	2.05406e+07	7.76	30.42	4.14775e+07	4.23562e+07	3.74904e+07	4.53324e+07	1.90993e+07	1.29574e+07	2.20907e+07	2.79532e+07	High	High	High	High	High
FALSE	High	Master Protein	P47754	F-actin-capping protein subunit alpha-2 [OS=Mus musculus]	0	47.461	51	8	117	6	286	32.9	5.85	21.39	8	FALSE	cell organization and biogenesis	other membranes;cytosol;cytoskeleton;other cell component	cytoskeletal activity	Pf01267	12343	ENSMUSG00000015733	Capza2	mmu:12343; P47754	MHC class II antigen presentation; COPI-mediated anterograde transport; HSP90 chaperone cycle for steroid hormone receptors (SHR) in the presence of ligand; COPI-independent Golgi-to-ER retrograde traffic; Factors involved in megakaryocyte development and platelet production; Advanced glycosylation endproduct receptor signaling		6	1	0.864	-0.21	0.823284	84.09	3.44406e+07	2.3612e+07	56.23	47.23	2.38269e+07	6.43361e+07	1.77999e+07	4.9782e+07	1.42721e+07	4.36444e+07	2.233e+07	2.49676e+07	High	High	High	High	High
FALSE	High	Master Protein	Q60991	Cytochrome P450 7B1 [OS=Mus musculus]	0	47.376	24	8	270	8	507	58.4	9.09	46.11	8	FALSE	cell cycle OR cell proliferation;other metabolic processes;developmental processes;signal transduction;other biological processes	other membranes;ER/Golgi;other cell component	other molecular function	Pf00067	13123	ENSMUSG00000039519	Cyp7b1	mmu:13123; Q60991; Q9CZ39	Synthesis of bile acids and bile salts via 7alpha-hydroxycholesterol; Synthesis of bile acids and bile salts via 27-hydroxycholesterol; Endogenous sterols	Metapathway biotransformation; Oxidation by cytochrome P450; Tryptophan metabolism	7	0	1.139	0.19	0.940671	57.58	8.61949e+07	4.87792e+06	11.32	31.27	7.82485e+07	8.14633e+07	9.12012e+07	1.00181e+08	4.90421e+06	7.8195e+06	3.95145e+06	4.85177e+06	High	High	High	High	High
FALSE	High	Master Protein	P30999	Catenin delta-1 [OS=Mus musculus]	0	47.374	20	11	101	11	938	104.9	6.87	17.22	11	FALSE	cell adhesion;cell-cell signaling;cell organization and biogenesis;developmental processes;signal transduction;other biological processes	plasma membrane;other membranes;cytosol;nucleus;other cell component	signal transduction activity or receptor binding;other molecular function	Pf00514	12388	ENSMUSG00000034101; ENSMUSG00000101645	Ctnnd1	mmu:12388; P30999; Q3TSU9; Q80XQ4; Q8CHF8	Adherens junctions interactions; Regulation of CDH11 function; VEGFR2 mediated vascular permeability	EGFR1 signaling pathway; Wnt signaling pathway and pluripotency	5	0	0.01	-6.64	2.9744e-17		993285		76.72		1.34258e+06	732992	3.14988e+06	734867					High	High	High	High	High
FALSE	High	Master Protein	O89079	Coatomer subunit epsilon [OS=Mus musculus]	0	47.229	48	9	122	9	308	34.5	5.06	18.31	9	FALSE	transport;other biological processes	other membranes;ER/Golgi;nucleus	other molecular function	Pf04733	59042	ENSMUSG00000055681	Cope	mmu:59042; O89079; Q9JM65	COPI-dependent Golgi-to-ER retrograde traffic; COPI-mediated anterograde transport		2	0	11.314	3.5	2.23842e-09	125.78	1.34358e+07	4.61959e+06	7.43	82.33	1.34642e+07	1.34075e+07	1.20683e+07	1.4489e+07	2.56147e+06	8.3314e+06	1.42912e+07	2.34102e+06	High	High	High	High	High
FALSE	High	Master Protein	Q9DBG1	Sterol 26-hydroxylase, mitochondrial [OS=Mus musculus]	0	47.155	28	10	134	10	533	60.7	9.14	22.27	10	FALSE	other metabolic processes		other molecular function	Pf00067	104086	ENSMUSG00000026170	Cyp27a1	mmu:104086; Q9DBG1	Synthesis of bile acids and bile salts via 7alpha-hydroxycholesterol; Synthesis of bile acids and bile salts via 24-hydroxycholesterol; Synthesis of bile acids and bile salts via 27-hydroxycholesterol; Endogenous sterols	Metapathway biotransformation; Oxidation by cytochrome P450; PPAR signaling pathway; Cholesterol metabolism with Bloch and Kandutsch-Russell pathways	8	0	0.76	-0.4	0.65792	60.6	2.98144e+07	1.5002e+06	54.62	43.49	4.26006e+07	2.71785e+07	3.27061e+07	7.09114e+06	2.48412e+06	1.99676e+06	979683	1.12713e+06	High	High	High	High	High
FALSE	High	Master Protein	Q91WT9	Cystathionine beta-synthase [OS=Mus musculus]	0	47.153	34	10	185	10	561	61.5	6.48	27.65	10	FALSE	DNA metabolism;other metabolic processes;stress response;developmental processes;other biological processes	nucleus;other cell component	other molecular function	Pf00291, Pf00571	12411	ENSMUSG00000024039	Cbs	mmu:12411; Q91WT9; Q91WU3	Cysteine formation from homocysteine	Folic acid network; One-carbon metabolism and related pathways; Oxidative stress and redox pathway; Glutathione and one-carbon metabolism	5	0	1.457	0.54	0.672283	48.7	1.80949e+08	2.39759e+08	24.34	22.19	1.82234e+08	1.79674e+08	1.28108e+08	2.36305e+08	1.60699e+08	2.53324e+08	2.26921e+08	2.79686e+08	High	High	High	High	High
FALSE	High	Master Protein	P24527	Leukotriene A-4 hydrolase [OS=Mus musculus]	0	47.138	20	9	186	9	611	69	6.42	27.39	9	FALSE	protein metabolism;other metabolic processes;developmental processes;other biological processes	cytosol;nucleus	other molecular function	Pf01433, Pf09127, Pf17900	16993	ENSMUSG00000015889	Lta4h	mmu:16993; P24527; Q3UY71; Q8VDR8	Neutrophil degranulation; Synthesis of Leukotrienes (LT) and Eoxins (EX); Biosynthesis of D-series resolvins; Biosynthesis of E-series 18(S)-resolvins; Biosynthesis of aspirin-triggered D-series resolvins; Biosynthesis of E-series 18(R)-resolvins; Biosynthesis of protectins	Eicosanoid synthesis	8	0	1.312	0.39	0.806056	57.91	3.18558e+07	4.00129e+07	18.77	32.48	3.06288e+07	3.23009e+07	3.14169e+07	4.44017e+07	4.06952e+07	6.19957e+07	2.89037e+07	3.93421e+07	High	High	High	High	High
FALSE	High	Master Protein	Q99PG0	Arylacetamide deacetylase [OS=Mus musculus]	0	46.964	51	12	210	12	398	45.2	7.49	34.78	12	FALSE	other metabolic processes;other biological processes	other membranes;ER/Golgi	other molecular function	Pf07859	67758	ENSMUSG00000027761	Aadac	mmu:67758; Q8VCF2; Q99PG0	Phase I - Functionalization of compounds		1	0	0.624	-0.68	0.374315	86.31	2.33633e+08	1.28952e+08	34.67	53.76	1.83017e+08	1.54669e+08	2.98248e+08	3.22276e+08	1.20475e+08	1.38026e+08	2.40675e+08	5.99057e+07	High	High	High	High	High
FALSE	High	Master Protein	P28843	Dipeptidyl peptidase 4 [OS=Mus musculus]	0	46.933	24	12	170	12	760	87.4	6.42	28.63	12	FALSE	cell adhesion;protein metabolism;other metabolic processes;stress response;signal transduction;other biological processes	non-structural extracellular;plasma membrane;other membranes;other cell component	signal transduction activity or receptor binding;other molecular function	Pf00326, Pf00930, Pf18811	13482	ENSMUSG00000035000	Dpp4	mmu:13482; P28843; Q3U514	Synthesis, secretion, and inactivation of Glucagon-like Peptide-1 (GLP-1); Synthesis, secretion, and inactivation of Glucose-dependent Insulinotropic Polypeptide (GIP)		2	0	0.341	-1.55	0.025527	84.78	3.52743e+06	333266	55.73	72.55	3.88249e+06	7.40972e+06	3.20483e+06	2.05872e+06	953124	288973	219155	384347	High	High	High	High	High
FALSE	High	Master Protein	Q9D662	Protein transport protein Sec23B [OS=Mus musculus]	0	46.877	22	10	102	9	767	86.4	6.96	23.21	10	FALSE	cell organization and biogenesis;transport	other membranes;cytosol;ER/Golgi;other cell component	enzyme regulator activity;other molecular function	Pf00626, Pf04810, Pf04811, Pf04815, Pf08033	27054	ENSMUSG00000027429	Sec23b	A2ANA1; mmu:27054; Q3U6B3; Q99K49; Q9D662; Q9QZ68			0	0	1.148	0.2	0.933415	83.64	1.61404e+07	9.01211e+06	31.7	49.92	1.4472e+07	1.80012e+07	1.021e+07	2.23238e+07	4.71551e+06	1.17164e+07	1.55442e+07	6.93202e+06	High	High	High	High	High
FALSE	High	Master Protein	Q91V76	Ester hydrolase C11orf54 homolog [OS=Mus musculus]	0	46.846	45	10	161	10	315	35	6.29	30.77	10	FALSE		nucleus	other molecular function	Pf08925							0	0	1.355	0.44	0.759236	65.08	4.61622e+07	9.03726e+06	37.74	39.42	7.23014e+07	3.05222e+07	5.52693e+07	3.85558e+07	8.03574e+06	1.01636e+07	7.37288e+06	1.64589e+07	High	High	High	High	High
FALSE	High	Master Protein	P21550	Beta-enolase [OS=Mus musculus]	0	46.777	30	7	975	2	434	47	7.18	188.84	7	FALSE	other metabolic processes	plasma membrane;other membranes;cytosol	other molecular function	Pf00113, Pf03952	13808	ENSMUSG00000060600	Eno3	mmu:13808; P21550	Gluconeogenesis; Glycolysis	Glycolysis and gluconeogenesis	3	0																	High	High	High	High	High
FALSE	High	Master Protein	Q60931	Voltage-dependent anion-selective channel protein 3 [OS=Mus musculus]	0	46.761	41	8	192	7	283	30.7	8.79	32.34	8	FALSE	cell-cell signaling;cell cycle OR cell proliferation;cell organization and biogenesis;stress response;transport;other biological processes	other membranes;mitochondrion;ER/Golgi	transporter activity;other molecular function	Pf01459	22335	ENSMUSG00000008892	Vdac3	mmu:22335; Q60931; Q8BNG2	Ub-specific processing proteases		1	0	0.555	-0.85	0.22472	68.02	3.94912e+07	1.67731e+07	47.47	77.47	5.5632e+07	5.27047e+07	2.95904e+07	1.73985e+07	2.12528e+07	5.11302e+07	1.05411e+07	1.32377e+07	High	High	High	High	High
FALSE	High	Master Protein	Q8VCT3	Aminopeptidase B [OS=Mus musculus]	0	46.707	21	9	123	9	650	72.4	5.35	27.87	9	FALSE	protein metabolism;other metabolic processes;other biological processes	non-structural extracellular;plasma membrane;other membranes;other cell component	other molecular function	Pf01433, Pf09127, Pf17900	215615	ENSMUSG00000041926	Rnpep	mmu:215615; Q3TX27; Q8VCT3		mRNA processing	1	0	0.927	-0.11	0.890975	82.88	4.51459e+07	1.92079e+07	23.18	53.13	4.26573e+07	2.87436e+07	4.77797e+07	5.11791e+07	1.67559e+07	4.40449e+07	1.6121e+07	2.20187e+07	High	High	High	High	High
FALSE	High	Master Protein	P52760	2-iminobutanoate/2-iminopropanoate deaminase [OS=Mus musculus]	0	46.696	90	10	498	10	135	14.2	8.68	137.9	10	FALSE	RNA metabolism OR transcription;other metabolic processes;other biological processes	cytosol;mitochondrion;nucleus;other cytoplasmic organelle;other cell component	nucleic acid binding activity;other molecular function	Pf01042	15473	ENSMUSG00000022323	Rida	mmu:15473; P52760; Q569N4	Threonine catabolism		1	0	1.327	0.41	0.791008	65.07	1.27797e+08	1.42987e+08	28.52	60.87	1.18301e+08	1.83236e+08	9.3394e+07	1.38056e+08	4.49853e+07	1.05057e+08	1.94611e+08	2.46034e+08	High	High	High	High	High
FALSE	High	Master Protein	P09405	Nucleolin [OS=Mus musculus]	0	46.668	18	12	125	12	707	76.7	4.75	33.87	12	FALSE	transport;developmental processes;other biological processes	plasma membrane;nucleus;other cell component	signal transduction activity or receptor binding;nucleic acid binding activity;other molecular function	Pf00076	17975	ENSMUSG00000026234	Ncl	mmu:17975; P09405; Q548M9; Q61991; Q8BQD8; Q99K50	Major pathway of rRNA processing in the nucleolus and cytosol	Mechanisms associated with pluripotency; mRNA processing	3	0	0.972	-0.04	0.92906	57.97	3.63021e+07	2.82932e+07	30.24	49.2	3.06025e+07	5.19919e+07	2.69093e+07	4.30633e+07	2.1244e+07	3.76815e+07	5.56853e+07	2.04998e+07	High	High	High	High	High
FALSE	High	Master Protein	Q8K0C4	Lanosterol 14-alpha demethylase [OS=Mus musculus]	0	46.593	32	10	96	10	503	56.7	8.41	19.14	10	FALSE	other metabolic processes;other biological processes	other membranes;ER/Golgi;other cell component	other molecular function	Pf00067	13121	ENSMUSG00000001467	Cyp51a1	mmu:13121; Q8BSQ7; Q8K0C4; Q9JIP8; Q9JIY3	Cholesterol biosynthesis; Endogenous sterols	Cholesterol biosynthesis; Metapathway biotransformation; Oxidation by cytochrome P450	5	0	0.696	-0.52	0.536006	92.2	4.23659e+07	1.91151e+07	39.29	101.39	4.40532e+07	2.15945e+07	6.19464e+07	4.07433e+07	7.33312e+07	2.3902e+07	1.52869e+07	5.98931e+06	High	High	High	High	High
FALSE	High	Master Protein	Q8K411	Presequence protease, mitochondrial [OS=Mus musculus]	0	46.3	22	11	92	11	1036	117.3	7.2	17.35	11	FALSE	protein metabolism;other metabolic processes	mitochondrion	other molecular function	Pf00675, Pf05193, Pf08367	69617	ENSMUSG00000021193	Pitrm1	mmu:69617; Q3THC4; Q3TJI1; Q3TPP0; Q3URQ8; Q4KUG2; Q4KUG3; Q6ZPX6; Q8K411; Q922N1; Q9CV63	Mitochondrial protein import		1	0	0.736	-0.44	0.61413	42.34	2.95728e+07	5.22667e+06	11.52	69.01	2.46981e+07	2.92274e+07	2.99223e+07	3.28176e+07	1.54766e+07	5.03503e+06	5.42562e+06	4.51894e+06	High	High	High	High	High
FALSE	High	Master Protein	Q8CFX1	GDH/6PGL endoplasmic bifunctional protein [OS=Mus musculus]	0	46.246	23	10	100	10	789	88.9	6.93	22.95	10	FALSE	other metabolic processes;other biological processes	cytosol;ER/Golgi	other molecular function	Pf00479, Pf01182, Pf02781	100198	ENSMUSG00000028980	H6pd	A2A7A9; B2KGW7; mmu:100198; Q8BLH1; Q8CFX1			0	0	0.677	-0.56	0.618666	87.25	1.44302e+07	1.26663e+06	54.56	49.87	1.42719e+07	1.45903e+07	2.31007e+07	4.32406e+06	1.05372e+06	1.52255e+06	746775	2.3782e+06	High	High	High	High	High
FALSE	High	Master Protein	O54734	Dolichyl-diphosphooligosaccharide--protein glycosyltransferase 48 kDa subunit [OS=Mus musculus]	0	46.219	46	13	137	13	441	49	5.83	30.09	13	FALSE	protein metabolism;other metabolic processes;other biological processes	other membranes;ER/Golgi;other cell component	enzyme regulator activity	Pf03345	13200	ENSMUSG00000028757	Ddost	mmu:13200; O54734; Q8C4P7	Neutrophil degranulation		1	0	0.847	-0.24	0.865528	47.37	1.15263e+07	6.55908e+06	37.76	23.36	1.2395e+07	1.62798e+07	1.07185e+07	5.95011e+06	7.25635e+06	7.6714e+06	5.9288e+06	4.40366e+06	High	High	High	High	High
FALSE	High	Master Protein	Q8K182	Complement component C8 alpha chain [OS=Mus musculus]	0	46.162	29	10	83	10	587	66	6.54	18.77	10	FALSE	stress response;other biological processes	non-structural extracellular;plasma membrane;other membranes	other molecular function	Pf00057, Pf00090, Pf01823, Pf21195	230558	ENSMUSG00000035031	C8a	mmu:230558; Q8CHJ9; Q8CHK1; Q8K182	Regulation of Complement cascade; Terminal pathway of complement	Complement activation, classical pathway	3	0	0.802	-0.32	0.845389	55.8	4.78211e+06	4.23068e+06	39.88	38.62	4.58499e+06	8.01046e+06	4.9877e+06	3.09495e+06	3.24525e+06	5.51533e+06	2.56392e+06	5.95866e+06	High	High	High	High	High
FALSE	High	Master Protein	Q8QZY1	Eukaryotic translation initiation factor 3 subunit L [OS=Mus musculus]	0	46.076	21	8	77	8	564	66.6	6.44	14.18	8	FALSE	cell organization and biogenesis;protein metabolism;other metabolic processes;other biological processes	translational apparatus;nucleus;other cell component	nucleic acid binding activity	Pf10255	223691	ENSMUSG00000033047	Eif3l	mmu:223691; Q3THF8; Q3TJ04; Q8QZY1; Q91YE4	L13a-mediated translational silencing of Ceruloplasmin expression; Formation of a pool of free 40S subunits; GTP hydrolysis and joining of the 60S ribosomal subunit; Translation initiation complex formation; Formation of the ternary complex, and subsequently, the 43S complex; Ribosomal scanning and start codon recognition		6	0	0.873	-0.2	0.900656	72.63	2.23372e+06	1.71232e+06	53.59	44.54	2.42512e+06	4.93666e+06	2.05742e+06	1.64323e+06	1.8125e+06	3.54696e+06	1.61768e+06	1.55132e+06	High	High	High	High	High
FALSE	High	Master Protein	Q91YP2	Neurolysin, mitochondrial [OS=Mus musculus]	0	46.068	23	12	70	12	704	80.4	6.44	12.92	12	FALSE	protein metabolism;other metabolic processes;other biological processes	plasma membrane;other membranes;cytosol;mitochondrion	other molecular function	Pf01432	75805	ENSMUSG00000021710	Nln	mmu:75805; Q3UJP1; Q8R3F4; Q91YP2	Peptide ligand-binding receptors		1	0	1.129	0.17	0.904756	47.96	1.88047e+06	2.2201e+06	33.18	32.8	2.26528e+06	2.98416e+06	1.56102e+06	1.52182e+06	1.78158e+06	2.76656e+06	1.70002e+06	3.31616e+06	High	High	High	High	High
FALSE	High	Master Protein	Q80XN0	D-beta-hydroxybutyrate dehydrogenase, mitochondrial [OS=Mus musculus]	0	45.974	45	10	405	10	343	38.3	9.01	84.64	10	FALSE	other metabolic processes	other membranes;mitochondrion;other cell component	other molecular function	Pf00106	71911	ENSMUSG00000046598	Bdh1	mmu:71911; Q3UJS9; Q3UL45; Q80XN0; Q8BK53; Q8R0C8	Synthesis of Ketone Bodies; Utilization of Ketone Bodies	Synthesis and degradation of ketone bodies	3	0	0.58	-0.79	0.27575	53.59	8.58873e+07	4.47833e+07	36.45	31.72	1.05148e+08	1.24238e+08	7.01545e+07	5.36147e+07	5.9877e+07	5.35976e+07	3.74186e+07	2.89534e+07	High	High	High	High	High
FALSE	High	Master Protein	Q9WVM8	Kynurenine/alpha-aminoadipate aminotransferase, mitochondrial [OS=Mus musculus]	0	45.922	31	8	226	8	425	47.6	8.25	55.51	8	FALSE	other metabolic processes		other molecular function	Pf00155	23923	ENSMUSG00000057228	Aadat	mmu:23923; Q9WVM8	Lysine catabolism; Tryptophan catabolism	Tryptophan metabolism	3	0	1.986	0.99	0.240914	76.91	6.49665e+07	1.17271e+08	31.84	34.55	3.15693e+07	6.11415e+07	7.27017e+07	6.90307e+07	5.2726e+07	1.07921e+08	1.3134e+08	1.27431e+08	High	High	High	High	High
FALSE	High	Master Protein	P46425	Glutathione S-transferase P 2 [OS=Mus musculus]	0	45.876	50	6	381	1	210	23.5	7.87	87.33	6	FALSE	other metabolic processes;other biological processes	cytosol;mitochondrion;other cell component	other molecular function	Pf02798, Pf14497	14869	ENSMUSG00000038155	Gstp2	mmu:14869; P46425; Q505C3		Oxidative stress and redox pathway; Exercise-induced circadian regulation	2	0	0.01	-6.64	2.9744e-17		933308		57.06		896496	1.609e+06	971632	293735					High	High	High	High	n/a
FALSE	High	Master Protein	Q9Z2G6	Protein sel-1 homolog 1 [OS=Mus musculus]	0	45.844	27	11	71	11	790	88.3	5.57	9.34	11	FALSE	protein metabolism;other metabolic processes;stress response;transport;signal transduction	other membranes;ER/Golgi		Pf00040, Pf08238	20338	ENSMUSG00000020964	Sel1l	mmu:20338; Q9DBD8; Q9Z2G6	ABC-family proteins mediated transport; Hedgehog ligand biogenesis		2	0	1.032	0.05	0.970668	36.4	1.19813e+07	6.04967e+06	12.52	12.9	1.13177e+07	1.39097e+07	1.26838e+07	1.04715e+07	6.25453e+06	6.28592e+06	5.85152e+06	4.69492e+06	High	High	High	High	High
FALSE	High	Master Protein	P50136	2-oxoisovalerate dehydrogenase subunit alpha, mitochondrial [OS=Mus musculus]	0	45.757	38	9	149	9	442	50.3	8.06	36.42	9	FALSE	other metabolic processes	mitochondrion	other molecular function	Pf00676			Bckdha	P50136	Glyoxylate metabolism and glycine degradation; Branched-chain amino acid catabolism		2	0	1.334	0.42	0.78257	55.36	7.5994e+07	9.50236e+07	24.17	24.79	6.66777e+07	7.23344e+07	7.98389e+07	1.11367e+08	1.37473e+08	7.9199e+07	9.09742e+07	9.92532e+07	High	High	High	High	High
FALSE	High	Master Protein	P23492	Purine nucleoside phosphorylase [OS=Mus musculus]	0	45.705	45	9	129	9	289	32.3	6.16	35.31	9	FALSE	cell cycle OR cell proliferation;cell organization and biogenesis;DNA metabolism;other metabolic processes;stress response;signal transduction;other biological processes	non-structural extracellular;cytosol;other cell component	other molecular function	Pf01048	18950		Pnp	mmu:18950; P23492; Q4FJT6	Neutrophil degranulation; Purine salvage; Purine catabolism; Ribavirin ADME	Purine metabolism	5	0	0.698	-0.52	0.539439	96.38	5.96794e+07	4.25167e+07	29.14	44.51	6.68541e+07	9.18624e+07	5.32747e+07	4.98349e+07	4.10376e+07	4.40492e+07	4.0187e+07	8.94254e+07	High	High	High	High	High
FALSE	High	Master Protein	Q9WTP6	Adenylate kinase 2, mitochondrial [OS=Mus musculus]	0	45.685	47	10	159	10	239	26.5	7.39	28.33	10	FALSE	other metabolic processes	cytoskeleton;mitochondrion;other cell component	kinase activity;other molecular function	Pf00406, Pf05191	11637	ENSMUSG00000028792	Ak2	A2A820; mmu:11637; Q3THT3; Q3TI11; Q3TKI6; Q8C7I9; Q9CY37; Q9WTP6	Interconversion of nucleotide di- and triphosphates	Purine metabolism	2	0	1.553	0.63	0.587465	53.24	9.29731e+07	1.24242e+08	20.7	24.04	9.19746e+07	9.39825e+07	6.44848e+07	1.09196e+08	1.17285e+08	1.05104e+08	1.3161e+08	1.78199e+08	High	High	High	High	High
FALSE	High	Master Protein	P99029	Peroxiredoxin-5, mitochondrial [OS=Mus musculus]	0	45.646	57	10	231	10	210	21.9	8.85	62	10	FALSE	other metabolic processes;stress response;other biological processes	cytosol;nucleus;other cytoplasmic organelle;other cell component	signal transduction activity or receptor binding;enzyme regulator activity;nucleic acid binding activity;other molecular function	Pf08534	54683	ENSMUSG00000024953	Prdx5	mmu:54683; P99029; Q9QX45; Q9QZ75	TP53 Regulates Metabolic Genes; Detoxification of Reactive Oxygen Species	Oxidative stress and redox pathway	3	0	1.093	0.13	0.97276	77.07	1.1378e+08	6.77943e+07	16.45	16.83	1.18697e+08	1.43335e+08	9.80883e+07	1.09066e+08	7.31278e+07	7.47242e+07	5.09052e+07	6.28499e+07	High	High	High	High	High
FALSE	High	Master Protein	Q8BML9	Glutamine--tRNA ligase [OS=Mus musculus]	0	45.528	26	13	82	13	775	87.6	7.31	12.89	13	FALSE	protein metabolism;RNA metabolism OR transcription;other metabolic processes;developmental processes;other biological processes	cytosol;other cell component	enzyme regulator activity;nucleic acid binding activity;other molecular function	Pf00749, Pf03950, Pf04557, Pf04558, Pf20974	97541	ENSMUSG00000032604	Qars1	mmu:97541; Q3TN94; Q8BML9; Q8BU21			0	0	0.853	-0.23	0.900656	74.64	5.56339e+06	91450.7	58.03	52.96	6.53314e+06	4.73758e+06	8.05786e+06	1.15509e+06	123041	180248	56996.1	67971.2	High	High	High	High	High
FALSE	High	Master Protein	P48036	Annexin A5 [OS=Mus musculus]	0	45.512	39	10	172	10	319	35.7	4.96	37.29	10	FALSE	stress response;transport;other biological processes	non-structural extracellular;plasma membrane;other membranes;cytoskeleton;ER/Golgi;other cell component	signal transduction activity or receptor binding;transporter activity;other molecular function	Pf00191	11747	ENSMUSG00000027712	Anxa5	mmu:11747; P48036; Q3U5Q1; Q3U5X4; Q3U8K1; Q3UGV0; Q99LA1	Platelet degranulation	Prostaglandin synthesis and regulation	2	0	1.012	0.02	0.963124	74.98	1.55247e+08	1.72023e+08	71.34	19.33	1.02401e+08	2.01783e+08	1.19443e+08	4.34854e+08	1.2368e+08	1.92465e+08	1.88342e+08	1.57118e+08	High	High	High	High	High
FALSE	High	Master Protein	Q8K0E8	Fibrinogen beta chain [OS=Mus musculus]	0	45.447	27	10	175	10	481	54.7	7.08	35.55	10	FALSE	cell adhesion;cell organization and biogenesis;protein metabolism;other metabolic processes;stress response;other biological processes	non-structural extracellular;plasma membrane;other membranes;ER/Golgi;other cell component	signal transduction activity or receptor binding;other molecular function	Pf00147, Pf08702	110135	ENSMUSG00000033831	Fgb	mmu:110135; Q8K0E8; Q91ZP1	Platelet degranulation ; MAP2K and MAPK activation; Integrin cell surface interactions; Common Pathway of Fibrin Clot Formation; GRB2:SOS provides linkage to MAPK signaling for Integrins ; p130Cas linkage to MAPK signaling for integrins; Regulation of TLR by endogenous ligand	Blood clotting cascade; Fibrin complement receptor 3 signaling pathway	10	0	0.832	-0.27	0.768062	78.27	6.07356e+07	2.17788e+07	23.68	55.24	5.07812e+07	7.26412e+07	7.57726e+07	4.74689e+07	3.60364e+07	3.59584e+07	1.31907e+07	1.22257e+07	High	High	High	High	High
FALSE	High	Master Protein	P70398	Probable ubiquitin carboxyl-terminal hydrolase FAF-X [OS=Mus musculus]	0	45.326	10	13	73	13	2559	290.5	5.87	14.32	13	FALSE	cell cycle OR cell proliferation;cell organization and biogenesis;protein metabolism;other metabolic processes;transport;developmental processes;signal transduction;other biological processes	cytosol;cytoskeleton;nucleus;other cell component	other molecular function	Pf00443, Pf12030	22284		Usp9x	E9QLY0; mmu:22284; P70398; Q62497	Peroxisomal protein import; Downregulation of SMAD2/3:SMAD4 transcriptional activity; Ub-specific processing proteases; RHOU GTPase cycle; RHOV GTPase cycle; Synthesis of active ubiquitin: roles of E1 and E2 enzymes		6	0	0.873	-0.2	0.865528	64.85	132889	167678	37.23	92	159575	228503	110666	107891	597131	262838	106971	73595.8	High	High	High	High	High
FALSE	High	Master Protein	P15508	Spectrin beta chain, erythrocytic [OS=Mus musculus]	0	45.285	11	12	43	12	2128	245.1	5.33	5.44	12	FALSE	cell organization and biogenesis;other metabolic processes;other biological processes	plasma membrane;other membranes;cytosol;cytoskeleton;other cell component	cytoskeletal activity	Pf00307, Pf00435			Sptb	P15508	RAF/MAP kinase cascade; NCAM signaling for neurite out-growth; Interaction between L1 and Ankyrins; COPI-mediated anterograde transport		4	0					6.76288e+06	132779	34.92	34.08	7.09486e+06	6.44643e+06	3.90994e+06	9.67324e+06	134098	216432	131473	100448	High	High	High	High	High
FALSE	High	Master Protein	Q9JMA1	Ubiquitin carboxyl-terminal hydrolase 14 [OS=Mus musculus]	0	45.236	36	10	91	10	493	56	5.24	15.16	10	FALSE	cell-cell signaling;protein metabolism;other metabolic processes;stress response;other biological processes	plasma membrane;other membranes;cytosol;other cell component	enzyme regulator activity;other molecular function	Pf00443	59025	ENSMUSG00000047879	Usp14	mmu:59025; Q543U5; Q923F2; Q9D0L0; Q9JMA1	Ub-specific processing proteases; Regulation of NF-kappa B signaling		2	0	0.994	-0.01	0.984049	42.96	1.20701e+07	624807	58.14	16.33	1.44721e+07	8.30048e+06	2.77902e+07	1.00668e+07	691361	667011	472643	585272	High	High	High	High	High
FALSE	High	Master Protein	P17225	Polypyrimidine tract-binding protein 1 [OS=Mus musculus]	0	45.197	34	11	271	10	555	59.3	9.16	51.04	11	FALSE	DNA metabolism;RNA metabolism OR transcription;other metabolic processes;developmental processes;other biological processes	nucleus;other cell component	nucleic acid binding activity;other molecular function	Pf00076, Pf11835, Pf13893	19205	ENSMUSG00000006498	Ptbp1	mmu:19205; P17225; Q8BGJ5; Q922I7	mRNA Splicing - Major Pathway; Processing of Capped Intron-Containing Pre-mRNA; FGFR2 alternative splicing	mRNA processing	4	1	0.753	-0.41	0.644534	63.64	1.45573e+08	1.10729e+08	19.44	38.38	1.02334e+08	1.47762e+08	1.43417e+08	1.67162e+08	1.38134e+08	8.87606e+07	1.49176e+08	6.01759e+07	High	High	High	High	High
FALSE	High	Master Protein	Q61768	Kinesin-1 heavy chain [OS=Mus musculus]	0	45.175	17	10	84	10	963	109.5	6.44	12.71	10	FALSE	cell cycle OR cell proliferation;cell organization and biogenesis;stress response;transport;developmental processes;other biological processes	other membranes;cytosol;cytoskeleton;mitochondrion;other cytoplasmic organelle;other cell component	cytoskeletal activity;other molecular function	Pf00225	16573	ENSMUSG00000006740	Kif5b	mmu:16573; O08711; Q5BL10; Q61580; Q61768	COPI-dependent Golgi-to-ER retrograde traffic; Kinesins; MHC class II antigen presentation; RHO GTPases activate KTN1	Insulin signaling	5	0	0.83	-0.27	0.8795	60.28	7.88895e+06	575267	42.53	60.23	1.30728e+07	5.41481e+06	1.05894e+07	5.87714e+06	640169	1.29415e+06	330692	516945	High	High	High	High	High
FALSE	High	Master Protein	O09061	Proteasome subunit beta type-1 [OS=Mus musculus]	0	45.157	54	9	229	9	240	26.4	7.81	50.67	9	FALSE	protein metabolism;other metabolic processes	cytosol;nucleus;other cell component		Pf00227	19170	ENSMUSG00000014769	Psmb1	mmu:19170; O09061; Q62038; Q62039	Downstream TCR signaling; FCERI mediated NF-kB activation; Neutrophil degranulation; Neddylation; Asymmetric localization of PCP proteins; Degradation of AXIN; Hedgehog 'on' state; Ub-specific processing proteases; Regulation of RUNX3 expression and activity; Antigen processing: Ubiquitination & Proteasome degradation; Autodegradation of Cdh1 by Cdh1:APC/C; APC/C:Cdc20 mediated degradation of Sec…	Proteasome degradation	50	0	1.143	0.19	0.937427	80.58	2.62426e+07	2.30217e+07	29.9	35.88	2.92404e+07	2.77185e+07	2.48452e+07	1.3495e+07	2.7146e+07	2.45074e+07	1.01552e+07	2.1626e+07	High	High	High	High	High
FALSE	High	Master Protein	Q64516	Glycerol kinase [OS=Mus musculus]	0	45.113	29	10	116	10	559	61.2	5.87	26.86	10	FALSE	other metabolic processes;other biological processes	other membranes;cytosol;mitochondrion	kinase activity;other molecular function	Pf00370, Pf02782	14933	ENSMUSG00000025059	Gk	B1ASZ1; mmu:14933; Q64516; Q8C2M1; Q8C8X0	Triglyceride biosynthesis	Fatty acid beta-oxidation; PPAR signaling pathway; Triacylglyceride synthesis	4	0	1.11	0.15	0.961237	86.1	2.72564e+07	2.04622e+07	57.59	71.51	4.30825e+07	1.72439e+07	5.09599e+07	1.49268e+07	5.29693e+07	2.00617e+07	1.01874e+07	2.08707e+07	High	High	High	High	High
FALSE	High	Master Protein	Q91WG0	Acylcarnitine hydrolase [OS=Mus musculus]	0	45.072	22	7	122	6	561	62.4	5.69	24.34	7	FALSE	other metabolic processes;other biological processes	ER/Golgi;other cell component	other molecular function	Pf00135	234671	ENSMUSG00000061825	Ces2c	mmu:234671; Q91WG0			0	0	3.886	1.96	0.00202387	43.22	1.56654e+06	1.06193e+07	37.73	29.25	1.61654e+06	1.5181e+06	731802	2.0845e+06	8.9064e+06	1.52705e+07	8.25561e+06	1.26617e+07	High	High	High	High	High
FALSE	High	Master Protein	Q99J39	Malonyl-CoA decarboxylase, mitochondrial [OS=Mus musculus]	0	45.008	24	8	106	8	492	54.7	8.94	25.69	8	FALSE	other metabolic processes;stress response;other biological processes	mitochondrion;other cytoplasmic organelle;other cell component	other molecular function	Pf05292, Pf17408	56690	ENSMUSG00000074064	Mlycd	mmu:56690; Q7TNL6; Q99J39	Peroxisomal protein import; Beta-oxidation of very long chain fatty acids		2	0	0.991	-0.01	0.983353	46.32	7.20743e+06	1.22194e+07	35.21	27.59	7.7114e+06	1.05682e+07	6.73639e+06	4.32458e+06	1.03454e+07	1.41348e+07	1.81426e+07	1.05635e+07	High	High	High	High	High
FALSE	High	Master Protein	Q91X34	Bile acid-CoA:amino acid N-acyltransferase [OS=Mus musculus]	0	44.961	35	7	200	7	420	46.5	6.68	40.87	7	FALSE	other metabolic processes;developmental processes;other biological processes	cytosol;other cytoplasmic organelle	other molecular function	Pf04775, Pf08840	12012	ENSMUSG00000039653	Baat	A2AKK7; mmu:12012; O08833; Q8C1I3; Q91X34	Recycling of bile acids and salts; Peroxisomal protein import; Synthesis of bile acids and bile salts via 7alpha-hydroxycholesterol	Metapathway biotransformation; One-carbon metabolism and related pathways	5	0	0.346	-1.53	0.00984961	91.48	2.10995e+08	4.01476e+07	33.72	62.85	2.34666e+08	1.5702e+08	3.34459e+08	1.8971e+08	1.06263e+08	4.57734e+07	3.52133e+07	3.29364e+07	High	High	High	High	High
FALSE	High	Master Protein	Q60936	Atypical kinase COQ8A, mitochondrial [OS=Mus musculus]	0	44.942	23	11	112	11	645	71.7	6.54	17.68	11	FALSE	other metabolic processes	other membranes	kinase activity;other molecular function	Pf03109	67426	ENSMUSG00000026489	Coq8a	mmu:67426; Q60936; Q8K0M1; Q9D657; Q9DBR5; Q9JHR3			0	0	0.832	-0.26	0.799242	64	2.26313e+07	498461	15.92	56.09	2.81792e+07	1.92917e+07	2.23584e+07	2.29076e+07	768148	676463	367298	167442	High	High	High	High	High
FALSE	High	Master Protein	Q91WL5	Cytochrome P450 4A12A [OS=Mus musculus]	0	44.934	26	10	137	8	508	58.3	9.13	37.86	10	FALSE	other metabolic processes;developmental processes	non-structural extracellular;plasma membrane;other membranes;ER/Golgi;other cell component	other molecular function	Pf00067	277753	ENSMUSG00000066071	Cyp4a12a	A2A973; mmu:277753; Q3UNE4; Q6P931; Q8N7N3; Q91WL5		PPAR signaling pathway; Eicosanoid metabolism via cyclooxygenases (COX); Eicosanoid metabolism via cytochrome P450 monooxygenases	3	2	0.667	-0.59	0.464499	65.79	6.96126e+07	2.16187e+07	29.96	116.27	8.16645e+07	4.01936e+07	8.06463e+07	6.00885e+07	1.04272e+08	2.60616e+07	1.79332e+07	5.49343e+06	High	High	High	High	High
FALSE	High	Master Protein	P40936	Indolethylamine N-methyltransferase [OS=Mus musculus]	0	44.84	43	8	138	8	264	29.4	6.39	36.1	8	FALSE	other metabolic processes;other biological processes	cytosol	other molecular function	Pf01234	21743	ENSMUSG00000003477	Inmt	mmu:21743; P40936; Q9CZ50		Methylation; Metapathway biotransformation; Tryptophan metabolism	3	0	1.803	0.85	0.368506	59.53	6.41892e+07	1.02439e+08	48.82	65.02	5.45172e+07	7.55772e+07	3.74079e+07	1.18198e+08	3.59994e+07	1.01168e+08	2.14382e+08	1.03725e+08	High	High	High	High	High
FALSE	High	Master Protein	E9Q7G0	Nuclear mitotic apparatus protein 1 [OS=Mus musculus]	0	44.821	11	14	59	14	2094	235.5	5.87	7.12	14	FALSE	cell cycle OR cell proliferation;cell organization and biogenesis;other biological processes	plasma membrane;other membranes;cytosol;cytoskeleton;nucleus;other cell component	cytoskeletal activity;other molecular function	Pf21670	101706	ENSMUSG00000066306	Numa1	E9Q7G0; mmu:101706; Q80Y35	Recruitment of NuMA to mitotic centrosomes; Mitotic Prophase		2	0	1.179	0.24	0.841434	70.32	1.06189e+07	3.57448e+06	33.96	40.47	1.06526e+07	6.01451e+06	1.05854e+07	1.47404e+07	4.9559e+06	3.34006e+06	1.6136e+06	3.82536e+06	High	High	High	High	High
FALSE	High	Master Protein	Q9DCS3	Enoyl-[acyl-carrier-protein] reductase, mitochondrial [OS=Mus musculus]	0	44.766	42	9	153	9	373	40.3	9.07	34.22	9	FALSE	other metabolic processes	cytosol;nucleus	signal transduction activity or receptor binding;other molecular function	Pf00107, Pf08240	26922	ENSMUSG00000028910	Mecr	mmu:26922; Q99L39; Q9DCS3	Beta oxidation of decanoyl-CoA to octanoyl-CoA-CoA	Fatty acid biosynthesis	2	0	1.244	0.31	0.863879	41.78	7.44513e+07	1.03933e+08	17.04	17.86	6.75298e+07	7.90432e+07	7.01261e+07	9.70861e+07	8.70515e+07	1.0069e+08	1.32605e+08	1.07282e+08	High	High	High	High	High
FALSE	High	Master Protein	Q9CQ60	6-phosphogluconolactonase [OS=Mus musculus]	0	44.666	63	10	225	10	257	27.2	5.85	43.76	10	FALSE	other metabolic processes	cytosol	other molecular function	Pf01182	66171	ENSMUSG00000031807	Pgls	mmu:66171; Q3TA62; Q9CQ60	Pentose phosphate pathway	Pentose phosphate pathway	2	0	1.014	0.02	0.965831	21.15	1.10118e+08	9.54429e+07	24.86	9.55	1.10136e+08	8.14773e+07	1.10101e+08	1.4977e+08	9.11955e+07	1.04372e+08	9.98882e+07	8.4036e+07	High	High	High	High	High
FALSE	High	Master Protein	P06684	Complement C5 [OS=Mus musculus]	0	44.643	11	11	61	11	1680	188.8	6.81	12.05	11	FALSE	stress response;developmental processes;other biological processes	non-structural extracellular;plasma membrane;other membranes	enzyme regulator activity	Pf00207, Pf01759, Pf01821, Pf01835, Pf07677, Pf07678, Pf07703, Pf17789, Pf17790, Pf17791, Pf21309	15139	ENSMUSG00000026874	C5	A2AS36; mmu:15139; P06684	Regulation of Complement cascade; G alpha (i) signalling events; Terminal pathway of complement; Peptide ligand-binding receptors; Activation of C3 and C5	Oxidative damage response; Complement activation, classical pathway; Spinal cord injury	8	0	0.01	-6.64	2.9744e-17		5.42026e+06		88.58		6.65472e+06	4.41479e+06	1.67752e+07	1.77106e+06					High	High	High	High	High
FALSE	High	Master Protein	Q9WUZ9	Ectonucleoside triphosphate diphosphohydrolase 5 [OS=Mus musculus]	0	44.52	35	9	164	9	427	47.1	5.29	37.96	9	FALSE	protein metabolism;other metabolic processes	non-structural extracellular;other membranes;ER/Golgi	other molecular function	Pf01150	12499	ENSMUSG00000021236	Entpd5	mmu:12499; O70214; Q544J4; Q8BR23; Q8CD29; Q9WUZ9	Phosphate bond hydrolysis by NTPDase proteins	Purine metabolism	2	0	1.141	0.19	0.938845	83.78	5.74816e+07	7.78615e+07	39.96	90.1	7.99358e+07	3.38965e+07	7.67086e+07	4.30739e+07	2.36608e+08	9.60852e+07	6.30943e+07	2.02021e+07	High	High	High	High	High
FALSE	High	Master Protein	Q8BJ64	Choline dehydrogenase, mitochondrial [OS=Mus musculus]	0	44.479	31	11	98	11	596	66.4	8.51	19.02	11	FALSE	other metabolic processes		other molecular function	Pf00732, Pf05199	218865	ENSMUSG00000015970	Chdh	mmu:218865; Q3TPY4; Q8BJ64; Q8CHT7	Choline catabolism	One-carbon metabolism and related pathways; Glutathione and one-carbon metabolism	3	0	0.927	-0.11	0.890224	78.78	9.25798e+07	8.44828e+07	19.57	20.79	9.1053e+07	9.41323e+07	7.38107e+07	1.18669e+08	8.56683e+07	1.05289e+08	8.33137e+07	6.24933e+07	High	High	High	High	High
FALSE	High	Master Protein	P52480	Pyruvate kinase PKM [OS=Mus musculus]	0	44.457	39	13	151	12	531	57.8	7.47	22	13	FALSE	cell organization and biogenesis;other metabolic processes;developmental processes;other biological processes	cytosol;ER/Golgi;nucleus;other cell component	nucleic acid binding activity;kinase activity;other molecular function	Pf00224, Pf02887	18746	ENSMUSG00000032294	Pkm	mmu:18746; P52480; Q3TBV8; Q3TBW5; Q3TC59; Q3U1X3; Q3U5P6; Q4VC20; Q64484; Q91YI8; Q9CWB1	Neutrophil degranulation; Glycolysis	Glycolysis and gluconeogenesis; Purine metabolism	4	0	0.951	-0.07	0.937427	89.06	1.04208e+07	1.09343e+07	42.41	75.24	8.50598e+06	1.60638e+07	5.72865e+06	1.27668e+07	2.76921e+06	1.70988e+07	6.99226e+06	2.36825e+07	High	High	High	High	High
FALSE	High	Master Protein	P39054	Dynamin-2 [OS=Mus musculus]	0	44.399	19	9	103	8	870	98.1	7.43	15.62	9	FALSE	cell cycle OR cell proliferation;cell organization and biogenesis;transport;developmental processes;other biological processes	plasma membrane;other membranes;cytosol;cytoskeleton;ER/Golgi;other cytoplasmic organelle;other cell component	signal transduction activity or receptor binding;cytoskeletal activity;other molecular function	Pf00169, Pf00350, Pf01031, Pf02212	13430	ENSMUSG00000033335	Dnm2	mmu:13430; P39054; Q9DBE1	MHC class II antigen presentation; Recycling pathway of L1; Clathrin-mediated endocytosis; Golgi Associated Vesicle Biogenesis; Formation of annular gap junctions; Lysosome Vesicle Biogenesis; Toll Like Receptor 4 (TLR4) Cascade; NOSTRIN mediated eNOS trafficking	IL-5 signaling pathway	10	1	0.628	-0.67	0.492809	51.31	1.72116e+07	380419	5.38	45.93	1.62715e+07	1.69546e+07	1.84789e+07	1.74725e+07	555093	452044	320143	160145	High	High	High	High	High
FALSE	High	Master Protein	Q9ER72	Cysteine--tRNA ligase, cytoplasmic [OS=Mus musculus]	0	44.397	16	10	105	10	831	94.8	6.76	20.88	10	FALSE	protein metabolism;RNA metabolism OR transcription;other metabolic processes	cytosol;other cell component	nucleic acid binding activity;other molecular function	Pf01406	27267	ENSMUSG00000010755	Cars1	mmu:27267; O88303; Q8BP81; Q8CAY7; Q8CCE3; Q8K0S4; Q9ER68; Q9ER72			0	0	0.855	-0.23	0.885508	51.88	6.7123e+06	3.34352e+06	15.28	30.18	6.64309e+06	7.24592e+06	6.78222e+06	4.99871e+06	2.73952e+06	4.19621e+06	2.18241e+06	4.08069e+06	High	High	High	High	High
FALSE	High	Master Protein	Q8BMJ2	Leucine--tRNA ligase, cytoplasmic [OS=Mus musculus]	0	44.177	18	12	118	12	1178	134.1	7.05	21.73	12	FALSE	cell organization and biogenesis;protein metabolism;RNA metabolism OR transcription;other metabolic processes;stress response;other biological processes	cytosol;ER/Golgi;nucleus;other cytoplasmic organelle;other cell component	enzyme regulator activity;other molecular function	Pf00133, Pf08264	107045	ENSMUSG00000024493	Lars1	mmu:107045; Q8BKW9; Q8BMJ2			0	0	0.931	-0.1	0.943987	54.97	1.77793e+07	809315	23.51	43.44	1.90549e+07	1.56999e+07	2.57165e+07	1.6589e+07	819071	1.69258e+06	788663	799676	High	High	High	High	High
FALSE	High	Master Protein	O54749	Cytochrome P450 2J5 [OS=Mus musculus]	0	44.123	32	9	110	9	501	57.7	8.73	22.12	9	FALSE	other metabolic processes;other biological processes	other membranes;ER/Golgi;other cell component	other molecular function	Pf00067	13109	ENSMUSG00000052520	Cyp2j5	mmu:13109; O54749		Eicosanoid metabolism via cytochrome P450 monooxygenases	1	0	0.654	-0.61	0.439737	93.59	2.90145e+07	2.47515e+07	29.88	60.84	2.52988e+07	3.32759e+07	2.44289e+07	4.50657e+07	3.50759e+07	3.92046e+07	1.7466e+07	7.14047e+06	High	High	High	High	High
FALSE	High	Master Protein	P26638	Serine--tRNA ligase, cytoplasmic [OS=Mus musculus]	0	44.104	27	11	125	11	512	58.4	6.3	22.46	11	FALSE	protein metabolism;RNA metabolism OR transcription;other metabolic processes;other biological processes	cytosol;nucleus;other cell component	nucleic acid binding activity;other molecular function	Pf00587, Pf02403	20226	ENSMUSG00000068739	Sars1	A2AFR8; mmu:20226; P26638		Selenium metabolism / selenoproteins	1	0	1.34	0.42	0.747024	55.55	1.76091e+07	4.64886e+06	41.11	77.68	2.2008e+07	1.40894e+07	2.93914e+07	1.19675e+07	1.26113e+06	8.94666e+06	2.41564e+06	9.50777e+06	High	High	High	High	High
FALSE	High	Master Protein	P63276	Small ribosomal subunit protein eS17 [OS=Mus musculus]	0	44.069	43	6	253	6	135	15.5	9.85	62.14	6	FALSE	protein metabolism;RNA metabolism OR transcription;other metabolic processes;other biological processes	cytosol;translational apparatus;nucleus;other cell component	other molecular function	Pf00833	20068	ENSMUSG00000061787	Rps17	mmu:20068; P06584; P63276	L13a-mediated translational silencing of Ceruloplasmin expression; SRP-dependent cotranslational protein targeting to membrane; Major pathway of rRNA processing in the nucleolus and cytosol; Formation of a pool of free 40S subunits; GTP hydrolysis and joining of the 60S ribosomal subunit; Nonsense Mediated Decay (NMD) independent of the Exon Junction Complex (EJC); Nonsense Mediated Decay (NMD) e…	Cytoplasmic ribosomal proteins	11	0	1.039	0.05	0.986308	53.97	2.47773e+08	2.77563e+08	31.13	34.96	2.19234e+08	2.38875e+08	2.57003e+08	4.10877e+08	3.49289e+08	2.63541e+08	2.92331e+08	1.34546e+08	High	High	High	High	High
FALSE	High	Master Protein	O54909	Retinol dehydrogenase 16 [OS=Mus musculus]	0	44.054	47	12	166	7	317	35.7	9.11	47.71	12	FALSE	other metabolic processes;other biological processes	other membranes;ER/Golgi;other cell component	other molecular function	Pf00106	19683	ENSMUSG00000069456	Rdh16	mmu:19683; O54909			0	0	0.965	-0.05	0.986333	58.61	7.86166e+06	7.71741e+06	44.43	48.67	8.12547e+06	1.64113e+07	7.6064e+06	7.29627e+06	9.53971e+06	6.24321e+06	1.42904e+07	4.72617e+06	High	High	High	High	High
FALSE	High	Master Protein	Q05816	Fatty acid-binding protein 5 [OS=Mus musculus]	0	43.842	73	9	100	9	135	15.1	6.54	23.2	9	FALSE	other metabolic processes;transport;other biological processes	non-structural extracellular;cytosol;nucleus;other cell component	transporter activity;other molecular function	Pf00061	16592	ENSMUSG00000027533	Fabp5	mmu:16592; Q05816	Neutrophil degranulation; Triglyceride catabolism; Signaling by Retinoic Acid	PPAR signaling pathway	4	0	0.806	-0.31	0.837061	91.99	9.97691e+06	5.06037e+06	25.73	89.63	8.46631e+06	1.46889e+07	1.08246e+07	9.1956e+06	1.83856e+06	7.66452e+06	3.34102e+06	1.64397e+07	High	High	High	High	High
FALSE	High	Master Protein	P42125	Enoyl-CoA delta isomerase 1, mitochondrial [OS=Mus musculus]	0	43.838	43	8	129	8	289	32.2	8.98	19.54	8	FALSE	other metabolic processes	mitochondrion	other molecular function	Pf00378	13177	ENSMUSG00000024132	Eci1	mmu:13177; P42125; Q8QZV3	mitochondrial fatty acid beta-oxidation of unsaturated fatty acids	Fatty acid beta-oxidation; Mitochondrial long chain fatty acid beta-oxidation	3	0	2.13	1.09	0.138848	54.35	9.06368e+06	3.24682e+06	69.55	46.81	4.57452e+06	1.76068e+07	4.66581e+06	1.93482e+07	2.18384e+06	3.84922e+06	2.7387e+06	6.12301e+06	High	High	High	High	High
FALSE	High	Master Protein	Q80UM7	Mannosyl-oligosaccharide glucosidase [OS=Mus musculus]	0	43.809	13	6	119	6	834	91.8	9	22.74	6	FALSE	protein metabolism;other metabolic processes	other membranes;ER/Golgi	other molecular function	Pf03200, Pf16923	57377	ENSMUSG00000030036	Mogs	mmu:57377; Q80UM7; Q9Z2W5			0	0	0.79	-0.34	0.709815	51.06	3.17663e+07	2.51079e+07	20.03	57.41	2.78492e+07	2.68977e+07	4.04748e+07	36234422	5.10187e+07	2.43124e+07	2.59294e+07	1.22306e+07	High	High	High	High	High
FALSE	High	Master Protein	Q9CQC9	GTP-binding protein SAR1b [OS=Mus musculus]	0	43.633	40	7	203	7	198	22.4	6.11	36.19	7	FALSE	cell organization and biogenesis;transport;other biological processes	other membranes;ER/Golgi	other molecular function	Pf00025	66397	ENSMUSG00000020386	Sar1b	mmu:66397; Q3UBL6; Q9CQC9	COPII-mediated vesicle transport; MHC class II antigen presentation; Antigen Presentation: Folding, assembly and peptide loading of class I MHC; Chylomicron assembly; Cargo concentration in the ER		5	0	0.759	-0.4	0.65792	96.73	9.17215e+07	5.07689e+07	35.61	68.58	9.77391e+07	6.76558e+07	1.51071e+08	8.60744e+07	1.08091e+08	7.08304e+07	3.63895e+07	1.75087e+07	High	High	High	High	High
FALSE	High	Master Protein	Q9CPU0	Lactoylglutathione lyase [OS=Mus musculus]	0	43.571	67	12	211	12	184	20.8	5.47	51.51	12	FALSE	other metabolic processes;other biological processes	plasma membrane;other membranes;cytosol;nucleus	other molecular function	Pf00903	109801	ENSMUSG00000024026	Glo1	mmu:109801; Q543L3; Q8R3T1; Q9CPU0	Pyruvate metabolism		1	0	1.402	0.49	0.724086	63.15	8.07808e+07	4.84218e+07	70.95	81.75	1.1247e+08	5.80201e+07	1.69784e+08	2.26287e+07	1.56793e+08	6.50561e+07	2.94277e+07	3.60407e+07	High	High	High	High	High
FALSE	High	Master Protein	Q9EPL8	Importin-7 [OS=Mus musculus]	0	43.435	17	10	53	10	1038	119.4	4.82	8.3	10	FALSE	stress response;transport	cytosol;nucleus	other molecular function	Pf03810, Pf08506	233726	ENSMUSG00000066232	Ipo7	mmu:233726; Q7TN09; Q7TQ63; Q8BKD8; Q8BYI0; Q9EPL8		Mechanisms associated with pluripotency	1	0	0.01	-6.64	2.9744e-17		502300		69.7		383157	658489	1.08676e+06	160669					High	High	High	High	High
FALSE	High	Master Protein	O35857	Mitochondrial import inner membrane translocase subunit TIM44 [OS=Mus musculus]	0	43.358	25	10	52	10	452	51.1	8.13	9.98	10	FALSE	cell organization and biogenesis;transport	mitochondrion;nucleus	other molecular function	Pf04280	21856	ENSMUSG00000002949	Timm44	mmu:21856; O35857; Q2NLC5			0	0	0.699	-0.52	0.65792	74.89	9.66183e+06	635474	20.25	58.77	9.17177e+06	1.01781e+07	8.11954e+06	1.28801e+07	1.15394e+06	890835	453313	263118	High	High	High	High	High
FALSE	High	Master Protein	Q8R0N6	Hydroxyacid-oxoacid transhydrogenase, mitochondrial [OS=Mus musculus]	0	43.357	27	10	242	10	465	49.9	7.58	52.3	10	FALSE	other metabolic processes	mitochondrion	other molecular function	Pf00465	76187	ENSMUSG00000025911	Adhfe1	mmu:76187; Q78SV3; Q8BYP0; Q8R0N6	Interconversion of 2-oxoglutarate and 2-hydroxyglutarate		1	0	1.276	0.35	0.837061	72.9	4.17684e+07	6.56971e+07	35.56	52.98	4.34602e+07	2.643e+07	4.01425e+07	6.38513e+07	5.59349e+07	3.20274e+07	1.21377e+08	7.71631e+07	High	High	High	High	High
FALSE	High	Master Protein	Q9CVB6	Actin-related protein 2/3 complex subunit 2 [OS=Mus musculus]	0	43.308	49	13	108	13	300	34.3	7.36	22.34	13	FALSE	cell organization and biogenesis;signal transduction;other biological processes	plasma membrane;other membranes;cytoskeleton;nucleus;other cytoplasmic organelle;other cell component	signal transduction activity or receptor binding;cytoskeletal activity;other molecular function	Pf04045	76709	ENSMUSG00000006304	Arpc2	mmu:76709; Q3U870; Q9CVB6	Clathrin-mediated endocytosis; Regulation of actin dynamics for phagocytic cup formation; EPHB-mediated forward signaling; RHO GTPases Activate WASPs and WAVEs	Comprehensive IL-17A signaling	5	0	1.06	0.08	0.973681	103.05	8.93572e+06	1.31235e+07	89.9	74.79	1.13548e+07	2.99968e+07	7.03201e+06	3.77546e+06	1.29249e+07	3.54902e+07	6.32667e+06	1.33251e+07	High	High	High	High	High
FALSE	High	Master Protein	P27659	Large ribosomal subunit protein uL3 [OS=Mus musculus]	0	43.291	23	7	170	7	403	46.1	10.21	37.21	7	FALSE	protein metabolism;other metabolic processes;other biological processes	cytosol;translational apparatus;nucleus;other cell component	nucleic acid binding activity;other molecular function	Pf00297	27367	ENSMUSG00000060036	Rpl3	mmu:27367; O89071; P27659; Q91VJ6	L13a-mediated translational silencing of Ceruloplasmin expression; SRP-dependent cotranslational protein targeting to membrane; Major pathway of rRNA processing in the nucleolus and cytosol; Formation of a pool of free 40S subunits; GTP hydrolysis and joining of the 60S ribosomal subunit; Nonsense Mediated Decay (NMD) independent of the Exon Junction Complex (EJC); Nonsense Mediated Decay (NMD) e…	Cytoplasmic ribosomal proteins	8	0	0.671	-0.58	0.473352	90.01	1.00637e+08	1.03563e+08	11.78	25.66	9.32382e+07	9.33799e+07	1.18069e+08	1.08458e+08	9.06846e+07	1.15273e+08	1.53291e+08	9.30434e+07	High	High	High	High	High
FALSE	High	Master Protein	Q9QZW0	Phospholipid-transporting ATPase 11C [OS=Mus musculus]	0	43.27	17	12	116	12	1129	129.2	7.3	19.25	12	FALSE	cell organization and biogenesis;transport;other biological processes	plasma membrane;other membranes;ER/Golgi;other cytoplasmic organelle;other cell component	transporter activity;other molecular function	Pf00122, Pf13246, Pf16209, Pf16212	320940	ENSMUSG00000062949	Atp11c	mmu:320940; Q3KQR4; Q9QZW0	Ion transport by P-type ATPases		1	0	0.865	-0.21	0.896296	57.58	2.14038e+06	1.80304e+06	52	30.27	2.48904e+06	4.05852e+06	1.84056e+06	1.15592e+06	2.0627e+06	2.02719e+06	978364	1.60369e+06	High	High	High	High	High
FALSE	High	Master Protein	Q9WVJ3	Carboxypeptidase Q [OS=Mus musculus]	0	43.21	36	10	132	10	470	51.8	6.21	27.35	10	FALSE	protein metabolism;other metabolic processes;other biological processes	ER/Golgi;other cytoplasmic organelle;other cell component	other molecular function	Pf04389	54381	ENSMUSG00000039007	Cpq	mmu:54381; O70216; Q3U8N9; Q9WVJ3			0	0	0.901	-0.15	0.865121	74.28	2.32321e+07	6.01949e+06	36.96	60.92	1.95406e+07	3.65642e+07	1.58567e+07	2.76209e+07	1.17166e+06	5.01878e+06	7.21973e+06	9.21223e+06	High	High	High	High	High
FALSE	High	Master Protein	P21619	Lamin-B2 [OS=Mus musculus]	0	43.163	19	10	100	8	596	67.3	5.5	20.83	10	FALSE	cell organization and biogenesis;transport;other biological processes	other membranes;cytoskeleton;nucleus	cytoskeletal activity;other molecular function	Pf00038, Pf00932	16907	ENSMUSG00000062075	Lmnb2	mmu:16907; P21619; P48680; Q8CGB1		FAS pathway and stress induction of HSP regulation	1	0	1.007	0.01	0.970779	55.27	6.67708e+06	1.17562e+06	38.28	28.1	5.11551e+06	8.46002e+06	5.26989e+06	1.11184e+07	1.35369e+06	1.71895e+06	944849	1.02098e+06	High	High	High	High	High
FALSE	High	Master Protein	Q9WU78	Programmed cell death 6-interacting protein [OS=Mus musculus]	0	43.089	17	9	119	9	869	96	6.52	16.77	9	FALSE	cell cycle OR cell proliferation;cell organization and biogenesis;protein metabolism;other metabolic processes;transport;other biological processes	non-structural extracellular;plasma membrane;cytosol;cytoskeleton;ER/Golgi;other cytoplasmic organelle;other cell component	signal transduction activity or receptor binding;other molecular function	Pf03097, Pf13949	18571	ENSMUSG00000032504	Pdcd6ip	mmu:18571; O88695; O89014; Q3TED2; Q8BSL8; Q8R0H5; Q99LR3; Q9QZN8; Q9WU78	Regulation of necroptotic cell death		2	0	0.866	-0.21	0.863863	52.36	1.68782e+07	3.14864e+06	52.64	45.3	2.44183e+07	1.16664e+07	3.11774e+07	1.00725e+07	3.71977e+06	5.45709e+06	2.6652e+06	1.8644e+06	High	High	High	High	High
FALSE	High	Master Protein	Q9DBC0	Protein adenylyltransferase SelO, mitochondrial [OS=Mus musculus]	0	43.011	19	10	104	10	667	74.2	5.83	23.84	10	FALSE	protein metabolism;other metabolic processes	mitochondrion;other cell component	other molecular function	Pf02696	223776	ENSMUSG00000035757	Selenoo	E9QPP4; mmu:223776; Q80ZK3; Q9DBC0		Selenium metabolism / selenoproteins	1	0	0.954	-0.07	0.980021	39.06	5.01436e+06	6.43822e+06	80.97	81.63	7.24533e+06	3.47036e+06	1.34322e+07	1.61754e+06	1.7506e+07	1.10851e+07	2.25206e+06	3.73932e+06	High	High	High	High	High
FALSE	High	Master Protein	P19639	Glutathione S-transferase Mu 3 [OS=Mus musculus]	0	42.994	55	10	198	5	218	25.7	7.77	46.22	10	FALSE	other biological processes	cytosol;other cell component	other molecular function	Pf00043, Pf02798	14864	ENSMUSG00000004038	Gstm3	mmu:14864; P19639	Glutathione conjugation	Oxidative stress and redox pathway; Exercise-induced circadian regulation	3	1	0.01	-6.64	2.9744e-17		4.8033e+07		76.43		1.9772e+07	1.2646e+08	3.46294e+07	6.66244e+07					High	High	High	High	High
FALSE	High	Master Protein	A2AJL3	FGGY carbohydrate kinase domain-containing protein [OS=Mus musculus]	0	42.933	31	9	205	9	552	60.3	6.42	33.96	9	FALSE	other metabolic processes;other biological processes	other cell component	kinase activity	Pf00370, Pf02782	75578	ENSMUSG00000028573	Fggy	A2AJL3; mmu:75578; Q8BUF2; Q8K0F0; Q9D7H0			0	0	1.093	0.13	0.97276	73.12	5.57681e+07	7.11017e+07	32.46	21.83	5.86346e+07	4.93737e+07	5.30417e+07	9.44379e+07	6.10343e+07	6.69698e+07	7.54885e+07	9.86001e+07	High	High	High	High	High
FALSE	High	Master Protein	Q91X91	Nicotinate-nucleotide pyrophosphorylase [carboxylating] [OS=Mus musculus]	0	42.922	33	7	229	7	299	31.5	6.71	52.07	7	FALSE	other metabolic processes	other cell component	other molecular function	Pf01729, Pf02749	67375	ENSMUSG00000030674	Qprt	mmu:67375; Q91X91	Nicotinate metabolism		1	0	0.944	-0.08	0.905949	67.4	9.6934e+07	1.14013e+08	29.97	55.46	7.78527e+07	1.21121e+08	6.5529e+07	1.20692e+08	5.79304e+07	7.37444e+07	1.76272e+08	1.94179e+08	High	High	High	High	High
FALSE	High	Master Protein	P49722	Proteasome subunit alpha type-2 [OS=Mus musculus]	0	42.87	37	6	251	6	234	25.9	7.43	50.36	6	FALSE	protein metabolism;other metabolic processes;other biological processes	cytosol;nucleus;other cell component		Pf00227, Pf10584	19166	ENSMUSG00000015671	Psma2	E9Q3A4; mmu:19166; P49722; Q6ZWV8	Neutrophil degranulation; Downstream TCR signaling; FCERI mediated NF-kB activation; Neddylation; Asymmetric localization of PCP proteins; Degradation of AXIN; Hedgehog 'on' state; Ub-specific processing proteases; Regulation of RUNX3 expression and activity; Antigen processing: Ubiquitination & Proteasome degradation; Autodegradation of Cdh1 by Cdh1:APC/C; APC/C:Cdc20 mediated degradation of Sec…	Proteasome degradation	50	0	0.798	-0.33	0.72389	36.88	1.53782e+08	3.0737e+07	23.16	26.53	1.67253e+08	9.44224e+07	1.60176e+08	1.47643e+08	3.27018e+07	2.88903e+07	2.50502e+07	4.52221e+07	High	High	High	High	High
FALSE	High	Master Protein	Q11011	Puromycin-sensitive aminopeptidase [OS=Mus musculus]	0	42.863	16	10	114	10	920	103.3	5.9	22.28	10	FALSE	protein metabolism;other metabolic processes;stress response	cytosol;nucleus;other cell component	other molecular function	Pf01433, Pf11838, Pf17900	19155	ENSMUSG00000001441	Npepps	mmu:19155; Q11011; Q3UZE0; Q5PR74; Q91VJ8	Antigen processing: Ubiquitination & Proteasome degradation		1	0	1.316	0.4	0.721739	53.09	5.9755e+06	7.43866e+06	34.72	77.57	6.24086e+06	9.44438e+06	4.16013e+06	5.72142e+06	3.32267e+06	8.65913e+06	6.3902e+06	2.05867e+07	High	High	High	High	High
FALSE	High	Master Protein	Q9DBG7	Signal recognition particle receptor subunit alpha [OS=Mus musculus]	0	42.814	24	10	120	10	636	69.6	8.95	21.68	10	FALSE	cell organization and biogenesis;transport	other membranes;ER/Golgi	other molecular function	Pf00448, Pf02881, Pf04086	67398	ENSMUSG00000032042	Srpra	mmu:67398; Q8VC45; Q921H1; Q9DBG7			0	0	1.383	0.47	0.740221	52.23	1.71704e+07	2.42037e+07	33.55	13.52	1.13221e+07	1.34033e+07	2.26472e+07	2.19961e+07	2.0123e+07	2.25032e+07	2.71719e+07	2.60327e+07	High	High	High	High	High
FALSE	High	Master Protein	P32261	Antithrombin-III [OS=Mus musculus]	0	42.779	42	11	105	11	465	52	6.46	16.88	11	FALSE	stress response;other biological processes	non-structural extracellular	enzyme regulator activity;other molecular function	Pf00079	11905	ENSMUSG00000026715	Serpinc1	mmu:11905; P32261	Regulation of Insulin-like Growth Factor (IGF) transport and uptake by Insulin-like Growth Factor Binding Proteins (IGFBPs); Post-translational protein phosphorylation; Common Pathway of Fibrin Clot Formation; Intrinsic Pathway of Fibrin Clot Formation		4	0	1.588	0.67	0.457879	81.31	7.84769e+06	3.8328e+06	9.33	23.62	7.60209e+06	8.10122e+06	7.57534e+06	9.19461e+06	3.90671e+06	3.50565e+06	5.68809e+06	3.76028e+06	High	High	High	High	High
FALSE	High	Master Protein	Q9EP75	Leukotriene-B4 omega-hydroxylase 3 [OS=Mus musculus]	0	42.705	30	10	64	10	524	59.8	6.87	13.55	10	FALSE	other metabolic processes	plasma membrane;other membranes;ER/Golgi;other cell component	other molecular function	Pf00067	64385	ENSMUSG00000024292	Cyp4f14	mmu:64385; Q52L93; Q9EP75	Eicosanoids; Synthesis of Leukotrienes (LT) and Eoxins (EX)	Eicosanoid metabolism via cyclooxygenases (COX); Eicosanoid metabolism via cytochrome P450 monooxygenases; Tryptophan metabolism	5	0	0.458	-1.13	0.186118	103.5	4.94986e+06	1.90961e+06	70.29	79.37	7.72995e+06	3.16963e+06	1.27322e+07	2.82963e+06	3.88324e+06	2.85302e+06	209540	1.27816e+06	High	High	High	High	High
[truncated: 4,116 more rows]
[truncated: 5 more columns]
