# Supplementary material for: Nebulized and intravenous enzyme replacement therapy in mice with mucopolysaccharidosis type II
Source: PLoS One. 2025 Jun 26;20(6):e0310485. doi: 10.1371/journal.pone.0310485 (PMC12200698; doi:10.1371/journal.pone.0310485)
Supplement: S1 File — (ZIP) [file pone.0310485.s001.zip › 33677_Liver_KO_vs_KO-IV_100feature.xlsx]

## Sheet: Proteins
Checked	Protein FDR Confidence: Combined	Master	Accession	Description	Exp. q-value: Combined	Sum PEP Score	Coverage [%]	# Peptides	# PSMs	# Unique Peptides	# AAs	MW [kDa]	calc. pI	Score CHIMERY: CHIMERYS	# Peptides (by Search Engine): CHIMERYS	Contaminant	Biological Process	Cellular Component	Molecular Function	Pfam IDs	Entrez Gene ID	Gene Symbol	Gene ID	Ensembl Gene ID	Reactome Pathways	WikiPathways	# Protein Pathway Groups	# Razor Peptides	Abundance Ratio: (KO-IV) / (KO)	Abundance Ratio (log2): (KO-IV) / (KO)	Abundance Ratio Adj. P-Value: (KO-IV) / (KO)	Abundance Ratio Variability [%]: (KO-IV) / (KO)	Abundances (Grouped): KO	Abundances (Grouped): KO-IV	Abundances (Grouped) CV [%]: KO	Abundances (Grouped) CV [%]: KO-IV	Abundances (Normalized): F1: Sample, KO	Abundances (Normalized): F2: Sample, KO	Abundances (Normalized): F3: Sample, KO	Abundances (Normalized): F4: Sample, KO	Abundances (Normalized): F5: Sample, KO-IV	Abundances (Normalized): F6: Sample, KO-IV	Abundances (Normalized): F7: Sample, KO-IV	Abundances (Normalized): F8: Sample, KO-IV	Found in Sample: F1: Sample, KO	Found in Sample: F2: Sample, KO	Found in Sample: F3: Sample, KO	Found in Sample: F4: Sample, KO	Found in Sample: F5: Sample, KO-IV
FALSE	High	Master Protein	Q8C196	Carbamoyl-phosphate synthase [ammonia], mitochondrial [OS=Mus musculus]	0	545.638	57	89	7928	86	1500	164.5	6.92	1847.59	89	FALSE	other metabolic processes;stress response;developmental processes;other biological processes	plasma membrane;other membranes;mitochondrion;nucleus;other cell component	other molecular function	Pf00117, Pf00988, Pf02142, Pf02786, Pf02787	227231	Cps1	A0JNU4; mmu:227231; Q6NX75; Q8C196	ENSMUSG00000025991	Urea cycle		1	4	0.545	-0.87	0.898459	64.55	7.22118e+09	8.77945e+09	17.82	10.06	6.30032e+09	8.27662e+09	6.13177e+09	8.64879e+09	8.19175e+09	7.85755e+09	9.64384e+09	9.40932e+09	High	High	High	High	High
FALSE	High	Master Protein	P19096	Fatty acid synthase [OS=Mus musculus]	0	406.313	44	73	1843	73	2504	272.3	6.58	360.4	73	FALSE	other metabolic processes;stress response;other biological processes	plasma membrane;other membranes;cytosol;ER/Golgi;other cell component	other molecular function	Pf00109, Pf00550, Pf00698, Pf00975, Pf02801, Pf08242, Pf08659, Pf13602, Pf16197, Pf21089, Pf21149	14104	Fasn	B1ATU8; mmu:14104; P19096; Q6PB72; Q8C4Z0; Q9EQR0	ENSMUSG00000025153	ChREBP activates metabolic gene expression; Fatty acyl-CoA biosynthesis; Vitamin B5 (pantothenate) metabolism	Fatty acid biosynthesis; Dysregulated miRNA targeting in insulin/PI3K-AKT signaling; Cholesterol metabolism with Bloch and Kandutsch-Russell pathways; Omega-9 fatty acid synthesis; Elongation of (very) long chain fatty acids	8	0	0.658	-0.6	0.614808	76.24	3.49974e+08	7.97073e+08	22.28	29.01	3.12722e+08	2.48973e+08	3.91665e+08	4.15961e+08	8.17088e+08	7.13272e+08	1.28304e+09	7.77549e+08	High	High	High	High	High
FALSE	High	Master Protein	Q8R0Y6	Cytosolic 10-formyltetrahydrofolate dehydrogenase [OS=Mus musculus]	0	318.682	69	58	2448	53	902	98.6	5.91	471.53	58	FALSE	other metabolic processes	cytosol;other cell component	other molecular function	Pf00171, Pf00551, Pf02911	107747	Aldh1l1	mmu:107747; Q8R0Y6	ENSMUSG00000030088	Metabolism of folate and pterines	One-carbon metabolism	2	4	0.613	-0.71	0.732512	68.03	1.25441e+09	1.40411e+09	28.11	30.25	1.16666e+09	1.34875e+09	1.0849e+09	1.94812e+09	1722278663	1.53705e+09	7.9207e+08	1.28267e+09	High	High	High	High	High
FALSE	High	Master Protein	P16546	Spectrin alpha chain, non-erythrocytic 1 [OS=Mus musculus]	0	264.877	34	55	716	55	2472	284.4	5.33	129.69	55	FALSE	cell organization and biogenesis	plasma membrane;other membranes;cytosol;cytoskeleton;other cell component	cytoskeletal activity;other molecular function	Pf00018, Pf00435, Pf08726, Pf13499		Sptan1	A3KGU6; A3KGU8; P16546; Q8K380; Q9CT05	ENSMUSG00000057738	Neutrophil degranulation; RAF/MAP kinase cascade; NCAM signaling for neurite out-growth; Interaction between L1 and Ankyrins; COPI-mediated anterograde transport; RHOU GTPase cycle; RHOV GTPase cycle; Caspase-mediated cleavage of cytoskeletal proteins		8	0	0.428	-1.23	0.913968	75.15	8.03996e+07	1.25936e+08	31.26	30.34	8.73053e+07	7.11773e+07	1.32858e+08	7.40401e+07	1.17386e+08	9.84245e+07	1.94004e+08	1.35108e+08	High	High	High	High	High
FALSE	High	Master Protein	Q68FD5	Clathrin heavy chain 1 [OS=Mus musculus]	0	257.427	48	53	770	53	1675	191.4	5.69	143.75	53	FALSE	cell cycle OR cell proliferation;cell organization and biogenesis;other metabolic processes;transport;other biological processes	plasma membrane;other membranes;cytosol;cytoskeleton;ER/Golgi;nucleus;other cytoplasmic organelle;other cell component	signal transduction activity or receptor binding;cytoskeletal activity;nucleic acid binding activity;other molecular function	Pf00637, Pf01394, Pf09268, Pf13838	67300	Cltc	mmu:67300; Q68FD5	ENSMUSG00000047126	MHC class II antigen presentation; Recycling pathway of L1; Cargo recognition for clathrin-mediated endocytosis; Golgi Associated Vesicle Biogenesis; RHOU GTPase cycle; LDL clearance; RHOV GTPase cycle; Retrograde neurotrophin signalling; Formation of annular gap junctions; Lysosome Vesicle Biogenesis; WNT5A-dependent internalization of FZD4; WNT5A-dependent internalization of FZD2, FZD5 and ROR2…	IL-7 signaling pathway; Kit receptor signaling pathway	17	0	0.389	-1.36	0.789482	68.71	2.08012e+08	2.15232e+08	7.81	15.6	2.24522e+08	2.20252e+08	1.96452e+08	1.92509e+08	2.06034e+08	2.11673e+08	2.83159e+08	2.18851e+08	High	High	High	High	High
FALSE	High	Master Protein	Q9JHU4	Cytoplasmic dynein 1 heavy chain 1 [OS=Mus musculus]	0	239.431	22	59	470	59	4644	531.7	6.42	99.67	59	FALSE	cell cycle OR cell proliferation;cell organization and biogenesis;transport;other biological processes	cytoskeleton;nucleus;other cell component	cytoskeletal activity;other molecular function	Pf03028, Pf08385, Pf08393, Pf12774, Pf12775, Pf12777, Pf12780, Pf12781, Pf17852, Pf18198, Pf18199	13424	Dync1h1	E9QM71; mmu:13424; Q9JHU4	ENSMUSG00000018707	Separation of Sister Chromatids; MHC class II antigen presentation; Neutrophil degranulation; Amplification of signal from unattached kinetochores via a MAD2 inhibitory signal; Resolution of Sister Chromatid Cohesion; RHO GTPases Activate Formins; EML4 and NUDC in mitotic spindle formation; COPI-mediated anterograde transport; Recruitment of NuMA to mitotic centrosomes; HSP90 chaperone cycle for …		19	0	0.371	-1.43	0.70782	68.68	3.44378e+07	2.57682e+07	43.74	51.65	4.53301e+07	5.82072e+07	2.61628e+07	2.27736e+07	1.88185e+07	1.25921e+07	4.31745e+07	3.52845e+07	High	High	High	High	High
FALSE	High	Master Protein	Q8VDD5	Myosin-9 [OS=Mus musculus]	0	228.878	31	49	723	40	1960	226.2	5.66	128.45	49	FALSE	cell adhesion;cell cycle OR cell proliferation;cell organization and biogenesis;protein metabolism;stress response;transport;developmental processes;signal transduction;other biological processes	plasma membrane;other membranes;cytosol;cytoskeleton;nucleus;other cytoplasmic organelle;other cell component	signal transduction activity or receptor binding;cytoskeletal activity;other molecular function	Pf00063, Pf01576, Pf02736	17886	Myh9	mmu:17886; Q3UHT9; Q3UHU4; Q6KAN6; Q811I2; Q8VDD5	ENSMUSG00000022443	Regulation of actin dynamics for phagocytic cup formation; RHO GTPases activate PAKs	Primary focal segmental glomerulosclerosis (FSGS)	3	4	0.41	-1.29	0.857408	86.02	5.30116e+07	1.40906e+08	20.15	18.32	4.8366e+07	5.81033e+07	6.11255e+07	3.82147e+07	1.32427e+08	1.00468e+08	1.54998e+08	1.49929e+08	High	High	High	High	High
FALSE	High	Master Protein	Q63836	Selenium-binding protein 2 [OS=Mus musculus]	0	217.722	86	35	2282	8	472	52.6	6.18	508.72	35	FALSE	transport	other membranes;cytosol;nucleus	other molecular function	Pf05694	20342	Selenbp2	mmu:20342; Q63836; Q8R1T6			Selenium metabolism / selenoproteins	1	21	0.364	-1.46	0.679053	69.44	2.86007e+09	1.64691e+09	19.81	16.19	3.16231e+09	3.78167e+09	2.49394e+09	2.58671e+09	1.35252e+09	1.46644e+09	1.87154e+09	1.84959e+09	High	High	High	High	High
FALSE	High	Master Protein	Q05920	Pyruvate carboxylase, mitochondrial [OS=Mus musculus]	0	216.212	41	34	1408	34	1178	129.6	6.71	310.47	34	FALSE	other metabolic processes;other biological processes	mitochondrion;other cell component	other molecular function	Pf00289, Pf00364, Pf00682, Pf02436, Pf02785, Pf02786		Pc	Q05920		Gluconeogenesis; Biotin transport and metabolism		2	0	0.707	-0.5	0.480172	81.32	9.76606e+08	8.7872e+08	25.51	28.45	1.06672e+09	8.94107e+08	1.17458e+09	6.24856e+08	9.85788e+08	5.16539e+08	1.03713e+09	7.83281e+08	High	High	High	High	High
FALSE	High	Master Protein	P26039	Talin-1 [OS=Mus musculus]	0	214.247	29	44	643	40	2541	269.7	6.18	129.59	44	FALSE	cell adhesion;cell organization and biogenesis;signal transduction	plasma membrane;other membranes;cytoskeleton;other cell component	signal transduction activity or receptor binding;cytoskeletal activity;other molecular function	Pf00373, Pf01608, Pf08913, Pf09141, Pf16511, Pf21692	21894	Tln1	A2AIM8; mmu:21894; P26039; Q8VEF0	ENSMUSG00000028465	Platelet degranulation ; MAP2K and MAPK activation; GRB2:SOS provides linkage to MAPK signaling for Integrins ; p130Cas linkage to MAPK signaling for integrins; Smooth Muscle Contraction; SEMA3A-Plexin repulsion signaling by inhibiting Integrin adhesion	Primary focal segmental glomerulosclerosis (FSGS); Integrin-mediated cell adhesion; Focal adhesion	10	3	0.421	-1.25	0.895059	58.49	4.03301e+07	6.18259e+07	9.77	37.6	3.35406e+07	3.9475e+07	4.12038e+07	4.19553e+07	3.24883e+07	8.66531e+07	5.51885e+07	6.92616e+07	High	High	High	High	High
FALSE	High	Master Protein	G3X982	Aldehyde oxidase 3 [OS=Mus musculus]	0	213.333	43	37	1798	36	1335	146.8	6.46	304.79	37	FALSE	other metabolic processes	cytosol	other molecular function	Pf00111, Pf00941, Pf01315, Pf01799, Pf02738, Pf03450, Pf20256	71724	Aox3	B2RSI5; G3X982; mmu:71724; Q8VI15	ENSMUSG00000064294			0	1	0.526	-0.93	0.928716	70.33	2.71977e+08	3.921e+08	13.87	18.29	3.41979e+08	2.52023e+08	2.7103e+08	2.72928e+08	3.96942e+08	3.14505e+08	3.87317e+08	4.91715e+08	High	High	High	High	High
FALSE	High	Master Protein	P17563	Methanethiol oxidase [OS=Mus musculus]	0	207.165	79	33	1882	6	472	52.5	6.29	438.66	33	FALSE	transport;other biological processes	other membranes;cytosol;nucleus	other molecular function	Pf05694	20341	Selenbp1	mmu:20341; P17563; Q91X87	ENSMUSG00000068874		Selenium metabolism / selenoproteins	1	0	0.796	-0.33	0.285991	121.41	2.55275e+08	1.46935e+08	56.16	14.59	5.83135e+08	2.58311e+08	2.52275e+08	1.83017e+08	1.88406e+08	1.37974e+08	1.46881e+08	1.46988e+08	High	High	High	High	High
FALSE	High	Master Protein	Q9DBT9	Dimethylglycine dehydrogenase, mitochondrial [OS=Mus musculus]	0	205.511	69	38	1201	38	869	97.2	7.88	240.25	38	FALSE	other metabolic processes	mitochondrion;other cell component	other molecular function	Pf01266, Pf01571, Pf08669, Pf16350	74129	Dmgdh	B1B1D0; mmu:74129; Q8R1S7; Q9DBT9	ENSMUSG00000042102	Choline catabolism	One-carbon metabolism and related pathways	2	0	0.688	-0.54	0.529325	64.47	7.05765e+08	1.19295e+09	12.48	21.41	7.4404e+08	6.6946e+08	6.1677e+08	8.2082e+08	1.30099e+09	1.09388e+09	9.15245e+08	1.51213e+09	High	High	High	High	High
FALSE	High	Master Protein	P63038	60 kDa heat shock protein, mitochondrial [OS=Mus musculus]	0	203.089	70	33	2861	33	573	60.9	6.18	508.14	33	FALSE	cell cycle OR cell proliferation;cell organization and biogenesis;protein metabolism;DNA metabolism;other metabolic processes;stress response;transport;developmental processes;signal transduction;other biological processes	non-structural extracellular;plasma membrane;other membranes;cytosol;cytoskeleton;mitochondrion;ER/Golgi;other cytoplasmic organelle;other cell component	nucleic acid binding activity;other molecular function	Pf00118	15510	Hspd1	mmu:15510; P19226; P19227; P63038; P97602; Q3KQP2; Q3UIP0; Q8C2C7; Q8VEF4	ENSMUSG00000025980	Mitochondrial protein import	SIDS susceptibility pathways	2	0	0.822	-0.28	0.241068	120.33	6.7955e+08	5.85844e+08	24.74	20.87	5.17668e+08	8.22303e+08	5.61579e+08	8.40656e+08	5.91503e+08	8.19045e+08	5.80239e+08	5.211e+08	High	High	High	High	High
FALSE	High	Master Protein	Q9R0H0-2	Isoform 2 of Peroxisomal acyl-coenzyme A oxidase 1 [OS=Mus musculus]	0	200.895	64	30	1216	2	661	74.7	8.12	261.5	30	FALSE						Acox1	Q9R0H0-2				0	18	0.591	-0.76	0.792606	76.19	6.20978e+08	1.00561e+09	41.45	23.48	4.33033e+08	9.00158e+08	4.12011e+08	8.90495e+08	1.20685e+09	9.98691e+08	6.59098e+08	1.01259e+09	High	High	High	High	High
FALSE	High	Master Protein	Q9R0H0	Peroxisomal acyl-coenzyme A oxidase 1 [OS=Mus musculus]	0	196.195	59	29	1125	1	661	74.6	8.48	242.64	29	FALSE	cell organization and biogenesis;other metabolic processes;other biological processes	other membranes;cytosol;other cytoplasmic organelle;other cell component	other molecular function	Pf01756, Pf02770, Pf14749	11430	Acox1	A2A850; mmu:11430; O35616; Q3TDG0; Q8BYC3; Q9R0H0	ENSMUSG00000020777	Peroxisomal protein import; alpha-linolenic acid (ALA) metabolism; Beta-oxidation of very long chain fatty acids	PPAR signaling pathway; Eicosanoid metabolism via cyclooxygenases (COX); Omega-3 / omega-6 fatty acid synthesis	6	0	0.01	-6.64	3.33395e-17		6.4118e+07		25.16		8.39265e+07	5.2571e+07	7.82014e+07	5.20192e+07					High	High	High	High	High
FALSE	High	Master Protein	Q9QXS1	Plectin [OS=Mus musculus]	0	194.038	19	55	433	52	4691	533.9	5.96	90.38	55	FALSE	cell cycle OR cell proliferation;cell organization and biogenesis;other metabolic processes;stress response;developmental processes;other biological processes	plasma membrane;other membranes;cytosol;cytoskeleton;mitochondrion;other cell component	cytoskeletal activity;other molecular function	Pf00307, Pf00681, Pf03501, Pf17902, Pf18373, Pf21019, Pf21020, Pf21097	18810	Plec	E9QN87; mmu:18810; Q6S384; Q6S389; Q6S394; Q9CS65; Q9QUT2; Q9QXQ8; Q9QXQ9; Q9QXR0; Q9QXR1; Q9QXR2; Q9QXR3; Q9QXR4; Q9QXR5; Q9QXR6; Q9QXR7; Q9QXR8; Q9QXR9; Q9QXS0; Q9QXS1; Q9QXS2; Q9QXS3	ENSMUSG00000022565	Type I hemidesmosome assembly; Caspase-mediated cleavage of cytoskeletal proteins	Alpha 6 beta 4 integrin signaling pathway; EGFR1 signaling pathway	4	1	0.291	-1.78	0.291017	79.2	1.45508e+07	9.00212e+06	19.52	42.28	1.48479e+07	1.81473e+07	1.42597e+07	1.11895e+07	7.89944e+06	7.42459e+06	1.72331e+07	1.02587e+07	High	High	High	High	High
FALSE	High	Master Protein	P56480	ATP synthase subunit beta, mitochondrial [OS=Mus musculus]	0	189.662	66	25	2385	25	529	56.3	5.34	495.91	25	FALSE	other metabolic processes;transport;developmental processes;other biological processes	plasma membrane;other membranes;mitochondrion;other cell component	signal transduction activity or receptor binding;transporter activity;other molecular function	Pf00006, Pf02874	11947	Atp5f1b	mmu:11947; P56480; Q0QEP4; Q3TFD7; Q3TIP9; Q3TK44; Q3TWD5; Q3TX28; Q3U6U4; Q3U774; Q3UB69; Q3UF69; Q8CI65; Q8VEJ5; Q9CTI7; Q9CWX7	ENSMUSG00000025393	Mitochondrial protein import; Formation of ATP by chemiosmotic coupling; Cristae formation	Oxidative phosphorylation; Electron transport chain	5	0	0.643	-0.64	0.654838	97.99	1.76224e+09	1.36445e+09	26.84	32.37	1.5773e+09	1.96887e+09	2.15656e+09	1.12261e+09	2.00331e+09	9.14184e+08	1.48656e+09	1.25236e+09	High	High	High	High	High
FALSE	High	Master Protein	Q8VC30	Triokinase/FMN cyclase [OS=Mus musculus]	0	186.698	63	26	1167	26	578	59.7	6.92	171.87	26	FALSE	other metabolic processes;other biological processes	cytosol	kinase activity;other molecular function	Pf02733, Pf02734	225913	Tkfc	mmu:225913; Q8VC30	ENSMUSG00000034371	Fructose catabolism		1	0	0.684	-0.55	0.538656	91.83	7.75023e+08	1.54169e+09	20.11	17.72	7.57843e+08	5.00239e+08	7.92592e+08	8.03396e+08	1.26551e+09	1.71833e+09	1.85101e+09	1.3832e+09	High	High	High	High	High
FALSE	High	Master Protein	Q8BWT1	3-ketoacyl-CoA thiolase, mitochondrial [OS=Mus musculus]	0	180.246	84	26	2026	26	397	41.8	8.09	357.04	26	FALSE	cell organization and biogenesis;other metabolic processes;stress response;transport	mitochondrion	other molecular function	Pf00108, Pf02803	52538	Acaa2	mmu:52538; Q3TIT9; Q8BWT1; Q8JZR8	ENSMUSG00000036880	Mitochondrial Fatty Acid Beta-Oxidation	Fatty acid biosynthesis	2	0	0.57	-0.81	0.839732	66.75	1.24329e+09	1.58599e+09	74.14	17.11	2.26239e+09	6.83245e+08	3.05321e+09	5.69255e+08	1.36906e+09	1.74947e+09	1.96797e+09	1.43778e+09	High	High	High	High	High
FALSE	High	Master Protein	P07724	Albumin [OS=Mus musculus]	0	178.82	60	30	1251	28	608	68.6	6.07	270.85	30	FALSE	stress response;other biological processes	non-structural extracellular;extracellular matrix;ER/Golgi;other cell component	nucleic acid binding activity;other molecular function	Pf00273	11657	Alb	mmu:11657; P07724; Q3TV03; Q61802; Q8C7C7; Q8C7H3; Q8CG74	ENSMUSG00000029368	Scavenging of heme from plasma; Platelet degranulation ; Regulation of Insulin-like Growth Factor (IGF) transport and uptake by Insulin-like Growth Factor Binding Proteins (IGFBPs); Post-translational protein phosphorylation; Cytoprotection by HMOX1; Heme degradation; Aspirin ADME; Prednisone ADME; Recycling of bile acids and salts; Heme biosynthesis; Ciprofloxacin ADME; HDL remodeling		12	2	0.591	-0.76	0.792192	84.31	8.48768e+08	1.11243e+09	29.66	28.38	1.22057e+09	7.37448e+08	6.26905e+08	9.76891e+08	6.99641e+08	9.63291e+08	1.364e+09	1.28466e+09	High	High	High	High	High
FALSE	High	Master Protein	Q80X90	Filamin-B [OS=Mus musculus]	0	178.686	30	42	413	41	2602	277.7	5.71	84.3	42	FALSE	cell organization and biogenesis;stress response;other biological processes	plasma membrane;other membranes;cytosol;cytoskeleton;other cell component	cytoskeletal activity;other molecular function	Pf00307, Pf00630	286940	Flnb	E9QNV9; mmu:286940; Q80X90; Q8VHX4; Q8VHX7; Q99KY3	ENSMUSG00000025278	ISG15 antiviral mechanism		1	0	0.494	-1.02	0.979622	48.67	7.49299e+07	7.09318e+07	22.69	24.45	8.97944e+07	6.01725e+07	9.26284e+07	6.25262e+07	6.491e+07	1.04997e+08	7.75122e+07	6.4267e+07	High	High	High	High	High
FALSE	High	Master Protein	Q99LB7	Sarcosine dehydrogenase, mitochondrial [OS=Mus musculus]	0	177.626	49	31	1309	31	919	101.6	6.74	256.31	31	FALSE	other metabolic processes	mitochondrion;other cell component	other molecular function	Pf01266, Pf01571, Pf08669, Pf16350	192166	Sardh	mmu:192166; Q99LB7	ENSMUSG00000009614	Choline catabolism	One-carbon metabolism and related pathways	2	0	0.629	-0.67	0.686721	77.98	5.63072e+08	6.67994e+08	30.63	28.56	5.81254e+08	6.03294e+08	5.4546e+08	2.73555e+08	6.68039e+08	4.01761e+08	6.67949e+08	8.50499e+08	High	High	High	High	High
FALSE	High	Master Protein	O35490	Betaine--homocysteine S-methyltransferase 1 [OS=Mus musculus]	0	167.098	74	27	1741	24	407	45	7.9	354.01	27	FALSE	protein metabolism;other metabolic processes	non-structural extracellular;cytosol;nucleus;other cell component	other molecular function	Pf02574	12116	Bhmt	mmu:12116; O35490; Q3UEM1; Q3UL72; Q561N0	ENSMUSG00000069324; ENSMUSG00000074768	Sulfur amino acid metabolism; Choline catabolism	One-carbon metabolism and related pathways; One-carbon metabolism; Glutathione and one-carbon metabolism	5	3	0.928	-0.11	0.11475	71.21	1.12505e+09	3.68644e+09	32.31	51.03	1.63684e+09	7.79758e+08	1.30939e+09	9.6666e+08	2.89062e+09	1.5133e+09	5.79991e+09	4.70135e+09	High	High	High	High	High
FALSE	High	Master Protein	P34914	Bifunctional epoxide hydrolase 2 [OS=Mus musculus]	0	166.453	68	30	1270	30	554	62.5	6.19	280.57	30	FALSE	other metabolic processes;stress response;other biological processes	cytosol;other cytoplasmic organelle	other molecular function	Pf00561, Pf00702	13850	Ephx2	mmu:13850; P34914; Q8CGV0	ENSMUSG00000022040	Peroxisomal protein import; Synthesis of epoxy (EET) and dihydroxyeicosatrienoic acids (DHET); Biosynthesis of maresins	Arachidonate epoxygenase / epoxide hydrolase; Metapathway biotransformation; Eicosanoid metabolism via cytochrome P450 monooxygenases	6	0	0.627	-0.67	0.694272	85.99	5.69415e+08	1.22895e+09	43.99	47.1	7.496e+08	3.33114e+08	9.00184e+08	4.32541e+08	7.0058e+08	9.49961e+08	2.08629e+09	1.58987e+09	High	High	High	High	High
FALSE	High	Master Protein	P58252	Elongation factor 2 [OS=Mus musculus]	0	166.22	48	32	1119	32	858	95.3	6.83	235.28	32	FALSE	protein metabolism;other metabolic processes;other biological processes	plasma membrane;other membranes;cytosol;translational apparatus;other cell component	cytoskeletal activity;translation activity;nucleic acid binding activity;other molecular function	Pf00009, Pf00679, Pf03144, Pf03764, Pf14492	13629	Eef2	mmu:13629; P58252; Q544E4	ENSMUSG00000034994	Neutrophil degranulation; Protein methylation; Peptide chain elongation; Synthesis of diphthamide-EEF2	Translation factors	5	0	0.419	-1.26	0.887292	75.74	6.03404e+08	3.06232e+08	49.97	37.81	1.02889e+09	3.37507e+08	8.45083e+08	4.30841e+08	1.77597e+08	2.47493e+08	4.3134e+08	3.78912e+08	High	High	High	High	High
FALSE	High	Master Protein	P24270	Catalase [OS=Mus musculus]	0	164.391	63	27	1600	27	527	59.8	7.88	307.72	27	FALSE	protein metabolism;other metabolic processes;stress response;developmental processes;other biological processes	non-structural extracellular;other membranes;cytosol;other cytoplasmic organelle;other cell component	other molecular function	Pf00199, Pf06628	12359	Cat	mmu:12359; P24270; Q3TXQ6	ENSMUSG00000027187	Neutrophil degranulation; Peroxisomal protein import; Detoxification of Reactive Oxygen Species	Selenium micronutrient network; Folic acid network; Oxidative stress response; IL-24 Signaling pathway; Tryptophan metabolism	8	0	0.536	-0.9	0.919481	88.69	1.29308e+09	3.47214e+08	17.55	16.85	1.29521e+09	1.33424e+09	1.29096e+09	8.86742e+08	3.14236e+08	2.72043e+08	3.83654e+08	3.91868e+08	High	High	High	High	High
FALSE	High	Master Protein	Q3UQ44	Ras GTPase-activating-like protein IQGAP2 [OS=Mus musculus]	0	161.062	36	36	516	36	1575	180.4	5.64	118.77	36	FALSE	cell cycle OR cell proliferation;cell organization and biogenesis;signal transduction;other biological processes	cytoskeleton;other cell component	enzyme regulator activity;cytoskeletal activity;other molecular function	Pf00307, Pf00612, Pf00616, Pf03836	544963	Iqgap2	mmu:544963; Q3UQ44	ENSMUSG00000021676	Neutrophil degranulation; RAC1 GTPase cycle; RHO GTPases activate IQGAPs; RHOG GTPase cycle	G13 signaling pathway	5	0	0.627	-0.67	0.695479	108.39	2.06843e+08	1.8819e+08	15.76	43.15	2.223e+08	1.61005e+08	2.31126e+08	1.92461e+08	1.7987e+08	8.16424e+07	2.7378e+08	1.96895e+08	High	High	High	High	High
FALSE	High	Master Protein	P28665	Murinoglobulin-1 [OS=Mus musculus]	0	159.407	39	35	719	24	1476	165.2	6.42	151.74	35	FALSE	developmental processes;other biological processes	non-structural extracellular	enzyme regulator activity;other molecular function	Pf00207, Pf01835, Pf07677, Pf07678, Pf07703, Pf17789, Pf17791	17836	Mug1	mmu:17836; P28665; Q3UNE7; Q80XE6	ENSMUSG00000059908			0	2	0.278	-1.85	0.229025	50.88	1.12531e+08	2.23631e+08	16.92	50.9	1.06654e+08	1.18731e+08	1.49148e+08	1.05597e+08	1.63367e+08	1.26444e+08	3.98832e+08	3.06126e+08	High	High	High	High	High
FALSE	High	Master Protein	E9Q414	Apolipoprotein B-100 [OS=Mus musculus]	0	159.166	17	43	375	43	4505	509.1	6.81	76.02	43	FALSE	cell organization and biogenesis;protein metabolism;other metabolic processes;transport;developmental processes;other biological processes	non-structural extracellular;cytosol;ER/Golgi;other cell component	signal transduction activity or receptor binding;transporter activity;other molecular function	Pf01347, Pf06448, Pf09172, Pf12491	238055	Apob	E9Q414; mmu:238055; Q3UH74; Q497D8; Q61314; Q61318; Q8CGG8	ENSMUSG00000020609	Cell surface interactions at the vascular wall; Cargo recognition for clathrin-mediated endocytosis; Retinoid metabolism and transport; Regulation of Insulin-like Growth Factor (IGF) transport and uptake by Insulin-like Growth Factor Binding Proteins (IGFBPs); Post-translational protein phosphorylation; Heme signaling; Regulation of TLR by endogenous ligand; Scavenging by Class B Receptors; Scave…		19	0	0.295	-1.76	0.310019	70.18	1.467e+07	3.80815e+07	52.46	20.3	2.29432e+07	1.17613e+07	1.82981e+07	5.39968e+06	2.89839e+07	3.66945e+07	4.7782e+07	3.95209e+07	High	High	High	High	High
FALSE	High	Master Protein	Q9ET01	Glycogen phosphorylase, liver form [OS=Mus musculus]	0	158.968	45	32	864	25	850	97.4	7.09	187.91	32	FALSE	other metabolic processes;other biological processes	cytosol;other cell component	other molecular function	Pf00343	110095	Pygl	mmu:110095; Q3UKJ0; Q9ET01	ENSMUSG00000021069	Neutrophil degranulation; Glycogen breakdown (glycogenolysis)	Glycogen metabolism	3	1	0.847	-0.24	0.202894	98.39	1.49084e+08	3.9268e+08	22.81	34.01	2.0818e+08	1.27033e+08	1.62063e+08	1.37145e+08	3.24158e+08	2.725e+08	5.79121e+08	4.75686e+08	High	High	High	High	High
FALSE	High	Master Protein	Q03265	ATP synthase subunit alpha, mitochondrial [OS=Mus musculus]	0	156.567	54	26	2117	26	553	59.7	9.19	438.41	26	FALSE	other metabolic processes;transport;other biological processes	plasma membrane;other membranes;mitochondrion;nucleus;other cell component	signal transduction activity or receptor binding;transporter activity;other molecular function	Pf00006, Pf00306, Pf02874	11946	Atp5f1a	mmu:11946; Q03265; Q3TFN0; Q3THN8; Q3TPR0; Q3TPV3; Q3TZU3; Q3UIR7; Q543Y6	ENSMUSG00000025428	Formation of ATP by chemiosmotic coupling; Cristae formation	Oxidative phosphorylation; Electron transport chain	4	0	0.505	-0.98	0.961538	92.84	1.57958e+09	1.68361e+09	13.29	16	1.5822e+09	1.57696e+09	1.80395e+09	1.29643e+09	1.66675e+09	1.39874e+09	1.70065e+09	2.06346e+09	High	High	High	High	High
FALSE	High	Master Protein	P05784	Keratin, type I cytoskeletal 18 [OS=Mus musculus]	0	150.832	58	26	934	17	423	47.5	5.33	185.37	26	TRUE	cell organization and biogenesis;transport;signal transduction;other biological processes	non-structural extracellular;plasma membrane;other membranes;cytosol;cytoskeleton;nucleus;other cell component	other molecular function	Pf00038	16668	Krt18	mmu:16668; P05784; Q3TIX1; Q3TJH6; Q3TJW7; Q61766	ENSMUSG00000023043	Formation of the cornified envelope	EGFR1 signaling pathway	3	8	0.348	-1.52	0.601201	111.55	8.5105e+08	3.74362e+08	50.76	43.92	1.81801e+09	1.03836e+09	6.97527e+08	6.67132e+08	3.55142e+08	2.36965e+08	3.94622e+08	6.66309e+08	High	High	High	High	High
FALSE	High	Master Protein	Q8BMS1	Trifunctional enzyme subunit alpha, mitochondrial [OS=Mus musculus]	0	150.005	50	28	1837	28	763	82.6	9.14	353.78	28	FALSE	other metabolic processes;other biological processes	mitochondrion	other molecular function	Pf00378, Pf00725, Pf02737	97212	Hadha	mmu:97212; Q3TCY3; Q5U5Y5; Q8BMS1; Q8QZU4	ENSMUSG00000025745	Beta oxidation of decanoyl-CoA to octanoyl-CoA-CoA; Beta oxidation of octanoyl-CoA to hexanoyl-CoA; Acyl chain remodeling of CL; Beta oxidation of palmitoyl-CoA to myristoyl-CoA; Beta oxidation of myristoyl-CoA to lauroyl-CoA; Beta oxidation of lauroyl-CoA to decanoyl-CoA-CoA; Beta oxidation of hexanoyl-CoA to butanoyl-CoA	Fatty acid beta-oxidation; Mitochondrial long chain fatty acid beta-oxidation	9	0	0.516	-0.95	0.94821	94.69	4.54619e+08	7.64368e+08	54.77	19.85	2.6927e+08	6.58964e+08	3.13641e+08	8.7853e+08	8.06081e+08	5.40926e+08	8.82323e+08	7.24813e+08	High	High	High	High	High
FALSE	High	Master Protein	Q61838	Pregnancy zone protein [OS=Mus musculus]	0	148.768	40	33	661	33	1495	165.7	6.68	134.08	33	FALSE	developmental processes;other biological processes	non-structural extracellular	enzyme regulator activity;other molecular function	Pf00207, Pf01835, Pf07677, Pf07678, Pf07703, Pf17789, Pf17791		Pzp	E9QPW0; Q60628; Q61838; Q6PEM2	ENSMUSG00000030359			0	0	0.542	-0.88	0.907172	112.65	1.97574e+08	2.3198e+08	80.26	39.16	6.79296e+07	3.28029e+08	1.19e+08	5.21338e+08	1.95005e+08	4.0729e+08	1.81255e+08	2.75967e+08	High	High	High	High	High
FALSE	High	Master Protein	P32020	Sterol carrier protein 2 [OS=Mus musculus]	0	148.175	47	21	2038	21	547	59.1	7.44	414.64	21	FALSE	cell organization and biogenesis;other metabolic processes;transport;other biological processes	ER/Golgi;nucleus;other cytoplasmic organelle;other cell component	signal transduction activity or receptor binding;transporter activity;other molecular function	Pf00108, Pf02036, Pf02803	20280	Scp2	A2APS2; A2APS3; mmu:20280; P32020; Q9DBM7	ENSMUSG00000028603	Peroxisomal protein import; Synthesis of bile acids and bile salts via 7alpha-hydroxycholesterol; Beta-oxidation of pristanoyl-CoA; alpha-linolenic acid (ALA) metabolism	PPAR signaling pathway; Mitochondrial long chain fatty acid beta-oxidation	6	0	0.451	-1.15	0.954411	66.65	1.99026e+09	1.34788e+09	30.57	13.57	1.77624e+09	2.23006e+09	1.27802e+09	2.70263e+09	1.22187e+09	1.6649e+09	1.33515e+09	1.36073e+09	High	High	High	High	High
FALSE	High	Master Protein	P47738	Aldehyde dehydrogenase, mitochondrial [OS=Mus musculus]	0	145.402	55	26	1216	24	519	56.5	7.62	245	26	FALSE	other metabolic processes;signal transduction;other biological processes	mitochondrion	other molecular function	Pf00171	11669	Aldh2	mmu:11669; P47738	ENSMUSG00000029455	Smooth Muscle Contraction; Ethanol oxidation; Metabolism of serotonin	Fatty acid omega-oxidation; Tryptophan metabolism	5	2	0.56	-0.84	0.865417	74.13	1.1989e+09	1.71217e+09	9.53	42.8	1.14984e+09	1.25131e+09	1.01597e+09	1.25005e+09	2.04731e+09	2.2003e+09	7.00464e+08	1.43189e+09	High	High	High	High	High
FALSE	High	Master Protein	Q6PB66	Leucine-rich PPR motif-containing protein, mitochondrial [OS=Mus musculus]	0	145.281	37	32	462	32	1392	156.5	6.83	86.67	32	FALSE	RNA metabolism OR transcription;other metabolic processes;transport;other biological processes	other membranes;cytoskeleton;mitochondrion;nucleus;other cell component	cytoskeletal activity;nucleic acid binding activity;other molecular function	Pf01535, Pf13812	72416	Lrpprc	mmu:72416; Q6PB66; Q8K4V0; Q9CRX4	ENSMUSG00000024120	Cytoprotection by HMOX1; TP53 Regulates Metabolic Genes; Respiratory electron transport		3	0	0.408	-1.29	0.85226	41.75	4.10498e+07	5.96116e+07	13.67	32.2	4.25492e+07	3.88655e+07	5.1712e+07	3.96032e+07	5.82321e+07	2.78156e+07	6.52687e+07	6.10238e+07	High	High	High	High	High
FALSE	High	Master Protein	P38647	Stress-70 protein, mitochondrial [OS=Mus musculus]	0	143.426	43	24	1006	24	679	73.4	6.07	210.95	24	FALSE	cell organization and biogenesis;protein metabolism;other metabolic processes;transport;other biological processes	mitochondrion;nucleus;other cell component	other molecular function	Pf00012	15526	Hspa9	mmu:15526; P38647; Q3TW93; Q3UVN1; Q3V015; Q7TSZ0; Q9CQ05	ENSMUSG00000024359	Regulation of HSF1-mediated heat shock response		1	0	0.595	-0.75	0.780595	65.65	3.28758e+08	1.6787e+08	20.23	24.31	4.57597e+08	3.46246e+08	3.00565e+08	3.12154e+08	1.73661e+08	2.52821e+08	1.55122e+08	1.62271e+08	High	High	High	High	High
FALSE	High	Master Protein	Q8BH00	2-aminomuconic semialdehyde dehydrogenase [OS=Mus musculus]	0	143.283	74	26	1028	26	487	53.6	7.55	211.82	26	FALSE	other metabolic processes	other cell component	other molecular function	Pf00171	237320	Aldh8a1	mmu:237320; Q8BH00; Q91WS6	ENSMUSG00000037542	RA biosynthesis pathway		1	0	0.627	-0.67	0.69394	75.18	5.32834e+08	6.75249e+08	42.27	22.02	4.83863e+08	4.48633e+08	5.8676e+08	1.03292e+09	5.0327e+08	7.50329e+08	6.07682e+08	8.37928e+08	High	High	High	High	High
FALSE	High	Master Protein	Q91V92	ATP-citrate synthase [OS=Mus musculus]	0	142.799	34	30	536	30	1091	119.7	7.44	121.19	30	FALSE	other metabolic processes	cytosol;nucleus	other molecular function	Pf00285, Pf00549, Pf02629, Pf16114	104112	Acly	mmu:104112; Q91V92	ENSMUSG00000020917	Neutrophil degranulation; Fatty acyl-CoA biosynthesis	Fatty acid biosynthesis	3	0	0.691	-0.53	0.522925	80.88	9.38925e+07	1.28089e+08	50.11	37.82	6.80734e+07	1.29504e+08	6.11332e+07	1.76227e+08	1.49252e+08	6.69201e+07	1.75626e+08	1.09927e+08	High	High	High	High	High
FALSE	High	Master Protein	P11499	Heat shock protein HSP 90-beta [OS=Mus musculus]	0	141.08	43	26	1039	17	724	83.2	5.03	251.4	26	FALSE	cell cycle OR cell proliferation;cell organization and biogenesis;protein metabolism;DNA metabolism;other metabolic processes;stress response;developmental processes;other biological processes	non-structural extracellular;plasma membrane;other membranes;cytosol;nucleus;other cytoplasmic organelle;other cell component	signal transduction activity or receptor binding;enzyme regulator activity;cytoskeletal activity;nucleic acid binding activity;other molecular function	Pf00183, Pf13589	15516	Hsp90ab1	mmu:15516; O89078; P11499; Q3UIQ7	ENSMUSG00000023944	Regulation of actin dynamics for phagocytic cup formation; Neutrophil degranulation; HSP90 chaperone cycle for steroid hormone receptors (SHR) in the presence of ligand; The role of GTSE1 in G2/M progression after G2 checkpoint; Attenuation phase; Estrogen-dependent gene expression; Sema3A PAK dependent Axon repulsion; Aryl hydrocarbon receptor signalling; DDX58/IFIH1-mediated induction of interf…	Focal adhesion: PI3K-Akt-mTOR signaling pathway	15	6	0.497	-1.01	0.974309	58.46	1.70215e+08	9.8066e+07	24.35	37.07	1.62006e+08	2.59267e+08	1.77553e+08	1.6318e+08	9.37278e+07	7.54919e+07	1.69163e+08	1.02605e+08	High	High	High	High	High
FALSE	High	Master Protein	Q02053	Ubiquitin-like modifier-activating enzyme 1 [OS=Mus musculus]	0	140.465	45	28	562	26	1058	117.7	5.66	102.68	28	FALSE	protein metabolism;other metabolic processes;stress response	other membranes;cytosol;mitochondrion;ER/Golgi;nucleus;other cytoplasmic organelle;other cell component	other molecular function	Pf00899, Pf09358, Pf10585, Pf16190, Pf16191	22201	Uba1	A6H6S6; mmu:22201; P31253; Q02053; Q542H8	ENSMUSG00000001924	Antigen processing: Ubiquitination & Proteasome degradation; Synthesis of active ubiquitin: roles of E1 and E2 enzymes	Parkinson's disease; Proteasome degradation	4	1	0.482	-1.05	0.996495	60.71	2.09108e+08	1.86799e+08	8.56	40.15	2.33601e+08	2.21299e+08	1.96833e+08	1.97589e+08	1.71838e+08	3.46134e+08	1.52501e+08	2.03064e+08	High	High	High	High	High
FALSE	High	Master Protein	P50247	Adenosylhomocysteinase [OS=Mus musculus]	0	139.617	64	22	1910	22	432	47.7	6.54	302.72	22	FALSE	other metabolic processes;stress response;other biological processes	cytosol;ER/Golgi;nucleus;other cell component	other molecular function	Pf00670, Pf05221	269378	Ahcy	mmu:11615; mmu:269378; P50247; Q91WF1	ENSMUSG00000027597; ENSMUSG00000048087	Methylation; Sulfur amino acid metabolism	One-carbon metabolism; Glutathione and one-carbon metabolism	4	0	0.528	-0.92	0.925611	75.76	7.92211e+08	1.08686e+09	39.58	59.43	6.39252e+08	9.8177e+08	5.41983e+08	1.29106e+09	6.66467e+08	8.55324e+08	2.4336e+09	1.38107e+09	High	High	High	High	High
FALSE	High	Master Protein	P16460	Argininosuccinate synthase [OS=Mus musculus]	0	139.493	57	22	1943	22	412	46.6	8.22	397.88	22	FALSE	other metabolic processes;stress response;developmental processes;other biological processes	other membranes;cytosol;mitochondrion;nucleus;other cell component	other molecular function	Pf00764, Pf20979	11898	Ass1	mmu:11898; P16460	ENSMUSG00000076441	Urea cycle	Alanine and aspartate metabolism	2	0	0.568	-0.82	0.847116	96.18	1.10991e+09	1.37633e+09	26.53	62.09	1.13816e+09	1.08235e+09	1.43039e+09	7.23401e+08	1.43909e+09	2.9127e+08	2.32942e+09	1.31632e+09	High	High	High	High	High
FALSE	High	Master Protein	P57780	Alpha-actinin-4 [OS=Mus musculus]	0	138.985	43	29	504	18	912	104.9	5.41	108.77	29	FALSE	cell organization and biogenesis;transport;developmental processes;signal transduction;other biological processes	plasma membrane;other membranes;cytoskeleton;nucleus;other cell component	cytoskeletal activity;nucleic acid binding activity;other molecular function	Pf00307, Pf00435, Pf08726	60595	Actn4	mmu:60595; P57780	ENSMUSG00000054808	Platelet degranulation	Primary focal segmental glomerulosclerosis (FSGS)	2	6	0.396	-1.34	0.811365	55.44	2.20214e+08	1.65166e+08	24.72	44.64	2.59295e+08	1.99893e+08	2.42601e+08	1.42365e+08	1.34084e+08	1.13821e+08	2.03454e+08	2.99385e+08	High	High	High	High	High
FALSE	High	Master Protein	Q8VDJ3	Vigilin [OS=Mus musculus]	0	138.86	32	28	538	28	1268	141.7	6.87	111.29	28	FALSE	other metabolic processes;transport	non-structural extracellular;cytosol;nucleus;other cell component	nucleic acid binding activity	Pf00013	110611	Hdlbp	mmu:110611; Q8VDJ3	ENSMUSG00000034088	HDL clearance		1	0	0.352	-1.51	0.625009	84.73	2.41573e+08	1.33868e+08	10.36	26.28	2.41631e+08	2.92513e+08	2.41514e+08	2.37362e+08	1.42089e+08	1.62933e+08	8.32177e+07	1.26122e+08	High	High	High	High	High
FALSE	High	Master Protein	Q9QXD6	Fructose-1,6-bisphosphatase 1 [OS=Mus musculus]	0	138.775	66	19	1286	19	338	36.9	6.57	284.56	19	FALSE	other metabolic processes;stress response;other biological processes	non-structural extracellular;cytosol;nucleus;other cell component	other molecular function	Pf00316, Pf18913	14121	Fbp1	mmu:14121; P97323; Q3UEH1; Q9QXD6	ENSMUSG00000069805	Gluconeogenesis	Glycolysis and gluconeogenesis	2	0	0.715	-0.48	0.459122	90.98	5.72112e+08	7.29388e+08	35.24	25.44	4.43917e+08	7.37328e+08	4.38685e+08	8.80917e+08	9.73936e+08	5.51458e+08	6.38256e+08	8.33533e+08	High	High	High	High	High
FALSE	High	Master Protein	P17182	Alpha-enolase [OS=Mus musculus]	0	138.633	71	23	2931	17	434	47.1	6.8	525.43	23	FALSE	other metabolic processes;developmental processes;other biological processes	plasma membrane;other membranes;cytosol;nucleus;other cell component	nucleic acid binding activity;other molecular function	Pf00113, Pf03952	13806; 433182	Eno1	mmu:13806; mmu:433182; P17182; Q99KT7; Q9DCY7	ENSMUSG00000059040; ENSMUSG00000063524	Gluconeogenesis; Glycolysis	Glycolysis and gluconeogenesis	3	6	0.758	-0.4	0.354228	93.11	1.32639e+09	1.35369e+09	30.17	30.1	1.33194e+09	9.91051e+08	1.32086e+09	2.00604e+09	1.08171e+09	1.69404e+09	9.89507e+08	1.81585e+09	High	High	High	High	High
FALSE	High	Master Protein	P35505	Fumarylacetoacetase [OS=Mus musculus]	0	138.481	62	17	1109	17	419	46.1	7.18	200.23	17	FALSE	other metabolic processes		other molecular function	Pf01557, Pf09298	14085	Fah	mmu:14085; P35505; Q3TY87; Q9QW65	ENSMUSG00000030630	Tyrosine catabolism		1	0	0.952	-0.07	0.0955192	86.42	1.79745e+09	1.32372e+09	21.88	36.75	1.88907e+09	1.16415e+09	1.71028e+09	1.99624e+09	6.34053e+08	1.23272e+09	1.42143e+09	1.72737e+09	High	High	High	High	High
FALSE	High	Master Protein	P05202	Aspartate aminotransferase, mitochondrial [OS=Mus musculus]	0	138.079	65	22	1009	22	430	47.4	9	212.28	22	FALSE	other metabolic processes;transport;other biological processes	plasma membrane;other membranes;mitochondrion;other cell component	other molecular function	Pf00155	14719	Got2	mmu:14719; O09188; P05202; Q3TIP6; Q3UD91; Q5HZH5	ENSMUSG00000031672	Gluconeogenesis; Aspartate and asparagine metabolism; Glyoxylate metabolism and glycine degradation; Glutamate and glutamine metabolism	Glycolysis and gluconeogenesis; Alanine and aspartate metabolism	6	0	0.559	-0.84	0.866421	75.86	6.94389e+08	4.1863e+08	6.66	56.74	6.98468e+08	7.87654e+08	6.89119e+08	6.90334e+08	9.12164e+08	5.00493e+08	2.63857e+08	3.50157e+08	High	High	High	High	High
FALSE	High	Master Protein	Q9EQ20	Methylmalonate-semialdehyde dehydrogenase [acylating], mitochondrial [OS=Mus musculus]	0	137.919	57	24	1036	24	535	57.9	8.07	219.33	24	FALSE	other metabolic processes;other biological processes	nucleus	other molecular function	Pf00171	104776	Aldh6a1	mmu:104776; Q3TDA2; Q8CIB4; Q9EQ20	ENSMUSG00000021238	Branched-chain amino acid catabolism		1	0	0.563	-0.83	0.854001	71.33	1.74548e+08	9.48635e+07	31.93	11.73	1.93718e+08	1.57294e+08	1.93696e+08	8.6784e+07	1.1508e+08	8.86696e+07	9.40774e+07	9.56561e+07	High	High	High	High	High
FALSE	High	Master Protein	Q922D8	C-1-tetrahydrofolate synthase, cytoplasmic [OS=Mus musculus]	0	137.263	44	29	1207	29	935	101.1	7.14	200.7	29	FALSE	other metabolic processes;developmental processes;other biological processes	cytosol	other molecular function	Pf00763, Pf01268, Pf02882	108156	Mthfd1	mmu:108156; Q8R013; Q922D8	ENSMUSG00000021048	Metabolism of folate and pterines	One-carbon metabolism	2	0	0.543	-0.88	0.905881	53.22	2.52385e+08	1.85685e+08	27.88	20.79	2.81736e+08	1.5658e+08	3.10906e+08	2.26092e+08	1.24647e+08	2.10357e+08	1.9022e+08	1.81258e+08	High	High	High	High	High
FALSE	High	Master Protein	P11679	Keratin, type II cytoskeletal 8 [OS=Mus musculus]	0	135.989	48	26	653	24	490	54.5	5.82	128.18	26	FALSE	cell organization and biogenesis;stress response;developmental processes;signal transduction;other biological processes	plasma membrane;other membranes;cytoskeleton;nucleus;other cell component	other molecular function	Pf00038, Pf16208	16691	Krt8	mmu:16691; P11679; Q3KQK5; Q3TGI1; Q3TJE1; Q3TKY7; Q61463; Q61518; Q61519	ENSMUSG00000049382	Formation of the cornified envelope	Primary focal segmental glomerulosclerosis (FSGS); EGFR1 signaling pathway	4	2	0.421	-1.25	0.893433	85.06	1.38135e+08	5.51417e+07	30.23	73.85	1.28301e+08	1.76927e+08	1.48723e+08	8.09848e+07	1.73745e+08	5.39642e+07	5.63449e+07	4.61271e+07	High	High	High	High	High
FALSE	High	Master Protein	Q91WU0	Carboxylesterase 1F [OS=Mus musculus]	0	135.516	53	22	714	19	561	61.6	6.48	129.14	22	FALSE	other metabolic processes;transport;other biological processes	cytosol;ER/Golgi;other cell component	other molecular function	Pf00135	234564	Ces1f	D6RHA4; mmu:234564; Q3UWB1; Q91WU0	ENSMUSG00000031725			0	1	0.968	-0.05	0.0846216	134.6	1.15775e+08	3.86594e+08	44.63	28	1.38072e+08	9.70794e+07	1.77926e+08	5.63496e+07	4.11799e+08	3.32434e+08	5.98721e+08	3.62932e+08	High	High	High	High	High
FALSE	High	Master Protein	Q5SWU9	Acetyl-CoA carboxylase 1 [OS=Mus musculus]	0	135.364	25	34	314	31	2345	265.1	6.39	52.13	34	FALSE	cell organization and biogenesis;protein metabolism;other metabolic processes;other biological processes	cytosol;cytoskeleton;nucleus	other molecular function	Pf00289, Pf00364, Pf01039, Pf02785, Pf02786, Pf08326, Pf21385	107476	Acaca	A2A6H4; mmu:107476; Q5SWU6; Q5SWU7; Q5SWU8; Q5SWU9; Q6JIZ1; Q6PHL9; Q705X8; Q705X9; Q91VC8; Q925C4; Q925C5	ENSMUSG00000020532	ChREBP activates metabolic gene expression; Biotin transport and metabolism; Carnitine metabolism; Fatty acyl-CoA biosynthesis	Focal adhesion: PI3K-Akt-mTOR signaling pathway; Fatty acid biosynthesis; Dysregulated miRNA targeting in insulin/PI3K-AKT signaling; Leptin and adiponectin	8	2	0.507	-0.98	0.961183	53.34	1.40365e+07	7.97205e+06	40.63	87.17	1.75961e+07	1.17048e+07	1.68328e+07	6.13673e+06	7.1942e+06	4.51928e+06	2.74739e+07	8.834e+06	High	High	High	High	High
FALSE	High	Master Protein	P08113	Endoplasmin [OS=Mus musculus]	0	133.959	46	32	483	31	802	92.4	4.82	113.61	32	FALSE	cell organization and biogenesis;protein metabolism;other metabolic processes;stress response;transport;other biological processes	non-structural extracellular;plasma membrane;other membranes;cytosol;ER/Golgi;other cell component	signal transduction activity or receptor binding;nucleic acid binding activity;other molecular function	Pf00183, Pf13589	22027	Hsp90b1	mmu:22027; P08113; P11427	ENSMUSG00000020048	Regulation of Insulin-like Growth Factor (IGF) transport and uptake by Insulin-like Growth Factor Binding Proteins (IGFBPs); Post-translational protein phosphorylation; Scavenging by Class A Receptors; Interleukin-4 and Interleukin-13 signaling; Trafficking and processing of endosomal TLR	Focal adhesion: PI3K-Akt-mTOR signaling pathway; Hypoxia-dependent self-renewal of myoblasts	7	1	0.442	-1.18	0.940752	71.68	1.4428e+08	1.13224e+08	20.52	40.25	1.48973e+08	1.69324e+08	1.39735e+08	1.00917e+08	2.14935e+08	9.71058e+07	1.18386e+08	1.08288e+08	High	High	High	High	High
FALSE	High	Master Protein	P24549	Aldehyde dehydrogenase 1A1 [OS=Mus musculus]	0	131.444	49	22	938	12	501	54.4	7.8	211.31	22	FALSE	other metabolic processes;stress response;developmental processes;other biological processes	cytosol;other cell component	other molecular function	Pf00171	11668	Aldh1a1	mmu:11668; P24549; Q7TQJ0; Q811J0	ENSMUSG00000053279	RA biosynthesis pathway; Ethanol oxidation; Fructose catabolism	Retinol metabolism; Dopaminergic neurogenesis; Fatty acid omega-oxidation; Tryptophan metabolism	7	0	0.57	-0.81	0.841398	59.46	4.7634e+08	3.29597e+08	42.36	69.91	6.19778e+08	6.38449e+08	3.66099e+08	2.35729e+08	9.90494e+08	3.03964e+08	2.86058e+08	3.57393e+08	High	High	High	High	High
FALSE	High	Master Protein	A2AN08	E3 ubiquitin-protein ligase UBR4 [OS=Mus musculus]	0	130.943	14	37	308	37	5180	571.9	6.06	46.27	37	FALSE	protein metabolism;other metabolic processes;other biological processes	other membranes;cytosol;cytoskeleton;nucleus	other molecular function	Pf02207, Pf13764, Pf19423		Ubr4	A2AN07; A2AN08; A2AN09; A2AN10; A2AN11; mmu:69116; Q52KI4; Q6PB49; Q6PFC7; Q80Y11; Q8BGB9; Q8C3E8; Q8C4W5; Q8C8X7; Q8CGE0; Q8CHF3	ENSMUSG00000066036	Neutrophil degranulation; Antigen processing: Ubiquitination & Proteasome degradation		2	0	0.305	-1.71	0.447347	38.71	5.74223e+06	1.2011e+06	67.34	46.62	9.14072e+06	3.60729e+06	1.15677e+07	2.17505e+06	1.03442e+06	430459	1.39464e+06	1.63485e+06	High	High	High	High	High
FALSE	High	Master Protein	P26443	Glutamate dehydrogenase 1, mitochondrial [OS=Mus musculus]	0	130.817	52	22	1319	6	558	61.3	8	271.38	22	FALSE	other metabolic processes;developmental processes;other biological processes	mitochondrion;ER/Golgi;other cell component	other molecular function	Pf00208, Pf02812	14661	Glud1	mmu:14661; P26443; Q8C273	ENSMUSG00000021794	Transcriptional activation of mitochondrial biogenesis; Glutamate and glutamine metabolism		2	16	0.483	-1.05	0.992194	58.37	1.03333e+09	6.38192e+08	23.33	56.25	1.12043e+09	9.52997e+08	1.22585e+09	6.92052e+08	1.35539e+09	7.921e+08	5.14188e+08	3.90279e+08	High	High	High	High	High
FALSE	High	Master Protein	P01027	Complement C3 [OS=Mus musculus]	0	130.727	32	31	328	31	1663	186.4	6.73	64.48	31	FALSE	cell organization and biogenesis;protein metabolism;other metabolic processes;stress response;developmental processes;other biological processes	non-structural extracellular;plasma membrane;other membranes;other cell component	signal transduction activity or receptor binding;enzyme regulator activity;other molecular function	Pf00207, Pf01759, Pf01821, Pf01835, Pf07677, Pf07678, Pf07703, Pf17789, Pf17790, Pf17791, Pf21308, Pf21406	12266	C3	mmu:12266; P01027; Q61370; Q80XP1	ENSMUSG00000024164	Immunoregulatory interactions between a Lymphoid and a non-Lymphoid cell; Regulation of Complement cascade; Neutrophil degranulation; Regulation of Insulin-like Growth Factor (IGF) transport and uptake by Insulin-like Growth Factor Binding Proteins (IGFBPs); Post-translational protein phosphorylation; G alpha (i) signalling events; Peptide ligand-binding receptors; Alternative complement activati…	Complement activation, classical pathway; Tyrobp causal network in microglia; Comprehensive IL-17A signaling	12	0	0.466	-1.1	0.979545	72.75	6.60399e+07	8.56998e+07	39.55	36.64	5.89746e+07	7.39517e+07	8.44725e+07	2.85624e+07	6.44889e+07	1.44456e+08	7.8401e+07	9.36781e+07	High	High	High	High	High
FALSE	High	Master Protein	Q62261	Spectrin beta chain, non-erythrocytic 1 [OS=Mus musculus]	0	129.142	20	30	259	3	2363	274.1	5.58	49.72	30	FALSE	cell cycle OR cell proliferation;cell organization and biogenesis;transport;developmental processes;other biological processes	plasma membrane;other membranes;cytosol;cytoskeleton;nucleus;other cell component	cytoskeletal activity;other molecular function	Pf00307, Pf00435, Pf15410	20742	Sptbn1	A2AFU1; mmu:20742; Q3TEM7; Q5SQL8; Q5SQL9; Q62261; Q9QWJ7	ENSMUSG00000020315	RAF/MAP kinase cascade; NCAM signaling for neurite out-growth; Interaction between L1 and Ankyrins; COPI-mediated anterograde transport; RHOU GTPase cycle; RHOV GTPase cycle		6	10	0.399	-1.33	0.81991	69.59	1.17068e+07	5.96202e+06	25.78	17.25	1.14952e+07	1.47523e+07	1.19222e+07	7.58299e+06	4.29509e+06	6.1718e+06	5.75937e+06	6.52999e+06	High	High	High	High	High
FALSE	High	Master Protein	Q9QXF8	Glycine N-methyltransferase [OS=Mus musculus]	0	129.094	84	21	959	21	293	32.7	7.44	170.08	21	FALSE	cell organization and biogenesis;other metabolic processes;other biological processes	cytosol;other cell component	other molecular function	Pf13847	14711	Gnmt	mmu:14711; Q91WN7; Q9QXF8	ENSMUSG00000002769	Glyoxylate metabolism and glycine degradation	One-carbon metabolism and related pathways	2	0	0.753	-0.41	0.364279	85.18	3.48228e+08	2.18926e+08	55.05	60.17	2.34119e+08	5.17953e+08	2.09111e+08	6.7189e+08	1.89867e+08	1.46913e+08	5.18064e+08	2.52431e+08	High	High	High	High	High
FALSE	High	Master Protein	P20029	Endoplasmic reticulum chaperone BiP [OS=Mus musculus]	0	129.033	45	26	923	24	655	72.4	5.16	202.43	26	FALSE	protein metabolism;other metabolic processes;stress response;transport;developmental processes;signal transduction;other biological processes	non-structural extracellular;plasma membrane;other membranes;cytosol;mitochondrion;ER/Golgi;nucleus;other cell component	translation activity;other molecular function	Pf00012	14828	Hspa5	mmu:14828; O35642; P20029; Q3UFF2; Q61630	ENSMUSG00000026864	Antigen Presentation: Folding, assembly and peptide loading of class I MHC; Regulation of HSF1-mediated heat shock response	Mapk signaling pathway; IL-24 Signaling pathway	4	0	0.453	-1.14	0.957803	59.69	2.13156e+08	1.51929e+08	28.11	26.77	2.16156e+08	2.10198e+08	2.42012e+08	1.16071e+08	1.75959e+08	1.73984e+08	9.4699e+07	1.32669e+08	High	High	High	High	High
FALSE	High	Master Protein	Q9QXX4	Electrogenic aspartate/glutamate antiporter SLC25A13, mitochondrial [OS=Mus musculus]	0	128.927	57	27	632	22	676	74.4	8.6	127.34	27	FALSE	other metabolic processes;transport;other biological processes	other membranes;mitochondrion	transporter activity;other molecular function	Pf00153	50799	Slc25a13	mmu:50799; Q9CZF6; Q9DCF5; Q9QXX4	ENSMUSG00000015112	Gluconeogenesis; Aspartate and asparagine metabolism		2	1	0.633	-0.66	0.678952	107.35	1.61206e+08	1.32231e+08	25.05	27.24	1.64265e+08	2.24142e+08	1.58204e+08	1.23112e+08	1.54996e+08	9.83698e+07	1.78575e+08	1.12809e+08	High	High	High	High	High
FALSE	High	Master Protein	Q99J08	SEC14-like protein 2 [OS=Mus musculus]	0	128.684	61	21	611	21	403	46.3	7.11	143.43	21	FALSE	other biological processes	cytosol;nucleus;other cell component	enzyme regulator activity;other molecular function	Pf00650, Pf03765	67815	Sec14l2	mmu:67815; Q99J08	ENSMUSG00000003585			0	0	0.777	-0.36	0.314955	114.63	1.0702e+08	1.89736e+08	46.2	50.79	4.94015e+07	1.67663e+08	9.19756e+07	1.24524e+08	1.48502e+08	1.1053e+08	3.53986e+08	2.4242e+08	High	High	High	High	High
FALSE	High	Master Protein	Q8CC88	von Willebrand factor A domain-containing protein 8 [OS=Mus musculus]	0	128.017	24	31	248	31	1905	213.3	6.6	53.78	31	FALSE		mitochondrion;other cytoplasmic organelle;other cell component	other molecular function	Pf07728	219189	Vwa8	mmu:219189; Q3U4P9; Q6ZQ94; Q8CC88; Q8CDH8; Q8VCU3	ENSMUSG00000058997			0	0	0.446	-1.17	0.946952	60.3	1.59547e+07	3.05397e+07	37.76	43.55	2.15172e+07	1.18302e+07	2.15723e+07	1.01267e+07	4.42286e+07	4.63348e+07	1.9955e+07	2.10876e+07	High	High	High	High	High
FALSE	High	Master Protein	O35945	Aldehyde dehydrogenase, cytosolic 1 [OS=Mus musculus]	0	127.947	43	22	838	12	501	54.6	7.71	166.68	22	FALSE	other metabolic processes;other biological processes	cytosol	other molecular function	Pf00171	26358	Aldh1a7	mmu:26358; O35945; Q80ZX7	ENSMUSG00000024747			0	6	0.599	-0.74	0.766743	84.31	4.49861e+08	5.04014e+08	41.55	71.08	4.60367e+08	9.08576e+08	4.39596e+08	4.31517e+08	9.63356e+08	1.07277e+09	2.26144e+08	2.63693e+08	High	High	High	High	High
FALSE	High	Master Protein	P41216	Long-chain-fatty-acid--CoA ligase 1 [OS=Mus musculus]	0	127.559	50	29	587	26	699	77.9	7.15	135.98	29	FALSE	other metabolic processes;transport;signal transduction;other biological processes	other membranes;mitochondrion;ER/Golgi;other cytoplasmic organelle	enzyme regulator activity;other molecular function	Pf00501	14081	Acsl1	mmu:14081; P41216; Q6GTG6; Q9DBK5	ENSMUSG00000018796	Synthesis of very long-chain fatty acyl-CoAs; Linoleic acid (LA) metabolism; alpha-linolenic acid (ALA) metabolism	Fatty acid beta-oxidation; PPAR signaling pathway; Fatty acid biosynthesis; Mitochondrial long chain fatty acid beta-oxidation; Cholesterol metabolism with Bloch and Kandutsch-Russell pathways; Omega-3 / omega-6 fatty acid synthesis; Omega-9 fatty acid synthesis	10	3	0.507	-0.98	0.960106	61.36	2.32653e+08	4.16435e+08	14.15	38.18	2.51908e+08	2.59482e+08	1.90265e+08	2.1487e+08	5.1358e+08	3.37665e+08	2.56093e+08	6.18924e+08	High	High	High	High	High
FALSE	High	Master Protein	E9PVA8	Stalled ribosome sensor GCN1 [OS=Mus musculus]	0	127.257	19	31	341	31	2671	292.8	7.36	58.3	31	FALSE	protein metabolism;other metabolic processes;stress response;other biological processes	cytosol;translational apparatus;other cell component	enzyme regulator activity;translation activity;other molecular function		231659	Gcn1	B2RWW6; E9PVA8; mmu:231659	ENSMUSG00000041638			0	0					1.42807e+06	1.81469e+07	82.24	24.98	1.91896e+06	4.76108e+06	1.06276e+06	930317	1.64806e+07	1.74078e+07	2.74178e+07	1.89174e+07	High	High	High	High	High
FALSE	High	Master Protein	P28271	Cytoplasmic aconitate hydratase [OS=Mus musculus]	0	125.855	39	23	811	22	889	98.1	7.5	167.63	23	FALSE	other metabolic processes;transport;developmental processes;other biological processes	cytosol;ER/Golgi;other cell component	nucleic acid binding activity;other molecular function	Pf00330, Pf00694	11428	Aco1	mmu:11428; P28271; Q3TQ15; Q99K54	ENSMUSG00000028405	Iron uptake and transport	mRNA processing	2	1	0.43	-1.22	0.919481	73.22	1.63568e+08	2.78191e+08	17.79	62.25	1.58803e+08	1.68476e+08	1.85367e+08	1.19157e+08	1.85259e+08	1.78029e+08	6.43846e+08	4.17742e+08	High	High	High	High	High
FALSE	High	Master Protein	Q91YI0	Argininosuccinate lyase [OS=Mus musculus]	0	125.703	49	23	937	23	464	51.7	6.96	198.01	23	FALSE	other metabolic processes;developmental processes;other biological processes	other membranes;cytosol;mitochondrion;other cell component	other molecular function	Pf00206, Pf14698	109900	Asl	mmu:109900; Q3UFA2; Q91YI0	ENSMUSG00000025533	Urea cycle	Alanine and aspartate metabolism	2	0	0.65	-0.62	0.634874	73.9	2.45849e+08	7.16154e+08	29	6.25	2.36052e+08	3.73746e+08	1.94434e+08	2.56053e+08	7.02848e+08	7.29712e+08	7.32782e+08	6.38451e+08	High	High	High	High	High
FALSE	High	Master Protein	P11588	Major urinary protein 1 [OS=Mus musculus]	0	125.689	75	16	1641	1	180	20.6	5.1	304.06	16	FALSE	cell organization and biogenesis;other metabolic processes;stress response;signal transduction;other biological processes	non-structural extracellular;cytosol;nucleus	signal transduction activity or receptor binding;kinase activity;other molecular function	Pf00061	100039054	Mup1	mmu:100039054; P11588; Q61921	ENSMUSG00000094793			0	1	0.287	-1.8	0.273586	81.88	2.20095e+08	6.30151e+07	62.91	53.62	8.95825e+07	4.57212e+08	1.82706e+08	2.65136e+08	1.2306e+08	3.35802e+07	7.08226e+07	5.60682e+07	n/a	n/a	n/a	n/a	n/a
FALSE	High	Master Protein	P63017	Heat shock cognate 71 kDa protein [OS=Mus musculus]	0	125.379	52	27	717	18	646	70.8	5.52	137.86	27	FALSE	cell cycle OR cell proliferation;cell organization and biogenesis;protein metabolism;RNA metabolism OR transcription;other metabolic processes;stress response;transport;developmental processes;other biological processes	non-structural extracellular;plasma membrane;other membranes;cytosol;cytoskeleton;ER/Golgi;nucleus;other cytoplasmic organelle;other cell component	signal transduction activity or receptor binding;nucleic acid binding activity;other molecular function	Pf00012	15481	Hspa8	mmu:15481; P08109; P12225; P63017; Q3U6R0; Q3U764; Q3U7D7; Q3U7E2; Q3U9B4; Q3U9G0; Q3UGM0; Q5FWJ6; Q62373; Q62374; Q62375; Q6NZD0	ENSMUSG00000015656	Neutrophil degranulation; Regulation of HSF1-mediated heat shock response; mRNA Splicing - Major Pathway; PKR-mediated signaling; HSP90 chaperone cycle for steroid hormone receptors (SHR) in the presence of ligand; Clathrin-mediated endocytosis; Golgi Associated Vesicle Biogenesis; Attenuation phase; Lysosome Vesicle Biogenesis; GABA synthesis, release, reuptake and degradation; AUF1 (hnRNP D0) b…	Mapk signaling pathway; Exercise-induced circadian regulation	15	7	0.444	-1.17	0.94477	53.15	4.90642e+08	6.13677e+08	16.13	39.23	5.43904e+08	5.62956e+08	4.42596e+08	4.00097e+08	5.16406e+08	1.13896e+09	5.99816e+08	6.27859e+08	High	High	High	High	High
FALSE	High	Master Protein	B5X0G2	Major urinary protein 17 [OS=Mus musculus]	0	124.613	72	15	1543	3	180	20.6	5.02	270.36	15	FALSE		non-structural extracellular	other molecular function	Pf00061		Mup17	B5X0G2; mmu:100039206	ENSMUSG00000096688			0	0	0.73	-0.45	0.419801	64.34	1.02921e+08	7.35099e+07	33.59	34.73	1.00466e+08	1.44449e+08	1.05435e+08	6.01622e+07	8.26963e+07	4.9725e+07	6.5344e+07	1.126e+08	High	High	High	High	High
FALSE	High	Master Protein	Q91ZJ5	UTP--glucose-1-phosphate uridylyltransferase [OS=Mus musculus]	0	124.564	60	25	924	25	508	56.9	7.61	146.29	25	FALSE	other metabolic processes;developmental processes	other cell component	other molecular function	Pf01704	216558	Ugp2	mmu:216558; Q8R3D2; Q91ZJ5	ENSMUSG00000001891	Formation of the active cofactor, UDP-glucuronate; Glycogen synthesis	Glucuronidation; Glycogen metabolism; Exercise-induced circadian regulation	5	0	0.49	-1.03	0.982258	83.69	1.99886e+08	2.44286e+08	46.57	23.29	1.59191e+08	2.50982e+08	1.11169e+08	3.36373e+08	2.54704e+08	3.63771e+08	2.34294e+08	2.29759e+08	High	High	High	High	High
FALSE	High	Master Protein	P97807	Fumarate hydratase, mitochondrial [OS=Mus musculus]	0	124.429	56	19	1063	19	507	54.3	9.04	175.85	19	FALSE	DNA metabolism;other metabolic processes;stress response;other biological processes	cytosol;mitochondrion;nucleus;other cell component	other molecular function	Pf00206, Pf10415	14194	Fh	mmu:14194; P97807; Q3UIA9; Q99JL0; Q9DCX0	ENSMUSG00000026526	Citric acid cycle (TCA cycle)	TCA cycle; Amino acid metabolism	3	0	0.526	-0.93	0.928716	52.78	5.28024e+08	4.78415e+08	17.99	17.55	5.89212e+08	4.7319e+08	6.53503e+08	4.47123e+08	4.64342e+08	3.54778e+08	4.92914e+08	5.49109e+08	High	High	High	High	High
FALSE	High	Master Protein	Q8BGQ7	Alanine--tRNA ligase, cytoplasmic [OS=Mus musculus]	0	123.948	45	26	379	26	968	106.8	5.67	85.18	26	FALSE	protein metabolism;RNA metabolism OR transcription;other metabolic processes;developmental processes;other biological processes	cytosol;mitochondrion	nucleic acid binding activity;other molecular function	Pf01411, Pf02272, Pf07973	234734	Aars1	mmu:234734; Q8BGQ7; Q8BXR0	ENSMUSG00000031960			0	0	0.486	-1.04	0.988639	56.82	6.97219e+07	1.68948e+08	82.5	28.77	1.33873e+08	3.0439e+07	2.04381e+08	3.63116e+07	8.52142e+07	1.64872e+08	1.74282e+08	1.73124e+08	High	High	High	High	High
FALSE	High	Master Protein	Q9CPY7	Cytosol aminopeptidase [OS=Mus musculus]	0	123.848	52	20	639	20	519	56.1	7.72	124.25	20	FALSE	protein metabolism	ER/Golgi;other cell component	other molecular function	Pf00883, Pf02789	66988	Lap3	mmu:66988; Q3TFS5; Q4FJV1; Q4FK15; Q99P44; Q9CPY7; Q9CWN8	ENSMUSG00000039682		Oxidative stress and redox pathway	1	0	0.523	-0.93	0.933378	71.49	1.97311e+08	2.94608e+08	19.35	37.25	1.86109e+08	2.09188e+08	1.56405e+08	2.48114e+08	5.2787e+08	2.51863e+08	2.63248e+08	3.29704e+08	High	High	High	High	High
FALSE	High	Master Protein	E9Q4Z2	Acetyl-CoA carboxylase 2 [OS=Mus musculus]	0	123.637	22	31	200	28	2448	275.6	6.32	30.62	31	FALSE	cell organization and biogenesis;other metabolic processes;other biological processes	mitochondrion;nucleus	other molecular function	Pf00289, Pf00364, Pf01039, Pf02785, Pf02786, Pf08326, Pf21385	100705	Acacb	E9Q4Z2; mmu:100705; Q6JIZ0	ENSMUSG00000042010	ChREBP activates metabolic gene expression; Biotin transport and metabolism; Carnitine metabolism	Fatty acid biosynthesis	4	0	0.558	-0.84	0.858433	39.89	7.39382e+06	2.49299e+06	100.99	57.97	2.36336e+06	1.98444e+07	2.75486e+06	3.20494e+07	4.42209e+06	2.75062e+06	2.25949e+06	819725	High	High	High	High	High
FALSE	High	Master Protein	Q9DBM2	Peroxisomal bifunctional enzyme [OS=Mus musculus]	0	122.082	52	26	330	26	718	78.3	9.13	76	26	FALSE	other metabolic processes	cytosol;other cytoplasmic organelle	other molecular function	Pf00378, Pf00725, Pf02737	74147	Ehhadh	mmu:74147; Q91W49; Q9DBM2	ENSMUSG00000022853	Peroxisomal protein import; Beta-oxidation of very long chain fatty acids	PPAR signaling pathway; Mitochondrial long chain fatty acid beta-oxidation; Eicosanoid metabolism via cyclooxygenases (COX)	5	0	0.521	-0.94	0.939196	74.74	1.77895e+08	3.32907e+08	33.51	37.62	1.78428e+08	1.77364e+08	1.67259e+08	3.14285e+08	5.51109e+08	3.80722e+08	2.37512e+08	2.91097e+08	High	High	High	High	High
FALSE	High	Master Protein	O88844	Isocitrate dehydrogenase [NADP] cytoplasmic [OS=Mus musculus]	0	121.39	56	22	647	21	414	46.6	7.17	128.17	22	FALSE	other metabolic processes;stress response;developmental processes;other biological processes	cytosol;mitochondrion;other cytoplasmic organelle;other cell component	other molecular function	Pf00180	15926	Idh1	mmu:15926; O88844; Q3UAV7	ENSMUSG00000025950	Neutrophil degranulation; Peroxisomal protein import; NADPH regeneration	Glutathione metabolism; Oxidative stress and redox pathway; Glutathione and one-carbon metabolism	6	1	0.694	-0.53	0.514204	62.71	3.20682e+08	2.122e+08	37.69	14.59	4.94362e+08	2.59388e+08	3.96459e+08	2.13421e+08	2.68721e+08	2.13315e+08	2.11091e+08	1.94337e+08	High	High	High	High	High
FALSE	High	Master Protein	Q8VCH0	3-ketoacyl-CoA thiolase B, peroxisomal [OS=Mus musculus]	0	121.371	69	18	669	8	424	44	8.51	158.86	18	FALSE	other metabolic processes	other cytoplasmic organelle	other molecular function	Pf00108, Pf02803	235674	Acaa1b	mmu:235674; Q8VCH0	ENSMUSG00000010651	Neutrophil degranulation; Peroxisomal protein import; alpha-linolenic acid (ALA) metabolism; Beta-oxidation of very long chain fatty acids	PPAR signaling pathway	5	9	0.763	-0.39	0.342433	73.5	1.55077e+08	5.37942e+08	25.98	58.53	2.07799e+08	1.1028e+08	1.44564e+08	1.66354e+08	7.97511e+08	1.06781e+09	3.62855e+08	2.89343e+08	High	High	High	High	High
FALSE	High	Master Protein	P35492	Histidine ammonia-lyase [OS=Mus musculus]	0	121.241	50	21	873	21	657	72.2	6.34	172.99	21	FALSE	other metabolic processes	other cell component	other molecular function	Pf00221, Pf12053	15109	Hal	mmu:15109; P35492	ENSMUSG00000020017	Histidine catabolism		1	0	0.868	-0.21	0.175874	61.77	9.95459e+07	2.33243e+08	41.07	15.9	8.34819e+07	1.18701e+08	6.64867e+07	1.67959e+08	1.71488e+08	2.40438e+08	2.50949e+08	2.26264e+08	High	High	High	High	High
FALSE	High	Master Protein	Q01853	Transitional endoplasmic reticulum ATPase [OS=Mus musculus]	0	120.927	48	27	547	26	806	89.3	5.26	113.24	27	FALSE	cell cycle OR cell proliferation;cell organization and biogenesis;protein metabolism;DNA metabolism;other metabolic processes;stress response;transport;other biological processes	other membranes;cytosol;ER/Golgi;nucleus;other cell component	signal transduction activity or receptor binding;enzyme regulator activity;other molecular function	Pf00004, Pf02359, Pf02933, Pf17862	269523	Vcp	mmu:269523; Q01853; Q3TFH9; Q3TIM2; Q3TXN9; Q6PI18; Q8BSR6; Q8CEG4	ENSMUSG00000028452	Neutrophil degranulation; Ovarian tumor domain proteases; Neddylation; RHOH GTPase cycle; ABC-family proteins mediated transport; Translesion Synthesis by POLH; Hedgehog ligand biogenesis; KEAP1-NFE2L2 pathway; HSF1 activation; N-glycan trimming in the ER and Calnexin/Calreticulin cycle; Josephin domain DUBs; Protein methylation	IL-9 signaling pathway	13	0	0.624	-0.68	0.700688	66.09	1.48969e+08	4.45564e+08	66.2	13.56	8.68982e+07	2.14514e+08	1.03452e+08	3.62118e+08	4.53586e+08	5.31082e+08	4.37685e+08	3.82892e+08	High	High	High	High	High
FALSE	High	Master Protein	Q8BX70	Intermembrane lipid transfer protein VPS13C [OS=Mus musculus]	0	120.234	17	36	152	36	3748	419.8	6.81	23.75	36	FALSE	cell organization and biogenesis;transport;other biological processes	other membranes;cytosol;mitochondrion;ER/Golgi;other cytoplasmic organelle;other cell component		Pf06650, Pf09333, Pf12624, Pf16908, Pf16909, Pf16910, Pf21679	320528	Vps13c	mmu:320528; Q3V3W5; Q6ZPE1; Q8BLB1; Q8BQI7; Q8BX70	ENSMUSG00000035284			0	0	0.216	-2.21	0.0442987	49.53	7.05757e+06	1.70446e+06	38.5	35.67	8.75485e+06	8.23271e+06	6.05018e+06	3.20374e+06	1.61813e+06	891308	1.7954e+06	2.32062e+06	High	High	High	High	High
FALSE	High	Master Protein	P11589	Major urinary protein 2 [OS=Mus musculus]	0	119.986	68	16	1421	2	180	20.7	5.11	242.46	16	FALSE	cell organization and biogenesis;other metabolic processes;signal transduction;other biological processes	non-structural extracellular;cytosol;nucleus	kinase activity;other molecular function	Pf00061		Mup2	P11589; Q99JF6				0	15	0.636	-0.65	0.672002	90.92	8.61244e+08	1.12858e+09	15.24	72.25	6.28967e+08	8.88225e+08	8.88823e+08	8.35083e+08	2.41873e+09	1.85913e+09	3.76523e+08	6.85104e+08	High	High	High	High	High
FALSE	High	Master Protein	P53657	Pyruvate kinase PKLR [OS=Mus musculus]	0	119.522	48	20	677	19	574	62.3	7.09	118.51	20	FALSE	other metabolic processes;other biological processes	plasma membrane;other membranes;cytosol;other cell component	kinase activity;other molecular function	Pf00224, Pf02887		Pklr	P53657				0	1	0.679	-0.56	0.550691	75.43	2.92538e+08	4.13301e+08	57.06	40.75	2.72772e+08	1.54895e+08	3.13737e+08	6.07745e+08	2.46405e+08	6.73561e+08	3.83405e+08	4.45529e+08	High	High	High	High	High
FALSE	High	Master Protein	P50544	Very long-chain specific acyl-CoA dehydrogenase, mitochondrial [OS=Mus musculus]	0	119.4	52	22	914	22	656	70.8	8.75	177.25	22	FALSE	other metabolic processes;stress response;other biological processes	other membranes;mitochondrion;nucleus	other molecular function	Pf00441, Pf02770, Pf02771, Pf21343	11370	Acadvl	mmu:11370; O35289; O55133; P50544	ENSMUSG00000018574	Beta oxidation of palmitoyl-CoA to myristoyl-CoA	Fatty acid beta-oxidation; Mitochondrial long chain fatty acid beta-oxidation	3	0	0.899	-0.15	0.141606	133.76	2.17467e+08	3.70527e+08	14.63	14.32	2.31399e+08	2.0526e+08	2.304e+08	1.66403e+08	3.35556e+08	4.09143e+08	4.3174e+08	3.23017e+08	High	High	High	High	High
FALSE	High	Master Protein	P07901	Heat shock protein HSP 90-alpha [OS=Mus musculus]	0	119.317	41	24	1221	16	733	84.7	5.01	295	24	FALSE	cell cycle OR cell proliferation;cell organization and biogenesis;protein metabolism;DNA metabolism;other metabolic processes;stress response;transport;developmental processes;other biological processes	extracellular matrix;plasma membrane;other membranes;cytosol;cytoskeleton;mitochondrion;nucleus;other cell component	signal transduction activity or receptor binding;enzyme regulator activity;cytoskeletal activity;nucleic acid binding activity;other molecular function	Pf00183, Pf13589	15519	Hsp90aa1	mmu:15519; P07901	ENSMUSG00000021270	Regulation of actin dynamics for phagocytic cup formation; Neutrophil degranulation; Downregulation of ERBB2 signaling; Anchoring of the basal body to the plasma membrane; Regulation of PLK1 Activity at G2/M Transition; Loss of Nlp from mitotic centrosomes; Recruitment of mitotic centrosome proteins and complexes; Recruitment of NuMA to mitotic centrosomes; AURKA Activation by TPX2; HSP90 chapero…	EBV LMP1 signaling; Focal adhesion: PI3K-Akt-mTOR signaling pathway; IL-6 signaling pathway; IL-2 signaling pathway	32	0	0.419	-1.25	0.888746	71.15	1.67987e+07	3.31307e+07	48.19	26.91	9.11209e+06	2.65759e+07	1.19314e+07	2.36516e+07	5.13612e+07	3.54734e+07	2.98704e+07	3.09427e+07	High	High	High	High	High
FALSE	High	Master Protein	P16331	Phenylalanine-4-hydroxylase [OS=Mus musculus]	0	119.203	65	22	711	22	453	51.9	6.3	131.83	22	FALSE	protein metabolism;other metabolic processes		other molecular function	Pf00351, Pf01842	18478	Pah	mmu:18478; P16331; Q91WV1	ENSMUSG00000020051	Phenylalanine metabolism	Biogenic amine synthesis	2	0	0.455	-1.13	0.961538	80.4	7.22359e+08	5.52714e+08	21.06	25.47	6.88733e+08	4.81929e+08	8.10891e+08	7.57627e+08	5.93793e+08	3.13673e+08	5.6413e+08	5.41529e+08	High	High	High	High	High
FALSE	High	Master Protein	Q9JLJ2	4-trimethylaminobutyraldehyde dehydrogenase [OS=Mus musculus]	0	119.097	59	24	573	2	494	53.5	6.98	113.97	24	FALSE	cell organization and biogenesis;other metabolic processes	cytosol	other molecular function	Pf00171	56752	Aldh9a1	mmu:56752; Q3U367; Q9JLJ2	ENSMUSG00000026687	Carnitine synthesis	Tryptophan metabolism	2	15	0.579	-0.79	0.819124	70.97	6.42744e+07	8.65847e+07	32.65	4.8	8.6631e+07	4.78863e+07	8.54485e+07	4.83473e+07	8.36676e+07	8.34518e+07	9.16896e+07	8.96035e+07	High	High	High	High	High
FALSE	High	Master Protein	Q91XD4	Formimidoyltransferase-cyclodeaminase [OS=Mus musculus]	0	118.751	55	22	1036	22	541	58.9	6.11	203.68	22	FALSE	cell organization and biogenesis;other metabolic processes	plasma membrane;other membranes;cytosol;cytoskeleton;ER/Golgi	cytoskeletal activity;other molecular function	Pf02971, Pf04961, Pf07837	14317	Ftcd	mmu:14317; Q91XD4	ENSMUSG00000001155	Histidine catabolism	One-carbon metabolism	2	0	0.471	-1.09	0.983609	76.02	4.81163e+08	4.82296e+08	59.23	51	3.66634e+08	6.31469e+08	3.15508e+08	1.09532e+09	4.76547e+08	1.06614e+09	3.9483e+08	4.88114e+08	High	High	High	High	High
FALSE	High	Master Protein	P16858	Glyceraldehyde-3-phosphate dehydrogenase [OS=Mus musculus]	0	118.463	59	16	1445	16	333	35.8	8.25	261.55	16	FALSE	cell organization and biogenesis;protein metabolism;other metabolic processes;stress response;signal transduction;other biological processes	plasma membrane;other membranes;cytosol;cytoskeleton;nucleus;other cytoplasmic organelle;other cell component	enzyme regulator activity;cytoskeletal activity;other molecular function	Pf00044, Pf02800	14433	Gapdh	A6H6A8; mmu:14433; P16858; Q0QEU0; Q3THM2; Q3TUI2; Q3UMT2; Q4V783; Q569X2; Q569X5; Q5U410	ENSMUSG00000057666	Gluconeogenesis; Glycolysis	Glycolysis and gluconeogenesis	3	0	0.655	-0.61	0.62259	59.48	9.14388e+08	7.56462e+08	13.82	37.21	9.04742e+08	9.24137e+08	8.55874e+08	1.15381e+09	1151893740	6.509e+08	4.7343e+08	8.79143e+08	High	High	High	High	High
FALSE	High	Master Protein	P16015	Carbonic anhydrase 3 [OS=Mus musculus]	0	118.24	86	19	993	19	260	29.3	7.37	214.3	19	FALSE	other metabolic processes;stress response;other biological processes	cytosol;other cell component	other molecular function	Pf00194	12350	Ca3	mmu:12350; P16015; Q9ERN8	ENSMUSG00000027559	Reversible hydration of carbon dioxide		1	0	0.427	-1.23	0.913282	85.09	6.60758e+09	3.11599e+09	9.46	15.45	7.2152e+09	6.2146e+09	5.92127e+09	7.0254e+09	3.14216e+09	3.09004e+09	2.56812e+09	3.75301e+09	High	High	High	High	High
FALSE	High	Master Protein	Q62261-2	Isoform 2 of Spectrin beta chain, non-erythrocytic 1 [OS=Mus musculus]	0	117.717	22	28	236	1	2154	251	5.54	45.95	28	FALSE						Sptbn1	Q62261-2				0	0																	n/a	n/a	n/a	n/a	High
FALSE	High	Master Protein	Q61176	Arginase-1 [OS=Mus musculus]	0	117.566	57	18	980	18	323	34.8	7.01	201.16	18	FALSE	other metabolic processes;stress response;other biological processes	non-structural extracellular;other membranes;cytosol;mitochondrion;other cell component	other molecular function	Pf00491	11846	Arg1	mmu:11846; Q3TB74; Q3UEL0; Q4FK78; Q61176; Q80VI4	ENSMUSG00000019987	Neutrophil degranulation; Urea cycle	Spinal cord injury	3	0	0.512	-0.97	0.952834	65.96	1.13137e+09	8.1492e+08	22.35	33.97	1.29965e+09	1.29587e+09	9.87742e+08	8.01179e+08	1.03881e+09	1.19258e+09	6.39284e+08	5.97147e+08	High	High	High	High	High
FALSE	High	Master Protein	Q91ZX7	Prolow-density lipoprotein receptor-related protein 1 [OS=Mus musculus]	0	117.504	12	33	149	33	4545	504.4	5.36	25.37	33	FALSE	cell cycle OR cell proliferation;cell organization and biogenesis;other metabolic processes;stress response;transport;developmental processes;signal transduction;other biological processes	plasma membrane;other membranes;cytoskeleton;ER/Golgi;nucleus;other cytoplasmic organelle;other cell component	signal transduction activity or receptor binding;other molecular function	Pf00008, Pf00057, Pf00058, Pf07645, Pf12662, Pf14670, Pf16472	16971	Lrp1	mmu:16971; Q61291; Q91ZX7; Q920Y4		Scavenging of heme from plasma; Retinoid metabolism and transport	Statin pathway; Wnt signaling pathway	4	0	0.442	-1.18	0.979622	70.07	3.70392e+06	831711	37.19	18.92	3.96081e+06	3.48647e+06	3.93494e+06	1.44808e+06	1.02405e+06	679506	744747	928830	High	High	High	High	High
FALSE	High	Master Protein	P60710	Actin, cytoplasmic 1 [OS=Mus musculus]	0	116.596	62	18	1536	9	375	41.7	5.48	322.44	18	TRUE	cell cycle OR cell proliferation;cell organization and biogenesis;protein metabolism;other metabolic processes;developmental processes;other biological processes	plasma membrane;other membranes;cytosol;cytoskeleton;nucleus;other cell component	cytoskeletal activity;other molecular function	Pf00022	11461	Actb	mmu:11461; P02570; P60710; P70514; P99021; Q11211; Q3TI89; Q3TVP6; Q64316; Q6ZWM3	ENSMUSG00000029580	Cell-extracellular matrix interactions; Regulation of actin dynamics for phagocytic cup formation; Interaction between L1 and Ankyrins; MAP2K and MAPK activation; RHO GTPases Activate Formins; Recycling pathway of L1; RHO GTPases activate IQGAPs; Clathrin-mediated endocytosis; EPHB-mediated forward signaling; Adherens junctions interactions; Formation of annular gap junctions; VEGFA-VEGFR2 Pathwa…	Myometrial relaxation and contraction pathways; Regulation of actin cytoskeleton; Focal adhesion	18	8	0.52	-0.94	0.943017	75.19	1.88909e+09	1.28205e+09	29.5	32.36	1.26125e+09	2.11745e+09	1.68535e+09	2.57095e+09	1.75011e+09	1.48102e+09	8.01614e+08	1.10982e+09	High	High	High	High	High
FALSE	High	Master Protein	P25688	Uricase [OS=Mus musculus]	0	116.345	56	19	1051	19	303	35	8.35	279.84	19	FALSE	other metabolic processes	cytosol;other cytoplasmic organelle	other molecular function	Pf01014	22262	Uox	mmu:22262; P25688	ENSMUSG00000028186		Purine metabolism	1	0	0.528	-0.92	0.927252	72.92	2.42131e+08	1.02981e+08	75.23	66.81	2.1937e+08	7.99831e+08	2.24128e+08	2.61579e+08	2.83259e+08	1.28899e+08	7.96128e+07	8.2274e+07	High	High	High	High	High
FALSE	High	Master Protein	Q8K2B3	Succinate dehydrogenase [ubiquinone] flavoprotein subunit, mitochondrial [OS=Mus musculus]	0	116.318	51	20	686	20	664	72.5	7.37	121.31	20	FALSE	other metabolic processes;developmental processes	other membranes;mitochondrion;nucleus	other molecular function	Pf00890, Pf02910	66945	Sdha	mmu:66945; Q0QF19; Q3UH25; Q3UKP7; Q3V4B1; Q8K2B3; Q921P5; Q9Z1Z4	ENSMUSG00000021577	Citric acid cycle (TCA cycle)	Electron transport chain; TCA cycle	3	0	0.463	-1.11	0.972768	53.83	8.56524e+07	4.23464e+07	8.8	30.33	8.62057e+07	1.00681e+08	8.51026e+07	8.40254e+07	3.64422e+07	6.30952e+07	3.27394e+07	4.92072e+07	High	High	High	High	High
FALSE	High	Master Protein	Q99K67	Alpha-aminoadipic semialdehyde synthase, mitochondrial [OS=Mus musculus]	0	115.881	37	22	853	22	926	102.9	6.87	160.61	22	FALSE	other metabolic processes	mitochondrion;other cell component	other molecular function	Pf03435, Pf05222, Pf16653	30956	Aass	mmu:30956; Q99K67; Q9Z1I9	ENSMUSG00000029695	Lysine catabolism		1	0	0.507	-0.98	0.960106	61.26	3.17376e+08	1.48105e+08	29.63	20.07	4.15754e+08	2.65019e+08	3.80076e+08	2.15138e+08	1.14585e+08	1.39948e+08	1.86009e+08	1.56738e+08	High	High	High	High	High
FALSE	High	Master Protein	Q921H8	3-ketoacyl-CoA thiolase A, peroxisomal [OS=Mus musculus]	0	115.215	71	17	686	7	424	43.9	8.44	150.33	17	FALSE	other metabolic processes;other biological processes	other cytoplasmic organelle	other molecular function	Pf00108, Pf02803	113868	Acaa1a	mmu:113868; Q921H8	ENSMUSG00000036138		PPAR signaling pathway; Eicosanoid metabolism via cyclooxygenases (COX)	2	0	0.648	-0.63	0.640628	58.28	5.28577e+07	2.83508e+07	42.21	21.16	3.88711e+07	7.1877e+07	3.60746e+07	8.56871e+07	3.02665e+07	3.22615e+07	1.92518e+07	2.65565e+07	High	High	High	High	High
FALSE	High	Master Protein	Q05793	Basement membrane-specific heparan sulfate proteoglycan core protein [OS=Mus musculus]	0	115.036	14	29	264	29	3707	398	6.32	47.93	29	FALSE	cell organization and biogenesis;transport;developmental processes;signal transduction;other biological processes	non-structural extracellular;extracellular matrix;ER/Golgi	other molecular function	Pf00008, Pf00052, Pf00053, Pf00054, Pf00057, Pf07679, Pf13927	15530	Hspg2	mmu:15530; Q05793				0	0	0.366	-1.45	0.685452	75.45	1.09597e+07	9.06712e+06	28.14	54.61	1.25223e+07	1.10829e+07	1.08378e+07	5.98886e+06	6.61979e+06	4.78997e+06	1.69965e+07	1.24192e+07	High	High	High	High	High
FALSE	High	Master Protein	O08601	Microsomal triglyceride transfer protein large subunit [OS=Mus musculus]	0	114.007	33	24	467	24	894	99	7.62	101.93	24	FALSE	cell organization and biogenesis;protein metabolism;other metabolic processes;transport;other biological processes	plasma membrane;other membranes;cytosol;ER/Golgi;other cell component	transporter activity;other molecular function	Pf01347, Pf19444	17777	Mttp	B2CXA7; mmu:17777; O08601; Q3UJA0; Q91X33	ENSMUSG00000028158	VLDL assembly; Chylomicron assembly; LDL remodeling	Statin pathway	4	0	0.779	-0.36	0.311764	91.92	6.47385e+07	5.53448e+07	34.62	33.94	7.65381e+07	5.47581e+07	7.90202e+07	3.38822e+07	8.39052e+07	5.82645e+07	3.66447e+07	5.25715e+07	High	High	High	High	High
FALSE	High	Master Protein	Q99KI0	Aconitate hydratase, mitochondrial [OS=Mus musculus]	0	113.993	40	22	483	22	780	85.4	7.93	84.79	22	FALSE	other metabolic processes;stress response;developmental processes	cytosol;mitochondrion	other molecular function	Pf00330, Pf00694	11429	Aco2	mmu:11429; Q3UDK9; Q3ULG9; Q3UNH7; Q505P4; Q99KI0	ENSMUSG00000022477	Citric acid cycle (TCA cycle)	TCA cycle	2	0	0.437	-1.19	0.928716	53.36	4.85291e+07	1.00634e+08	36.52	31.25	5.19558e+07	6.0688e+07	4.53283e+07	2.22518e+07	7.84891e+07	7.16843e+07	1.29026e+08	1.31936e+08	High	High	High	High	High
FALSE	High	Master Protein	P10649	Glutathione S-transferase Mu 1 [OS=Mus musculus]	0	113.559	69	18	1371	9	218	26	7.94	293.58	18	FALSE	other metabolic processes;other biological processes	non-structural extracellular;cytosol;other cell component	other molecular function	Pf00043, Pf02798	14862	Gstm1	A2AE90; mmu:14862; P10649; Q58ET5	ENSMUSG00000058135	Glutathione conjugation	Metapathway biotransformation; Aflatoxin B1 metabolism; Estrogen metabolism; Oxidative stress and redox pathway	5	7	0.408	-1.29	0.852112	66.47	1.08497e+09	8.92231e+08	86.63	34.93	3.53609e+08	2.9832e+09	4.60196e+08	2.55796e+09	1.10638e+09	7.19532e+08	6.08883e+08	1.30655e+09	High	High	High	High	High
FALSE	High	Master Protein	Q00519	Xanthine dehydrogenase/oxidase [OS=Mus musculus]	0	113.349	30	24	371	23	1335	146.5	7.56	72.73	24	FALSE	cell organization and biogenesis;other metabolic processes;transport;other biological processes	non-structural extracellular;cytosol;ER/Golgi;other cytoplasmic organelle	other molecular function	Pf00111, Pf00941, Pf01315, Pf01799, Pf02738, Pf03450, Pf20256	22436	Xdh	E9QLM9; mmu:22436; Q00519	ENSMUSG00000024066	Purine catabolism; Butyrophilin (BTN) family interactions; Azathioprine ADME	Selenium micronutrient network; Folic acid network; Purine metabolism	6	0	0.575	-0.8	0.828822	68.62	1.61518e+07	1.58959e+08	32.28	28.61	1.30832e+07	1.99401e+07	1.12779e+07	2.25629e+07	1.03271e+08	1.95862e+08	1.88797e+08	1.33836e+08	High	High	High	High	High
FALSE	High	Master Protein	Q9JLJ2-2	Isoform 2 of 4-trimethylaminobutyraldehyde dehydrogenase [OS=Mus musculus]	0	111.646	58	23	574	1	518	55.9	7.46	111.23	23	FALSE						Aldh9a1	Q9JLJ2-2				0	0																	High	n/a	High	High	n/a
FALSE	High	Master Protein	Cont_P00366	Glutamate dehydrogenase 1, mitochondrial OS=Bos taurus OX=9913 GN=GLUD1 PE=1 SV=2	0	111.051	40	19	1116	3	558	61.5	7.59	232.67	19	TRUE	other metabolic processes	other membranes;mitochondrion;ER/Golgi	other molecular function	Pf00208, Pf02812	281785	GLUD1	bta:281785; P00366; Q3SYY0; Q7YS29; Q8HZ49				0	0																	High	n/a	High	High	High
FALSE	High	Master Protein	Q6P5E4	UDP-glucose:glycoprotein glucosyltransferase 1 [OS=Mus musculus]	0	110.928	33	26	293	26	1551	176.3	5.62	71.28	26	FALSE	protein metabolism;other metabolic processes;stress response	ER/Golgi;other cell component	other molecular function	Pf06427, Pf18400, Pf18401, Pf18402, Pf18403, Pf18404	320011	Uggt1	E9QQ49; mmu:320011; Q6NV70; Q6P5E4	ENSMUSG00000037470		Comprehensive IL-17A signaling	1	0	0.458	-1.13	0.964012	46.48	7.45269e+07	4.94962e+07	19.79	37.88	7.87722e+07	5.18728e+07	8.40941e+07	7.05103e+07	5.30436e+07	2.52958e+07	6.97391e+07	4.61861e+07	High	High	High	High	High
FALSE	High	Master Protein	P06801	NADP-dependent malic enzyme [OS=Mus musculus]	0	110.652	60	20	472	20	572	63.9	7.44	90.92	20	FALSE	cell organization and biogenesis;other metabolic processes;other biological processes	cytosol;other cell component	other molecular function	Pf00390, Pf03949	17436	Me1	mmu:17436; P06801; Q9DBF9	ENSMUSG00000032418	Pyruvate metabolism	PPAR signaling pathway	2	0	6.86	2.78	7.38912e-16	80.09	9.998e+06	3.66412e+08	80.26	24.9	3.30672e+07	8.70505e+06	1.1483e+07	7.12514e+06	5.01188e+08	2.73921e+08	3.75863e+08	3.57198e+08	High	High	High	High	High
FALSE	High	Master Protein	Q8VCT4	Carboxylesterase 1D [OS=Mus musculus]	0	110.332	52	22	609	18	565	61.7	6.61	111.2	22	FALSE	cell organization and biogenesis;other metabolic processes;stress response;transport;other biological processes	cytosol;ER/Golgi;other cell component	other molecular function	Pf00135	104158	Ces1d	mmu:104158; Q8VCT4; Q91ZV9; Q924V8; Q9ULY1	ENSMUSG00000056973	Aspirin ADME; Phase I - Functionalization of compounds; Metabolism of Angiotensinogen to Angiotensins; Physiological factors		4	1	0.644	-0.63	0.650827	82.94	7.15557e+08	7.14958e+08	74.35	22	1.31144e+09	3.68912e+08	1.85595e+09	3.90427e+08	6.33487e+08	8.06907e+08	8.20164e+08	5.0181e+08	High	High	High	High	High
FALSE	High	Master Protein	Q6P4T2	U5 small nuclear ribonucleoprotein 200 kDa helicase [OS=Mus musculus]	0	110.108	22	27	208	27	2136	244.4	6.06	35.64	27	FALSE	cell organization and biogenesis;RNA metabolism OR transcription;other metabolic processes	nucleus	nucleic acid binding activity;other molecular function	Pf00270, Pf00271, Pf02889, Pf18149, Pf21188	320632	Snrnp200	mmu:320632; Q69ZZ3; Q6P4T2	ENSMUSG00000003660	mRNA Splicing - Major Pathway; mRNA Splicing - Minor Pathway		2	0	0.414	-1.27	0.870886	55.69	1.18607e+07	4.69691e+06	13.91	30.11	1.16747e+07	1.50065e+07	1.20496e+07	1.11343e+07	3.37161e+06	5.85027e+06	6.24601e+06	3.77093e+06	High	High	High	High	High
FALSE	High	Master Protein	Q7TPR4	Alpha-actinin-1 [OS=Mus musculus]	0	109.908	39	23	335	12	892	103	5.38	76.09	23	FALSE	cell adhesion;cell organization and biogenesis;other biological processes	plasma membrane;other membranes;cytoskeleton;other cell component	signal transduction activity or receptor binding;cytoskeletal activity;nucleic acid binding activity;other molecular function	Pf00307, Pf00435, Pf08726, Pf13405	109711	Actn1	mmu:109711; Q7TPR4	ENSMUSG00000015143	Platelet degranulation ; RHOF GTPase cycle; RHOD GTPase cycle; Regulation of cytoskeletal remodeling and cell spreading by IPP complex components; RHOBTB2 GTPase cycle	Regulation of actin cytoskeleton; Integrin-mediated cell adhesion; Focal adhesion	8	0	0.562	-0.83	0.857408	75.21	5.95944e+07	2.64889e+07	25.66	36.23	5.44832e+07	6.5185e+07	3.52897e+07	6.53119e+07	3.78898e+07	2.78184e+07	1.4621e+07	2.52229e+07	High	High	High	High	High
FALSE	High	Master Protein	Q78PY7	Staphylococcal nuclease domain-containing protein 1 [OS=Mus musculus]	0	109.712	38	22	559	22	910	102	7.43	118.87	22	FALSE	RNA metabolism OR transcription;other metabolic processes;other biological processes	cytosol;nucleus;other cell component	nucleic acid binding activity;other molecular function	Pf00565, Pf00567	56463	Snd1	mmu:56463; Q3TT46; Q78PY7; Q922L5; Q9R0S1	ENSMUSG00000001424			0	0	0.453	-1.14	0.958116	66.91	3.82049e+08	2.11118e+08	13.67	27.95	3.95549e+08	3.69009e+08	3.18353e+08	4.43321e+08	1.93359e+08	2.30508e+08	1.3001e+08	2.63059e+08	High	High	High	High	High
FALSE	High	Master Protein	P61922	4-aminobutyrate aminotransferase, mitochondrial [OS=Mus musculus]	0	109.379	61	19	481	19	500	56.4	8.09	120.47	19	FALSE	other metabolic processes;stress response;developmental processes;other biological processes	mitochondrion;other cell component	other molecular function	Pf00202		Abat	mmu:268860; P61922; Q8BZA3	ENSMUSG00000057880	Degradation of GABA		1	0	0.584	-0.78	0.809691	71.98	2.55043e+08	5.90196e+08	22.47	12.38	2.64477e+08	2.45946e+08	1.91532e+08	3.32293e+08	5.57184e+08	6.25163e+08	6.31193e+08	4.79453e+08	High	High	High	High	High
FALSE	High	Master Protein	Q61598	Rab GDP dissociation inhibitor beta [OS=Mus musculus]	0	109.167	49	19	482	17	445	50.5	6.25	111.2	19	FALSE	transport;signal transduction;other biological processes	other membranes;ER/Golgi;other cell component	enzyme regulator activity;other molecular function	Pf00996	14569	Gdi2	mmu:14569; Q541Z9; Q61598; Q8C530; Q9D8M9	ENSMUSG00000021218	Neutrophil degranulation; RAB GEFs exchange GTP for GDP on RABs		2	1	0.39	-1.36	0.793356	61.38	1.3559e+08	8.86405e+07	37.88	45.72	1.80021e+08	1.02125e+08	1.92525e+08	8.78454e+07	8.93328e+07	3.62473e+07	8.79536e+07	1.33138e+08	High	High	High	High	High
FALSE	High	Master Protein	P16332	Methylmalonyl-CoA mutase, mitochondrial [OS=Mus musculus]	0	109.073	39	18	353	18	748	82.8	6.89	56.1	18	FALSE	other metabolic processes;developmental processes;other biological processes	mitochondrion;other cell component	other molecular function	Pf01642, Pf02310	17850	Mmut	mmu:17850; P16332; Q3UJU1	ENSMUSG00000023921	Cobalamin (Cbl) metabolism; Propionyl-CoA catabolism		2	0	0.537	-0.9	0.916713	53.53	1.05637e+08	1.22613e+08	26.57	11.32	1.17823e+08	1.35783e+08	9.47112e+07	7.15974e+07	1.18959e+08	1.49799e+08	1.25964e+08	1.19352e+08	High	High	High	High	High
FALSE	High	Master Protein	O70475	UDP-glucose 6-dehydrogenase [OS=Mus musculus]	0	108.466	59	21	515	21	493	54.8	7.56	95.48	21	FALSE	cell organization and biogenesis;protein metabolism;other metabolic processes;developmental processes	cytosol;nucleus	other molecular function	Pf00984, Pf03720, Pf03721	22235	Ugdh	mmu:22235; O70475	ENSMUSG00000029201	Formation of the active cofactor, UDP-glucuronate	Glucuronidation	2	0	0.341	-1.55	0.563978	43.88	1.18584e+08	1.54849e+08	20.47	17.04	1.62649e+08	1.06447e+08	1.29002e+08	1.09007e+08	1.53131e+08	1.99085e+08	1.56586e+08	1.34195e+08	High	High	High	High	High
FALSE	High	Master Protein	P80314	T-complex protein 1 subunit beta [OS=Mus musculus]	0	107.659	57	19	735	19	535	57.4	6.4	109.93	19	FALSE	cell organization and biogenesis;protein metabolism;other metabolic processes;transport;other biological processes	cytosol;cytoskeleton;other cell component	other molecular function	Pf00118	12461	Cct2	mmu:12461; P80314; Q9R1U0	ENSMUSG00000034024	Neutrophil degranulation; Cooperation of PDCL (PhLP1) and TRiC/CCT in G-protein beta folding; RHOBTB1 GTPase cycle; RHOBTB2 GTPase cycle; Association of TriC/CCT with target proteins during biosynthesis		5	0	0.806	-0.31	0.265458	118.52	2.56481e+07	1.29871e+08	71.41	11.89	1.32687e+07	3.88254e+07	1.69431e+07	6.53618e+07	1.25249e+08	1.45408e+08	1.0933e+08	1.34664e+08	High	High	High	High	High
FALSE	High	Master Protein	P49429	4-hydroxyphenylpyruvate dioxygenase [OS=Mus musculus]	0	107.44	64	18	956	18	393	45	7.06	234.59	18	FALSE	other metabolic processes	other membranes;ER/Golgi	other molecular function	Pf00903	15445	Hpd	mmu:15445; P49429; P97322; Q3UEQ0; Q91WV9	ENSMUSG00000029445	Tyrosine catabolism		1	0	0.583	-0.78	0.811365	62.94	2.93361e+08	2.46003e+08	31.51	21.32	3.68272e+08	2.64602e+08	3.25246e+08	1.64306e+08	2.29873e+08	2.232e+08	3.46503e+08	2.63264e+08	High	High	High	High	High
FALSE	High	Master Protein	Q64374	Regucalcin [OS=Mus musculus]	0	107.246	74	19	1134	19	299	33.4	5.34	232.67	19	FALSE	other metabolic processes;developmental processes;other biological processes	nucleus;other cell component	enzyme regulator activity;other molecular function	Pf08450	19733	Rgn	A2AFC8; mmu:19733; Q3UJG3; Q60944; Q64374	ENSMUSG00000023070			0	0	0.417	-1.26	0.88152	50.4	8.10797e+08	3.71142e+08	33.14	39.28	1.1883e+09	6.84404e+08	9.60531e+08	5.61545e+08	6.57241e+08	4.14347e+08	2.84116e+08	3.32442e+08	High	High	High	High	High
FALSE	High	Master Protein	Q5SW19	Clustered mitochondria protein homolog [OS=Mus musculus]	0	106.353	31	23	286	23	1315	148	6.02	50.28	23	FALSE	cell organization and biogenesis	other cell component	nucleic acid binding activity	Pf12807, Pf13236, Pf13424, Pf15044	74148	Cluh	A8Y5E2; mmu:74148; Q3U014; Q3U4M5; Q3V3Q8; Q505Q6; Q5SW19; Q6GQX1; Q6PAT1; Q8CHD9				0	0	0.495	-1.02	0.979622	54.88	1.67472e+07	2.5373e+07	20.73	25.19	1.91959e+07	2.06681e+07	1.46109e+07	1.33773e+07	2.23226e+07	3.26044e+07	1.82803e+07	2.88403e+07	High	High	High	High	High
FALSE	High	Master Protein	Q8VC12	Urocanate hydratase [OS=Mus musculus]	0	105.843	39	17	545	17	676	74.5	7.53	120.1	17	FALSE	other metabolic processes	cytosol	other molecular function	Pf01175, Pf17391, Pf17392	243537	Uroc1	E9QNN2; mmu:243537; Q8VC12	ENSMUSG00000034456	Histidine catabolism		1	0	0.553	-0.85	0.88029	73.05	2.20599e+08	1.38534e+08	17.73	75.22	2.6861e+08	2.33835e+08	2.08112e+08	1.75862e+08	3.8502e+08	1.95747e+08	7.35942e+07	9.8043e+07	High	High	High	High	High
FALSE	High	Master Protein	Q8VCW8	Medium-chain acyl-CoA ligase ACSF2, mitochondrial [OS=Mus musculus]	0	105.788	48	18	606	18	615	67.9	8.18	145.44	18	FALSE	other metabolic processes		other molecular function	Pf00501, Pf13193	264895	Acsf2	mmu:264895; Q3TDU9; Q3U5G9; Q8VCW8	ENSMUSG00000076435	Mitochondrial Fatty Acid Beta-Oxidation		1	0	0.412	-1.28	0.866895	90.13	1.51417e+08	2.60405e+08	60.84	18.93	7.21654e+07	2.6061e+08	8.89711e+07	2.57693e+08	2.36768e+08	2.06424e+08	3.17116e+08	2.864e+08	High	High	High	High	High
FALSE	High	Master Protein	O35643	AP-1 complex subunit beta-1 [OS=Mus musculus]	0	105.782	33	23	277	17	943	103.9	5.17	50.05	23	FALSE	cell organization and biogenesis;transport;developmental processes	other membranes;cytosol;ER/Golgi;other cytoplasmic organelle;other cell component	other molecular function	Pf01602, Pf02883, Pf09066	11764	Ap1b1	mmu:11764; O35643; Q3TXG4; Q922E2	ENSMUSG00000009090	MHC class II antigen presentation; Golgi Associated Vesicle Biogenesis; Lysosome Vesicle Biogenesis		3	5	0.638	-0.65	0.66764	131.83	3.48492e+07	6.13992e+07	50.38	49	2.58243e+07	4.70281e+07	1.69379e+07	5.69186e+07	2.15584e+07	4.83561e+07	7.79603e+07	8.14622e+07	High	High	High	High	High
FALSE	High	Master Protein	P40142	Transketolase [OS=Mus musculus]	0	105.208	45	18	441	18	623	67.6	7.5	84.28	18	FALSE	other metabolic processes;other biological processes	other membranes;cytosol;ER/Golgi;nucleus;other cytoplasmic organelle	other molecular function	Pf00456, Pf02779, Pf02780	21881	Tkt	mmu:21881; P40142; Q3U7Y1; Q3UK62; Q545A1; Q9ESA0	ENSMUSG00000021957	Insulin effects increased synthesis of Xylulose-5-Phosphate; Pentose phosphate pathway	Pentose phosphate pathway	3	0	0.597	-0.74	0.774033	42.15	1.284e+08	2.66325e+08	5.24	29.84	1.33799e+08	1.23219e+08	1.34996e+08	1.22315e+08	2.36639e+08	1.9115e+08	3.82067e+08	2.99734e+08	High	High	High	High	High
FALSE	High	Master Protein	Q60932	Voltage-dependent anion-selective channel protein 1 [OS=Mus musculus]	0	105.106	72	19	547	18	296	32.3	8.43	100.72	19	FALSE	cell-cell signaling;other metabolic processes;stress response;transport;other biological processes	plasma membrane;other membranes;mitochondrion;ER/Golgi;other cell component	transporter activity;other molecular function	Pf01459	22333	Vdac1	B1ASZ9; mmu:22333; Q5SVC6; Q60932	ENSMUSG00000020402	Ub-specific processing proteases; PINK1-PRKN Mediated Mitophagy; Pyruvate metabolism		3	1	0.316	-1.66	0.420721	80.61	5.41338e+08	1.19752e+08	27.58	26.41	5.6773e+08	6.00924e+08	5.16172e+08	2.97302e+08	1.82099e+08	1.04697e+08	1.13582e+08	1.26256e+08	High	High	High	High	High
FALSE	High	Master Protein	P11276	Fibronectin [OS=Mus musculus]	0	104.568	20	27	221	27	2477	272.4	5.59	47.24	27	FALSE	cell adhesion;cell organization and biogenesis;protein metabolism;other metabolic processes;stress response;developmental processes;signal transduction;other biological processes	non-structural extracellular;extracellular matrix;plasma membrane;other membranes;ER/Golgi	signal transduction activity or receptor binding;enzyme regulator activity;other molecular function	Pf00039, Pf00040, Pf00041	14268	Fn1	G5E8B8; mmu:14268; P11276; Q61567; Q61568; Q61569; Q64233; Q80UI4	ENSMUSG00000026193	Platelet degranulation ; Cell surface interactions at the vascular wall; ECM proteoglycans; Syndecan interactions; MAP2K and MAPK activation; Integrin cell surface interactions; Molecules associated with elastic fibres; Regulation of Insulin-like Growth Factor (IGF) transport and uptake by Insulin-like Growth Factor Binding Proteins (IGFBPs); Post-translational protein phosphorylation; GRB2:SOS p…	Focal adhesion: PI3K-Akt-mTOR signaling pathway; Inflammatory response pathway; Regulation of actin cytoskeleton; Comprehensive IL-17A signaling; IL-24 Signaling pathway; Focal adhesion	23	0	0.69	-0.53	0.523643	50.82	2.82848e+07	2.52322e+07	14.99	34.62	2.23578e+07	3.16448e+07	3.01765e+07	2.65117e+07	2.92502e+07	1.72245e+07	3.82933e+07	2.17662e+07	High	High	High	High	High
FALSE	High	Master Protein	P09411	Phosphoglycerate kinase 1 [OS=Mus musculus]	0	104.454	63	19	697	16	417	44.5	7.9	137.27	19	FALSE	protein metabolism;other metabolic processes;stress response;other biological processes	non-structural extracellular;other membranes;cytosol;other cell component	kinase activity;other molecular function	Pf00162	18655	Pgk1	mmu:18655; P09411; Q3TPE6; Q3UKV8; Q5XJE7	ENSMUSG00000062070	Gluconeogenesis; Glycolysis	Glycolysis and gluconeogenesis	3	2	0.573	-0.8	0.831844	48.03	3.44694e+08	3.61935e+08	21.9	39.45	4.44179e+08	3.26401e+08	3.64011e+08	2.6115e+08	3.61103e+08	6.95263e+08	3.30489e+08	3.62769e+08	High	High	High	High	High
FALSE	High	Master Protein	Q6PDI5	Proteasome adapter and scaffold protein ECM29 [OS=Mus musculus]	0	103.722	27	30	180	30	1840	203.6	7.06	27.8	30	FALSE	cell organization and biogenesis;protein metabolism;other metabolic processes;stress response	cytoskeleton;ER/Golgi;nucleus;other cytoplasmic organelle;other cell component	other molecular function	Pf13001	230249	Ecpas	A2ALW0; mmu:230249; Q6PDI5; Q6ZQC9; Q8BSW7; Q8CAH0; Q8R3M6	ENSMUSG00000050812			0	0	0.825	-0.28	0.213129	78.79	5.65312e+06	3.11217e+06	191.21	37.22	4.29691e+08	2.50175e+06	8.32846e+06	3.83717e+06	4.06057e+06	1.99012e+06	2.38529e+06	4.38301e+06	High	High	High	High	High
FALSE	High	Master Protein	P68372	Tubulin beta-4B chain [OS=Mus musculus]	0	103.69	60	19	437	1	445	49.8	4.89	85.48	19	FALSE	cell cycle OR cell proliferation;cell organization and biogenesis;other biological processes	cytoskeleton;other cell component	cytoskeletal activity;nucleic acid binding activity;other molecular function	Pf00091, Pf03953	227613	Tubb4b	mmu:227613; P05217; P68372; Q3TKF0; Q3UJ73; Q99JZ6	ENSMUSG00000036752	Neutrophil degranulation; MHC class II antigen presentation; PKR-mediated signaling; HSP90 chaperone cycle for steroid hormone receptors (SHR) in the presence of ligand; COPI-independent Golgi-to-ER retrograde traffic; Hedgehog 'off' state; COPI-dependent Golgi-to-ER retrograde traffic; Kinesins; COPI-mediated anterograde transport; Separation of Sister Chromatids; Anchoring of the basal body to …		30	12	0.517	-0.95	0.945513	72.57	3.53461e+08	7.59823e+08	34.8	27.51	2.18687e+08	4.87466e+08	2.89567e+08	4.31455e+08	7.45196e+08	5.21183e+08	7.74736e+08	1.03829e+09	High	High	High	High	High
FALSE	High	Master Protein	Q60597	2-oxoglutarate dehydrogenase complex component E1 [OS=Mus musculus]	0	103.026	27	20	365	20	1023	116.4	6.83	71.62	20	FALSE	protein metabolism;other metabolic processes;developmental processes	other membranes;mitochondrion;nucleus;other cell component	other molecular function	Pf00676, Pf02779, Pf16078, Pf16870	18293	Ogdh	mmu:18293; Q3UDM7; Q5DTI4; Q5SVX7; Q5SVX9; Q60597; Q6PFZ2; Q80Y57; Q8K0K7; Q8K2Z3; Q8R3M2; Q91WP2	ENSMUSG00000020456	Glyoxylate metabolism and glycine degradation; Lysine catabolism; Citric acid cycle (TCA cycle)	TCA cycle; Amino acid metabolism; Tryptophan metabolism	6	0	0.432	-1.21	0.923794	63.33	1.55003e+08	1.6038e+08	14.16	52.1	1.51323e+08	1.65249e+08	1.18015e+08	1.58773e+08	1.64433e+08	1.56427e+08	6.86587e+07	2.81596e+08	High	High	High	High	High
FALSE	High	Master Protein	Q99PL5	Ribosome-binding protein 1 [OS=Mus musculus]	0	102.33	18	21	351	21	1605	172.8	9.33	64.85	21	FALSE	transport;signal transduction	other membranes;ER/Golgi		Pf05104	81910	Rrbp1	A2AVJ8; mmu:81910; Q99PK5; Q99PK6; Q99PK7; Q99PK8; Q99PK9; Q99PL0; Q99PL1; Q99PL2; Q99PL3; Q99PL4; Q99PL5; Q9CS20	ENSMUSG00000027422			0	0	0.409	-1.29	0.85226	46.36	4.98073e+07	3.41315e+07	22.08	65.83	4.77995e+07	5.18993e+07	5.46963e+07	3.17134e+07	2.69491e+07	8.8471e+07	2.32804e+07	4.32281e+07	High	High	High	High	High
FALSE	High	Master Protein	Q64458	Cytochrome P450 2C29 [OS=Mus musculus]	0	101.92	62	22	416	18	490	55.7	8.29	98.64	22	FALSE	other metabolic processes	plasma membrane;other membranes;ER/Golgi;other cell component	other molecular function	Pf00067	13095	Cyp2c29	E9QMD8; mmu:13095; Q64458; Q8WUN8	ENSMUSG00000003053	Xenobiotics	Eicosanoid metabolism via cytochrome P450 monooxygenases	2	1	0.668	-0.58	0.582625	95.42	1.22534e+08	2.15157e+08	26.66	44.5	1.17614e+08	1.3312e+08	6.80249e+07	1.2766e+08	4.39487e+08	2.10508e+08	2.19908e+08	1.87229e+08	High	High	High	High	High
FALSE	High	Master Protein	Q9D0F9	Phosphoglucomutase-1 [OS=Mus musculus]	0	101.854	57	23	783	23	562	61.4	6.57	130.64	23	FALSE	other metabolic processes	cytosol;cytoskeleton	other molecular function	Pf02878, Pf02879, Pf02880	72157	Pgm1	mmu:72157; Q3UGE3; Q922D6; Q9D0F9	ENSMUSG00000025791	Neutrophil degranulation; Glycogen breakdown (glycogenolysis); Galactose catabolism; Glycogen synthesis	Glucuronidation; Purine metabolism; Glycogen metabolism	7	0	0.722	-0.47	0.440787	105.51	9.31007e+07	1.75698e+08	33.26	20.21	1.146e+08	8.56284e+07	1.01225e+08	4.75013e+07	1.52652e+08	2.02223e+08	2.25557e+08	1.51379e+08	High	High	High	High	High
FALSE	High	Master Protein	P28666	Murinoglobulin-2 [OS=Mus musculus]	0	101.368	30	26	138	15	1451	162.3	6.74	31.12	26	FALSE	other biological processes	non-structural extracellular	enzyme regulator activity;other molecular function	Pf00207, Pf01835, Pf07677, Pf07678, Pf07703, Pf17789, Pf17791	17837	Mug2	mmu:17837; P28666	ENSMUSG00000030131			0	0	0.45	-1.15	0.952834	58.41	2.8064e+07	1.59347e+07	45.21	31.49	2.92036e+07	2.37109e+07	2.69689e+07	5.73088e+07	1.44376e+07	2.60055e+07	1.36781e+07	1.7587e+07	High	High	High	High	High
FALSE	High	Master Protein	Q8CHR6	Dihydropyrimidine dehydrogenase [NADP(+)] [OS=Mus musculus]	0	101.344	29	20	318	20	1025	111.2	7.27	53.12	20	FALSE	other metabolic processes;other biological processes	cytosol;other cell component	other molecular function	Pf01180, Pf07992, Pf14691, Pf14697	99586	Dpyd	mmu:99586; Q8CHR6	ENSMUSG00000033308	Pyrimidine catabolism	Tyrobp causal network in microglia	2	0	0.567	-0.82	0.848418	69.99	1.34178e+08	8.0509e+07	24.39	31.56	1.42713e+08	8.37174e+07	1.54283e+08	1.26154e+08	1.1783e+08	5.43495e+07	7.66434e+07	8.45697e+07	High	High	High	High	High
FALSE	High	Master Protein	Q91XE0	Glycine N-acyltransferase [OS=Mus musculus]	0	100.906	62	15	462	15	296	34.1	8.28	93.42	15	FALSE	other metabolic processes;other biological processes		other molecular function	Pf06021, Pf08444	107146	Glyat	mmu:107146; Q05DG2; Q91XE0	ENSMUSG00000063683	Aspirin ADME; Conjugation of salicylate with glycine; Conjugation of benzoate with glycine	Metapathway biotransformation; Amino acid conjugation of benzoic acid	5	0	0.38	-1.4	0.747693	76.04	2.39643e+08	2.95415e+08	34.6	57.85	3.41609e+08	2.37357e+08	2.41952e+08	1.38418e+08	4.63674e+08	5.93455e+08	1.88214e+08	1.79303e+08	High	High	High	High	High
FALSE	High	Master Protein	Q9DBF1-2	Isoform 2 of Alpha-aminoadipic semialdehyde dehydrogenase [OS=Mus musculus]	0	100.905	39	16	620	16	511	55.6	6.4	118.93	16	FALSE						Aldh7a1	Q9DBF1-2				0	0	0.624	-0.68	0.700688	68.64	2.90378e+08	1.79746e+08	18.38	37.9	3.10867e+08	3.65386e+08	2.38874e+08	2.7124e+08	1.87251e+08	3.00329e+08	1.24734e+08	1.72543e+08	High	High	High	High	High
FALSE	High	Master Protein	Q8VDN2	Sodium/potassium-transporting ATPase subunit alpha-1 [OS=Mus musculus]	0	100.837	25	19	490	19	1023	112.9	5.45	93.83	19	FALSE	transport;other biological processes	plasma membrane;other membranes;cytoskeleton;ER/Golgi;other cytoplasmic organelle;other cell component	transporter activity;cytoskeletal activity;other molecular function	Pf00122, Pf00689, Pf00690, Pf13246	11928	Atp1a1	mmu:11928; Q8VDN2; Q91Z09	ENSMUSG00000033161	Ion homeostasis; Ion transport by P-type ATPases		2	0	0.625	-0.68	0.696719	95.47	6.44121e+07	7.42529e+07	24.03	25.32	6.96231e+07	6.60538e+07	6.28111e+07	3.82628e+07	1.10861e+08	6.75628e+07	8.16054e+07	6.648e+07	High	High	High	High	High
FALSE	High	Master Protein	P11725	Ornithine transcarbamylase, mitochondrial [OS=Mus musculus]	0	100.658	52	15	987	15	354	39.7	8.73	201.14	15	FALSE	other metabolic processes;developmental processes;other biological processes	mitochondrion	other molecular function	Pf00185, Pf02729	18416	Otc	mmu:18416; P11725	ENSMUSG00000031173	Urea cycle; Mitochondrial protein import		2	0	0.502	-1	0.967906	76.71	2.26479e+08	2.95896e+08	37.44	47.5	2.35996e+08	4.17668e+08	2.02444e+08	2.17345e+08	2.48456e+08	2.68224e+08	6.22839e+08	3.26422e+08	High	High	High	High	High
FALSE	High	Master Protein	O08709	Peroxiredoxin-6 [OS=Mus musculus]	0	100.442	79	17	640	17	224	24.9	6.01	167.9	17	FALSE	cell cycle OR cell proliferation;cell organization and biogenesis;other metabolic processes;stress response;other biological processes	cytosol;nucleus;other cytoplasmic organelle;other cell component	other molecular function	Pf00578, Pf10417	11758	Prdx6	mmu:11758; O08709; Q91WT2; Q9QWP4; Q9QWW0		Neutrophil degranulation; Detoxification of Reactive Oxygen Species		2	0	0.78	-0.36	0.310231	76.99	3.87578e+08	2.27661e+08	19.46	30.56	3.61089e+08	4.91291e+08	3.12141e+08	4.1601e+08	3.21888e+08	1.94132e+08	2.66981e+08	1.61576e+08	High	High	High	High	High
FALSE	High	Master Protein	P52825	Carnitine O-palmitoyltransferase 2, mitochondrial [OS=Mus musculus]	0	100.044	36	19	392	19	658	73.9	8.37	84.31	19	FALSE	other metabolic processes;developmental processes;other biological processes	other membranes;mitochondrion;nucleus	other molecular function	Pf00755	12896	Cpt2	mmu:12896; P52825; Q3TFS0	ENSMUSG00000028607	Carnitine metabolism	Fatty acid beta-oxidation; PPAR signaling pathway; Mitochondrial long chain fatty acid beta-oxidation	4	0	0.516	-0.95	0.94821	51.2	2.10278e+07	4.83248e+07	39.17	47.35	2.43948e+07	1.81255e+07	2.9784e+07	1.08834e+07	4.62706e+07	4.81295e+07	1.06709e+08	4.85209e+07	High	High	High	High	High
FALSE	High	Master Protein	Q91VA0	Acyl-coenzyme A synthetase ACSM1, mitochondrial [OS=Mus musculus]	0	100.011	52	18	461	18	573	64.7	7.17	98.05	18	FALSE	other metabolic processes	mitochondrion	other molecular function	Pf00501, Pf13193	117147	Acsm1	mmu:117147; Q3UED4; Q91VA0	ENSMUSG00000033533	Conjugation of benzoate with glycine; Conjugation of phenylacetate with glutamine		2	0	0.468	-1.1	0.981231	87.58	5.28039e+08	8.85796e+08	57.36	44.64	2.76116e+08	8.27429e+08	3.36978e+08	9.60216e+08	1.10578e+09	1.18013e+09	3.70852e+08	7.09575e+08	High	High	High	High	High
FALSE	High	Master Protein	Q8R0W0	Epiplakin [OS=Mus musculus]	0	99.98	21	26	186	24	6548	724.2	6.07	30.54	26	FALSE	cell organization and biogenesis;stress response;other biological processes	plasma membrane;other membranes;cytoskeleton;nucleus;other cell component	other molecular function	Pf00681	223650	Eppk1	mmu:223650; Q8R0W0			EGFR1 signaling pathway	1	0	0.292	-1.78	0.293176	54.32	3.60458e+06	1.91576e+07	46.05	66.91	6.15284e+06	4.76374e+06	2.21925e+06	2.72749e+06	1.95102e+07	4.26874e+06	3.66904e+07	1.88114e+07	High	High	High	High	High
FALSE	High	Master Protein	Q921I1	Serotransferrin [OS=Mus musculus]	0	99.852	39	22	318	22	697	76.7	7.18	81.56	22	FALSE	cell organization and biogenesis;stress response;transport;signal transduction;other biological processes	non-structural extracellular;extracellular matrix;plasma membrane;other membranes;other cytoplasmic organelle;other cell component	signal transduction activity or receptor binding;other molecular function	Pf00405	22041	Tf	mmu:22041; O35421; Q3UBW7; Q58E69; Q61803; Q62357; Q62358; Q62359; Q63915; Q64515; Q8VII5; Q921I1; Q922C0	ENSMUSG00000032554	Platelet degranulation ; Cargo recognition for clathrin-mediated endocytosis; Regulation of Insulin-like Growth Factor (IGF) transport and uptake by Insulin-like Growth Factor Binding Proteins (IGFBPs); Post-translational protein phosphorylation; Transferrin endocytosis and recycling	Iron homeostasis	8	0	0.399	-1.33	0.81991	74.83	6.26901e+07	9.46837e+07	53.06	46.39	6.25222e+07	6.28585e+07	1.19917e+08	3.18196e+07	8.88179e+07	3.82946e+07	1.4276e+08	1.00937e+08	High	High	High	High	High
FALSE	High	Master Protein	Q99LC5	Electron transfer flavoprotein subunit alpha, mitochondrial [OS=Mus musculus]	0	99.448	61	15	882	15	333	35	8.38	177.4	15	FALSE	other metabolic processes	mitochondrion;other cell component	other molecular function	Pf00766, Pf01012	110842	Etfa	mmu:110842; Q3THD7; Q3V000; Q4V9X5; Q8BMD3; Q8BMU7; Q99LC5	ENSMUSG00000032314	Respiratory electron transport		1	0	0.554	-0.85	0.878722	53.32	2.98484e+08	1.07176e+09	28.04	23.13	3.88594e+08	2.75018e+08	3.23952e+08	1.92406e+08	9.00013e+08	1.49474e+09	9.87517e+08	1.16319e+09	High	High	High	High	High
FALSE	High	Master Protein	Q8CIE6	Coatomer subunit alpha [OS=Mus musculus]	0	99.354	29	22	269	22	1224	138.3	7.65	52.27	22	FALSE	transport;signal transduction;other biological processes	non-structural extracellular;other membranes;ER/Golgi;other cell component	signal transduction activity or receptor binding;nucleic acid binding activity;other molecular function	Pf00400, Pf04053, Pf06957	12847	Copa	E9Q075; mmu:12847; Q8CIE6	ENSMUSG00000026553	COPI-dependent Golgi-to-ER retrograde traffic; COPI-mediated anterograde transport		2	0	0.647	-0.63	0.643766	126.82	5.35007e+06	4.66388e+07	15.05	23.51	4.66801e+06	6.08599e+06	4.70314e+06	6.09368e+06	5.5097e+07	3.68181e+07	5.93866e+07	3.9479e+07	High	High	High	High	High
FALSE	High	Master Protein	Q91X77	Cytochrome P450 2C50 [OS=Mus musculus]	0	99.327	64	22	297	8	490	55.7	7.88	49.02	22	FALSE	other metabolic processes	plasma membrane;other membranes;ER/Golgi;other cell component	other molecular function	Pf00067	107141	Cyp2c50	E9QPJ0; mmu:107141; Q6XVG3; Q80X43; Q91X77	ENSMUSG00000054827			0	5	0.453	-1.14	0.958116	67.76	1.65492e+07	2.53616e+07	27.76	81.67	2.01082e+07	1.77966e+07	1.53892e+07	9.88725e+06	8.09197e+07	1.48544e+07	3.01091e+07	2.13626e+07	High	High	High	High	High
FALSE	High	Master Protein	P37040	NADPH--cytochrome P450 reductase [OS=Mus musculus]	0	98.752	48	21	384	21	678	77	5.53	73.7	21	FALSE	protein metabolism;other metabolic processes;other biological processes	other membranes;cytosol;ER/Golgi;other cell component	other molecular function	Pf00175, Pf00258, Pf00667	18984	Por	mmu:18984; P37040	ENSMUSG00000005514		Oxidation by cytochrome P450	1	0	0.461	-1.12	0.970432	58.99	6.77614e+07	1.18178e+08	36.06	63.04	7.69307e+07	5.96849e+07	7.94158e+07	3.10639e+07	9.82152e+07	3.81322e+07	2.27685e+08	1.42199e+08	High	High	High	High	High
FALSE	High	Master Protein	P09103	Protein disulfide-isomerase [OS=Mus musculus]	0	98.293	45	19	932	19	509	57	4.88	159.48	19	FALSE	protein metabolism;other metabolic processes;stress response;transport;other biological processes	plasma membrane;other membranes;cytosol;cytoskeleton;ER/Golgi;other cell component	signal transduction activity or receptor binding;cytoskeletal activity;other molecular function	Pf00085, Pf13848	18453	P4hb	mmu:18453; P09103; Q922C8	ENSMUSG00000025130	Collagen biosynthesis and modifying enzymes; Regulation of Insulin-like Growth Factor (IGF) transport and uptake by Insulin-like Growth Factor Binding Proteins (IGFBPs); Post-translational protein phosphorylation; VLDL assembly; Chylomicron assembly; LDL remodeling; Detoxification of Reactive Oxygen Species; Hedgehog ligand biogenesis; Insulin processing		9	0	0.623	-0.68	0.703015	61.66	2.90328e+08	3.46303e+08	19.44	24.86	2.79753e+08	3.77174e+08	3.01303e+08	2.38506e+08	4.80121e+08	2.66795e+08	3.63629e+08	3.29803e+08	High	High	High	High	High
FALSE	High	Master Protein	Q8CGC7	Bifunctional glutamate/proline--tRNA ligase [OS=Mus musculus]	0	97.845	27	23	376	23	1512	170	7.66	78.18	23	FALSE	protein metabolism;RNA metabolism OR transcription;other metabolic processes;stress response;other biological processes	plasma membrane;other membranes;cytosol;other cell component	nucleic acid binding activity;other molecular function	Pf00458, Pf00587, Pf00749, Pf03129, Pf03950, Pf09180, Pf20974	107508	Eprs1	E9QKC4; mmu:107508; Q3UFJ2; Q4VC16; Q8CGC7	ENSMUSG00000026615		Parkinson's disease	1	0	0.543	-0.88	0.905881	53.97	7.03947e+07	4.58619e+07	78.22	24.68	1.23989e+08	3.99665e+07	1.86986e+08	2.95841e+07	3.76478e+07	6.36576e+07	5.22275e+07	4.02721e+07	High	High	High	High	High
FALSE	High	Master Protein	Q91W43	Glycine dehydrogenase (decarboxylating), mitochondrial [OS=Mus musculus]	0	97.836	33	20	332	20	1025	113.2	7.56	55.55	20	FALSE	cell organization and biogenesis;other metabolic processes;other biological processes	plasma membrane;other membranes;nucleus;other cell component	other molecular function	Pf01212, Pf02347, Pf21478		Gldc	mmu:104174; Q91W43	ENSMUSG00000024827	Glycine degradation		1	0	0.408	-1.29	0.852112	69.23	2.23345e+06	1.62127e+08	167.46	38.33	1.96018e+06	2.5448e+06	1.84434e+06	4.56536e+07	1.04168e+08	1.31827e+08	1.9939e+08	2.49123e+08	High	High	High	High	High
FALSE	High	Master Protein	P68368	Tubulin alpha-4A chain [OS=Mus musculus]	0	97.037	56	18	347	6	448	49.9	5.06	81.5	18	TRUE	cell cycle OR cell proliferation;cell organization and biogenesis	cytoskeleton;other cell component	cytoskeletal activity;other molecular function	Pf00091, Pf03953	22145	Tuba4a	mmu:22145; P05215; P68368; Q3TY31	ENSMUSG00000026202	Separation of Sister Chromatids; The role of GTSE1 in G2/M progression after G2 checkpoint; PKR-mediated signaling; Resolution of Sister Chromatid Cohesion; RHO GTPases Activate Formins; EML4 and NUDC in mitotic spindle formation; Platelet degranulation ; COPI-dependent Golgi-to-ER retrograde traffic; Kinesins; MHC class II antigen presentation; COPI-mediated anterograde transport; Anchoring of t…		30	9	0.392	-1.35	0.798599	96.78	3.7194e+08	1.43737e+08	25.49	57.83	4.63678e+08	3.15323e+08	4.38723e+08	2.67996e+08	3.62465e+08	1.2731e+08	1.46797e+08	1.40742e+08	High	High	High	High	High
FALSE	High	Master Protein	P01029	Complement C4-B [OS=Mus musculus]	0	96.972	27	23	154	23	1738	192.8	7.53	41.39	23	FALSE	stress response;other biological processes	non-structural extracellular;plasma membrane;other membranes;other cell component	enzyme regulator activity;other molecular function	Pf00207, Pf01759, Pf01821, Pf01835, Pf07677, Pf07678, Pf07703, Pf17791, Pf21145	12268	C4b	E9QKK7; mmu:12268; O70346; P01029; Q31201; Q3TYY1; Q3TZC9; Q61372; Q61859; Q62353; Q6NWV8	ENSMUSG00000073418	Initial triggering of complement; Regulation of Complement cascade; Regulation of Insulin-like Growth Factor (IGF) transport and uptake by Insulin-like Growth Factor Binding Proteins (IGFBPs); Post-translational protein phosphorylation; Activation of C3 and C5	SIDS susceptibility pathways; Oxidative damage response; Complement activation, classical pathway	8	0	0.345	-1.54	0.582737	48.69	4.59252e+07	1.2524e+07	24.19	75.39	2.94954e+07	4.66502e+07	4.52114e+07	5.50793e+07	1.25202e+07	3.13273e+07	4.32473e+06	1.25278e+07	High	High	High	High	High
FALSE	High	Master Protein	P55264	Adenosine kinase [OS=Mus musculus]	0	96.878	59	16	659	16	361	40.1	6.21	116.12	16	FALSE	cell cycle OR cell proliferation;other metabolic processes;other biological processes	plasma membrane;other membranes;cytosol;nucleus	kinase activity;other molecular function	Pf00294	11534	Adk	mmu:11534; P55264; Q6JAM3; Q91VJ3	ENSMUSG00000039197	Purine salvage; Ribavirin ADME	Purine metabolism	3	0	0.575	-0.8	0.826604	54.74	3.45646e+08	2.05405e+08	22.91	11.71	4.11424e+08	3.24135e+08	3.68584e+08	2.32562e+08	2.11618e+08	2.19868e+08	1.99375e+08	1.66734e+08	High	High	High	High	High
FALSE	High	Master Protein	Q91Y97	Fructose-bisphosphate aldolase B [OS=Mus musculus]	0	96.765	60	16	1378	15	364	39.5	8.27	225.3	16	FALSE	cell organization and biogenesis;other metabolic processes;other biological processes	other membranes;cytosol;cytoskeleton;ER/Golgi;other cell component	cytoskeletal activity;other molecular function	Pf00274	230163	Aldob	mmu:230163; Q8K034; Q91W73; Q91Y97	ENSMUSG00000028307	Glycolysis; Gluconeogenesis; Fructose catabolism	Polyol pathway; Glycolysis and gluconeogenesis	5	1	0.821	-0.28	0.241299	97.54	3.5589e+08	9.24097e+08	39.4	34.72	4.86053e+08	2.55109e+08	5.51429e+08	2.60585e+08	5.03991e+08	1.16226e+09	1.10672e+09	7.71607e+08	High	High	High	High	High
FALSE	High	Master Protein	Q63886	UDP-glucuronosyltransferase 1A1 [OS=Mus musculus]	0	96.59	41	16	742	9	535	60	8.62	146.51	16	FALSE	other metabolic processes;stress response;developmental processes;other biological processes	plasma membrane;other membranes;ER/Golgi;other cell component	enzyme regulator activity;other molecular function	Pf00201	394436	Ugt1a1	mmu:394436; Q561M6; Q63886; Q6XL50	ENSMUSG00000089960	Glucuronidation; Heme degradation; Aspirin ADME; Paracetamol ADME	Glucuronidation; Metapathway biotransformation; Estrogen metabolism; Oxidative stress response	8	5	0.467	-1.1	0.979622	94.52	1.11277e+08	3.403e+08	67.67	65.43	1.78704e+08	6.92909e+07	2.68162e+08	6.28604e+07	2.6376e+08	6.68482e+07	5.7404e+08	4.39051e+08	High	High	High	High	High
FALSE	High	Master Protein	Q64442	Sorbitol dehydrogenase [OS=Mus musculus]	0	96.51	57	16	1272	16	357	38.2	7.02	317.3	16	FALSE	other metabolic processes;other biological processes	non-structural extracellular;other membranes;cytosol;cytoskeleton;mitochondrion	other molecular function	Pf00107, Pf08240	20322	Sord	mmu:20322; Q569V5; Q64442; Q9CPS0	ENSMUSG00000027227	Fructose biosynthesis; Formation of xylulose-5-phosphate	Polyol pathway	3	0	0.874	-0.19	0.167713	117.81	1.23872e+09	9.15124e+08	13.42	18.74	1.18798e+09	1.48693e+09	1.29163e+09	1.09052e+09	9.7578e+08	1.23779e+09	8.40485e+08	8.58239e+08	High	High	High	High	High
FALSE	High	Master Protein	P54869	Hydroxymethylglutaryl-CoA synthase, mitochondrial [OS=Mus musculus]	0	96.307	48	20	1207	18	508	56.8	8.41	273.13	20	FALSE	other metabolic processes;stress response;developmental processes;other biological processes	mitochondrion	other molecular function	Pf01154, Pf08540	15360	Hmgcs2	mmu:15360; P54869; Q64740; Q9DBK1; Q9DBM4	ENSMUSG00000027875	Synthesis of Ketone Bodies	PPAR signaling pathway; Cholesterol metabolism with Bloch and Kandutsch-Russell pathways; Synthesis and degradation of ketone bodies	4	2	0.678	-0.56	0.556906	85.42	2.27718e+08	4.79707e+08	79.73	68.48	1.03514e+08	5.80469e+08	9.87611e+07	5.00955e+08	4.08651e+08	1.38753e+08	1.00325e+09	5.63117e+08	High	High	High	High	High
FALSE	High	Master Protein	O55143	Sarcoplasmic/endoplasmic reticulum calcium ATPase 2 [OS=Mus musculus]	0	96.281	29	21	393	21	1044	114.8	5.34	72.01	21	FALSE	cell organization and biogenesis;other metabolic processes;stress response;transport;signal transduction;other biological processes	plasma membrane;other membranes;cytosol;ER/Golgi;other cell component	signal transduction activity or receptor binding;transporter activity;other molecular function	Pf00122, Pf00689, Pf00690, Pf00702, Pf13246	11938	Atp2a2	mmu:11938; O55143; Q9R2A9; Q9WUT5	ENSMUSG00000029467	Ion homeostasis; Ion transport by P-type ATPases; Reduction of cytosolic Ca++ levels	Alzheimer's disease; Myometrial relaxation and contraction pathways; Calcium regulation in cardiac cells	6	0	0.579	-0.79	0.819124	53.5	3.11161e+07	3.14289e+07	32.81	36.09	4.86071e+07	2.91057e+07	3.32653e+07	2.28338e+07	2.60908e+07	2.06902e+07	3.78592e+07	4.71969e+07	High	High	High	High	High
FALSE	High	Master Protein	P99024	Tubulin beta-5 chain [OS=Mus musculus]	0	96.227	57	17	401	4	444	49.6	4.89	78.93	17	TRUE	cell cycle OR cell proliferation;cell organization and biogenesis;other biological processes	other membranes;cytosol;cytoskeleton;nucleus;other cell component	signal transduction activity or receptor binding;cytoskeletal activity;other molecular function	Pf00091, Pf03953	22154	Tubb5	B1B178; mmu:22154; P05218; P99024; Q3TFB6; Q3THH9; Q3TIL1; Q3UAV4; Q3UF52; Q8WUC1; Q9CY33	ENSMUSG00000001525	Neutrophil degranulation; Anchoring of the basal body to the plasma membrane; Regulation of PLK1 Activity at G2/M Transition; Loss of Nlp from mitotic centrosomes; Recruitment of mitotic centrosome proteins and complexes; Recruitment of NuMA to mitotic centrosomes; AURKA Activation by TPX2		8	0	0.3	-1.74	0.402457	32.11	5.52157e+06	1.62653e+06	26.87	23.04	5.90306e+06	5.53968e+06	5.50352e+06	2.99441e+06	1192762	1.65768e+06	1.59596e+06	2.11593e+06	High	High	High	High	High
FALSE	High	Master Protein	E9Q557	Desmoplakin [OS=Mus musculus]	0	96.199	16	28	140	28	2883	332.7	6.8	24.07	28	FALSE	cell adhesion;cell organization and biogenesis;protein metabolism;other metabolic processes;stress response;developmental processes;other biological processes	plasma membrane;other membranes;cytoskeleton;other cell component	other molecular function	Pf00681, Pf17902, Pf18373, Pf21019	109620	Dsp	E9Q557; mmu:109620	ENSMUSG00000054889	Neutrophil degranulation; Formation of the cornified envelope; RND3 GTPase cycle; RND1 GTPase cycle; Apoptotic cleavage of cell adhesion proteins	Lung fibrosis; Alpha 6 beta 4 integrin signaling pathway	8	0	0.404	-1.31	0.852112	16.26	3.93713e+06	5.6114e+06	20.08	120.25	3.31988e+06	4.54156e+06	4.94971e+06	3.41314e+06	3.64867e+06	7.80222e+06	4.03575e+06	3.57214e+07	High	High	High	High	High
FALSE	High	Master Protein	Q91ZA3	Propionyl-CoA carboxylase alpha chain, mitochondrial [OS=Mus musculus]	0	95.909	37	19	331	19	724	79.9	7.25	54.55	19	FALSE	other metabolic processes	mitochondrion;other cell component	other molecular function	Pf00289, Pf00364, Pf02785, Pf02786, Pf18140	110821	Pcca	mmu:110821; Q80VU5; Q91ZA3; Q922N3	ENSMUSG00000041650	Biotin transport and metabolism; Propionyl-CoA catabolism		2	0	0.438	-1.19	0.928716	59.83	2.94534e+07	4.4045e+07	37.44	28.13	3.27625e+07	3.73413e+07	2.64785e+07	1.35933e+07	4.81183e+07	4.03166e+07	3.12303e+07	6.12738e+07	High	High	High	High	High
FALSE	High	Master Protein	P02088	Hemoglobin subunit beta-1 [OS=Mus musculus]	0	95.46	80	14	398	10	147	15.8	7.65	84.37	14	FALSE	other metabolic processes;transport;other biological processes	non-structural extracellular;cytosol;other cell component	other molecular function	Pf00042	100503605; 101488143; 15129	Hbb-b1	mmu:100503605; mmu:101488143; mmu:15129; P02088; Q54AI0; Q91V86; Q9CRZ2; Q9CXH5; Q9CY12; Q9CY54; Q9R0S6			Comprehensive IL-17A signaling	1	4	0.544	-0.88	0.903686	68.7	2.64147e+08	3.95087e+08	40.11	47.62	1.73446e+08	2.70137e+08	4.47819e+08	2.58289e+08	5.66077e+08	4.98499e+08	1.6161e+08	3.13128e+08	High	High	High	High	High
FALSE	High	Master Protein	Q61316	Heat shock 70 kDa protein 4 [OS=Mus musculus]	0	94.845	31	19	317	18	841	94.1	5.24	68.98	19	FALSE	cell organization and biogenesis;protein metabolism;other metabolic processes;transport;other biological processes	non-structural extracellular;cytosol;mitochondrion;nucleus;other cell component	other molecular function	Pf00012		Hspa4	Q61316		Regulation of HSF1-mediated heat shock response		1	1	0.454	-1.14	0.960504	42.71	2.87607e+07	1.20775e+08	26.84	56.91	3.23566e+07	2.82418e+07	2.92892e+07	1.61675e+07	1.26738e+08	2.77557e+08	8.53281e+07	1.15092e+08	High	High	High	High	High
FALSE	High	Master Protein	Q7TMM9	Tubulin beta-2A chain [OS=Mus musculus]	0	94.805	53	17	413	1	445	49.9	4.89	77.34	17	FALSE	cell cycle OR cell proliferation;cell organization and biogenesis;developmental processes	cytoskeleton;other cell component	cytoskeletal activity;other molecular function	Pf00091, Pf03953	22151	Tubb2a	mmu:22151; Q7TMM9	ENSMUSG00000058672	Separation of Sister Chromatids; The role of GTSE1 in G2/M progression after G2 checkpoint; MHC class II antigen presentation; Recycling pathway of L1; PKR-mediated signaling; Resolution of Sister Chromatid Cohesion; RHO GTPases Activate Formins; EML4 and NUDC in mitotic spindle formation; COPI-dependent Golgi-to-ER retrograde traffic; Kinesins; COPI-mediated anterograde transport; Recruitment of…		23	0	0.539	-0.89	0.870886	13.03	4.27363e+06	2.35586e+06	16.17	15.9	4.67531e+06	4.45516e+06	4.09949e+06	3.17134e+06	1.70609e+06	2.40789e+06	2.30496e+06	2.4824e+06	High	High	High	High	High
FALSE	High	Master Protein	Q9DBG6	Dolichyl-diphosphooligosaccharide--protein glycosyltransferase subunit 2 [OS=Mus musculus]	0	94.513	34	16	417	16	631	69	5.81	82.67	16	FALSE	protein metabolism;other metabolic processes	other membranes;ER/Golgi;nucleus;other cytoplasmic organelle	translation activity	Pf05817	20014	Rpn2	A2ACG6; mmu:20014; Q3TKY0; Q91XH0; Q9DBG6	ENSMUSG00000027642		Proteasome degradation	1	0	0.483	-1.05	0.993179	88.05	1.32638e+08	2.39194e+08	34.94	23.68	8.81842e+07	1.07724e+08	1.63314e+08	1.91979e+08	1.56571e+08	2.40447e+08	2.37947e+08	2.88293e+08	High	High	High	High	High
FALSE	High	Master Protein	Q8VCN5	Cystathionine gamma-lyase [OS=Mus musculus]	0	94.445	53	16	660	16	398	43.5	7.65	134.7	16	FALSE	cell organization and biogenesis;protein metabolism;other metabolic processes;other biological processes	cytosol;other cell component	other molecular function	Pf01053	107869	Cth	mmu:107869; Q6H324; Q8VCN5	ENSMUSG00000028179	Degradation of cysteine and homocysteine; Cysteine formation from homocysteine	One-carbon metabolism and related pathways; Glutathione and one-carbon metabolism	4	0	0.607	-0.72	0.74731	89.2	2.4079e+08	4.48557e+08	53.14	41.93	1.57913e+08	2.75235e+08	2.10655e+08	5.0411e+08	4.13647e+08	7.78793e+08	2.92746e+08	4.86413e+08	High	High	High	High	High
FALSE	High	Master Protein	Q9DCG6	Phenazine biosynthesis-like domain-containing protein 1 [OS=Mus musculus]	0	93.811	67	17	455	11	288	32	7.03	85.21	17	FALSE	other metabolic processes;other biological processes	other cell component	other molecular function	Pf02567	68371	Pbld1	mmu:68371; Q8VCF3; Q9DCG6	ENSMUSG00000112129			0	4	0.614	-0.7	0.729378	54.59	8.10438e+07	1.31638e+08	16.65	46.57	1.07584e+08	8.02065e+07	8.18898e+07	7.57682e+07	1.41722e+08	6.02137e+07	2.11684e+08	1.22271e+08	High	High	High	High	High
FALSE	High	Master Protein	Q8BHN3	Neutral alpha-glucosidase AB [OS=Mus musculus]	0	93.711	29	18	290	18	944	106.8	6.06	62.14	18	FALSE	protein metabolism;other metabolic processes	ER/Golgi;other cell component	other molecular function	Pf01055, Pf13802, Pf21365	14376	Ganab	mmu:14376; O08794; Q149A6; Q80U81; Q8BHN3; Q9CS53	ENSMUSG00000071650			0	0	0.431	-1.21	0.923794	114.07	7.8034e+07	1.95134e+07	60.66	45.97	9.93442e+07	6.12951e+07	1.62267e+08	3.70367e+07	2.83671e+07	1.07072e+07	1.36871e+07	2.78198e+07	High	High	High	High	High
FALSE	High	Master Protein	P10126	Elongation factor 1-alpha 1 [OS=Mus musculus]	0	93.389	42	14	1277	2	462	50.1	9.01	224.12	14	FALSE	protein metabolism;other metabolic processes;other biological processes	plasma membrane;other membranes;cytosol;cytoskeleton;translational apparatus;nucleus;other cell component	nucleic acid binding activity;other molecular function	Pf00009, Pf03143, Pf03144	13627	Eef1a1	mmu:13627; P10126; Q61511; Q6ZWN2; Q8BMB8; Q8BVS8; Q99KU5	ENSMUSG00000037742	Neutrophil degranulation; Eukaryotic Translation Elongation; HSF1 activation; Protein methylation	Translation factors; EGFR1 signaling pathway	6	12	0.503	-0.99	0.964012	125.08	3.80302e+09	1.66942e+09	18.05	39.89	4.00316e+09	2.68527e+09	3.61289e+09	4.1202e+09	1.35035e+09	2.91838e+09	1.29287e+09	2.06388e+09	High	High	Peak Found	High	High
FALSE	High	Master Protein	P80315	T-complex protein 1 subunit delta [OS=Mus musculus]	0	92.837	43	17	314	17	539	58	8.02	66.72	17	FALSE	protein metabolism;other metabolic processes;transport;other biological processes	cytosol;cytoskeleton;nucleus;other cell component	other molecular function	Pf00118	12464	Cct4	mmu:12464; P80315	ENSMUSG00000007739	Cooperation of PDCL (PhLP1) and TRiC/CCT in G-protein beta folding; Association of TriC/CCT with target proteins during biosynthesis		2	0	0.475	-1.08	0.988799	56.14	2.62653e+07	1.16898e+08	19.04	17	2.82862e+07	3.28976e+07	2.11233e+07	2.43887e+07	1.27573e+08	1.46178e+08	1.07117e+08	1.01233e+08	High	High	High	High	High
FALSE	High	Master Protein	P12710	Fatty acid-binding protein, liver [OS=Mus musculus]	0	92.827	80	14	1646	14	127	14.2	8.56	395.56	14	FALSE	stress response;transport;other biological processes	cytosol;nucleus;other cytoplasmic organelle;other cell component	transporter activity;other molecular function	Pf00061	14080	Fabp1	mmu:14080; P12710	ENSMUSG00000054422	Cytoprotection by HMOX1; Heme degradation; Regulation of lipid metabolism by PPARalpha; Triglyceride catabolism	Selenium metabolism / selenoproteins; PPAR signaling pathway	6	0	0.701	-0.51	0.496647	67.6	2.41602e+09	1.97979e+09	16.92	49.21	2.19069e+09	1.96546e+09	2.66453e+09	2.84789e+09	2.43833e+09	3.55081e+09	1.10183e+09	1.60748e+09	High	High	High	High	High
FALSE	High	Master Protein	Q9CWF2	Tubulin beta-2B chain [OS=Mus musculus]	0	92.421	54	17	371	1	445	49.9	4.89	70.01	17	FALSE	cell cycle OR cell proliferation;cell organization and biogenesis;developmental processes;other biological processes	cytoskeleton;other cell component	cytoskeletal activity;other molecular function	Pf00091, Pf03953	73710	Tubb2b	mmu:73710; Q3TG26; Q9CWF2	ENSMUSG00000045136	PKR-mediated signaling; Recruitment of NuMA to mitotic centrosomes; Intraflagellar transport; MHC class II antigen presentation; Recycling pathway of L1; COPI-dependent Golgi-to-ER retrograde traffic; Kinesins; COPI-mediated anterograde transport; Separation of Sister Chromatids; Resolution of Sister Chromatid Cohesion; RHO GTPases Activate Formins; EML4 and NUDC in mitotic spindle formation; Car…		23	0																	n/a	High	n/a	n/a	High
FALSE	High	Master Protein	Q9QZE5	Coatomer subunit gamma-1 [OS=Mus musculus]	0	91.861	37	21	242	20	874	97.5	5.35	57.96	21	FALSE	transport;other biological processes	other membranes;cytosol;ER/Golgi	other molecular function	Pf01602, Pf08752, Pf16381	54161	Copg1	mmu:54161; Q3U9F4; Q8BP96; Q8R1A7; Q922C6; Q9QZE5	ENSMUSG00000030058	COPI-mediated anterograde transport; COPI-dependent Golgi-to-ER retrograde traffic		2	1	0.396	-1.33	0.8151	43.47	3.59958e+07	4.45805e+07	15.72	65.99	3.56764e+07	3.63179e+07	4.46267e+07	3.06582e+07	3.30441e+07	1.84801e+07	9.6651e+07	6.01447e+07	High	High	High	High	High
FALSE	High	Master Protein	P56593	Cytochrome P450 2A12 [OS=Mus musculus]	0	91.693	37	16	377	16	492	56.1	9.19	83.97	16	FALSE	other metabolic processes	other membranes;ER/Golgi;other cell component	other molecular function	Pf00067	13085	Cyp2a12	mmu:13085; P56593; Q8VCW9	ENSMUSG00000060407	Fatty acids; Aflatoxin activation and detoxification; CYP2E1 reactions		4	0	0.485	-1.05	0.989532	66.94	2.48116e+08	1.06114e+08	14.45	50.38	2.19135e+08	2.34252e+08	2.62801e+08	3.02859e+08	1.58013e+08	7.12604e+07	5.99731e+07	1.73224e+08	High	High	High	High	High
FALSE	High	Master Protein	Q6XVG2	Cytochrome P450 2C54 [OS=Mus musculus]	0	91.679	60	21	246	8	490	55.8	7.47	44.96	21	FALSE	other metabolic processes	other membranes;ER/Golgi;other cell component	other molecular function	Pf00067	404195	Cyp2c54	mmu:404195; Q6XVG2	ENSMUSG00000067225		Eicosanoid metabolism via cytochrome P450 monooxygenases	1	1	0.686	-0.54	0.532608	55.6	9.19211e+06	1.49675e+07	47.19	54.66	1.70304e+07	7.47738e+06	1.13001e+07	5.97398e+06	1.01346e+07	7.79838e+06	2.21052e+07	2.65354e+07	High	High	High	High	High
FALSE	High	Master Protein	Q6GQT9	BOS complex subunit NOMO1 [OS=Mus musculus]	0	91.624	34	22	221	22	1214	133.3	6.09	49.08	22	FALSE	cell organization and biogenesis	other membranes;cytosol;ER/Golgi;other cell component	translation activity;other molecular function	Pf13620, Pf17802	211548	Nomo1	mmu:211548; Q3TKZ1; Q6GQT9; Q8BJM1; Q8BJM8; Q8BLS9; Q8K074; Q8R1I7	ENSMUSG00000030835			0	0	0.705	-0.5	0.485989	104.26	2.20059e+07	7.77338e+06	66.61	9.66	2.38277e+07	1.13752e+07	5.3151e+07	2.03234e+07	8.28105e+06	6.56454e+06	7.67601e+06	7.87199e+06	High	High	High	High	High
FALSE	High	Master Protein	P60843	Eukaryotic initiation factor 4A-I [OS=Mus musculus]	0	91.415	57	20	294	15	406	46.1	5.48	60.31	20	FALSE	protein metabolism;other metabolic processes	translational apparatus;other cell component	nucleic acid binding activity;other molecular function	Pf00270, Pf00271	13681	Eif4a1	mmu:13681; P04765; P60843; Q61516	ENSMUSG00000059796	L13a-mediated translational silencing of Ceruloplasmin expression; GTP hydrolysis and joining of the 60S ribosomal subunit; Translation initiation complex formation; Ribosomal scanning and start codon recognition; ISG15 antiviral mechanism; Deadenylation of mRNA	Translation factors	8	4	0.357	-1.48	0.649764	86.4	6.63044e+07	1.42216e+08	57.65	24.41	1.17609e+08	5.10603e+07	8.60997e+07	2.52552e+07	2.07615e+08	1.22349e+08	1.48453e+08	1.36241e+08	High	High	High	High	High
FALSE	High	Master Protein	P06745	Glucose-6-phosphate isomerase [OS=Mus musculus]	0	91.287	46	16	357	16	558	62.7	8.13	70.65	16	FALSE	other metabolic processes;stress response;developmental processes;signal transduction;other biological processes	plasma membrane;other membranes;cytosol	signal transduction activity or receptor binding;other molecular function	Pf00342	14751	Gpi	mmu:14751; O89062; P06745; Q3TEE7; Q3TW50; Q3UUX1; Q3UY84; Q3UZJ1; Q5RJI3; Q8C675; Q9JM07	ENSMUSG00000036427	TP53 Regulates Metabolic Genes; Neutrophil degranulation; Gluconeogenesis; Glycolysis	Glycolysis and gluconeogenesis	5	0	0.461	-1.12	0.970065	47.41	2.3492e+07	7.18394e+07	38.08	67.89	3.08106e+07	1.79118e+07	3.11009e+07	1.3725e+07	6.81374e+07	2.3202e+07	1.5452e+08	7.57425e+07	High	High	High	High	High
FALSE	High	Master Protein	Q4LDG0	Long-chain fatty acid transport protein 5 [OS=Mus musculus]	0	91.172	38	17	363	17	689	76.2	8.38	77.16	17	FALSE	other metabolic processes;transport;other biological processes	plasma membrane;other membranes;ER/Golgi;other cell component	transporter activity;other molecular function	Pf00501, Pf13193	26459	Slc27a5	A6H6C1; mmu:26459; O88694; Q4LDG0; Q91VD5	ENSMUSG00000030382	Recycling of bile acids and salts; Synthesis of bile acids and bile salts via 7alpha-hydroxycholesterol; Synthesis of bile acids and bile salts via 24-hydroxycholesterol	PPAR signaling pathway	4	0	0.491	-1.03	0.982258	50.18	9.9372e+07	1.92017e+08	42.75	11.78	1.44592e+08	9.8968e+07	9.97777e+07	4.35779e+07	1.92557e+08	2.01299e+08	1.52533e+08	1.91478e+08	High	High	High	High	High
FALSE	High	Master Protein	Q3ULD5	Methylcrotonoyl-CoA carboxylase beta chain, mitochondrial [OS=Mus musculus]	0	91.115	40	16	269	16	563	61.3	8	55.36	16	FALSE	other metabolic processes	mitochondrion;other cell component	other molecular function	Pf01039	78038	Mccc2	mmu:78038; Q3ULD5; Q3UPS6	ENSMUSG00000021646	Biotin transport and metabolism; Branched-chain amino acid catabolism		2	0	0.54	-0.89	0.912631	71.02	9.12502e+06	1.21472e+07	26.23	39.22	9.70841e+06	9.0804e+06	9.16987e+06	5.02923e+06	1.00424e+07	8.46656e+06	2.00811e+07	1.46931e+07	High	High	High	High	High
FALSE	High	Master Protein	P68373	Tubulin alpha-1C chain [OS=Mus musculus]	0	91.113	51	16	323	4	449	49.9	5.1	78.94	16	FALSE	cell cycle OR cell proliferation;cell organization and biogenesis	other membranes;cytoskeleton;nucleus;other cell component	cytoskeletal activity;other molecular function	Pf00091, Pf03953	22146	Tuba1c	mmu:22146; P05216; P68373; Q9CSE9	ENSMUSG00000043091	MHC class II antigen presentation; RHO GTPases activate IQGAPs; RHO GTPases Activate Formins; Recycling pathway of L1; COPI-dependent Golgi-to-ER retrograde traffic; Kinesins; COPI-mediated anterograde transport; Separation of Sister Chromatids; PKR-mediated signaling; Resolution of Sister Chromatid Cohesion; Recruitment of NuMA to mitotic centrosomes; EML4 and NUDC in mitotic spindle formation; …		23	0	0.765	-0.39	0.339723	117.3	7.40603e+07	8.4271e+07	48.38	96.08	4.343e+07	1.09918e+08	4.99003e+07	1.16849e+08	2.78133e+08	2.15385e+08	1.73567e+07	3.29717e+07	High	High	High	High	High
FALSE	High	Master Protein	Q9JKR6	Hypoxia up-regulated protein 1 [OS=Mus musculus]	0	90.465	32	18	487	18	999	111.1	5.19	98.88	18	FALSE	protein metabolism;other metabolic processes;stress response;transport;other biological processes	non-structural extracellular;ER/Golgi	other molecular function	Pf00012	12282	Hyou1	mmu:12282; Q3TAL1; Q3TZD0; Q3U1U2; Q64139; Q80X75; Q9JKR6	ENSMUSG00000032115		Comprehensive IL-17A signaling	1	0	0.65	-0.62	0.634331	91.29	1.65317e+08	1.86215e+08	33.94	19.54	2.02841e+08	1.23678e+08	2.52594e+08	1.34736e+08	2.08888e+08	2.11827e+08	1.38444e+08	1.66002e+08	High	High	High	High	High
FALSE	High	Master Protein	P27773	Protein disulfide-isomerase A3 [OS=Mus musculus]	0	90.442	39	18	438	18	505	56.6	6.21	115.73	18	FALSE	cell adhesion;cell organization and biogenesis;protein metabolism;other metabolic processes;stress response;signal transduction;other biological processes	non-structural extracellular;plasma membrane;other membranes;ER/Golgi;other cell component	signal transduction activity or receptor binding;other molecular function	Pf00085, Pf13848	14827	Pdia3	mmu:14827; P27773; Q3TEI9; Q3TIL2; Q3UZK8; Q8C2F4; Q99LF6	ENSMUSG00000027248	ER-Phagosome pathway; Antigen Presentation: Folding, assembly and peptide loading of class I MHC; Calnexin/calreticulin cycle		3	0	0.452	-1.14	0.95655	56.41	4.78824e+08	4.22943e+08	27.8	34.06	3.79603e+08	5.5952e+08	4.09767e+08	6.84426e+08	3.89684e+08	4.5904e+08	3.14219e+08	6.77959e+08	High	High	High	High	High
FALSE	High	Master Protein	Q3TXS7	26S proteasome non-ATPase regulatory subunit 1 [OS=Mus musculus]	0	90.063	28	19	292	19	953	105.7	5.39	49.18	19	FALSE	protein metabolism;other metabolic processes;other biological processes	nucleus;other cell component	enzyme regulator activity;other molecular function	Pf01851, Pf13646, Pf18004, Pf21505	70247	Psmd1	B2RRP8; mmu:70247; Q3TXS7	ENSMUSG00000026229	Neutrophil degranulation; MAPK6/MAPK4 signaling; Downstream TCR signaling; FCERI mediated NF-kB activation; Neddylation; Asymmetric localization of PCP proteins; Degradation of AXIN; Hedgehog 'on' state; Ub-specific processing proteases; Regulation of RUNX3 expression and activity; Antigen processing: Ubiquitination & Proteasome degradation; Autodegradation of Cdh1 by Cdh1:APC/C; APC/C:Cdc20 medi…		49	0	0.453	-1.14	0.958095	83.43	8.88216e+06	2.32178e+07	66.14	31.54	1.03729e+07	2.4088e+07	7.60569e+06	6.74938e+06	17385140	1.77245e+07	3.04137e+07	3.1058e+07	High	High	High	High	High
FALSE	High	Master Protein	Q9DBN5	Lon protease homolog 2, peroxisomal [OS=Mus musculus]	0	88.736	37	18	235	18	852	94.5	7.23	34.93	18	FALSE	cell organization and biogenesis;protein metabolism;other metabolic processes;transport;other biological processes	nucleus;other cytoplasmic organelle;other cell component	other molecular function	Pf00004, Pf02190, Pf05362	66887	Lonp2	mmu:66887; Q3TEG8; Q3TFY6; Q3TGR0; Q3UAE1; Q9DBN5	ENSMUSG00000047866	Peroxisomal protein import		1	0	0.646	-0.63	0.644387	63.17	2.25106e+07	5.01646e+07	47.08	5.21	2.85403e+07	1.77547e+07	4.08474e+07	1.43783e+07	4.9939e+07	5.03177e+07	5.54396e+07	5.00119e+07	High	High	High	High	High
FALSE	High	Master Protein	P05201	Aspartate aminotransferase, cytoplasmic [OS=Mus musculus]	0	88.417	59	18	506	18	413	46.2	7.14	99.74	18	FALSE	other metabolic processes;signal transduction;other biological processes	cytosol;other cell component	other molecular function	Pf00155	14718	Got1	mmu:14718; P05201; Q3UJH8	ENSMUSG00000025190	Gluconeogenesis; Aspartate and asparagine metabolism	Glycolysis and gluconeogenesis; Alanine and aspartate metabolism	4	0	0.636	-0.65	0.671092	77.38	5.7729e+07	5.37357e+08	100.4	37.09	1.9591e+07	1.70111e+08	1.93481e+07	2.53218e+08	3.99702e+08	9.15035e+08	5.29701e+08	5.45122e+08	High	High	High	High	High
FALSE	High	Master Protein	P70694	Estradiol 17 beta-dehydrogenase 5 [OS=Mus musculus]	0	87.942	65	16	800	13	323	37	8.28	223.88	16	FALSE	other metabolic processes;signal transduction;other biological processes	cytosol;nucleus;other cell component	other molecular function	Pf00248	83702	Akr1c6	mmu:83702; P70694	ENSMUSG00000021210	Retinoid metabolism and transport; Prednisone ADME; RA biosynthesis pathway; Synthesis of Prostaglandins (PG) and Thromboxanes (TX); Synthesis of bile acids and bile salts via 7alpha-hydroxycholesterol; Synthesis of bile acids and bile salts via 24-hydroxycholesterol; Synthesis of bile acids and bile salts via 27-hydroxycholesterol		7	3	0.378	-1.4	0.741024	70.23	1.0553e+09	7.38469e+08	19.24	43	9.2918e+08	1.18713e+09	9.38113e+08	1.37017e+09	8.578e+08	9.38875e+08	2.85607e+08	6.35739e+08	High	High	High	High	High
FALSE	High	Master Protein	Q9CXN7	Phenazine biosynthesis-like domain-containing protein 2 [OS=Mus musculus]	0	87.845	61	16	411	10	288	32	5.34	87.42	16	FALSE	other metabolic processes;other biological processes	other cell component	other molecular function	Pf02567	67307	Pbld2	mmu:67307; Q9CXN7; Q9D2W4	ENSMUSG00000020072			0	0	0.507	-0.98	0.960106	63.25	3.76976e+07	4.3703e+07	35.78	50.16	4.56242e+07	3.1348e+07	4.53332e+07	1.92377e+07	3.80878e+07	3.14741e+07	9.02392e+07	5.01461e+07	High	High	High	High	High
FALSE	High	Master Protein	A2ATU0	2-oxoadipate dehydrogenase complex component E1 [OS=Mus musculus]	0	87.84	33	17	400	17	921	102.7	6.9	87.51	17	FALSE	other metabolic processes;other biological processes	mitochondrion	other molecular function	Pf00676, Pf02779, Pf16870	209692	Dhtkd1	A2ATU0; mmu:209692; Q0VFY3; Q69ZE3; Q8BWT3	ENSMUSG00000025815	Glyoxylate metabolism and glycine degradation		1	0	1.793	0.84	0.000162264	110.5	9.75565e+07	8.50702e+07	19.42	34.09	1.03443e+08	9.03677e+07	9.20049e+07	1.34373e+08	6.66479e+07	1.2146e+08	6.00825e+07	1.08585e+08	High	High	High	High	High
FALSE	High	Master Protein	P51660	Peroxisomal multifunctional enzyme type 2 [OS=Mus musculus]	0	87.489	34	17	562	17	735	79.4	8.57	120.57	17	FALSE	other metabolic processes;developmental processes	other cytoplasmic organelle	other molecular function	Pf00106, Pf01575, Pf02036	15488	Hsd17b4	mmu:15488; P51660; Q9DBM3	ENSMUSG00000024507	Peroxisomal protein import; Synthesis of bile acids and bile salts via 7alpha-hydroxycholesterol; Beta-oxidation of pristanoyl-CoA; alpha-linolenic acid (ALA) metabolism; Beta-oxidation of very long chain fatty acids	Steroid biosynthesis	6	0	0.412	-1.28	0.867001	75.15	2.64087e+08	1.3089e+08	10.79	37.33	2.79713e+08	2.72884e+08	2.55573e+08	2.17872e+08	2.07773e+08	1.05103e+08	9.35687e+07	1.63004e+08	High	High	High	High	High
FALSE	High	Master Protein	Q91VD9	NADH-ubiquinone oxidoreductase 75 kDa subunit, mitochondrial [OS=Mus musculus]	0	87.202	39	18	385	18	727	79.7	5.72	88.52	18	FALSE	cell organization and biogenesis;other metabolic processes;transport;other biological processes	other membranes;mitochondrion	transporter activity;other molecular function	Pf00384, Pf09326, Pf10588, Pf13510	227197	Ndufs1	mmu:227197; Q3UQ73; Q8BM16; Q91VD9	ENSMUSG00000025968	Complex I biogenesis	Oxidative phosphorylation; Electron transport chain	4	0	0.49	-1.03	0.983609	60.04	4.17095e+07	1.3587e+08	27.68	67.38	4.2566e+07	5.48466e+07	4.08701e+07	2.69163e+07	1.2724e+08	3.80173e+08	1.06688e+08	1.45085e+08	High	High	High	High	High
FALSE	High	Master Protein	Q9EQF5	Dihydropyrimidinase [OS=Mus musculus]	0	87.13	44	14	559	14	519	56.7	7.2	105.86	14	FALSE	other metabolic processes	cytosol;other cell component	other molecular function	Pf01979	64705	Dpys	mmu:64705; Q99PP1; Q9DBK3; Q9DBP7; Q9EQF5	ENSMUSG00000022304	Pyrimidine catabolism		1	0	0.542	-0.88	0.907172	85.98	2.02371e+08	2.33653e+08	48.8	2.53	2.45925e+08	3.16338e+08	8.61835e+07	1.6653e+08	2.39383e+08	2.3727e+08	2.3009e+08	2.26839e+08	High	High	High	High	High
FALSE	High	Master Protein	Cont_P68103	Elongation factor 1-alpha 1 OS=Bos taurus OX=9913 GN=EEF1A1 PE=1 SV=1	0	87.046	41	13	1237	1	462	50.1	9.01	217.89	13	TRUE	protein metabolism;other metabolic processes;other biological processes	non-structural extracellular;plasma membrane;other membranes;cytosol;cytoskeleton;translational apparatus;nucleus;other cytoplasmic organelle;other cell component	nucleic acid binding activity;other molecular function	Pf00009, Pf03143, Pf03144	100009189; 100173928; 100455760; 1915; 282220; 493922; 494136	EEF1A; Eef1a1; EEF1A1; LOC102155289; LOC102523342; LOC102540473; LOC105879067; LOC111152497; LOC112630422; LOC118356941; RABEFLA2	A0A096NSJ4; A0A0D9RNJ1; A0A2I3HHP9; A0A2J8PVY3; A0A2J8RYS8; A0A2K5N7Z5; A0A2K5RPQ1; A0A2K6KG30; A0A2K6RQ54; A0A2R9BYN3; A0A2U3XB66; A0A2Y9F799; A0A2Y9HH84; A0A2Y9K0L0; A0A452E2H7; A0A485PKI5; A0A4W2G2H2; A0A4X1U102; A0A5N4BZH2; A0A663DJ63; A0A667H9L1; A0A6I9I937; A0A6J0YU90; A0A6J1ZA85; A0A6J3HMT0; A0A6P5CAS0; A0A6P6HZ37; A0A6P7EC07; A0A6P7EG13; A0A6P9FBB6; A0A811YU57; A0A8B7HCC5; A0A8B8RGI1; A0A…	ENSBTAG00000014534; ENSFCAG00000030977; ENSG00000156508; ENSOCUG00000008481; ENSPPYG00000016777; ENSPTRG00000018347	Neutrophil degranulation; Eukaryotic Translation Elongation; HSF1 activation; Protein methylation; Neutrophil degranulation; Protein methylation; Eukaryotic Translation Elongation; HSF1 activation; Neutrophil degranulation; Chaperone Mediated Autophagy; Protein methylation; HSF1 activation; Peptide chain elongation; SARS-CoV-1 modulates host translation machinery	Translation factors; EGFR1 signaling pathway; Fragile X syndrome; 2q37 copy number variation syndrome; EGFR1 signaling pathway	20	0																	n/a	n/a	n/a	n/a	n/a
FALSE	High	Master Protein	Q8BGL3	Sulfotransferase 2A8 [OS=Mus musculus]	0	86.633	67	19	604	19	282	33.3	7.02	115.13	19	FALSE	other metabolic processes	cytosol;other cell component	other molecular function	Pf00685	76971	Sult2a8	B1PQU4; mmu:76971; Q8BGL3	ENSMUSG00000030378			0	0	0.512	-0.97	0.953334	94.22	2.43287e+08	3.16261e+08	60.44	32.43	9.37131e+07	3.88997e+08	1.532e+08	3.86349e+08	4.00998e+08	1.72268e+08	3.46569e+08	2.88603e+08	High	High	High	High	High
FALSE	High	Master Protein	Q99KK7	Dipeptidyl peptidase 3 [OS=Mus musculus]	0	86.213	38	18	233	18	738	82.8	5.38	44.3	18	FALSE	protein metabolism;other metabolic processes	cytosol;other cell component	other molecular function	Pf03571	75221	Dpp3	mmu:75221; Q8C0I6; Q99KK7	ENSMUSG00000063904			0	0	0.5	-1	0.970065	57.21	1.93834e+07	9.25121e+06	12.44	37.66	2.05884e+07	1.82489e+07	2.14602e+07	1.61922e+07	7.72589e+06	7.43683e+06	1.59758e+07	1.10777e+07	High	High	High	High	High
FALSE	High	Master Protein	P06151	L-lactate dehydrogenase A chain [OS=Mus musculus]	0	85.944	58	18	527	17	332	36.5	7.74	127.78	18	FALSE	other metabolic processes;other biological processes	cytosol;cytoskeleton;other cell component	other molecular function	Pf00056, Pf02866	16828	Ldha	mmu:16828; P06151	ENSMUSG00000063229	Pyruvate metabolism	Glycolysis and gluconeogenesis	2	1	0.488	-1.04	0.987202	59.23	1.45321e+08	2.89727e+08	62.72	29.05	8.78513e+07	2.40386e+08	7.15886e+07	2.84914e+08	3.46899e+08	2.41978e+08	2.00778e+08	3.80491e+08	High	High	High	High	High
FALSE	High	Master Protein	O88587	Catechol O-methyltransferase [OS=Mus musculus]	0	85.462	60	14	465	14	265	29.5	5.83	111.11	14	FALSE	other metabolic processes;stress response;other biological processes	plasma membrane;other membranes;cytosol;other cell component	other molecular function	Pf01596	12846	Comt	mmu:12846; O88587; Q91XH4	ENSMUSG00000000326	Enzymatic degradation of dopamine by COMT; Methylation; Enzymatic degradation of Dopamine by monoamine oxidase	Methylation; Metapathway biotransformation; Estrogen metabolism; Biogenic amine synthesis	7	0	0.407	-1.3	0.849824	86.09	1.25179e+08	1.28564e+08	16.17	41.11	1.15876e+08	1.37604e+08	9.56037e+07	1.35229e+08	1.44777e+08	7.39463e+07	2.05092e+08	1.14166e+08	High	High	High	High	High
FALSE	High	Master Protein	Q8QZR3	Pyrethroid hydrolase Ces2a [OS=Mus musculus]	0	85.216	41	14	372	12	558	61.9	6.16	86.16	14	FALSE	protein metabolism;other metabolic processes	ER/Golgi;other cell component	other molecular function	Pf00135	102022	Ces2a	E9Q3D0; mmu:102022; Q3TMR2; Q8QZR3	ENSMUSG00000055730			0	1	0.599	-0.74	0.76961	102.2	1.06795e+08	2.17593e+08	72.23	70.2	1.80283e+08	6.32624e+07	2.60157e+08	5.01737e+07	2.01141e+08	3.36334e+07	4.10754e+08	2.3539e+08	High	High	High	High	High
FALSE	High	Master Protein	P14211	Calreticulin [OS=Mus musculus]	0	85.092	47	15	313	15	416	48	4.49	63.1	15	FALSE	cell organization and biogenesis;protein metabolism;other metabolic processes;stress response;transport;developmental processes;other biological processes	non-structural extracellular;extracellular matrix;plasma membrane;other membranes;cytosol;ER/Golgi;nucleus;other cytoplasmic organelle;other cell component	signal transduction activity or receptor binding;nucleic acid binding activity;other molecular function	Pf00262	12317	Calr	mmu:12317; P14211; Q3TVD2	ENSMUSG00000003814	ER-Phagosome pathway; Antigen Presentation: Folding, assembly and peptide loading of class I MHC; Scavenging by Class A Receptors; Calnexin/calreticulin cycle	Calcium regulation in cardiac cells	5	0	0.535	-0.9	0.92013	67.6	1.87453e+08	1.17606e+08	53.22	52.83	1.85118e+08	4.3473e+08	1.89817e+08	1.59582e+08	1.7026e+08	1.92021e+08	5.68404e+07	8.1235e+07	High	High	High	High	High
FALSE	High	Master Protein	Q8VDM4	26S proteasome non-ATPase regulatory subunit 2 [OS=Mus musculus]	0	85.002	38	19	272	19	908	100.1	5.17	48.55	19	FALSE	protein metabolism;other metabolic processes;other biological processes	nucleus;other cell component	enzyme regulator activity	Pf01851, Pf17781, Pf18051	21762	Psmd2	mmu:21762; Q8VDM4	ENSMUSG00000006998	Separation of Sister Chromatids; Downstream TCR signaling; FCERI mediated NF-kB activation; Neutrophil degranulation; Activation of NF-kappaB in B cells; Interleukin-1 signaling; Ub-specific processing proteases; Neddylation; Asymmetric localization of PCP proteins; Degradation of AXIN; Hedgehog 'on' state; Regulation of RUNX3 expression and activity; Antigen processing: Ubiquitination & Proteaso…	Proteasome degradation	50	0	0.557	-0.84	0.870886	124.22	2.71448e+07	2.34249e+07	11.91	61.41	2.97301e+07	2.584e+07	2.85155e+07	2.25721e+07	2.11081e+07	9.12196e+06	2.59959e+07	4.7134e+07	High	High	High	High	High
FALSE	High	Master Protein	Q9Z2I0	Mitochondrial proton/calcium exchanger protein [OS=Mus musculus]	0	84.917	25	15	258	15	738	82.9	6.52	52.87	15	FALSE	cell organization and biogenesis;transport;other biological processes	other membranes;mitochondrion	transporter activity;translation activity;other molecular function	Pf07766	56384	Letm1	mmu:56384; Q5PQC5; Q7TMK8; Q80ZX6; Q8CGJ3; Q8K5E5; Q9Z2I0	ENSMUSG00000005299	RHOG GTPase cycle		1	0	0.534	-0.9	0.923794	58.15	3.31032e+07	7.11711e+07	29.93	16.17	3.76445e+07	3.90745e+07	2.91098e+07	1.88248e+07	6.28964e+07	5.98743e+07	8.05345e+07	8.18999e+07	High	High	High	High	High
FALSE	High	Master Protein	Q64727	Vinculin [OS=Mus musculus]	0	84.597	29	19	351	19	1066	116.6	6	72.05	19	FALSE	cell adhesion;cell cycle OR cell proliferation;cell organization and biogenesis;developmental processes;other biological processes	plasma membrane;other membranes;cytoskeleton;other cell component	cytoskeletal activity;other molecular function	Pf01044	22330	Vcl	mmu:22330; Q64727; Q8BP32; Q8BS46; Q922C5; Q922D9	ENSMUSG00000021823	Neutrophil degranulation; Platelet degranulation ; MAP2K and MAPK activation; Smooth Muscle Contraction	Primary focal segmental glomerulosclerosis (FSGS); IL-3 signaling pathway; Regulation of actin cytoskeleton; Integrin-mediated cell adhesion; Focal adhesion	9	0	0.848	-0.24	0.202089	135.23	1.22733e+07	6.46873e+07	16.5	64.98	1.29431e+07	1.22935e+07	8.73488e+06	1.22532e+07	4.09396e+07	1.57992e+08	4.40651e+07	9.49605e+07	High	High	High	High	High
FALSE	High	Master Protein	P55096	ATP-binding cassette sub-family D member 3 [OS=Mus musculus]	0	84.471	38	18	355	18	659	75.4	9.26	87.25	18	FALSE	cell organization and biogenesis;other metabolic processes;transport;other biological processes	other membranes;other cytoplasmic organelle;other cell component	transporter activity;other molecular function	Pf00005, Pf06472	19299	Abcd3	mmu:19299; P55096	ENSMUSG00000028127	RHOA GTPase cycle; RHOC GTPase cycle; ABC transporters in lipid homeostasis; Class I peroxisomal membrane protein import	Nuclear receptors in lipid metabolism and toxicity	5	0	0.543	-0.88	0.90484	78.26	7.90469e+07	1.00099e+08	103.49	87.58	2.48148e+08	2.51802e+07	3.6283e+08	2.02972e+07	2.71392e+08	2.05035e+08	2.3552e+07	4.88687e+07	High	High	High	High	High
FALSE	High	Master Protein	Q64521	Glycerol-3-phosphate dehydrogenase, mitochondrial [OS=Mus musculus]	0	84.201	45	22	181	22	727	80.9	6.61	35.65	22	FALSE	other metabolic processes;developmental processes;other biological processes	other cell component	other molecular function	Pf01266, Pf13499, Pf16901	14571	Gpd2	mmu:14571; Q3TK51; Q3UDY8; Q61507; Q64521; Q8CBX6; Q8K4U5; Q8VDT0; Q9ERP0	ENSMUSG00000026827	Synthesis of PA; Triglyceride catabolism	Fatty acid beta-oxidation	3	0	0.553	-0.85	0.880689	67.43	1.86353e+07	2.71392e+07	23.23	48.71	1.74374e+07	1.99155e+07	2.17494e+07	1.22083e+07	4.42356e+07	1.64709e+07	4.0447e+07	1.821e+07	High	High	High	High	High
FALSE	High	Master Protein	P97449	Aminopeptidase N [OS=Mus musculus]	0	83.776	35	20	167	20	966	109.6	5.9	34.47	20	FALSE	protein metabolism;other metabolic processes;developmental processes;other biological processes	non-structural extracellular;plasma membrane;other membranes;ER/Golgi;other cell component	other molecular function	Pf01433, Pf11838, Pf17900	16790	Anpep	mmu:16790; P97449; Q91YH8; Q99K63	ENSMUSG00000039062	Neutrophil degranulation	Glutathione metabolism; Oxidative stress and redox pathway; Glutathione and one-carbon metabolism	4	0	0.427	-1.23	0.913968	60.65	8.10563e+06	1.75771e+07	63.51	62.07	1.40331e+07	4.68188e+06	1.55508e+07	3.99206e+06	1.18386e+07	5.31878e+06	2.82452e+07	2.60973e+07	High	High	High	High	High
FALSE	High	Master Protein	P24456	Cytochrome P450 2D10 [OS=Mus musculus]	0	83.711	47	16	332	12	504	57.2	6.61	72.2	16	FALSE	other metabolic processes	other membranes;mitochondrion;ER/Golgi;other cell component	other molecular function	Pf00067	13101	Cyp2d10	mmu:13101; P24456; Q64490	ENSMUSG00000094806			0	2	0.592	-0.76	0.789482	77.98	4.64298e+07	9.17891e+07	57.71	50.04	6.55905e+07	3.28664e+07	9.01454e+07	2.35492e+07	1.37453e+08	3.61406e+07	1.16529e+08	7.23018e+07	High	High	High	High	High
FALSE	High	Master Protein	P08249	Malate dehydrogenase, mitochondrial [OS=Mus musculus]	0	83.634	61	16	605	16	338	35.6	8.68	104.42	16	FALSE	other metabolic processes	other membranes;mitochondrion;other cell component	other molecular function	Pf00056, Pf02866	17448	Mdh2	mmu:17448; P08249; Q0QF44; Q8CF79; Q8R1P0	ENSMUSG00000019179	Gluconeogenesis; Citric acid cycle (TCA cycle)	Glycolysis and gluconeogenesis; TCA cycle	4	0	0.686	-0.54	0.532608	77.15	1.83839e+08	6.95238e+08	29.17	26.78	1.43101e+08	2.63759e+08	1.5392e+08	2.19573e+08	9.37327e+08	7.74303e+08	6.24246e+08	4.9828e+08	High	High	High	High	High
FALSE	High	Master Protein	O09173	Homogentisate 1,2-dioxygenase [OS=Mus musculus]	0	83.388	58	16	322	16	445	49.9	7.24	89.58	16	FALSE	other metabolic processes		other molecular function	Pf04209, Pf20510	15233	Hgd	mmu:15233; O09173; Q7TPP2	ENSMUSG00000022821	Tyrosine catabolism		1	0	0.552	-0.86	0.883726	109.28	2.16642e+08	7.95742e+07	23.64	67.07	1.74105e+08	2.90415e+08	1.90534e+08	2.46329e+08	1.64767e+08	1.48735e+08	4.12623e+07	4.25728e+07	High	High	High	High	High
FALSE	High	Master Protein	Q71LX4	Talin-2 [OS=Mus musculus]	0	83.26	15	21	193	17	2375	253.5	5.8	39.4	21	FALSE	cell adhesion;cell organization and biogenesis	plasma membrane;other membranes;cytoskeleton;other cell component	signal transduction activity or receptor binding;cytoskeletal activity	Pf00373, Pf01608, Pf08913, Pf09141, Pf09379, Pf16511, Pf21692	70549	Tln2	E9QM49; mmu:70549; Q71LX4; Q8BWK0				0	0	0.368	-1.44	0.819124	26.3	650723	437185	34.06	51.49	654751	655543	646720	272672	227562	301931	633028	720238	High	High	High	High	High
FALSE	High	Master Protein	P56654	Cytochrome P450 2C37 [OS=Mus musculus]	0	82.969	51	18	278	4	490	55.6	7.11	56.57	18	FALSE	other metabolic processes	plasma membrane;other membranes;ER/Golgi;other cell component	other molecular function	Pf00067	13096	Cyp2c37	E9QKN4; mmu:13096; P56654	ENSMUSG00000042248		Eicosanoid metabolism via cytochrome P450 monooxygenases	1	0	2.421	1.28	2.15342e-06	97.27	1.37386e+07	3.91718e+07	35.14	81.43	1.11651e+07	1.51e+07	1.24998e+07	2.33311e+07	1.12453e+08	6.87068e+07	1.66634e+07	2.2333e+07	High	High	High	High	High
FALSE	High	Master Protein	Q7TMY8	E3 ubiquitin-protein ligase HUWE1 [OS=Mus musculus]	0	82.898	12	27	177	27	4377	482.3	5.22	28.07	27	FALSE	cell organization and biogenesis;protein metabolism;DNA metabolism;other metabolic processes;stress response;other biological processes	other membranes;cytosol;mitochondrion;ER/Golgi;nucleus;other cell component	nucleic acid binding activity;other molecular function	Pf00627, Pf00632, Pf02825, Pf06012, Pf06025, Pf14377	59026	Huwe1	A2AFQ1; mmu:59026; Q4G2Z1; Q5BMM7; Q6NS61; Q7TMY8; Q8BNJ7; Q8CFH2; Q8VD14; Q921M5; Q9R0P2	ENSMUSG00000025261	Neutrophil degranulation; Antigen processing: Ubiquitination & Proteasome degradation		2	0	0.4	-1.32	0.826604	46.27	9.22417e+06	7.98548e+06	48.8	36.48	1.50313e+07	5.28147e+06	1.33043e+07	6.39532e+06	4.39028e+06	6.76797e+06	1.08594e+07	9.42201e+06	High	High	High	High	High
FALSE	High	Master Protein	Q9DBG3	AP-2 complex subunit beta [OS=Mus musculus]	0	82.695	20	17	216	11	937	104.5	5.38	40.54	17	FALSE	cell organization and biogenesis;transport;developmental processes;other biological processes	plasma membrane;other membranes;other cell component	other molecular function	Pf01602, Pf02883, Pf09066	71770	Ap2b1	mmu:71770; Q80XJ4; Q9DBG3	ENSMUSG00000035152	Cargo recognition for clathrin-mediated endocytosis; MHC class II antigen presentation; Recycling pathway of L1; LDL clearance; Trafficking of GluR2-containing AMPA receptors; Retrograde neurotrophin signalling; WNT5A-dependent internalization of FZD4; WNT5A-dependent internalization of FZD2, FZD5 and ROR2; VLDLR internalisation and degradation		10	0	0.433	-1.21	0.925423	70.72	2.87623e+07	9.67234e+06	49.74	86.03	3.78279e+07	1.82214e+07	5.40189e+07	2.18693e+07	4.32415e+06	4.89632e+06	3.09753e+07	1.9107e+07	High	High	High	High	High
FALSE	High	Master Protein	Q6ZQ38	Cullin-associated NEDD8-dissociated protein 1 [OS=Mus musculus]	0	82.685	22	18	212	18	1230	136.2	5.78	41.32	18	FALSE	cell organization and biogenesis;protein metabolism;other metabolic processes;other biological processes	cytosol;ER/Golgi;nucleus;other cell component	other molecular function	Pf08623, Pf13513	71902	Cand1	mmu:71902; Q6PFR0; Q6ZQ38; Q9CV45	ENSMUSG00000020114	Neutrophil degranulation; Neddylation; Iron uptake and transport		3	0	0.484	-1.05	0.990819	61.19	1.10671e+07	1.90072e+07	31.33	36.78	1.16833e+07	1.46501e+07	1.04834e+07	6.46627e+06	1.04707e+07	2.16826e+07	2.66996e+07	1.66618e+07	High	High	High	High	High
FALSE	High	Master Protein	A3KMP2	Tetratricopeptide repeat protein 38 [OS=Mus musculus]	0	82.518	52	15	272	15	465	52.2	6.3	58.71	15	FALSE					239570	Ttc38	A3KMP2; mmu:239570; Q05C02; Q05CK3; Q3UZU5	ENSMUSG00000035944			0	0	0.471	-1.09	0.983609	54.37	4.9828e+07	3.34108e+07	31.24	28.93	6.26879e+07	4.68859e+07	5.29548e+07	2.75012e+07	4.91307e+07	2.68965e+07	2.83903e+07	3.93191e+07	High	High	High	High	High
FALSE	High	Master Protein	Q8CHT0	Delta-1-pyrroline-5-carboxylate dehydrogenase, mitochondrial [OS=Mus musculus]	0	82.36	38	14	950	14	562	61.8	8.24	175.39	14	FALSE	other metabolic processes	cytosol;mitochondrion	other molecular function	Pf00171	212647	Aldh4a1	B1AXW8; mmu:212647; Q7TND0; Q8BXM3; Q8CHT0; Q8R0N1; Q8R1S2	ENSMUSG00000028737	Glyoxylate metabolism and glycine degradation; Proline catabolism		2	0	1.038	0.05	0.0493516	104.89	2.0534e+08	1.55882e+08	33.67	45.25	2.36369e+08	1.84492e+08	2.28545e+08	9.90234e+07	1.32472e+08	9.76388e+07	2.7737e+08	1.83429e+08	High	High	High	High	High
FALSE	High	Master Protein	P00186	Cytochrome P450 1A2 [OS=Mus musculus]	0	82.326	38	14	500	10	513	58.1	8.76	90.91	14	FALSE	other metabolic processes;developmental processes;other biological processes	other membranes;ER/Golgi;other cell component	other molecular function	Pf00067	13077	Cyp1a2	mmu:13077; P00186; Q9QWJ4	ENSMUSG00000032310	Synthesis of (16-20)-hydroxyeicosatetraenoic acids (HETE); Aflatoxin activation and detoxification; Methylation; Synthesis of epoxy (EET) and dihydroxyeicosatrienoic acids (DHET); Biosynthesis of protectins; Aromatic amines can be N-hydroxylated or N-dealkylated by CYP1A2; Biosynthesis of maresin-like SPMs	Metapathway biotransformation; Aflatoxin B1 metabolism; Estrogen metabolism; Oxidation by cytochrome P450; Fatty acid omega-oxidation; Nuclear receptors in lipid metabolism and toxicity; Tryptophan metabolism	14	3	0.412	-1.28	0.866565	65.17	5.04696e+07	8.25839e+07	25.49	49.5	5.53481e+07	5.85908e+07	4.6021e+07	3.13877e+07	6.83635e+07	2.40127e+07	1.01913e+08	9.97622e+07	High	High	High	High	High
FALSE	High	Master Protein	Q8K010	5-oxoprolinase [OS=Mus musculus]	0	82.223	20	16	175	16	1288	137.5	6.28	38.68	16	FALSE	other metabolic processes		other molecular function	Pf01968, Pf02538, Pf05378, Pf19278	75475	Oplah	mmu:75475; Q8K010; Q8R3K2	ENSMUSG00000022562	Glutathione synthesis and recycling	Glutathione metabolism; Oxidative stress and redox pathway; Glutathione and one-carbon metabolism	4	0	0.594	-0.75	0.783111	51.49	2.91772e+07	4.35533e+07	14.32	25.16	2.67286e+07	3.185e+07	2.45952e+07	3.34374e+07	2.66935e+07	5.08571e+07	4.17313e+07	4.54548e+07	High	High	High	High	High
FALSE	High	Master Protein	Q64435	UDP-glucuronosyltransferase 1-6 [OS=Mus musculus]	0	82.172	39	15	563	8	531	60.4	8.62	100.12	15	FALSE	other metabolic processes;other biological processes	other membranes;ER/Golgi;other cell component	other molecular function	Pf00201	94284	Ugt1a6	mmu:94284; P70692; Q62580; Q64435; Q6XL47	ENSMUSG00000054545; ENSMUSG00000090124	Glucuronidation; Aspirin ADME; Paracetamol ADME	Metapathway biotransformation; Estrogen metabolism	5	0	0.591	-0.76	0.792606	95.98	7.51333e+07	6.40449e+07	44.39	36.08	5.03735e+07	1.1026e+08	5.11973e+07	1.17494e+08	86710102	3.33838e+07	5.84103e+07	7.0223e+07	High	High	High	High	High
FALSE	High	Master Protein	Q9R0P3	S-formylglutathione hydrolase [OS=Mus musculus]	0	82.109	78	14	745	14	282	31.3	7.12	137.76	14	FALSE	other metabolic processes	cytosol;other cell component	other molecular function	Pf00756	13885	Esd	mmu:13885; Q80ZX4; Q9CWI4; Q9R0P3	ENSMUSG00000021996	Glutathione conjugation		1	0	0.579	-0.79	0.819124	48.63	8.24919e+07	3.4849e+08	29.41	36.79	9.19347e+07	8.79727e+07	7.73526e+07	4.33054e+07	2.93581e+08	6.10434e+08	2.99631e+08	4.05316e+08	High	High	High	High	High
FALSE	High	Master Protein	Q63880	Carboxylesterase 3A [OS=Mus musculus]	0	82.087	45	15	685	9	571	63.3	6.14	149.2	15	FALSE		ER/Golgi	other molecular function	Pf00135	382053	Ces3a	mmu:382053; Q3UEJ0; Q3UU08; Q63880; Q6P8Z0; Q6PG74; Q810S9	ENSMUSG00000069922	LDL clearance; Phase I - Functionalization of compounds		2	5	0.458	-1.13	0.964012	89.01	1.08729e+08	1.53669e+08	23.83	53.24	9.82634e+07	1.52714e+08	1.2031e+08	9.15084e+07	1.60448e+08	9.43832e+07	3.16562e+08	1.47176e+08	High	High	High	High	High
FALSE	High	Master Protein	P26231	Catenin alpha-1 [OS=Mus musculus]	0	81.914	29	14	227	13	906	100	6.23	34.33	14	FALSE	cell adhesion;cell cycle OR cell proliferation;cell organization and biogenesis;stress response;developmental processes;signal transduction;other biological processes	plasma membrane;other membranes;cytoskeleton;other cell component	cytoskeletal activity;other molecular function	Pf01044	12385	Ctnna1	mmu:12385; P26231	ENSMUSG00000037815	RHO GTPases activate IQGAPs; Adherens junctions interactions; Myogenesis; VEGFR2 mediated vascular permeability	White fat cell differentiation	5	0					1.64987e+06	1.06634e+07	51.51	85.14	1.85824e+06	1.46486e+06	1.96132e+06	369663	9.70023e+06	3.87318e+06	3.1814e+07	1.17222e+07	High	High	High	High	High
FALSE	High	Master Protein	O35488	Long-chain fatty acid transport protein 2 [OS=Mus musculus]	0	81.682	43	21	599	21	620	70.4	8.9	150.55	21	FALSE	other metabolic processes;transport	plasma membrane;other membranes;ER/Golgi;other cytoplasmic organelle	transporter activity;other molecular function	Pf00501, Pf13193	26458	Slc27a2	mmu:26458; O35488; O70550; O88560; Q91WV6	ENSMUSG00000027359	Neutrophil degranulation; Peroxisomal protein import; Synthesis of bile acids and bile salts via 7alpha-hydroxycholesterol; Synthesis of bile acids and bile salts via 24-hydroxycholesterol; Alpha-oxidation of phytanate; Fatty acyl-CoA biosynthesis	PPAR signaling pathway	7	0	0.395	-1.34	0.808524	60.23	1.62279e+08	2.31267e+08	48.05	44.9	1.98176e+08	3.26181e+08	1.32885e+08	1.22541e+08	1.65494e+08	1.23782e+08	3.26342e+08	3.23181e+08	High	High	High	High	High
FALSE	High	Master Protein	Q9DC50	Peroxisomal carnitine O-octanoyltransferase [OS=Mus musculus]	0	80.971	34	15	327	15	612	70.2	6.73	74.98	15	FALSE	other metabolic processes;transport;other biological processes	other cytoplasmic organelle;other cell component	other molecular function	Pf00755	74114	Crot	mmu:74114; Q921I4; Q9DC50	ENSMUSG00000003623	Peroxisomal protein import; Beta-oxidation of pristanoyl-CoA		2	0	0.381	-1.39	0.750359	87.83	1.21968e+08	1.3192e+08	16.92	14.92	1.25022e+08	1.31582e+08	8.74115e+07	1.18989e+08	1.11517e+08	1.40823e+08	1.56975e+08	1.23579e+08	High	High	High	High	High
FALSE	High	Master Protein	Q91W64	Cytochrome P450 2C70 [OS=Mus musculus]	0	80.916	45	15	267	15	489	56	8.09	48.56	15	FALSE	other metabolic processes	other membranes;ER/Golgi;other cell component	other molecular function	Pf00067	226105	Cyp2c70	mmu:226105; Q5GLY9; Q80VW0; Q8R120; Q8VC00; Q91W64	ENSMUSG00000060613			0	0	0.344	-1.54	0.578758	91.58	1.03869e+07	3.90539e+07	32.58	24.17	1.06412e+07	1.01387e+07	1.66221e+07	7.99523e+06	4.49489e+07	4.93703e+07	3.3932e+07	2.88947e+07	High	High	High	High	High
FALSE	High	Master Protein	P30115	Glutathione S-transferase A3 [OS=Mus musculus]	0	80.836	69	17	676	14	221	25.3	8.73	161.2	17	FALSE	other metabolic processes;developmental processes	cytosol	other molecular function	Pf00043, Pf02798	14859	Gsta3	mmu:14859; P30115; Q544Y6	ENSMUSG00000025934	Glutathione conjugation; Heme degradation; Azathioprine ADME	Metapathway biotransformation; Oxidative stress and redox pathway	5	3	0.53	-0.91	0.925611	54.42	1.27913e+08	1.64829e+08	23.36	89.03	9.39111e+07	1.42573e+08	1.61815e+08	1.1476e+08	5.07074e+08	3.05754e+08	4.99538e+07	8.88578e+07	High	High	High	High	High
FALSE	High	Master Protein	Q01405	Protein transport protein Sec23A [OS=Mus musculus]	0	80.633	40	17	298	16	765	86.1	7.08	63.21	17	FALSE	cell organization and biogenesis;transport;other biological processes	other membranes;cytosol;ER/Golgi;other cell component	enzyme regulator activity;other molecular function	Pf00626, Pf04810, Pf04811, Pf04815, Pf08033	20334	Sec23a	mmu:20334; Q01405; Q8JZL4	ENSMUSG00000020986	MHC class II antigen presentation; Antigen Presentation: Folding, assembly and peptide loading of class I MHC; COPII-mediated vesicle transport; Cargo concentration in the ER		4	0	0.435	-1.2	0.925611	46.75	1.17051e+07	3.69184e+07	32.6	44.65	1.62931e+07	7.3638e+06	1.33308e+07	1.02776e+07	6.8079e+07	3.89307e+07	2.46646e+07	3.50102e+07	High	High	High	High	High
FALSE	High	Master Protein	Q8JZR0	Long-chain-fatty-acid--CoA ligase 5 [OS=Mus musculus]	0	80.447	42	19	349	16	683	76.2	7.09	67.67	19	FALSE	other metabolic processes;transport;other biological processes	plasma membrane;other membranes;mitochondrion;ER/Golgi;nucleus	other molecular function	Pf00501	433256	Acsl5	mmu:433256; Q8JZR0	ENSMUSG00000024981	Synthesis of very long-chain fatty acyl-CoAs	Fatty acid beta-oxidation; PPAR signaling pathway; Fatty acid biosynthesis	4	0	0.498	-1.01	0.972768	50.84	5.07548e+07	5.17237e+07	44.46	64.09	4.10453e+07	3.37688e+07	9.0056e+07	6.27611e+07	5.04579e+07	6.10796e+06	7.88429e+07	5.30213e+07	High	High	High	High	High
FALSE	High	Master Protein	P11983	T-complex protein 1 subunit alpha [OS=Mus musculus]	0	80.385	49	18	527	18	556	60.4	6.16	98.33	18	FALSE	protein metabolism;other metabolic processes;transport;other biological processes	cytosol;cytoskeleton;ER/Golgi;other cell component	other molecular function	Pf00118	21454	Tcp1	mmu:21454; P11983; P11984; Q3TJ96; Q3TKU1; Q3U5T8; Q3U7I8; Q3UAA8; Q3UB80; Q3UE48	ENSMUSG00000068039	Cooperation of PDCL (PhLP1) and TRiC/CCT in G-protein beta folding; Association of TriC/CCT with target proteins during biosynthesis		2	0	0.9	-0.15	0.140022	111.32	4.35249e+07	8.11796e+07	50.39	64.15	2.9987e+07	7.25249e+07	2.42719e+07	6.31746e+07	7.60489e+07	2.24317e+08	7.1127e+07	8.66565e+07	High	High	High	High	High
FALSE	High	Master Protein	Q8QZR5	Alanine aminotransferase 1 [OS=Mus musculus]	0	80.105	46	15	505	15	496	55.1	6.64	102.23	15	FALSE	other metabolic processes;stress response;other biological processes	non-structural extracellular;other cell component	other molecular function	Pf00155	76282	Gpt	mmu:76282; Q8QZR5	ENSMUSG00000022546	Alanine metabolism	Alanine and aspartate metabolism	2	0	0.636	-0.65	0.672002	70.82	1.95944e+08	1.75403e+08	16.19	50.17	2.01726e+08	1.39723e+08	1.90327e+08	2.02297e+08	1.02374e+08	3.36901e+08	1.75895e+08	1.74912e+08	High	High	High	High	High
FALSE	High	Master Protein	Q9EQK5	Major vault protein [OS=Mus musculus]	0	80.084	37	19	281	19	861	95.9	5.59	54	19	FALSE	cell cycle OR cell proliferation;protein metabolism;other metabolic processes;signal transduction;other biological processes	cytosol;cytoskeleton;nucleus;other cell component	other molecular function	Pf01505, Pf11978, Pf17794, Pf17795, Pf17796	78388	Mvp	Q922X6; Q9EQK5		Neutrophil degranulation		1	0	0.293	-1.77	0.296323	51.75	4.43395e+06	2.70299e+07	56.26	61.47	4.95412e+06	3.96839e+06	6.37391e+06	971127	1.37222e+07	1.53582e+07	4.75719e+07	4.76205e+07	High	High	High	High	High
FALSE	High	Master Protein	Q05421	Cytochrome P450 2E1 [OS=Mus musculus]	0	79.411	40	17	275	17	493	56.8	8.4	69.51	17	FALSE	other metabolic processes;other biological processes	other membranes;mitochondrion;ER/Golgi;other cell component	other molecular function	Pf00067	13106	Cyp2e1	mmu:13106; Q05421; Q9Z198	ENSMUSG00000025479	Aspirin ADME; Paracetamol ADME; Biosynthesis of maresin-like SPMs; CYP2E1 reactions	Metapathway biotransformation; Retinol metabolism; Oxidation by cytochrome P450; Fatty acid omega-oxidation; Ethanol metabolism resulting in production of ROS by CYP2E1; Nuclear receptors in lipid metabolism and toxicity; Tryptophan metabolism	12	0	0.382	-1.39	0.757119	61.43	1.34659e+08	4.51503e+07	40.71	25.58	2.3033e+08	1.7528e+08	1.01507e+08	1.03452e+08	5.04619e+07	6.48308e+07	3.7473e+07	4.03978e+07	High	High	High	High	High
FALSE	High	Master Protein	Q9D6Y9	1,4-alpha-glucan-branching enzyme [OS=Mus musculus]	0	79.395	38	16	192	16	702	80.3	6.43	31.52	16	FALSE	other metabolic processes;other biological processes	cytosol;other cell component	other molecular function	Pf00128, Pf02806, Pf02922	74185	Gbe1	mmu:74185; Q9D6Y9	ENSMUSG00000022707	Glycogen synthesis	Glycogen metabolism	2	0	0.505	-0.99	0.928716	47.32	3.86308e+06	1.70258e+06	33.65	22.18	5.16838e+06	4.0421e+06	3.69198e+06	2.11147e+06	1.58052e+06	1.71589e+06	1.68936e+06	2.48189e+06	High	High	High	High	High
FALSE	High	Master Protein	P11714	Cytochrome P450 2D9 [OS=Mus musculus]	0	79.364	49	15	257	12	504	56.9	6.21	53.02	15	FALSE	other metabolic processes	other membranes;mitochondrion;ER/Golgi;other cell component	other molecular function	Pf00067	13105	Cyp2d9	mmu:13105; P11714; Q64489; Q921V1	ENSMUSG00000068086			0	0	0.419	-1.26	0.887292	71.02	2.47602e+07	2.26356e+07	74.41	75.48	2.20602e+07	8.03358e+07	2.65576e+07	2.30845e+07	6.00929e+07	1.00086e+07	2.91788e+07	1.75597e+07	High	High	High	High	High
FALSE	High	Master Protein	Q9JMD3	START domain-containing protein 10 [OS=Mus musculus]	0	79.289	43	11	530	11	291	32.9	7.12	127.7	11	FALSE	transport;other biological processes	other membranes;cytosol;cytoskeleton;other cell component	other molecular function	Pf01852	56018	Stard10	mmu:56018; Q9JMD3	ENSMUSG00000030688	Synthesis of PC		1	0	0.417	-1.26	0.88152	71.26	1.16014e+08	1.45577e+08	37.69	60.96	1.45246e+08	1.04012e+08	1.29402e+08	5.24244e+07	1.35944e+08	4.37997e+07	2.67742e+08	1.55893e+08	High	High	High	High	High
FALSE	High	Master Protein	Q8BTM8	Filamin-A [OS=Mus musculus]	0	79.282	16	22	129	21	2647	281	6.04	23.54	22	FALSE	cell cycle OR cell proliferation;cell organization and biogenesis;protein metabolism;RNA metabolism OR transcription;other metabolic processes;stress response;transport;developmental processes;signal transduction;other biological processes	plasma membrane;other membranes;cytosol;cytoskeleton;ER/Golgi;nucleus;other cell component	signal transduction activity or receptor binding;cytoskeletal activity;other molecular function	Pf00307, Pf00630		Flna	B7FAV0; O54934; Q7TQI1; Q8BLK1; Q8BTM8; Q8BTN7; Q8VHX5; Q8VHX8; Q99KQ2	ENSMUSG00000031328	Platelet degranulation ; Cell-extracellular matrix interactions; RHO GTPases activate PAKs; GP1b-IX-V activation signalling		4	0	0.44	-1.18	0.933208	55.84	3.09552e+07	1.41423e+07	38.4	26.39	4.03379e+07	1.73481e+07	4.02537e+07	2.38047e+07	7.63911e+06	1.40476e+07	1.45817e+07	1.42376e+07	High	High	High	High	High
FALSE	High	Master Protein	P56399	Ubiquitin carboxyl-terminal hydrolase 5 [OS=Mus musculus]	0	79.281	31	17	231	17	858	95.8	5.01	54.7	17	FALSE	protein metabolism;other metabolic processes;other biological processes	cytosol;nucleus	other molecular function	Pf00443, Pf00627, Pf02148, Pf17807	22225	Usp5	mmu:22225; P56399	ENSMUSG00000038429	Ub-specific processing proteases; Synthesis of active ubiquitin: roles of E1 and E2 enzymes		2	0	0.431	-1.22	0.921208	98.55	5.55599e+07	3.6152e+07	69.12	33.82	1.02258e+08	3.01873e+07	1.15102e+08	2.51302e+07	3.47698e+07	3.75891e+07	6.02707e+07	2.91433e+07	High	High	High	High	High
FALSE	High	Master Protein	Q61233	Plastin-2 [OS=Mus musculus]	0	79.242	41	18	293	16	627	70.1	5.33	60.97	18	FALSE	cell organization and biogenesis;stress response;signal transduction;other biological processes	plasma membrane;other membranes;cytosol;cytoskeleton;other cell component	signal transduction activity or receptor binding;cytoskeletal activity;other molecular function	Pf00307, Pf13499	18826	Lcp1	mmu:18826; Q3UE24; Q61233; Q8R1X3; Q9CV77	ENSMUSG00000021998			0	0	0.42	-1.25	0.891172	42.58	9.68236e+07	3.60468e+07	31.66	56.12	8.96926e+07	6.83189e+07	1.44722e+08	1.04521e+08	2.46805e+07	1.52471e+07	5.92413e+07	5.26478e+07	High	High	High	High	High
FALSE	High	Master Protein	P23953	Carboxylesterase 1C [OS=Mus musculus]	0	79.199	42	17	228	14	554	61	5.06	49.9	17	FALSE	other metabolic processes;transport;other biological processes	non-structural extracellular;ER/Golgi;other cell component	other molecular function	Pf00135	13884	Ces1c	E9QQ07; mmu:13884; O54936; P11374; P23953; Q8K125	ENSMUSG00000057400			0	0	0.537	-0.9	0.916918	71.84	2.85341e+07	2.41883e+07	20.11	16.24	2.24746e+07	3.65318e+07	2.96878e+07	2.74253e+07	2.15277e+07	3.0384e+07	2.22876e+07	2.62511e+07	High	High	High	High	High
FALSE	High	Master Protein	Q8R086	Sulfite oxidase, mitochondrial [OS=Mus musculus]	0	79.11	45	14	421	14	546	60.7	6.54	68.37	14	FALSE	other metabolic processes;other biological processes	mitochondrion	other molecular function	Pf00173, Pf00174, Pf03404	211389	Suox	mmu:211389; Q3U3S5; Q3UEP6; Q8R086	ENSMUSG00000049858	Sulfide oxidation to sulfate		1	0	0.58	-0.79	0.819124	77.92	7.63191e+07	1.46146e+08	32.99	41.03	6.82885e+07	9.31135e+07	3.97711e+07	8.52942e+07	1.468e+08	2.351e+08	1.45494e+08	8.2868e+07	High	High	High	High	High
FALSE	High	Master Protein	Q3U1J4	DNA damage-binding protein 1 [OS=Mus musculus]	0	79.005	22	18	228	18	1140	126.8	5.26	37.97	18	FALSE	cell-cell signaling;cell cycle OR cell proliferation;cell organization and biogenesis;protein metabolism;DNA metabolism;other metabolic processes;stress response;signal transduction;other biological processes	nucleus;other cell component	nucleic acid binding activity;other molecular function	Pf03178, Pf10433	13194	Ddb1	mmu:13194; Q3U1J4; Q3U4D0; Q3U8G3; Q3UJC4; Q99LV3; Q9QYK0; Q9WV39	ENSMUSG00000024740	Formation of TC-NER Pre-Incision Complex; Dual incision in TC-NER; Gap-filling DNA repair synthesis and ligation in TC-NER; Neddylation; Recognition of DNA damage by PCNA-containing replication complex; DNA Damage Recognition in GG-NER; Formation of Incision Complex in GG-NER; Dual Incision in GG-NER	Mechanisms associated with pluripotency	9	0	0.663	-0.59	0.5989	68.19	1.46047e+07	1.21621e+07	44.11	44.93	1.40793e+07	2.03222e+07	1.51497e+07	5.63406e+06	1.25375e+07	7.17135e+06	2.13951e+07	1.17979e+07	High	High	High	High	High
FALSE	High	Master Protein	Q9D1A2	Cytosolic non-specific dipeptidase [OS=Mus musculus]	0	78.753	48	16	295	16	475	52.7	5.66	48.4	16	FALSE	protein metabolism	cytosol;nucleus	other molecular function	Pf01546, Pf07687	66054	Cndp2	mmu:66054; Q3TA80; Q3TI32; Q3U7B9; Q99PV1; Q9D1A2	ENSMUSG00000024644	Paracetamol ADME; Glutathione synthesis and recycling		2	0	0.358	-1.48	0.651808	48.77	2.5131e+07	3.11145e+07	53.58	57.98	1.73497e+07	4.33042e+07	1.27645e+07	3.64022e+07	2.74835e+07	7.84045e+07	3.50611e+07	2.76122e+07	High	High	High	High	High
FALSE	High	Master Protein	Q64176	Carboxylesterase 1E [OS=Mus musculus]	0	78.547	42	15	213	12	562	61.5	6.15	46.01	15	FALSE	other metabolic processes;transport;other biological processes	other membranes;ER/Golgi;other cell component	other molecular function	Pf00135	13897	Ces1e	mmu:13897; Q64176	ENSMUSG00000061959			0	0	0.937	-0.09	0.107182	72.37	1.56021e+07	1.99078e+07	28	14.1	1.75948e+07	1.01847e+07	1.38352e+07	2.00258e+07	1.8776e+07	1.5754e+07	2.17998e+07	2.11077e+07	High	High	High	High	High
FALSE	High	Master Protein	Q60759	Glutaryl-CoA dehydrogenase, mitochondrial [OS=Mus musculus]	0	78.403	44	12	310	12	438	48.6	8.73	78.87	12	FALSE	other metabolic processes	mitochondrion	other molecular function	Pf00441, Pf02770, Pf02771	270076	Gcdh	mmu:270076; Q60759; Q6P8N6	ENSMUSG00000003809	Lysine catabolism	Fatty acid beta-oxidation; Tryptophan metabolism	3	0	0.728	-0.46	0.422714	74.75	6.90635e+08	3.73879e+08	32.89	48.81	6.70383e+08	3.34117e+08	7.11499e+08	8.1464e+08	3.36672e+08	2.0563e+08	4.15198e+08	6.79214e+08	High	High	High	High	High
FALSE	High	Master Protein	Q99MR8	Methylcrotonoyl-CoA carboxylase subunit alpha, mitochondrial [OS=Mus musculus]	0	77.988	37	16	261	16	717	79.3	7.83	44.8	16	FALSE	other metabolic processes	mitochondrion;other cell component	other molecular function	Pf00289, Pf00364, Pf02785, Pf02786	72039	Mccc1	mmu:72039; Q3TGU0; Q99MR8; Q9D8R2	ENSMUSG00000027709	Biotin transport and metabolism; Branched-chain amino acid catabolism		2	0	0.372	-1.43	0.711867	60.26	3.8882e+07	9.72182e+06	48.35	93.24	4.3829e+07	3.44934e+07	4.93296e+07	1.12755e+07	3.5856e+07	4.93502e+06	1.04896e+07	9.01028e+06	High	High	High	High	High
FALSE	High	Master Protein	Q8CAQ8-2	Isoform 2 of MICOS complex subunit Mic60 [OS=Mus musculus]	0	77.939	36	18	142	18	746	82.9	6.61	32.31	18	FALSE						Immt	Q8CAQ8-2				0	0	0.468	-1.1	0.981231	67.45	1.12223e+07	1.70339e+07	34.47	44.04	1.21519e+07	1.12295e+07	1.12151e+07	4.79857e+06	1.27646e+07	8.88747e+06	2.27312e+07	2.44905e+07	High	High	High	High	High
FALSE	High	Master Protein	P00329	Alcohol dehydrogenase 1 [OS=Mus musculus]	0	77.66	44	14	1030	14	375	39.7	8.1	276.51	14	FALSE	other metabolic processes;other biological processes	plasma membrane;other membranes;cytosol;mitochondrion;nucleus	other molecular function	Pf00107, Pf08240	11522	Adh1	mmu:11522; P00329	ENSMUSG00000074207	RA biosynthesis pathway; Abacavir metabolism; Ethanol oxidation	Retinol metabolism; Comprehensive IL-17A signaling	5	0	0.499	-1	0.97101	80.97	1.42204e+09	8.14186e+08	20.37	43.62	1.19334e+09	1.83026e+09	1.25856e+09	1.60677e+09	1.44586e+09	5.72757e+08	6.42664e+08	1.03149e+09	High	High	High	High	High
FALSE	High	Master Protein	Q99PV0	Pre-mRNA-processing-splicing factor 8 [OS=Mus musculus]	0	77.615	18	22	138	22	2335	273.4	8.84	24.72	22	FALSE	cell organization and biogenesis;RNA metabolism OR transcription;other metabolic processes;other biological processes	nucleus	nucleic acid binding activity;other molecular function	Pf01398, Pf08082, Pf08083, Pf08084, Pf10596, Pf10597, Pf10598, Pf12134	192159	Prpf8	A5D6Q4; mmu:192159; Q5ND30; Q5ND31; Q7TQK2; Q8BRZ5; Q8K001; Q99PV0	ENSMUSG00000020850	mRNA Splicing - Major Pathway; mRNA Splicing - Minor Pathway	mRNA processing	3	0	0.261	-1.94	0.189535	33.17	492728	7.29096e+06	95.91	39.02	458254	529795	2.04959e+06	334250	1.06379e+07	6.17108e+06	8.61407e+06	4.03592e+06	High	High	High	High	High
FALSE	High	Master Protein	Q9Z1Q9	Valine--tRNA ligase [OS=Mus musculus]	0	77.447	23	21	225	21	1263	140.1	7.77	49.36	21	FALSE	protein metabolism;RNA metabolism OR transcription;other metabolic processes	cytosol	other molecular function	Pf00043, Pf00133, Pf08264	22321	Vars1	mmu:22321; Q9QUN2; Q9Z1Q9	ENSMUSG00000007029			0	0	0.328	-1.61	0.492033	62.61	2.90259e+07	7.65561e+06	26.25	15.02	1.98818e+07	3.61965e+07	2.5127e+07	3.35297e+07	7.32401e+06	7.06354e+06	9.74388e+06	8.00222e+06	High	High	High	High	High
FALSE	High	Master Protein	O54754	Aldehyde oxidase 1 [OS=Mus musculus]	0	76.966	29	20	209	20	1333	146.6	7.02	37.78	20	FALSE	other metabolic processes	cytosol	other molecular function	Pf00111, Pf00941, Pf01315, Pf01799, Pf02738, Pf03450, Pf20256	11761	Aox1	mmu:11761; O54754; Q9WU85; Q9Z2Z5		Vitamin B6 activation to pyridoxal phosphate	Tryptophan metabolism	2	0	0.628	-0.67	0.690105	123.65	3.28957e+07	2.19995e+07	24.92	43.45	3.95188e+07	2.25608e+07	3.79019e+07	2.85508e+07	3.13083e+07	9.03291e+06	2.24792e+07	2.15299e+07	High	High	High	High	High
FALSE	High	Master Protein	P17427	AP-2 complex subunit alpha-2 [OS=Mus musculus]	0	76.731	32	19	287	14	938	104	6.93	61.9	19	FALSE	transport;other biological processes	plasma membrane;other membranes;ER/Golgi;other cell component	other molecular function	Pf01602, Pf02296, Pf02883	11772	Ap2a2	mmu:11772; P17427; Q8C2J5; Q921V0	ENSMUSG00000002957	Neutrophil degranulation; MHC class II antigen presentation; Recycling pathway of L1; Cargo recognition for clathrin-mediated endocytosis; LDL clearance; Trafficking of GluR2-containing AMPA receptors; Retrograde neurotrophin signalling; WNT5A-dependent internalization of FZD4; WNT5A-dependent internalization of FZD2, FZD5 and ROR2; VLDLR internalisation and degradation		11	2	0.63	-0.67	0.685452	111.82	1.80919e+07	3.98632e+07	36.08	47.4	1.5602e+07	2.09792e+07	2.64844e+07	1.10355e+07	3.07951e+07	1.54836e+07	5.2442e+07	5.16016e+07	High	High	High	High	High
FALSE	High	Master Protein	P51881	ADP/ATP translocase 2 [OS=Mus musculus]	0	76.724	59	18	452	11	298	32.9	9.73	86.64	18	FALSE	cell cycle OR cell proliferation;cell organization and biogenesis;other metabolic processes;transport;other biological processes	other membranes;cytoskeleton;mitochondrion	transporter activity;other molecular function	Pf00153	11740	Slc25a5	mmu:11740; P51881; Q61311	ENSMUSG00000016319	Transport of nucleosides and free purine and pyrimidine bases across the plasma membrane	Electron transport chain	2	5	0.383	-1.39	0.76075	66.66	1.01009e+08	4.65298e+07	33.71	50.99	1.31799e+08	1.21917e+08	8.3687e+07	5.9906e+07	6.49192e+07	2.25449e+07	7.48418e+07	3.33495e+07	High	High	High	High	High
FALSE	High	Master Protein	Q9JHW2	Omega-amidase NIT2 [OS=Mus musculus]	0	76.456	70	13	302	13	276	30.5	6.9	61.83	13	FALSE	other metabolic processes	cytosol;cytoskeleton	other molecular function	Pf00795	52633	Nit2	mmu:52633; Q9CTG9; Q9JHW2	ENSMUSG00000022751	Neutrophil degranulation		1	0	0.623	-0.68	0.703597	91.24	5.50274e+07	1.03033e+08	33.44	51.53	8.48443e+07	4.63295e+07	6.53582e+07	4.12061e+07	9.1043e+07	8.93838e+07	2.33379e+08	1.16601e+08	High	High	High	High	High
FALSE	High	Master Protein	Q07417	Short-chain specific acyl-CoA dehydrogenase, mitochondrial [OS=Mus musculus]	0	76.397	51	16	1047	16	412	44.9	8.47	153.91	16	FALSE	other metabolic processes	other membranes;cytoskeleton;mitochondrion;nucleus	other molecular function	Pf00441, Pf02770, Pf02771	11409	Acads	mmu:11409; Q07417; Q91W85	ENSMUSG00000029545	Beta oxidation of hexanoyl-CoA to butanoyl-CoA; Beta oxidation of butanoyl-CoA to acetyl-CoA	Fatty acid beta-oxidation; Mitochondrial long chain fatty acid beta-oxidation	4	0	0.973	-0.04	0.0813051	127.8	5.8132e+07	3.96718e+08	17.69	39.48	5.76325e+07	5.86358e+07	7.1108e+07	4.58625e+07	2.56413e+08	6.59677e+08	3.82781e+08	4.11162e+08	High	High	High	High	High
FALSE	High	Master Protein	Q8CGK3	Lon protease homolog, mitochondrial [OS=Mus musculus]	0	76.393	24	15	223	15	949	105.8	6.57	50.47	15	FALSE	cell organization and biogenesis;protein metabolism;other metabolic processes;stress response;other biological processes	cytosol;mitochondrion;nucleus	nucleic acid binding activity;other molecular function	Pf00004, Pf02190, Pf05362	74142	Lonp1	mmu:74142; Q3TSK9; Q3TVL2; Q3TXE4; Q3TZW3; Q8CGK3; Q9DBP9	ENSMUSG00000041168			0	0	0.528	-0.92	0.925611	45.44	2.39423e+08	1.14726e+08	19.49	22.71	2.5243e+08	1.60447e+08	2.27087e+08	2.52639e+08	1.00755e+08	1.64374e+08	1.18464e+08	1.11106e+08	High	High	High	High	High
FALSE	High	Master Protein	Q91X44	Glucokinase regulatory protein [OS=Mus musculus]	0	76.341	31	14	430	14	623	68.7	7.18	93.52	14	FALSE	other metabolic processes;transport;other biological processes	cytosol;mitochondrion;nucleus;other cell component	enzyme regulator activity;other molecular function	Pf20741	231103	Gckr	A0A0J9YUI8; mmu:231103; Q91X44	ENSMUSG00000059434	Regulation of Glucokinase by Glucokinase Regulatory Protein		1	0	0.4	-1.32	0.826604	53.91	1.31311e+07	2.54303e+07	29.85	54.37	1.51675e+07	1.29584e+07	1.33061e+07	6.86842e+06	2.13112e+07	1.50528e+07	5.19475e+07	3.03457e+07	High	High	High	High	High
FALSE	High	Master Protein	Q9QXZ0	Microtubule-actin cross-linking factor 1, isoforms 1/2/3/4 [OS=Mus musculus]	0	76.238	6	25	136	23	7354	831.4	5.43	16.79	25	FALSE	cell-cell signaling;cell organization and biogenesis;stress response;transport;developmental processes;signal transduction;other biological processes	plasma membrane;other membranes;cytoskeleton;ER/Golgi;other cell component	cytoskeletal activity;other molecular function	Pf00307, Pf00435, Pf00681, Pf02187, Pf13499, Pf17902, Pf18373, Pf21019, Pf21020, Pf21097		Macf1	B1ARU3; P97394; P97395; P97396; Q4PLL5; Q9QXZ0				0	0	0.01	-6.64	3.33395e-17		759110		80.27		718673	801823	2.25031e+06	370974					High	High	High	High	High
FALSE	High	Master Protein	Q00897	Alpha-1-antitrypsin 1-4 [OS=Mus musculus]	0	76.119	41	14	415	6	413	46	5.44	52.85	14	FALSE	other biological processes	non-structural extracellular;ER/Golgi;other cell component	enzyme regulator activity;other molecular function	Pf00079	20703	Serpina1d	mmu:20703; Q00897	ENSMUSG00000071177			0	6	0.63	-0.67	0.685452	56.41	8.90287e+07	6.80004e+07	21.4	44.76	8.2966e+07	9.55346e+07	1.03299e+08	6.12703e+07	1.13241e+08	7.80193e+07	3.71972e+07	5.92681e+07	High	High	High	High	High
FALSE	High	Master Protein	Q8BUV3	Gephyrin [OS=Mus musculus]	0	76.013	42	19	183	19	769	83.2	5.6	32.98	19	FALSE	cell organization and biogenesis;protein metabolism;other metabolic processes;other biological processes	plasma membrane;other membranes;cytosol;cytoskeleton;other cell component	signal transduction activity or receptor binding;cytoskeletal activity;other molecular function	Pf00994, Pf03453, Pf03454	268566	Gphn	E9QKJ1; mmu:268566; Q8BUV3	ENSMUSG00000047454	Molybdenum cofactor biosynthesis	Splicing factor NOVA regulated synaptic proteins	2	0	0.556	-0.85	0.874426	47.99	2.43787e+07	1.56e+07	49.99	38.48	2.99517e+07	1.18616e+07	4.173e+07	1.98427e+07	1.3122e+07	1.5834e+07	1.53694e+07	2.8605e+07	High	High	High	High	High
FALSE	High	Master Protein	Q91VI7	Ribonuclease inhibitor [OS=Mus musculus]	0	75.686	56	13	241	13	456	49.8	4.78	58.5	13	FALSE	other biological processes	non-structural extracellular;plasma membrane;other membranes;cytosol;nucleus;other cell component	enzyme regulator activity	Pf13516, Pf18779	107702	Rnh1	mmu:107702; Q91VI7; Q924P4	ENSMUSG00000038650			0	0	0.46	-1.12	0.968892	42.12	6.45407e+07	1.04525e+08	38.06	40.67	8.99914e+07	3.60816e+07	7.89693e+07	5.27483e+07	7.47898e+07	8.74356e+07	1.80825e+08	1.24954e+08	High	High	High	High	High
FALSE	High	Master Protein	Q9QY30	Bile salt export pump [OS=Mus musculus]	0	75.378	21	19	202	19	1321	146.7	7.66	38.45	19	FALSE	protein metabolism;other metabolic processes;stress response;transport;signal transduction;other biological processes	plasma membrane;other membranes;ER/Golgi;other cytoplasmic organelle;other cell component	transporter activity;other molecular function	Pf00005, Pf00664	27413	Abcb11	A2AUN4; mmu:27413; Q9QY30; Q9QZE8	ENSMUSG00000027048	Recycling of bile acids and salts; Synthesis of bile acids and bile salts via 7alpha-hydroxycholesterol	Nuclear receptors in lipid metabolism and toxicity	3	0	0.398	-1.33	0.819124	57.94	5.81758e+06	2.56379e+07	34.53	19.36	5.31118e+06	7.13882e+06	6.37226e+06	2.84649e+06	2.65956e+07	3.22829e+07	2.01548e+07	2.47146e+07	High	High	High	High	High
FALSE	High	Master Protein	P97494	Glutamate--cysteine ligase catalytic subunit [OS=Mus musculus]	0	75.354	38	14	252	14	637	72.5	5.9	45.36	14	FALSE	cell organization and biogenesis;other metabolic processes;stress response;transport;other biological processes	cytosol;mitochondrion;other cell component	other molecular function	Pf03074	14629	Gclc	mmu:14629; O09166; P97494; Q8VCS5	ENSMUSG00000032350	Glutathione synthesis and recycling	Transcriptional activation by Nfe2l2 in response to phytochemicals; Glutathione metabolism; One-carbon metabolism and related pathways; Oxidative stress response; Oxidative stress and redox pathway; Glutathione and one-carbon metabolism	7	0	0.357	-1.48	0.649764	26.84	1.13857e+07	1.38185e+07	66.77	65.09	1.72744e+07	7.50437e+06	2.20846e+07	3.82309e+06	1.07381e+07	3.58387e+07	1.77825e+07	9.80749e+06	High	High	High	High	High
FALSE	High	Master Protein	Q91WN4	Kynurenine 3-monooxygenase [OS=Mus musculus]	0	75.332	45	19	301	19	479	54.5	8.88	81.71	19	FALSE	other metabolic processes;stress response;other biological processes	non-structural extracellular;other membranes;mitochondrion	other molecular function	Pf01494	98256	Kmo	mmu:98256; Q91WN4	ENSMUSG00000039783	Tryptophan catabolism	Selenium micronutrient network; Folic acid network	3	0	0.513	-0.96	0.951981	59.35	3.38424e+07	4.18356e+07	41.79	12.61	2.23413e+07	4.35056e+07	2.63255e+07	5.553e+07	5.25363e+07	4.12096e+07	4.24712e+07	4.07433e+07	High	High	High	High	High
FALSE	High	Master Protein	P80313	T-complex protein 1 subunit eta [OS=Mus musculus]	0	74.872	43	16	472	16	544	59.6	7.84	65.1	16	FALSE	protein metabolism;other metabolic processes;transport;other biological processes	cytosol;cytoskeleton;other cell component	other molecular function	Pf00118	12468	Cct7	mmu:12468; P80313	ENSMUSG00000030007	Cooperation of PDCL (PhLP1) and TRiC/CCT in G-protein beta folding; RHOBTB1 GTPase cycle; RHOBTB2 GTPase cycle; Association of TriC/CCT with target proteins during biosynthesis		4	0	0.569	-0.81	0.844731	77.11	4.3207e+07	1.46323e+07	25.83	14.16	3.98906e+07	4.6799e+07	2.79765e+07	5.33648e+07	1.86313e+07	1.51483e+07	1.41339e+07	1.3894e+07	High	High	High	High	High
FALSE	High	Master Protein	Q9WVL0	Maleylacetoacetate isomerase [OS=Mus musculus]	0	74.494	77	14	694	14	216	24.3	7.85	122.16	14	FALSE	other metabolic processes	mitochondrion	other molecular function	Pf13409, Pf14497	14874	Gstz1	mmu:14874; Q9WVL0	ENSMUSG00000021033	Glutathione conjugation; Regulation of pyruvate dehydrogenase (PDH) complex; Tyrosine catabolism	Metapathway biotransformation	4	0	1.02	0.03	0.0570968	101.02	5.62826e+08	3.89591e+08	28.76	52.58	6.29783e+08	3.36644e+08	5.02988e+08	6.85747e+08	3.06944e+08	8.65019e+08	3.37898e+08	4.49191e+08	High	High	High	High	High
FALSE	High	Master Protein	Q9QXE0	2-hydroxyacyl-CoA lyase 1 [OS=Mus musculus]	0	74.424	45	14	374	14	581	63.6	6.27	79.31	14	FALSE	cell organization and biogenesis;other metabolic processes;transport	nucleus;other cytoplasmic organelle;other cell component	other molecular function	Pf00205, Pf02775, Pf02776	56794	Hacl1	mmu:56794; Q543K1; Q9DAV1; Q9QXE0	ENSMUSG00000021884	Peroxisomal protein import; Alpha-oxidation of phytanate		2	0	0.877	-0.19	0.164089	52.64	1.93668e+07	8.1255e+07	47.35	39.29	2.46007e+07	1.66692e+07	2.2501e+07	6.12885e+06	7.36746e+07	1.4322e+08	8.96153e+07	6.12088e+07	High	High	High	High	High
FALSE	High	Master Protein	P19157	Glutathione S-transferase P 1 [OS=Mus musculus]	0	74.284	63	9	903	4	210	23.6	7.87	206.14	9	FALSE	cell cycle OR cell proliferation;other metabolic processes;stress response;developmental processes;other biological processes	plasma membrane;other membranes;cytosol;mitochondrion;nucleus;other cell component	enzyme regulator activity;other molecular function	Pf02798, Pf14497	14870	Gstp1	mmu:14870; P19157; Q8BNY4	ENSMUSG00000060803	Neutrophil degranulation; Glutathione conjugation; Paracetamol ADME; Detoxification of Reactive Oxygen Species	Metapathway biotransformation; Oxidative stress and redox pathway	6	6	0.301	-1.73	0.339723	84.7	7.23025e+08	5.16125e+08	22.38	29.56	9.71549e+08	6.62475e+08	7.89108e+08	5.86338e+08	6.2618e+08	5.83292e+08	4.56692e+08	3.02513e+08	High	High	High	High	High
FALSE	High	Master Protein	Q9CQN1	Heat shock protein 75 kDa, mitochondrial [OS=Mus musculus]	0	74.265	34	18	182	17	706	80.2	6.68	39	18	FALSE	protein metabolism;other metabolic processes;other biological processes	other membranes;mitochondrion;nucleus;other cell component	nucleic acid binding activity;other molecular function	Pf00183, Pf13589	68015	Trap1	mmu:68015; Q542I4; Q9CQN1	ENSMUSG00000005981			0	0	0.391	-1.36	0.797588	57.33	8.89373e+07	4.35922e+07	8.5	14.68	9.5418e+07	8.81049e+07	8.97776e+07	7.7559e+07	4.00943e+07	4.89821e+07	3.55231e+07	4.73952e+07	High	High	High	High	High
FALSE	High	Master Protein	Q78JT3	3-hydroxyanthranilate 3,4-dioxygenase [OS=Mus musculus]	0	74.072	64	12	1108	12	286	32.8	6.54	205.92	12	FALSE	other metabolic processes;other biological processes	other membranes;cytosol;mitochondrion;other cell component	other molecular function	Pf06052	107766	Haao	mmu:107766; Q52L88; Q78JT3	ENSMUSG00000000673	Tryptophan catabolism	Tryptophan metabolism	2	0	0.727	-0.46	0.427512	117.89	2.11243e+08	4.94612e+08	36.1	25.8	2.92275e+08	1.91904e+08	2.32531e+08	1.13726e+08	3.20647e+08	5.50226e+08	5.99111e+08	4.44619e+08	High	High	High	High	High
FALSE	High	Master Protein	E9Q555	E3 ubiquitin-protein ligase RNF213 [OS=Mus musculus]	0	74.014	9	24	111	24	5148	583.9	6.77	13.45	24	FALSE	cell organization and biogenesis;protein metabolism;other metabolic processes;stress response;developmental processes;other biological processes	cytosol;nucleus;other cell component	other molecular function	Pf00097, Pf20173		Rnf213	E9Q555; F7A6H4; Q8BVK6		Antigen processing: Ubiquitination & Proteasome degradation		1	0	0.01	-6.64	3.33395e-17		1.96135e+06		59.51		3.74549e+06	1.27056e+06	3.02774e+06	981771					High	High	High	High	High
FALSE	High	Master Protein	Q8BH59	Electrogenic aspartate/glutamate antiporter SLC25A12, mitochondrial [OS=Mus musculus]	0	73.789	43	18	292	13	677	74.5	8.25	55.66	18	FALSE	other metabolic processes;transport;other biological processes	other membranes;mitochondrion	transporter activity;other molecular function	Pf00153	78830	Slc25a12	A2BFG0; mmu:78830; Q8BH59	ENSMUSG00000027010	Gluconeogenesis; Aspartate and asparagine metabolism		2	0	0.672	-0.57	0.570717	87.15	2.06698e+06	1.46129e+07	48.55	60.72	1.71446e+06	3.94072e+06	2.49198e+06	1.33799e+06	18644399	9.92802e+06	3.4725e+07	1.14531e+07	High	High	High	High	High
FALSE	High	Master Protein	Q8VCA8	Secernin-2 [OS=Mus musculus]	0	73.771	62	15	192	15	425	46.6	5.71	37.66	15	FALSE	protein metabolism		other molecular function	Pf03577	217140	Scrn2	mmu:217140; Q8VCA8	ENSMUSG00000020877			0	0	0.481	-1.06	0.996824	58.82	3.41143e+07	1.79263e+07	44.08	31.81	3.09618e+07	3.75879e+07	2.58233e+07	6.53111e+07	2.00764e+07	1.60064e+07	1.01189e+07	2.27008e+07	High	High	High	High	High
FALSE	High	Master Protein	Q9CWJ9	Bifunctional purine biosynthesis protein ATIC [OS=Mus musculus]	0	73.665	50	18	202	18	592	64.2	6.76	44.52	18	FALSE	other metabolic processes;developmental processes;other biological processes	plasma membrane;other membranes;cytosol	other molecular function	Pf01808, Pf02142	108147	Atic	mmu:108147; Q3UTQ3; Q80UH0; Q8BPF0; Q8BQV9; Q9CRI1; Q9CWJ9; Q9CZW9	ENSMUSG00000026192	Purine ribonucleoside monophosphate biosynthesis	Purine metabolism; One-carbon metabolism	3	0	0.525	-0.93	0.929415	54.27	4.67289e+07	3.5535e+07	34.56	24.58	4.01835e+07	2.68686e+07	6.31172e+07	5.43404e+07	3.1405e+07	3.16945e+07	3.98409e+07	5.16251e+07	High	High	High	High	High
FALSE	High	Master Protein	P07758	Alpha-1-antitrypsin 1-1 [OS=Mus musculus]	0	73.552	39	12	601	4	413	46	5.72	62.8	12	FALSE	protein metabolism;other metabolic processes;stress response;other biological processes	non-structural extracellular;ER/Golgi;other cell component	enzyme regulator activity;other molecular function	Pf00079	20700	Serpina1a	mmu:20700; P07758; Q3UJ47; Q80YB8; Q8JZV6; Q91XB8	ENSMUSG00000066366			0	1	0.761	-0.39	0.347192	65.66	2.51485e+08	1.44096e+08	49.57	53.84	2.18046e+08	2.73234e+08	5.53785e+08	2.31467e+08	9.19959e+07	1.16009e+08	1.78983e+08	2.98248e+08	High	High	High	High	High
FALSE	High	Master Protein	Q8K1M6	Dynamin-1-like protein [OS=Mus musculus]	0	73.549	37	15	229	15	742	82.6	7.05	45.86	15	FALSE	cell organization and biogenesis;stress response;transport;signal transduction;other biological processes	plasma membrane;other membranes;cytosol;cytoskeleton;mitochondrion;ER/Golgi;other cytoplasmic organelle;other cell component	cytoskeletal activity;other molecular function	Pf00350, Pf01031, Pf02212	74006	Dnm1l	mmu:74006; Q8BNQ5; Q8BQ64; Q8CGD0; Q8K1A1; Q8K1M6	ENSMUSG00000022789	Apoptotic execution phase		1	0	0.497	-1.01	0.974309	39.45	1.61859e+07	3.96012e+07	46.52	62.58	9.26952e+06	1.21475e+07	2.1567e+07	2.66587e+07	3.24011e+07	1.60213e+07	8.13589e+07	4.84011e+07	High	High	High	High	High
FALSE	High	Master Protein	Q9CZS1	Aldehyde dehydrogenase X, mitochondrial [OS=Mus musculus]	0	73.47	38	15	335	13	519	57.5	7.02	86.93	15	FALSE	other metabolic processes	cytosol;mitochondrion;nucleus	other molecular function	Pf00171	72535	Aldh1b1	mmu:72535; Q3UAH5; Q9CZS1	ENSMUSG00000035561	Ethanol oxidation		1	0	0.446	-1.16	0.94821	87.77	9.65673e+07	1.67223e+08	50.42	38.01	8.14464e+07	1.87209e+08	5.95475e+07	1.14495e+08	1.25084e+08	2.23557e+08	1.08063e+08	2.35527e+08	High	High	High	High	High
FALSE	High	Master Protein	Q8BVI4	Dihydropteridine reductase [OS=Mus musculus]	0	73.362	65	10	455	10	241	25.6	7.81	90.59	10	FALSE	other metabolic processes	other cell component	other molecular function	Pf00106	110391	Qdpr	mmu:110391; Q3TT09; Q8BVI4; Q9D0K4	ENSMUSG00000015806	Phenylalanine metabolism		1	0	0.532	-0.91	0.925423	55.66	2.72796e+08	3.59576e+08	21.82	50.71	3.75179e+08	2.72206e+08	2.27112e+08	2.73386e+08	3.91485e+08	7.88286e+08	2.9319e+08	3.30268e+08	High	High	High	High	High
FALSE	High	Master Protein	P58710	L-gulonolactone oxidase [OS=Mus musculus]	0	73.087	48	16	174	16	440	50.4	8.24	33.56	16	FALSE	other metabolic processes	other membranes;ER/Golgi	other molecular function	Pf01565, Pf04030	268756	Gulo	mmu:268756; P58710; Q8K152	ENSMUSG00000034450			0	0	1.089	0.12	0.0335124	60.59	1.05844e+08	3.29905e+06	49.17	33.33	1.16461e+08	1.18674e+08	9.61961e+07	2.51663e+07	4.32481e+06	1.83223e+06	3.66756e+06	2.96757e+06	High	High	High	High	High
FALSE	High	Master Protein	Q91Z53	Glyoxylate reductase/hydroxypyruvate reductase [OS=Mus musculus]	0	72.953	56	14	338	14	328	35.3	7.65	57.36	14	FALSE	other metabolic processes	cytosol;other cell component	other molecular function	Pf00389, Pf02826	76238	Grhpr	mmu:76238; Q91Z53	ENSMUSG00000035637	Glyoxylate metabolism and glycine degradation		1	0	0.477	-1.07	0.992194	39.63	2.48998e+07	6.25442e+07	52.09	31.16	3.31347e+07	4.06427e+07	1.87115e+07	1.09644e+07	8.6002e+07	6.41432e+07	3.84774e+07	6.09851e+07	High	High	High	High	High
FALSE	High	Master Protein	Q8BH95	Enoyl-CoA hydratase, mitochondrial [OS=Mus musculus]	0	72.95	42	10	595	10	290	31.5	8.48	112.8	10	FALSE	other metabolic processes	mitochondrion	other molecular function	Pf00378	93747	Echs1	mmu:93747; Q3TJK2; Q6GQS2; Q6PEN1; Q8BH95; Q99LX7	ENSMUSG00000025465	Branched-chain amino acid catabolism; Beta oxidation of decanoyl-CoA to octanoyl-CoA-CoA; Beta oxidation of octanoyl-CoA to hexanoyl-CoA; Beta oxidation of lauroyl-CoA to decanoyl-CoA-CoA; Beta oxidation of hexanoyl-CoA to butanoyl-CoA; Beta oxidation of butanoyl-CoA to acetyl-CoA	Fatty acid beta-oxidation; Fatty acid biosynthesis; Tryptophan metabolism	9	0	0.81	-0.3	0.260482	82.69	1.90135e+08	7.00318e+07	17.17	20.91	2.18317e+08	2.2264e+08	1.6559e+08	1.61455e+08	7.61835e+07	7.15326e+07	4.54598e+07	6.85624e+07	High	High	High	High	High
FALSE	High	Master Protein	Q922R8	Protein disulfide-isomerase A6 [OS=Mus musculus]	0	72.904	39	16	225	16	440	48.1	5.14	43.74	16	FALSE	cell adhesion;stress response	non-structural extracellular;plasma membrane;other membranes;cytosol;ER/Golgi;other cell component	other molecular function	Pf00085	71853	Pdia6	mmu:71853; Q8BK54; Q922R8		Regulation of Insulin-like Growth Factor (IGF) transport and uptake by Insulin-like Growth Factor Binding Proteins (IGFBPs); Post-translational protein phosphorylation		2	0	0.444	-1.17	0.94477	32.02	1.37101e+07	2.94031e+07	25.27	83.72	1.35128e+07	1.59584e+07	1.39102e+07	8.29229e+06	1.00745e+07	1.71693e+07	8.33805e+07	5.0354e+07	High	High	High	High	High
FALSE	High	Master Protein	Q80W22	Threonine synthase-like 2 [OS=Mus musculus]	0	72.784	46	14	180	14	483	54.2	6.39	32.73	14	FALSE	other metabolic processes		other molecular function	Pf00291, Pf14821	232078	Thnsl2	mmu:232078; Q80W22; Q8R135	ENSMUSG00000054474			0	0	0.623	-0.68	0.703597	97.05	1.01885e+08	9.31794e+07	63.7	52.24	8.83823e+07	9.82984e+07	1.05603e+08	2.78737e+08	7.40414e+07	1.50238e+08	3.71186e+07	1.17264e+08	High	High	High	High	High
FALSE	High	Master Protein	Q8QZT1	Acetyl-CoA acetyltransferase, mitochondrial [OS=Mus musculus]	0	72.757	44	12	658	12	424	44.8	8.51	94.21	12	FALSE	other metabolic processes;stress response;developmental processes;other biological processes	mitochondrion;ER/Golgi	other molecular function	Pf00108, Pf02803	110446	Acat1	mmu:110446; Q3TE92; Q8QZT1	ENSMUSG00000032047	Branched-chain amino acid catabolism; Synthesis of Ketone Bodies; Utilization of Ketone Bodies	Fatty acid beta-oxidation; Synthesis and degradation of ketone bodies; Tryptophan metabolism	6	0	0.592	-0.76	0.788942	79.57	3.77959e+08	2.74914e+08	12.63	22.1	4.5839e+08	3.78956e+08	3.76965e+08	3.42239e+08	1.74419e+08	2.67724e+08	2.82296e+08	3.02637e+08	High	High	High	High	High
FALSE	High	Master Protein	O88451	Retinol dehydrogenase 7 [OS=Mus musculus]	0	72.725	61	15	361	7	316	35.6	8.09	80.4	15	FALSE	other metabolic processes	ER/Golgi;other cell component	other molecular function	Pf00106	54150	Rdh7	mmu:54150; O88451	ENSMUSG00000040134			0	5	0.448	-1.16	0.95032	56.13	5.5864e+08	3.61736e+08	23.18	46.47	6.44226e+08	3.86617e+08	6.3932e+08	4.88141e+08	4.04085e+08	7.13226e+08	2.6822e+08	3.23825e+08	High	High	High	High	High
FALSE	High	Master Protein	Q91X83	S-adenosylmethionine synthase isoform type-1 [OS=Mus musculus]	0	72.678	41	12	414	9	396	43.5	5.82	80.25	12	FALSE	cell organization and biogenesis;other metabolic processes	cytosol;nucleus;other cell component	other molecular function	Pf00438, Pf02772, Pf02773	11720	Mat1a	mmu:11720; Q91X83	ENSMUSG00000037798	Methylation; Sulfur amino acid metabolism; Metabolism of ingested SeMet, Sec, MeSec into H2Se	Methylation; One-carbon metabolism and related pathways; One-carbon metabolism; Glutathione and one-carbon metabolism	7	3	0.591	-0.76	0.792606	62.1	2.84949e+08	2.84987e+08	11.25	43.1	2.90854e+08	2.78934e+08	2.79165e+08	3.49468e+08	2.80567e+08	4.14302e+08	1.23049e+08	2.89476e+08	High	High	High	High	High
FALSE	High	Master Protein	Q9Z2V4	Phosphoenolpyruvate carboxykinase, cytosolic [GTP] [OS=Mus musculus]	0	72.173	41	16	304	16	622	69.3	6.6	62.69	16	FALSE	protein metabolism;other metabolic processes;stress response;developmental processes;other biological processes	cytosol;ER/Golgi;other cell component	kinase activity;other molecular function	Pf00821, Pf17297	18534	Pck1	mmu:18534; Q3UEH3; Q9Z2V4	ENSMUSG00000027513	Gluconeogenesis	Glycolysis and gluconeogenesis; PPAR signaling pathway; Adipogenesis genes	4	0	0.587	-0.77	0.798599	78.03	1.51721e+08	1.69526e+08	28.93	22.5	1.15381e+08	1.83085e+08	1.25729e+08	2.11445e+08	1.86784e+08	1.96891e+08	1.53862e+08	1.15558e+08	High	High	High	High	High
FALSE	High	Master Protein	P80317	T-complex protein 1 subunit zeta [OS=Mus musculus]	0	72	38	14	472	12	531	58	7.08	83.23	14	FALSE	protein metabolism;other metabolic processes;transport;other biological processes	cytosol;cytoskeleton;other cell component	other molecular function	Pf00118	12466	Cct6a	mmu:12466; P80317		Cooperation of PDCL (PhLP1) and TRiC/CCT in G-protein beta folding; RHOBTB2 GTPase cycle; Association of TriC/CCT with target proteins during biosynthesis		3	3	0.668	-0.58	0.582625	120.59	2.14961e+07	5.19323e+07	25.68	22.22	2.15862e+07	2.76249e+07	2.14065e+07	1.42945e+07	4.59673e+07	7.31158e+07	4.7759e+07	5.64703e+07	High	High	High	High	High
FALSE	High	Master Protein	P38060	Hydroxymethylglutaryl-CoA lyase, mitochondrial [OS=Mus musculus]	0	71.777	53	12	632	12	325	34.2	8.41	132.55	12	FALSE	cell organization and biogenesis;other metabolic processes	mitochondrion;other cytoplasmic organelle;other cell component	other molecular function	Pf00682	15356	Hmgcl	mmu:15356; P38060; Q8QZS6	ENSMUSG00000028672	Peroxisomal protein import; Synthesis of Ketone Bodies	Synthesis and degradation of ketone bodies	3	0	0.511	-0.97	0.954411	48.93	5.30902e+07	1.9044e+08	23.91	23.68	6.00821e+07	6.80051e+07	4.69119e+07	3.95016e+07	1.8399e+08	1.27848e+08	2.33864e+08	1.97116e+08	High	High	High	High	High
FALSE	High	Master Protein	Q7TNG8	Probable D-lactate dehydrogenase, mitochondrial [OS=Mus musculus]	0	71.652	45	14	245	14	484	51.8	6.62	46.75	14	FALSE	other metabolic processes	other membranes;mitochondrion	other molecular function	Pf01565, Pf02913	52815	Ldhd	mmu:52815; Q7TNG8; Q8BYU7; Q8CIV4	ENSMUSG00000031958	Mitochondrial protein import		1	0	0.515	-0.96	0.95032	85.67	1.19467e+08	5.15094e+07	26.67	31.61	1.44558e+08	7.88494e+07	1.38716e+08	1.02889e+08	5.61708e+07	5.67243e+07	2.53782e+07	4.72348e+07	High	High	High	High	High
FALSE	High	Master Protein	Q8VI47	ATP-binding cassette sub-family C member 2 [OS=Mus musculus]	0	71.509	19	17	175	17	1543	173.6	8.65	33.29	17	FALSE	other metabolic processes;transport;other biological processes	plasma membrane;other membranes;other cell component	transporter activity;other molecular function	Pf00005, Pf00664	12780	Abcc2	mmu:12780; Q8VI46; Q8VI47	ENSMUSG00000025194	Atorvastatin ADME; ABC-family proteins mediated transport; Aspirin ADME; Heme degradation; Paracetamol ADME	Nuclear receptors in lipid metabolism and toxicity; Oxidative stress and redox pathway	7	0	0.578	-0.79	0.819452	88.95	8.93996e+06	2.57871e+07	92.47	17.39	4.5907e+06	1.34642e+07	5.93596e+06	3.33127e+07	3.35192e+07	2.273e+07	2.69025e+07	2.47179e+07	High	High	High	High	High
FALSE	High	Master Protein	Q3TNA1	Xylulose kinase [OS=Mus musculus]	0	71.482	46	14	169	14	551	59.5	6.9	33	14	FALSE	other metabolic processes	cytosol	kinase activity;other molecular function	Pf00370, Pf02782	102448	Xylb	B2RR66; mmu:102448; Q3TNA1; Q8R156	ENSMUSG00000035769	Formation of xylulose-5-phosphate		1	0	0.33	-1.6	0.507562	27.41	6.36503e+07	3.41035e+07	11.44	43.46	7.67429e+07	6.52983e+07	6.20439e+07	5.97328e+07	3.90919e+07	6.2962e+07	2.46207e+07	2.97517e+07	High	High	High	High	High
FALSE	High	Master Protein	Q571F8	Glutaminase liver isoform, mitochondrial [OS=Mus musculus]	0	71.465	44	17	214	17	602	66.3	7.66	33.65	17	FALSE	other metabolic processes;other biological processes		other molecular function	Pf04960, Pf12796, Pf17959	216456	Gls2	B2RUF2; mmu:216456; Q3TMJ6; Q571F8	ENSMUSG00000044005	Glutamate Neurotransmitter Release Cycle; TP53 Regulates Metabolic Genes; Glutamate and glutamine metabolism		3	0	0.685	-0.55	0.53566	105.43	1.00069e+07	7.10998e+07	43.46	63.1	6.74108e+06	1.77771e+07	1.18544e+07	8.44737e+06	1.73161e+08	4.47947e+07	6.73866e+07	7.50175e+07	High	High	High	High	High
FALSE	High	Master Protein	P14824	Annexin A6 [OS=Mus musculus]	0	71.358	33	14	217	14	673	75.8	5.5	40.45	14	FALSE	cell organization and biogenesis;stress response;transport;developmental processes;signal transduction;other biological processes	plasma membrane;other membranes;cytosol;mitochondrion;other cytoplasmic organelle;other cell component	transporter activity;cytoskeletal activity;other molecular function	Pf00191	11749	Anxa6	mmu:11749; P14824; Q8BSS4	ENSMUSG00000018340		Prostaglandin synthesis and regulation; Comprehensive IL-17A signaling; Calcium regulation in cardiac cells	3	0	0.407	-1.3	0.849824	53.04	5.84479e+07	1.40228e+07	10.75	27.41	5.57076e+07	6.02911e+07	6.99777e+07	5.66611e+07	8.92331e+06	1.39332e+07	1.41131e+07	1.81481e+07	High	High	High	High	High
FALSE	High	Master Protein	P14206	Small ribosomal subunit protein uS2 [OS=Mus musculus]	0	71.352	52	12	202	12	295	32.8	4.87	43.42	12	FALSE	cell adhesion;cell organization and biogenesis;protein metabolism;other metabolic processes	extracellular matrix;plasma membrane;other membranes;cytosol;translational apparatus;nucleus;other cell component	translation activity;other molecular function	Pf00318, Pf16122	16785	Rpsa	mmu:16785; P14206; Q58E74; Q8BHL0; Q8BNL2; Q91V31; Q9CY13	ENSMUSG00000032518	L13a-mediated translational silencing of Ceruloplasmin expression; SRP-dependent cotranslational protein targeting to membrane; Major pathway of rRNA processing in the nucleolus and cytosol; Formation of a pool of free 40S subunits; GTP hydrolysis and joining of the 60S ribosomal subunit; Nonsense Mediated Decay (NMD) independent of the Exon Junction Complex (EJC); Nonsense Mediated Decay (NMD) e…	Cytoplasmic ribosomal proteins; Alpha 6 beta 4 integrin signaling pathway	12	0	0.523	-0.94	0.935646	76.79	6.0358e+08	3.02272e+08	22.23	50.19	6.39145e+08	4.53915e+08	5.69994e+08	7.78537e+08	2.88274e+08	4.31556e+08	9.10477e+07	3.1695e+08	High	High	High	High	High
FALSE	High	Master Protein	P70168	Importin subunit beta-1 [OS=Mus musculus]	0	71.331	26	16	180	16	876	97.1	4.78	41.79	16	FALSE	cell cycle OR cell proliferation;cell organization and biogenesis;transport;signal transduction;other biological processes	other membranes;cytosol;ER/Golgi;nucleus;other cell component	cytoskeletal activity;other molecular function	Pf03810, Pf13513	16211	Kpnb1	mmu:16211; P70168; Q62117; Q6GTI5	ENSMUSG00000001440	Neutrophil degranulation; Interferon alpha/beta signaling; Initiation of Nuclear Envelope (NE) Reformation; Assembly of the ORC complex at the origin of replication; Apoptosis induced DNA fragmentation; Regulation of cholesterol biosynthesis by SREBP (SREBF)	Mechanisms associated with pluripotency	7	0	0.36	-1.47	0.666919	38.79	1.03089e+07	3.99259e+07	50.32	47	1.40563e+07	8.24226e+06	1.28938e+07	3.41618e+06	2.65462e+07	2.65391e+07	6.52858e+07	6.00492e+07	High	High	High	High	High
FALSE	High	Master Protein	P17717	UDP-glucuronosyltransferase 2B17 [OS=Mus musculus]	0	71.28	43	18	314	16	530	60.8	7.87	72.22	18	FALSE	other metabolic processes	other membranes;ER/Golgi;nucleus	other molecular function	Pf00201		Ugt2b17	P17717		Glucuronidation; Aspirin ADME; Prednisone ADME; Paracetamol ADME		4	1	0.523	-0.93	0.933378	97.08	1.10872e+08	3.18358e+08	29.93	42.1	8.67814e+07	1.62776e+08	9.32182e+07	1.31868e+08	4.68333e+08	1.91511e+08	4.34468e+08	2.33278e+08	High	High	High	High	High
FALSE	High	Master Protein	Q8BGA8	Acyl-coenzyme A synthetase ACSM5, mitochondrial [OS=Mus musculus]	0	70.949	47	16	280	16	578	64.3	7.72	43.72	16	FALSE	other metabolic processes	mitochondrion	other molecular function	Pf00501, Pf13193	272428	Acsm5	mmu:272428; Q8BGA8; Q8BJS0; Q8BM02; Q8BWQ8; Q8BWS7	ENSMUSG00000030972	Aspirin ADME; Conjugation of salicylate with glycine		2	0	0.486	-1.04	0.988639	65.79	3.03854e+07	2.25716e+07	59.23	42.21	3.08372e+07	2.99402e+07	7.09069e+07	2.01706e+07	2.29223e+07	2.22263e+07	4.5267e+07	2.0601e+07	High	High	High	High	High
FALSE	High	Master Protein	Q99JY0	Trifunctional enzyme subunit beta, mitochondrial [OS=Mus musculus]	0	70.735	36	12	578	12	475	51.4	9.38	122.03	12	FALSE	other metabolic processes;other biological processes	other membranes;mitochondrion;ER/Golgi	nucleic acid binding activity;other molecular function	Pf00108, Pf02803	231086	Hadhb	mmu:231086; Q3TEH9; Q8BJI5; Q8BJM0; Q8BK52; Q99JY0	ENSMUSG00000059447	Beta oxidation of decanoyl-CoA to octanoyl-CoA-CoA; Beta oxidation of octanoyl-CoA to hexanoyl-CoA; Acyl chain remodeling of CL; Beta oxidation of palmitoyl-CoA to myristoyl-CoA; Beta oxidation of myristoyl-CoA to lauroyl-CoA; Beta oxidation of lauroyl-CoA to decanoyl-CoA-CoA; Beta oxidation of hexanoyl-CoA to butanoyl-CoA	Fatty acid beta-oxidation	8	0	0.427	-1.23	0.913282	73.96	6.76301e+07	3.88423e+07	40.68	52.12	6.78639e+07	1.2885e+08	6.73971e+07	5.73353e+07	7.89503e+07	4.78558e+07	2.54587e+07	3.15265e+07	High	High	High	High	High
FALSE	High	Master Protein	P46735	Unconventional myosin-Ib [OS=Mus musculus]	0	70.629	23	17	127	17	1107	128.5	9.26	25.06	17	FALSE	cell organization and biogenesis;transport;other biological processes	plasma membrane;other membranes;cytoskeleton;ER/Golgi;other cytoplasmic organelle;other cell component	cytoskeletal activity;other molecular function	Pf00063, Pf00612, Pf06017	17912	Myo1b	mmu:17912; P46735; P70244; Q80VD8	ENSMUSG00000018417			0	0	0.377	-1.41	0.736751	75.41	2.71832e+07	2.96928e+07	93.9	35.24	5.53542e+07	1.33491e+07	8.7307e+07	5.99523e+06	3.12382e+07	1.7565e+07	4.33423e+07	2.82238e+07	High	High	High	High	High
FALSE	High	Master Protein	Q8CC86	Nicotinate phosphoribosyltransferase [OS=Mus musculus]	0	70.569	42	12	273	12	538	58.2	6.46	46.78	12	FALSE	other metabolic processes;stress response	cytosol	other molecular function	Pf17767, Pf17956	223646	Naprt	mmu:223646; Q8C7W2; Q8CC86	ENSMUSG00000022574	Neutrophil degranulation; Nicotinamide salvaging		2	0	1.401	0.49	0.0030081	105.19	1.65673e+07	4.31108e+07	11.13	67.75	1.77678e+07	1.72245e+07	1.59352e+07	1.37225e+07	3.3686e+07	3.22631e+07	1.18958e+08	5.51726e+07	High	High	High	High	High
FALSE	High	Master Protein	Q64514	Tripeptidyl-peptidase 2 [OS=Mus musculus]	0	70.532	26	18	174	18	1262	139.8	6.58	27.03	18	FALSE	protein metabolism;other metabolic processes;other biological processes	cytosol;ER/Golgi;nucleus	other molecular function	Pf00082, Pf12580, Pf12583, Pf21223, Pf21316	22019	Tpp2	mmu:22019; Q5D072; Q64514	ENSMUSG00000041763	Antigen processing: Ubiquitination & Proteasome degradation		1	0	0.45	-1.15	0.952996	49.64	1.22722e+07	1.52654e+07	31.12	56.67	1.654e+07	1.27101e+07	1.18494e+07	7.35739e+06	1.499e+07	3.65348e+07	1.55459e+07	1.22256e+07	High	High	High	High	High
FALSE	High	Master Protein	Q99NB9	Splicing factor 3B subunit 1 [OS=Mus musculus]	0	70.517	21	16	133	16	1304	145.7	7.09	21.34	16	FALSE	cell organization and biogenesis;RNA metabolism OR transcription;other metabolic processes;developmental processes;other biological processes	nucleus;other cell component	nucleic acid binding activity;other molecular function	Pf08920		Sf3b1	Q99NB9; Q9CSK5		mRNA Splicing - Major Pathway; mRNA Splicing - Minor Pathway; B-WICH complex positively regulates rRNA expression		3	0	0.424	-1.24	0.90484	51	1.78771e+07	7.66182e+06	44.52	50.53	2.15129e+07	7.23395e+06	2.40579e+07	1.48558e+07	5.373e+06	1.09257e+07	1.46415e+07	5.25314e+06	High	High	High	High	High
FALSE	High	Master Protein	Q9DBA8	Probable imidazolonepropionase [OS=Mus musculus]	0	70.133	48	14	342	14	426	46.5	6.95	52.78	14	FALSE	other metabolic processes	other cell component	other molecular function	Pf01979	71761	Amdhd1	mmu:71761; Q7TPP5; Q811K3; Q8R230; Q9DBA8	ENSMUSG00000015890	Histidine catabolism		1	0	0.595	-0.75	0.78163	87.38	4.14645e+07	4.17425e+07	52.22	63.81	5.13742e+07	7.3531e+07	3.34663e+07	1.97851e+07	3.84517e+07	2.56567e+07	1.01898e+08	4.53149e+07	High	High	High	High	High
FALSE	High	Master Protein	Q61941	NAD(P) transhydrogenase, mitochondrial [OS=Mus musculus]	0	70.05	21	15	159	15	1086	113.8	7.64	25.11	15	FALSE	other metabolic processes;transport;other biological processes		other molecular function	Pf01262, Pf02233, Pf05222, Pf12769		Nnt	Q61941; Q9JK70		Citric acid cycle (TCA cycle)		1	0	0.349	-1.52	0.60973	75.28	1.13591e+08	3.72906e+07	55.68	24.67	1.91699e+08	1.18906e+08	1.08513e+08	3.66452e+07	4.28837e+07	2.27132e+07	3.78161e+07	3.67724e+07	High	High	High	High	High
FALSE	High	Master Protein	Q99MN9	Propionyl-CoA carboxylase beta chain, mitochondrial [OS=Mus musculus]	0	69.905	37	13	316	13	541	58.4	7.66	73.48	13	FALSE		mitochondrion;other cell component	other molecular function	Pf01039	66904	Pccb	mmu:66904; Q99MN9; Q9DBG2	ENSMUSG00000032527	Biotin transport and metabolism; Propionyl-CoA catabolism		2	0	0.652	-0.62	0.630038	63.17	2.90251e+07	1.12878e+08	46.43	25.86	3.58021e+07	2.3531e+07	4.92009e+07	1.62027e+07	9.83436e+07	8.6268e+07	1.29561e+08	1.52836e+08	High	High	High	High	High
FALSE	High	Master Protein	Q9D6F9	Tubulin beta-4A chain [OS=Mus musculus]	0	69.868	47	13	332	1	444	49.6	4.88	57.92	13	FALSE	cell cycle OR cell proliferation;cell organization and biogenesis;other biological processes	cytoskeleton;other cell component	cytoskeletal activity;other molecular function	Pf00091, Pf03953	22153	Tubb4a	mmu:22153; Q62364; Q80Y54; Q9D6F9	ENSMUSG00000062591	COPI-dependent Golgi-to-ER retrograde traffic; COPI-independent Golgi-to-ER retrograde traffic; Kinesins; MHC class II antigen presentation; COPI-mediated anterograde transport; Separation of Sister Chromatids; Anchoring of the basal body to the plasma membrane; PKR-mediated signaling; Resolution of Sister Chromatid Cohesion; Regulation of PLK1 Activity at G2/M Transition; Loss of Nlp from mitoti…	Exercise-induced circadian regulation	30	0																	n/a	n/a	High	High	n/a
FALSE	High	Master Protein	Q9QYG0	Protein NDRG2 [OS=Mus musculus]	0	69.756	44	12	423	12	371	40.8	5.4	75.06	12	FALSE	cell-cell signaling;cell cycle OR cell proliferation;developmental processes;signal transduction;other biological processes	ER/Golgi;nucleus;other cell component		Pf03096	29811	Ndrg2	mmu:29811; Q3TI48; Q3TY42; Q3U3T5; Q69ZN2; Q8C661; Q9QYG0	ENSMUSG00000004558			0	0	0.623	-0.68	0.703597	96.56	1.35012e+08	1.86847e+08	45.17	54.7	1.98476e+08	7.61364e+07	1.90638e+08	9.56176e+07	1.49264e+08	7.19905e+07	2.33892e+08	3.16066e+08	High	High	High	High	High
FALSE	High	Master Protein	P58281	Dynamin-like 120 kDa protein, mitochondrial [OS=Mus musculus]	0	69.616	27	16	163	16	960	111.3	7.55	24.03	16	FALSE	cell organization and biogenesis;other metabolic processes;stress response;transport;developmental processes;other biological processes	other membranes;cytosol;cytoskeleton;mitochondrion;nucleus;other cell component	cytoskeletal activity;other molecular function	Pf00350, Pf19434	74143	Opa1	A6H6Q3; mmu:74143; P58281; Q3ULA5; Q8BKU7; Q8BLL3; Q8BM08; Q8R3J7	ENSMUSG00000038084	Regulation of Apoptosis		1	0	0.464	-1.11	0.97533	106.03	8.86781e+06	8.87395e+06	47.51	19.79	1.48236e+07	5.71792e+06	1.30204e+07	6.0396e+06	8.47469e+06	1.13032e+07	9.29201e+06	7.02433e+06	High	High	High	High	High
FALSE	High	Master Protein	Q61830	Macrophage mannose receptor 1 [OS=Mus musculus]	0	69.332	20	17	149	17	1456	164.9	6.83	23.12	17	FALSE	stress response;transport;other biological processes	plasma membrane;other membranes;other cytoplasmic organelle;other cell component	other molecular function	Pf00040, Pf00059, Pf00652	17533	Mrc1	mmu:17533; Q61830; Q8C502	ENSMUSG00000026712	Cross-presentation of soluble exogenous antigens (endosomes)		1	0					2.49998e+07	882424	45.35	126.51	2.1219e+07	1.31399e+07	2.94544e+07	4.09381e+07	579380	42839.8	4.80049e+06	1.34397e+06	High	High	High	High	High
FALSE	High	Master Protein	Q8VC28	Aldo-keto reductase family 1 member C13 [OS=Mus musculus]	0	69.177	57	15	297	15	323	37	7.08	54.88	15	FALSE	other metabolic processes;other biological processes	cytosol	other molecular function	Pf00248	27384	Akr1c13	mmu:27384; Q8VC28; Q9D7R9; Q9R0M9	ENSMUSG00000021213			0	0	0.718	-0.48	0.452071	136.23	9.49958e+07	9.38673e+07	40.91	40.83	7.00273e+07	1.58214e+08	7.08878e+07	1.27303e+08	1.73577e+08	1.08724e+08	7.60565e+07	8.10407e+07	High	High	High	High	High
FALSE	High	Master Protein	P07759	Serine protease inhibitor A3K [OS=Mus musculus]	0	69.092	36	13	370	6	418	46.9	5.16	75.92	13	FALSE	other biological processes	non-structural extracellular	enzyme regulator activity	Pf00079	20714	Serpina3k	mmu:20714; P07759; Q62257; Q8VCH3; Q91W80; Q91X80				0	6	0.469	-1.09	0.982258	62.41	2.33997e+08	1.21371e+08	30.76	26.58	1.7916e+08	2.14376e+08	3.58141e+08	2.55413e+08	1.32565e+08	1.73595e+08	9.49705e+07	1.11123e+08	High	High	High	High	High
FALSE	High	Master Protein	P50431	Serine hydroxymethyltransferase, cytosolic [OS=Mus musculus]	0	68.779	41	15	326	14	478	52.6	6.95	68.57	15	FALSE	cell organization and biogenesis;other metabolic processes;other biological processes	cytosol;nucleus;other cell component	nucleic acid binding activity;other molecular function	Pf00464	20425	Shmt1	mmu:20425; P50431; Q64508; Q8R0X9	ENSMUSG00000020534	Metabolism of folate and pterines; Carnitine synthesis	One-carbon metabolism and related pathways; One-carbon metabolism; Glutathione and one-carbon metabolism	5	0	0.495	-1.02	0.979545	73.38	1.26396e+08	1.40614e+08	65.07	42.41	2.81655e+08	1.05785e+08	1.51024e+08	5.62344e+07	2.35284e+08	8.199e+07	1.38878e+08	1.42371e+08	High	High	High	High	High
FALSE	High	Master Protein	P80318	T-complex protein 1 subunit gamma [OS=Mus musculus]	0	68.73	41	15	257	15	545	60.6	6.7	52.14	15	FALSE	protein metabolism;other metabolic processes;transport;other biological processes	cytosol;cytoskeleton;other cell component	other molecular function	Pf00118	12462	Cct3	mmu:12462; P80318	ENSMUSG00000001416	Cooperation of PDCL (PhLP1) and TRiC/CCT in G-protein beta folding; Association of TriC/CCT with target proteins during biosynthesis		2	0	0.61	-0.71	0.740737	62.32	1.08049e+08	1.56243e+08	73.54	60.22	6.20447e+07	1.51759e+08	7.69284e+07	2.99077e+08	1.68713e+08	2.87364e+08	4.9386e+07	1.44695e+08	High	High	High	High	High
FALSE	High	Master Protein	P35700	Peroxiredoxin-1 [OS=Mus musculus]	0	68.281	82	14	314	12	199	22.2	8.12	68.83	14	FALSE	cell cycle OR cell proliferation;other metabolic processes;stress response;other biological processes	cytosol;mitochondrion;nucleus;other cytoplasmic organelle;other cell component	other molecular function	Pf00578, Pf10417	18477	Prdx1	mmu:18477; P35700; Q3UBV4; Q9CWI2	ENSMUSG00000028691	TP53 Regulates Metabolic Genes; Detoxification of Reactive Oxygen Species; NFE2L2 regulating anti-oxidant/detoxification enzymes	Oxidative stress and redox pathway	4	2	0.418	-1.26	0.883726	58.78	2.80889e+08	1.88411e+08	52.55	38.77	2.94259e+08	5.05603e+08	1.25532e+08	2.68127e+08	3.36482e+08	2.03711e+08	1.4838e+08	1.74261e+08	High	High	High	High	High
FALSE	High	Master Protein	P21981	Protein-glutamine gamma-glutamyltransferase 2 [OS=Mus musculus]	0	68.226	33	16	199	16	686	77	5.1	44.17	16	FALSE	cell-cell signaling;cell organization and biogenesis;protein metabolism;other metabolic processes;transport;developmental processes;signal transduction;other biological processes	non-structural extracellular;extracellular matrix;plasma membrane;other membranes;cytosol;mitochondrion;ER/Golgi;nucleus;other cell component	other molecular function	Pf00868, Pf00927, Pf01841	21817	Tgm2	mmu:21817; O88901; P21981; Q3TLV2; Q8C217; Q91VG9; Q9R1F7	ENSMUSG00000037820			0	0	0.263	-1.93	0.166738	53.01	2.40219e+07	5.50566e+06	23.23	5.59	2.39678e+07	2.4076e+07	2.50004e+07	1.4251e+07	5.31875e+06	5.9738e+06	5.67856e+06	5.33803e+06	High	High	High	High	High
FALSE	High	Master Protein	P80316	T-complex protein 1 subunit epsilon [OS=Mus musculus]	0	68.152	41	13	348	13	541	59.6	6.02	43.8	13	FALSE	protein metabolism;other metabolic processes;transport;other biological processes	cytosol;cytoskeleton;other cell component	cytoskeletal activity;nucleic acid binding activity;other molecular function	Pf00118		Cct5	mmu:12465; P80316; Q3TIE0; Q3U530; Q3UCU4; Q3UJK9; Q3UWA9; Q542K3; Q6ZQJ1	ENSMUSG00000022234	Cooperation of PDCL (PhLP1) and TRiC/CCT in G-protein beta folding; Association of TriC/CCT with target proteins during biosynthesis		2	0	0.64	-0.64	0.663115	61.37	5.29701e+07	5.21216e+07	50.49	56.47	3.25462e+07	6.76294e+07	4.14884e+07	1.00659e+08	5.82593e+07	2.35443e+07	1.00726e+08	4.66306e+07	High	High	High	High	High
FALSE	High	Master Protein	P13707	Glycerol-3-phosphate dehydrogenase [NAD(+)], cytoplasmic [OS=Mus musculus]	0	68.138	52	12	757	11	349	37.5	7.17	131.59	12	FALSE	other metabolic processes;other biological processes	cytosol;other cell component	other molecular function	Pf01210, Pf07479	14555	Gpd1	mmu:14555; P13707; Q3UVM3; Q5DTS5	ENSMUSG00000023019	Synthesis of PA	Triacylglyceride synthesis	2	2	0.765	-0.39	0.339723	79.07	2.1886e+08	3.49369e+08	15.64	13.5	2.31723e+08	1.83136e+08	2.63942e+08	2.06711e+08	3.36356e+08	3.62886e+08	4.32314e+08	3.21773e+08	High	High	High	High	High
FALSE	High	Master Protein	Q9QUR6	Prolyl endopeptidase [OS=Mus musculus]	0	68.048	33	16	189	16	710	80.7	5.73	30.53	16	FALSE	protein metabolism;other metabolic processes	cytosol;nucleus;other cell component	other molecular function	Pf00326, Pf02897	19072	Prep	mmu:19072; Q80YS1; Q9QUR6	ENSMUSG00000019849			0	0	0.422	-1.25	0.895059	53.9	1.35366e+07	1.13343e+07	16.79	81.71	1.30394e+07	1.42298e+07	1.40527e+07	9.62658e+06	3.03283e+07	2.49486e+07	5.14926e+06	4.68965e+06	High	High	High	High	High
FALSE	High	Master Protein	O08914	Fatty-acid amide hydrolase 1 [OS=Mus musculus]	0	67.978	36	14	275	14	579	63.2	7.87	60.75	14	FALSE	other metabolic processes;other biological processes	other membranes;ER/Golgi	other molecular function	Pf01425	14073	Faah	mmu:14073; O08914; Q922S0; Q9DBF5	ENSMUSG00000034171	Arachidonic acid metabolism		1	0					6.33318e+06	3.2717e+07	111.35	34.4	1.50952e+06	1.24002e+07	3.23455e+06	3.03963e+07	3.186e+07	1.96451e+07	4.7494e+07	3.35971e+07	High	High	High	High	High
FALSE	High	Master Protein	Q8VBT2	L-serine dehydratase/L-threonine deaminase [OS=Mus musculus]	0	67.412	54	11	346	11	327	34.6	7.12	67.5	11	FALSE	cell organization and biogenesis;other metabolic processes	cytosol;mitochondrion	other molecular function	Pf00291	231691	Sds	mmu:231691; Q8VBT2	ENSMUSG00000029597	Threonine catabolism		1	0	0.636	-0.65	0.671092	75.72	2.73988e+08	2.92664e+08	40.35	16.91	2.90772e+08	2.58173e+08	2.49162e+08	5.31994e+08	2.21159e+08	3.29752e+08	2.74227e+08	3.1234e+08	High	High	High	High	High
FALSE	High	Master Protein	Q921G7	Electron transfer flavoprotein-ubiquinone oxidoreductase, mitochondrial [OS=Mus musculus]	0	67.17	35	14	264	14	616	68	7.58	48.76	14	FALSE	other metabolic processes;stress response	other membranes;mitochondrion	other molecular function	Pf01946, Pf05187, Pf21162	66841	Etfdh	mmu:66841; Q3U7K2; Q8BK82; Q921G7; Q9DCT9	ENSMUSG00000027809	Respiratory electron transport		1	0	0.641	-0.64	0.660151	57.23	9.93319e+07	2.23804e+08	30.15	22.65	8.82989e+07	1.49536e+08	7.67268e+07	1.11744e+08	2.5645e+08	2.25795e+08	1.43799e+08	2.2183e+08	High	High	High	High	High
FALSE	High	Master Protein	P67778	Prohibitin 1 [OS=Mus musculus]	0	67.146	69	14	679	14	272	29.8	5.76	112.79	14	FALSE	cell organization and biogenesis;DNA metabolism;other metabolic processes;stress response;signal transduction;other biological processes	plasma membrane;other membranes;mitochondrion;nucleus;other cytoplasmic organelle;other cell component	signal transduction activity or receptor binding;other molecular function	Pf01145	18673	Phb1	mmu:18673; P24142; P67778; Q3UB75; Q5SQG4	ENSMUSG00000038845	RAF activation; Processing of SMDT1		2	0	0.483	-1.05	0.992194	76.81	7.12293e+07	1.04434e+08	73.4	29.41	3.90949e+07	1.29777e+08	3.53628e+07	1.7776e+08	9.40533e+07	1.55944e+08	8.08666e+07	1.15961e+08	High	High	High	High	High
FALSE	High	Master Protein	Q80XL6	Acyl-CoA dehydrogenase family member 11 [OS=Mus musculus]	0	67.09	39	15	147	15	779	87.3	8.43	22.76	15	FALSE	other metabolic processes	other membranes;mitochondrion;nucleus;other cytoplasmic organelle;other cell component	other molecular function	Pf00441, Pf01636, Pf02770, Pf02771	102632	Acad11	mmu:102632; Q80XL6; Q8BK19		Mitochondrial Fatty Acid Beta-Oxidation		1	0	0.275	-1.86	0.214272	112.53	7.4406e+07	3.10975e+07	55.5	55.57	1.3386e+08	4.84254e+07	1.14325e+08	4.05046e+07	4.10056e+07	8.69463e+06	2.35835e+07	4.3081e+07	High	High	High	High	High
FALSE	High	Master Protein	Q8BI84	Transport and Golgi organization protein 1 homolog [OS=Mus musculus]	0	66.998	16	18	171	18	1930	213.5	4.75	31	18	FALSE	cell organization and biogenesis;stress response;transport;developmental processes;other biological processes	other membranes;ER/Golgi;other cell component	other molecular function	Pf07653	338366	Mia3	A0JLX8; mmu:338366; Q3UFI9; Q571D7; Q8BI84; Q8BJE9; Q8BL31; Q8C5B9		Regulation of Insulin-like Growth Factor (IGF) transport and uptake by Insulin-like Growth Factor Binding Proteins (IGFBPs); Post-translational protein phosphorylation; Cargo concentration in the ER		3	0	0.437	-1.19	0.927657	51.98	1.08427e+07	4.46088e+06	34.6	17.62	1.18773e+07	9.8982e+06	1.35189e+07	5.38013e+06	3.22172e+06	4.92765e+06	4.25269e+06	4.67927e+06	High	High	High	High	High
FALSE	High	Master Protein	Q9EQH2	Endoplasmic reticulum aminopeptidase 1 [OS=Mus musculus]	0	66.988	22	17	147	17	930	106.5	6.2	33.5	17	FALSE	protein metabolism;other metabolic processes;other biological processes	non-structural extracellular;other membranes;ER/Golgi;other cell component	signal transduction activity or receptor binding;other molecular function	Pf01433, Pf11838, Pf17900	80898	Erap1	mmu:80898; Q6GTP5; Q9EQH2; Q9ET63	ENSMUSG00000021583	Antigen Presentation: Folding, assembly and peptide loading of class I MHC		1	0	0.492	-1.02	0.981231	52.69	1.77316e+07	1.6976e+07	29.66	13.69	2.30171e+07	1.61152e+07	1.95101e+07	1.09075e+07	1.81317e+07	1.95203e+07	1.58939e+07	1.42921e+07	High	High	High	High	High
FALSE	High	Master Protein	P15105	Glutamine synthetase [OS=Mus musculus]	0	66.945	32	10	428	10	373	42.1	7.08	93.88	10	FALSE	cell cycle OR cell proliferation;protein metabolism;other metabolic processes;stress response;developmental processes;other biological processes	plasma membrane;other membranes;cytosol;ER/Golgi;other cell component	other molecular function	Pf00120, Pf03951	14645	Glul	mmu:14645; P15105; Q3TRK7; Q64432; Q91VC6	ENSMUSG00000026473	Glutamate and glutamine metabolism; Astrocytic Glutamate-Glutamine Uptake And Metabolism		2	0	0.476	-1.07	0.991261	49.21	8.03351e+08	3.67395e+08	30.76	21.7	1.0095e+09	5.23788e+08	9.91385e+08	6.50981e+08	2.38408e+08	3.70222e+08	3.64591e+08	4.12672e+08	High	High	High	High	High
FALSE	High	Master Protein	Q9DCW4	Electron transfer flavoprotein subunit beta [OS=Mus musculus]	0	66.766	51	13	347	13	255	27.6	8.1	90.04	13	FALSE	other metabolic processes	mitochondrion;other cell component	other molecular function	Pf01012	110826	Etfb	mmu:110826; Q810V3; Q9DCW4	ENSMUSG00000004610	Respiratory electron transport; Protein methylation		2	0	0.463	-1.11	0.973604	70.76	9.39462e+07	3.91803e+07	23.14	20.1	9.83462e+07	1.08946e+08	8.9743e+07	6.07194e+07	2.84264e+07	4.72011e+07	3.8337e+07	4.00422e+07	High	High	High	High	High
FALSE	High	Master Protein	P68040	Small ribosomal subunit protein RACK1 [OS=Mus musculus]	0	66.548	64	12	572	12	317	35.1	7.69	95.8	12	FALSE	cell cycle OR cell proliferation;protein metabolism;other metabolic processes;developmental processes;signal transduction;other biological processes	plasma membrane;cytosol;mitochondrion;translational apparatus;nucleus;other cell component	signal transduction activity or receptor binding;enzyme regulator activity;translation activity;other molecular function	Pf00400	14694	Rack1	mmu:14694; P25388; P68040; P99049; Q3THP0; Q3THY7; Q3TKQ0; Q3TW88; Q5NCC5; Q5NCC6; Q9CSQ0; Q9ERM6	ENSMUSG00000020372	Regulation of TNFR1 signaling; TNFR1-induced NF-kappa-B signaling pathway; TNFR1-mediated ceramide production	IL-3 signaling pathway; IL-2 signaling pathway	5	0	0.364	-1.46	0.679469	59.31	2.87238e+08	5.09582e+07	60.37	20.71	4.34077e+08	1.90072e+08	4.44932e+08	9.52947e+07	5.34593e+07	3.28156e+07	4.8775e+07	5.32392e+07	High	High	High	High	High
FALSE	High	Master Protein	Q3TLP5	Enoyl-CoA hydratase domain-containing protein 2, mitochondrial [OS=Mus musculus]	0	66.476	59	12	244	12	296	31.8	8.72	52.19	12	FALSE	other metabolic processes	mitochondrion	other molecular function	Pf00378	52430	Echdc2	A2APS6; mmu:52430; Q3TKJ7; Q3TLP5; Q3TV08; Q3U553; Q8R3K4; Q9DBD3	ENSMUSG00000028601		Fatty acid biosynthesis	1	0	0.512	-0.97	0.952834	75.5	2.46197e+08	1.82686e+08	47.87	49.48	2.88313e+08	1.15093e+08	4.02097e+08	2.10234e+08	1.8175e+08	4.16703e+08	1.83627e+08	1.74858e+08	High	High	High	High	High
FALSE	High	Master Protein	P27046	Alpha-mannosidase 2 [OS=Mus musculus]	0	66.114	24	17	116	17	1150	131.5	8.03	22.3	17	FALSE	cell organization and biogenesis;protein metabolism;other metabolic processes;developmental processes;other biological processes	non-structural extracellular;other membranes;ER/Golgi	other molecular function	Pf01074, Pf07748, Pf09261	17158	Man2a1	B9EHS6; mmu:17158; P27046	ENSMUSG00000024085	Reactions specific to the complex N-glycan synthesis pathway		1	0	0.572	-0.81	0.819124	63	3.29236e+06	5.0111e+06	46.3	55.86	3.32055e+06	3.67383e+06	3.2644e+06	868963	5.992e+06	1.21839e+06	7.18433e+06	4.19078e+06	High	High	High	High	High
FALSE	High	Master Protein	Q9Z2X1	Heterogeneous nuclear ribonucleoprotein F [OS=Mus musculus]	0	66.003	41	10	360	9	415	45.7	5.49	69.07	10	FALSE	RNA metabolism OR transcription;other metabolic processes;other biological processes	cytosol;nucleus;other cell component	nucleic acid binding activity;other molecular function	Pf00076, Pf08080	98758	Hnrnpf	mmu:98758; Q5FWK2; Q8BVU8; Q8K2U9; Q8R0E7; Q9Z2X1	ENSMUSG00000042079	mRNA Splicing - Major Pathway; Processing of Capped Intron-Containing Pre-mRNA	Mecp2 and associated Rett syndrome; mRNA processing	4	0	0.471	-1.09	0.983609	66.19	1.00804e+08	1.87549e+07	25.3	33.93	7.3046e+07	9.23043e+07	1.10086e+08	1.33831e+08	2.10922e+07	3.01235e+07	1.43106e+07	1.66766e+07	High	High	High	High	High
FALSE	High	Master Protein	Q91YQ5	Dolichyl-diphosphooligosaccharide--protein glycosyltransferase subunit 1 [OS=Mus musculus]	0	65.973	40	14	167	14	608	68.5	6.46	33.76	14	FALSE	protein metabolism;other metabolic processes	other membranes;cytosol;ER/Golgi;other cell component		Pf04597	103963	Rpn1	mmu:103963; Q3U985; Q91YQ5	ENSMUSG00000030062		Proteasome degradation	1	0	0.453	-1.14	0.958116	93.71	6.87604e+07	1.88125e+07	39.63	93.79	7.42255e+07	7.74808e+07	6.36977e+07	2.55303e+07	7.95813e+07	2.03097e+07	1.51211e+07	1.74256e+07	High	High	High	High	High
FALSE	High	Master Protein	Q9Z2I8	Succinate--CoA ligase [GDP-forming] subunit beta, mitochondrial [OS=Mus musculus]	0	65.95	46	13	345	13	433	46.8	7.02	72.86	13	FALSE	other metabolic processes	plasma membrane;other membranes;mitochondrion;other cell component	other molecular function	Pf00549, Pf08442	20917	Suclg2	mmu:20917; Q3T9B8; Q3TJQ5; Q3TK63; Q66JT3; Q7TMY3; Q80VV1; Q8K2K9; Q9Z2I8	ENSMUSG00000061838	Citric acid cycle (TCA cycle)	TCA cycle	2	0	0.472	-1.08	0.986966	57.07	1.18754e+08	3.47999e+08	32.84	13.21	1.05031e+08	1.73482e+08	7.94004e+07	1.3427e+08	2.907e+08	3.87514e+08	3.75592e+08	3.22434e+08	High	High	High	High	High
FALSE	High	Master Protein	Q8BFR5	Elongation factor Tu, mitochondrial [OS=Mus musculus]	0	65.936	44	15	252	15	452	49.5	7.56	59.37	15	FALSE	protein metabolism;other metabolic processes;other biological processes	mitochondrion;other cell component	nucleic acid binding activity;other molecular function	Pf00009, Pf03143, Pf03144	233870	Tufm	mmu:233870; Q497E7; Q6P919; Q8BFR5	ENSMUSG00000073838			0	0	0.397	-1.33	0.818992	57.83	2.95118e+07	8.78185e+06	39.39	17.78	3.24167e+07	3.45315e+07	2.68673e+07	1.15526e+07	8.4955e+06	6.36537e+06	9.07786e+06	9.87763e+06	High	High	High	High	High
FALSE	High	Master Protein	Q9Z0X1	Apoptosis-inducing factor 1, mitochondrial [OS=Mus musculus]	0	65.896	36	15	277	15	612	66.7	9.17	44.83	15	FALSE	cell organization and biogenesis;other metabolic processes;stress response;transport;developmental processes;signal transduction;other biological processes	other membranes;cytosol;mitochondrion;nucleus;other cell component	nucleic acid binding activity;other molecular function	Pf07992, Pf14721	26926	Aifm1	mmu:26926; Q1L6K5; Q9Z0X1	ENSMUSG00000036932		Apoptosis modulation by HSP70	1	0	0.512	-0.96	0.952834	82.95	2.70191e+07	1.47391e+07	38.38	17.16	3.30396e+07	2.39466e+07	3.04857e+07	1.1728e+07	1.25951e+07	1.3197e+07	1.79778e+07	1.64613e+07	High	High	High	High	High
FALSE	High	Master Protein	Q60930	Voltage-dependent anion-selective channel protein 2 [OS=Mus musculus]	0	65.798	55	11	269	11	295	31.7	7.49	42.94	11	FALSE	cell organization and biogenesis;transport;signal transduction;other biological processes	other membranes;cytoskeleton;mitochondrion;ER/Golgi;other cell component	transporter activity;other molecular function	Pf01459	22334	Vdac2	mmu:22334; Q60930; Q78MH6; Q99L98	ENSMUSG00000021771	Ub-specific processing proteases		1	0	0.352	-1.51	0.624695	55.13	5.67828e+07	3.88306e+07	18.48	36.39	6.31522e+07	5.19364e+07	6.20814e+07	4.15607e+07	3.21306e+07	1.99085e+07	4.80857e+07	4.69277e+07	High	High	High	High	High
FALSE	High	Master Protein	Q9DBE0	Cysteine sulfinic acid decarboxylase [OS=Mus musculus]	0	65.778	40	13	278	13	493	55.1	6.61	48.27	13	FALSE	other metabolic processes	other cell component	other molecular function	Pf00282	246277	Csad	mmu:246277; Q8K566; Q9DBE0	ENSMUSG00000023044		One-carbon metabolism and related pathways; mRNA processing	2	0	0.293	-1.77	0.296824	71.2	1.41689e+08	5.96668e+07	36.98	61.12	9.39253e+07	1.92719e+08	1.0458e+08	1.91965e+08	1.3342e+08	5.94105e+07	3.1949e+07	5.99241e+07	High	High	High	High	High
FALSE	High	Master Protein	Q61694	NADPH-dependent 3-keto-steroid reductase Hsd3b5 [OS=Mus musculus]	0	65.746	45	12	238	10	373	41.9	9.01	52.96	12	FALSE	other metabolic processes;developmental processes;other biological processes	other membranes;mitochondrion;ER/Golgi;nucleus;other cell component	other molecular function	Pf01073	15496	Hsd3b5	mmu:15496; Q61694; Q91X27	ENSMUSG00000038092	Androgen biosynthesis; Mineralocorticoid biosynthesis; Glucocorticoid biosynthesis	Steroid biosynthesis	4	0	0.474	-1.08	0.988639	80.07	1.32532e+08	6.69426e+07	15.89	46.07	1.48413e+08	1.18351e+08	1.48793e+08	1.08205e+08	1.18055e+08	8.43186e+07	5.31473e+07	4.17998e+07	High	High	High	High	High
FALSE	High	Master Protein	Q8R146	Acylamino-acid-releasing enzyme [OS=Mus musculus]	0	65.711	42	15	164	15	732	81.5	5.59	33.33	15	FALSE	protein metabolism;other metabolic processes	other membranes;cytosol;nucleus	other molecular function	Pf00326, Pf19283	235606	Apeh	G3X9I2; mmu:235606; Q8K029; Q8R0M9; Q8R146	ENSMUSG00000032590	Neutrophil degranulation; Eukaryotic Translation Termination		2	0	0.444	-1.17	0.94477	50.62	3.4171e+07	1.4182e+07	38.9	82.31	5.24728e+07	2.48796e+07	4.69276e+07	2.48821e+07	3.71291e+07	2.37058e+07	4.0366e+06	8.48434e+06	High	High	High	High	High
FALSE	High	Master Protein	Q9JKF1	Ras GTPase-activating-like protein IQGAP1 [OS=Mus musculus]	0	65.655	22	19	97	19	1657	188.6	6.48	12.83	19	FALSE	cell cycle OR cell proliferation;cell organization and biogenesis;developmental processes;signal transduction;other biological processes	plasma membrane;other membranes;cytoskeleton;nucleus;other cell component	enzyme regulator activity;cytoskeletal activity;other molecular function	Pf00307, Pf00612, Pf00616, Pf03836	29875	Iqgap1	G3UW45; mmu:29875; Q9JKF1	ENSMUSG00000030536	Neutrophil degranulation; RHOA GTPase cycle; RAC1 GTPase cycle; MAP2K and MAPK activation; RHOQ GTPase cycle; RHOC GTPase cycle; RHO GTPases activate IQGAPs; RHOU GTPase cycle; RAC2 GTPase cycle; RHOV GTPase cycle; Nephrin family interactions	G13 signaling pathway; Regulation of actin cytoskeleton	13	0	100	6.64	3.33395e-17			123667		15.09					96039.3	135275	115527	132380	High	High	High	High	High
FALSE	High	Master Protein	Q9QXD1	Peroxisomal acyl-coenzyme A oxidase 2 [OS=Mus musculus]	0	65.587	26	14	147	14	681	76.8	7.46	37.88	14	FALSE	other metabolic processes;other biological processes	cytosol;other cytoplasmic organelle;other cell component	other molecular function	Pf01756, Pf14749	93732	Acox2	mmu:93732; Q8VCB0; Q9QXD1	ENSMUSG00000021751	Peroxisomal protein import; Synthesis of bile acids and bile salts via 7alpha-hydroxycholesterol; Beta-oxidation of pristanoyl-CoA	PPAR signaling pathway; Eicosanoid metabolism via cyclooxygenases (COX)	5	0	0.532	-0.91	0.925423	63.49	2.21332e+07	3.15259e+07	37.57	56.18	2.8411e+07	2.00022e+07	2.44913e+07	1.0271e+07	5.18417e+07	1.1957e+07	4.31763e+07	2.30192e+07	High	High	High	High	High
FALSE	High	Master Protein	O88428	Bifunctional 3'-phosphoadenosine 5'-phosphosulfate synthase 2 [OS=Mus musculus]	0	65.494	45	15	284	13	621	70.3	7.58	57.16	15	FALSE	other metabolic processes;stress response;developmental processes	cytosol	kinase activity;other molecular function	Pf01583, Pf01747, Pf14306	23972	Papss2	mmu:23972; O88428; Q5BKP4; Q9Z274	ENSMUSG00000024899	Transport and synthesis of PAPS	Purine metabolism	2	0	0.358	-1.48	0.651647	78.16	4.08037e+06	9.31061e+07	19.88	37.48	3.92381e+06	4.44919e+06	4.24317e+06	2.74103e+06	8.42936e+07	3.8605e+07	1.0284e+08	1.06105e+08	High	High	High	High	High
FALSE	High	Master Protein	P97872	Flavin-containing monooxygenase 5 [OS=Mus musculus]	0	65.358	31	13	432	13	533	60	8.73	67.13	13	FALSE	other metabolic processes;other biological processes	other membranes;cytosol;ER/Golgi	other molecular function	Pf00743	14263	Fmo5	mmu:14263; P97872; Q8R1W6	ENSMUSG00000028088		Metapathway biotransformation	1	0	0.467	-1.1	0.979654	52.56	1.73463e+08	7.41343e+07	29.51	10.69	2.01746e+08	1.72594e+08	1.74336e+08	9.21803e+07	8.96428e+07	7.15815e+07	7.39777e+07	7.42913e+07	High	High	High	High	High
FALSE	High	Master Protein	Q61879	Myosin-10 [OS=Mus musculus]	0	65.086	15	18	113	13	1976	228.9	5.54	17.19	18	FALSE	cell adhesion;cell cycle OR cell proliferation;cell organization and biogenesis;stress response;transport;developmental processes;other biological processes	plasma membrane;other membranes;cytosol;cytoskeleton;other cell component	cytoskeletal activity;nucleic acid binding activity;other molecular function	Pf00063, Pf00612, Pf01576, Pf02736	77579	Myh10	mmu:77579; Q5SV63; Q61879	ENSMUSG00000020900	RHO GTPases activate PAKs	Regulation of actin cytoskeleton	2	0																	High	High	High	High	High
FALSE	High	Master Protein	Q8BWY3	Eukaryotic peptide chain release factor subunit 1 [OS=Mus musculus]	0	64.907	38	14	137	14	437	49	5.71	22.78	14	FALSE	cell organization and biogenesis;protein metabolism;RNA metabolism OR transcription;other metabolic processes;other biological processes	cytosol;translational apparatus;other cell component	enzyme regulator activity;nucleic acid binding activity;other molecular function	Pf03463, Pf03464, Pf03465	225363	Etf1	mmu:225363; Q3TPZ6; Q8BWY3; Q91VH9	ENSMUSG00000024360	Nonsense Mediated Decay (NMD) independent of the Exon Junction Complex (EJC); Nonsense Mediated Decay (NMD) enhanced by the Exon Junction Complex (EJC); Protein hydroxylation; Eukaryotic Translation Termination	Translation factors	5	0	0.356	-1.49	0.640262	47.53	1.9237e+07	3.68653e+06	46.56	43.37	2.75014e+07	1.34562e+07	3.25319e+07	1.26158e+07	7.48966e+06	3.82963e+06	3.32197e+06	3.54878e+06	High	High	High	High	High
FALSE	High	Master Protein	P21614	Vitamin D-binding protein [OS=Mus musculus]	0	64.531	36	12	233	12	476	53.6	5.5	49.34	12	FALSE	other metabolic processes;transport	non-structural extracellular;other cell component	transporter activity;cytoskeletal activity;other molecular function	Pf00273, Pf09164	14473	Gc	mmu:14473; P21614; Q7TS97; Q91XG1; Q9CY31	ENSMUSG00000035540	Vitamin D (calciferol) metabolism		1	0	0.641	-0.64	0.661454	62.09	1.06593e+08	9.04906e+07	37.91	35.11	1.22626e+08	8.64723e+07	1.87843e+08	9.26561e+07	7.55619e+07	6.6757e+07	1.42575e+08	1.08369e+08	High	High	High	High	High
FALSE	High	Master Protein	Q2TPA8	Hydroxysteroid dehydrogenase-like protein 2 [OS=Mus musculus]	0	64.477	51	14	264	14	490	54.2	6.74	35.2	14	FALSE		other cytoplasmic organelle	other molecular function	Pf00106, Pf02036	72479	Hsdl2	mmu:72479; Q2TPA8; Q3ULY5; Q3UVZ3; Q8C3H3; Q99LV2	ENSMUSG00000028383			0	0	0.606	-0.72	0.747693	67.05	4.03158e+07	4.67611e+07	50.01	39.65	5.08521e+07	3.19626e+07	7.86147e+07	2.65784e+07	4.06325e+07	2.22784e+07	6.35827e+07	5.3814e+07	High	High	High	High	High
FALSE	High	Master Protein	Q8VCU1	Carboxylesterase 3B [OS=Mus musculus]	0	64.323	32	11	452	5	571	63.3	5.92	91.99	11	FALSE		ER/Golgi	other molecular function	Pf00135	13909	Ces3b	G5E8G7; G5E8K9; mmu:13909; Q8VCU1; Q91XD5	ENSMUSG00000062181			0	0	0.701	-0.51	0.497132	54.54	192533	2.61547e+07	28.77	54.59	192012	193056	220174	103235	4.03045e+07	1.18746e+07	3.98111e+07	1.71829e+07	High	High	High	High	High
FALSE	High	Master Protein	P29758	Ornithine aminotransferase, mitochondrial [OS=Mus musculus]	0	64.272	37	14	402	14	439	48.3	6.62	75.77	14	FALSE	other metabolic processes	mitochondrion;nucleus;other cell component	other molecular function	Pf00202	18242	Oat	mmu:18242; P29758	ENSMUSG00000030934	Glutamate and glutamine metabolism		1	0	0.623	-0.68	0.703015	57.32	2.75031e+08	2.17235e+08	54.04	26.12	2.18481e+08	3.46218e+08	1.58307e+08	5.45937e+08	2.38975e+08	2.54341e+08	1.33886e+08	1.97473e+08	High	High	High	High	High
FALSE	High	Master Protein	Q9CZN7	Serine hydroxymethyltransferase, mitochondrial [OS=Mus musculus]	0	64.118	37	15	381	14	504	55.7	8.47	84.02	15	FALSE	cell organization and biogenesis;protein metabolism;other metabolic processes;stress response;other biological processes	cytosol;cytoskeleton;mitochondrion;nucleus;other cell component	nucleic acid binding activity;other molecular function	Pf00464	108037	Shmt2	mmu:108037; Q3TFD0; Q99K87; Q9CZN7	ENSMUSG00000025403	RHOG GTPase cycle; Metabolism of folate and pterines	One-carbon metabolism and related pathways; One-carbon metabolism; Glutathione and one-carbon metabolism	5	0	0.429	-1.22	0.916918	84.04	1.00003e+08	5.93192e+07	6.58	54.03	9.74197e+07	1.1145e+08	1.02654e+08	9.70195e+07	9.42717e+07	7.8206e+07	2.23562e+07	4.49935e+07	High	High	High	High	High
FALSE	High	Master Protein	Q9Z2I9	Succinate--CoA ligase [ADP-forming] subunit beta, mitochondrial [OS=Mus musculus]	0	64.094	38	14	284	14	463	50.1	7.01	52.04	14	FALSE	other metabolic processes	other cell component	other molecular function	Pf00549, Pf08442	20916	Sucla2	mmu:20916; Q3TVH1; Q8BGS6; Q9Z2I9	ENSMUSG00000022110	Citric acid cycle (TCA cycle)	TCA cycle	2	0	0.49	-1.03	0.982258	62.44	3.03171e+07	7.32937e+07	25.56	45.34	3.42001e+07	2.89195e+07	3.17823e+07	1.78817e+07	74821398	1.56061e+08	6.90906e+07	7.17973e+07	High	High	High	High	High
FALSE	High	Master Protein	P28474	Alcohol dehydrogenase class-3 [OS=Mus musculus]	0	64.061	41	9	460	9	374	39.5	7.25	73.09	9	FALSE	protein metabolism;other metabolic processes;stress response;other biological processes	cytosol;mitochondrion	other molecular function	Pf00107, Pf08240	11532	Adh5	mmu:11532; P28474; Q3TW83; Q8C662	ENSMUSG00000028138	Ethanol oxidation		1	0	0.634	-0.66	0.673529	131.71	7.61208e+07	3.81214e+08	48.22	34.99	9.19243e+07	6.25279e+07	1.58999e+08	6.30342e+07	4.49406e+08	1.96841e+08	4.66749e+08	3.23369e+08	High	High	High	High	High
FALSE	High	Master Protein	Q8VE09	Tetratricopeptide repeat protein 39C [OS=Mus musculus]	0	64.056	42	14	180	14	580	65.4	6.87	27.34	14	FALSE	cell cycle OR cell proliferation;cell organization and biogenesis;developmental processes			Pf10300	72747	Ttc39c	mmu:72747; Q8VE09; Q9CYV6				0	0	0.58	-0.79	0.817751	57.51	1.00731e+07	1.26425e+07	41.49	24.83	6.19247e+06	1.67182e+07	8.89324e+06	1.14094e+07	1.39475e+07	1.77485e+07	1.14597e+07	1.02374e+07	High	High	High	High	High
FALSE	High	Master Protein	Q9CQ62	2,4-dienoyl-CoA reductase [(3E)-enoyl-CoA-producing], mitochondrial [OS=Mus musculus]	0	64.002	50	12	405	12	335	36.2	8.95	66.17	12	FALSE	other metabolic processes;other biological processes	cytosol;nucleus;other cell component	other molecular function	Pf13561	67460	Decr1	mmu:67460; Q9CQ62; Q9DCI7	ENSMUSG00000028223	mitochondrial fatty acid beta-oxidation of unsaturated fatty acids	Fatty acid beta-oxidation; Fatty acid biosynthesis	3	0	0.526	-0.93	0.928716	68.25	1.79658e+08	1.1897e+08	21.73	53.59	2.23709e+08	1.53187e+08	2.10703e+08	1.45046e+08	2.57077e+08	1.40476e+08	8.39825e+07	1.00756e+08	High	High	High	High	High
FALSE	High	Master Protein	Q9D0R2	Threonine--tRNA ligase 1, cytoplasmic [OS=Mus musculus]	0	63.937	30	13	151	12	722	83.3	7.36	36.86	13	FALSE	protein metabolism;RNA metabolism OR transcription;other metabolic processes	other cell component	other molecular function	Pf00587, Pf02824, Pf03129, Pf07973	110960	Tars1	mmu:110960; Q3TL42; Q7TMQ2; Q8BMI6; Q9CX03; Q9D0R2	ENSMUSG00000022241			0	1					1.14417e+07	4.10118e+07	30.38	65.16	1.35863e+07	9.63556e+06	1.46664e+07	7.30045e+06	29055716	1.24454e+07	7.63478e+07	5.78877e+07	High	High	High	High	High
FALSE	High	Master Protein	Q8BWQ1	UDP-glucuronosyltransferase 2A3 [OS=Mus musculus]	0	63.49	37	14	337	13	534	61.1	7.93	69.28	14	FALSE	other metabolic processes	other membranes	other molecular function	Pf00201	72094	Ugt2a3	mmu:72094; Q8BWQ1; Q8R129; Q9D811	ENSMUSG00000035780		Glucuronidation; Metapathway biotransformation	2	0	0.901	-0.15	0.13995	101.24	1.28225e+08	1.6149e+08	24.68	56.11	1.16235e+08	1.25948e+08	1.30543e+08	1.93022e+08	2.26411e+08	2.24657e+08	5.00138e+07	1.16084e+08	High	High	High	High	High
FALSE	High	Master Protein	Q64737	Trifunctional purine biosynthetic protein adenosine-3 [OS=Mus musculus]	0	63.422	26	16	142	16	1010	107.4	6.68	23.94	16	FALSE	other metabolic processes;developmental processes;other biological processes	cytosol	other molecular function	Pf00551, Pf00586, Pf01071, Pf02769, Pf02843, Pf02844	14450	Gart	mmu:14450; Q3TGI3; Q64737; Q6NS48	ENSMUSG00000022962	Purine ribonucleoside monophosphate biosynthesis	Purine metabolism; One-carbon metabolism	3	0					4.57734e+06	2.11856e+07	30.7	43.58	4.09495e+06	5.11655e+06	7.0307e+06	3.58604e+06	7.77971e+06	2.2713e+07	2.78313e+07	1.9761e+07	High	High	High	High	High
FALSE	High	Master Protein	Q9D826	Peroxisomal sarcosine oxidase [OS=Mus musculus]	0	63.382	44	12	182	12	390	43.8	7.55	42.79	12	FALSE	other metabolic processes	other cytoplasmic organelle	other molecular function	Pf01266	19193	Pipox	mmu:19193; O55223; Q9D826	ENSMUSG00000017453	Peroxisomal protein import; Lysine catabolism		2	0	0.42	-1.25	0.891015	69.42	2.90525e+07	1.66807e+07	40.54	88.51	2.34711e+07	4.9267e+07	2.06295e+07	3.59611e+07	6.37803e+07	1.52031e+07	1.26084e+07	1.83019e+07	High	High	High	High	High
FALSE	High	Master Protein	Q3UPL0	Protein transport protein Sec31A [OS=Mus musculus]	0	63.333	19	13	213	13	1230	133.5	6.76	35.62	13	FALSE	cell organization and biogenesis;transport;other biological processes	other membranes;cytosol;ER/Golgi;other cytoplasmic organelle;other cell component	other molecular function	Pf12931	69162	Sec31a	mmu:69162; Q3UPL0; Q3UYH3; Q6IQZ3; Q7TQJ7; Q811J4	ENSMUSG00000035325	MHC class II antigen presentation; Antigen Presentation: Folding, assembly and peptide loading of class I MHC; COPII-mediated vesicle transport		3	0	0.451	-1.15	0.954411	48.65	1.74626e+07	1.09152e+07	25.89	60.82	1.8132e+07	1.6818e+07	2.56729e+07	1.44206e+07	2.48368e+07	6.32794e+06	9.62277e+06	1.23812e+07	High	High	High	High	High
FALSE	High	Master Protein	Q6NZJ6	Eukaryotic translation initiation factor 4 gamma 1 [OS=Mus musculus]	0	63.32	13	15	152	14	1600	176	5.4	35.86	15	FALSE	protein metabolism;other metabolic processes;stress response;developmental processes;other biological processes	cytosol;translational apparatus;nucleus;other cell component	nucleic acid binding activity;other molecular function	Pf02020, Pf02847, Pf02854	208643	Eif4g1	mmu:208643; Q6NZJ6; Q6NZN8; Q8BW99	ENSMUSG00000045983	AUF1 (hnRNP D0) binds and destabilizes mRNA; L13a-mediated translational silencing of Ceruloplasmin expression; GTP hydrolysis and joining of the 60S ribosomal subunit; Nonsense Mediated Decay (NMD) independent of the Exon Junction Complex (EJC); Nonsense Mediated Decay (NMD) enhanced by the Exon Junction Complex (EJC); Translation initiation complex formation; Ribosomal scanning and start codon …	Translation factors	12	0	0.379	-1.4	0.744898	77.32	1.44123e+07	8.24598e+06	52.97	42.66	1.91788e+07	1.08305e+07	2.62197e+07	7.49269e+06	1.57075e+07	6.74048e+06	9.78347e+06	6.95011e+06	High	High	High	High	High
FALSE	High	Master Protein	Q9CZ13	Cytochrome b-c1 complex subunit 1, mitochondrial [OS=Mus musculus]	0	63.205	38	10	664	10	480	52.8	6.21	99.37	10	FALSE	cell organization and biogenesis;other metabolic processes;other biological processes	other membranes;mitochondrion	other molecular function	Pf00675, Pf05193	22273	Uqcrc1	mmu:22273; Q3TV75; Q9CWL6; Q9CZ13	ENSMUSG00000025651	Respiratory electron transport	Electron transport chain	2	0	0.391	-1.35	0.798599	76.26	1.32491e+08	4.12016e+07	15.2	25.39	1.18855e+08	1.47691e+08	1.15017e+08	1.5579e+08	6.32795e+07	3.8184e+07	4.25258e+07	3.99186e+07	High	High	High	High	High
FALSE	High	Master Protein	E9Q5K4	Cytochrome P450 2C44 [OS=Mus musculus]	0	63.177	39	12	273	12	494	56.4	8.47	59.17	12	FALSE	other metabolic processes	other membranes;ER/Golgi;other cell component	other molecular function	Pf00067	226143	Cyp2c23	E9Q5K4; mmu:226143; Q6IEF7; Q8BWN7; Q8QZW4	ENSMUSG00000025197		Eicosanoid metabolism via cytochrome P450 monooxygenases	1	0					476792	2.34973e+07	45.47	99.86	559201	496605	457769	138361	2.75791e+07	8.84139e+06	9.05948e+07	2.00197e+07	High	High	High	High	High
FALSE	High	Master Protein	Q3UEG6	Alanine--glyoxylate aminotransferase 2, mitochondrial [OS=Mus musculus]	0	63.13	35	12	317	12	513	57.1	7.93	79.34	12	FALSE	other metabolic processes;other biological processes	mitochondrion	other molecular function	Pf00202	268782	Agxt2	B9EIZ8; mmu:268782; Q3UEG6	ENSMUSG00000089678	Glyoxylate metabolism and glycine degradation	One-carbon metabolism and related pathways	2	0	0.492	-1.02	0.981231	70.09	1.47053e+08	5.17122e+07	13.97	17.75	1.55829e+08	1.59663e+08	1.38772e+08	1.1596e+08	5.32518e+07	3.76917e+07	5.02171e+07	5.85737e+07	High	High	High	High	High
FALSE	High	Master Protein	Q9DBJ1	Phosphoglycerate mutase 1 [OS=Mus musculus]	0	63.065	60	11	369	11	254	28.8	7.18	58.74	11	FALSE	other metabolic processes	cytosol;cytoskeleton;other cell component	other molecular function	Pf00300	18648	Pgam1	mmu:18648; Q9D6W0; Q9DBJ1; Q9ERT3	ENSMUSG00000011752	Neutrophil degranulation; Gluconeogenesis; Glycolysis	Glycolysis and gluconeogenesis	4	0	0.49	-1.03	0.982258	55.08	6.28914e+07	4.31451e+07	27.92	66.35	4.37074e+07	8.05118e+07	5.27402e+07	7.49965e+07	3.77983e+07	1.27989e+07	8.74509e+07	4.92482e+07	High	High	High	High	High
FALSE	High	Master Protein	P50172	11-beta-hydroxysteroid dehydrogenase 1 [OS=Mus musculus]	0	62.976	49	12	393	12	292	32.3	8.46	63.56	12	FALSE	other metabolic processes;developmental processes;other biological processes	other membranes;ER/Golgi;nucleus;other cell component	other molecular function	Pf00106	15483	Hsd11b1	mmu:15483; P50172	ENSMUSG00000016194	Prednisone ADME; Glucocorticoid biosynthesis	Prostaglandin synthesis and regulation	3	0	0.458	-1.13	0.964454	39.79	7.63698e+07	4.07793e+07	31.39	69.22	7.69514e+07	8.09802e+07	7.57926e+07	3.58398e+07	1.15901e+08	3.08491e+07	3.70665e+07	4.4864e+07	High	High	High	High	High
FALSE	High	Master Protein	Q9DBL1	Short/branched chain specific acyl-CoA dehydrogenase, mitochondrial [OS=Mus musculus]	0	62.865	33	10	284	10	432	47.8	7.87	51.42	10	FALSE	other metabolic processes	mitochondrion	other molecular function	Pf00441, Pf02770, Pf02771	66885	Acadsb	mmu:66885; Q9DBL1	ENSMUSG00000030861	Branched-chain amino acid catabolism		1	0	0.436	-1.2	0.925611	44.99	3.2225e+07	4.67135e+07	22.2	60.04	3.90999e+07	2.93014e+07	3.54403e+07	2.3076e+07	2.84279e+07	2.85515e+07	9.67091e+07	7.64285e+07	High	High	High	High	High
FALSE	High	Master Protein	Q99L13	3-hydroxyisobutyrate dehydrogenase, mitochondrial [OS=Mus musculus]	0	62.742	47	13	271	13	335	35.4	8.13	62.18	13	FALSE	other metabolic processes		other molecular function	Pf03446, Pf14833	58875	Hibadh	mmu:58875; Q8BJY2; Q99L13	ENSMUSG00000029776	Branched-chain amino acid catabolism		1	0	0.682	-0.55	0.544535	58.77	2.25463e+07	3.39844e+06	78.72	32.57	1.09212e+07	4.65459e+07	7.56477e+06	5.01696e+07	3.40875e+06	5.72722e+06	2.94138e+06	3.38817e+06	High	High	High	High	High
FALSE	High	Master Protein	P20852	Cytochrome P450 2A5 [OS=Mus musculus]	0	62.716	32	15	199	15	494	56.7	9.2	46.2	15	FALSE	other metabolic processes;other biological processes	other membranes;cytoskeleton;ER/Golgi;other cell component	other molecular function	Pf00067		Cyp2a5	P20852		Fatty acids; CYP2E1 reactions		3	0	0.415	-1.27	0.874426	66.27	4.56463e+07	6.55448e+07	24.77	50.29	4.86333e+07	5.95383e+07	3.23369e+07	4.28428e+07	7.95136e+07	5.403e+07	8.8336e+07	2.04298e+07	High	High	High	High	High
FALSE	High	Master Protein	P22599	Alpha-1-antitrypsin 1-2 [OS=Mus musculus]	0	62.599	42	11	388	4	413	45.9	5.54	49.64	11	FALSE	protein metabolism;other metabolic processes;stress response;developmental processes;other biological processes	non-structural extracellular;ER/Golgi;other cell component	enzyme regulator activity;other molecular function	Pf00079	20701	Serpina1b	mmu:20701; P22599; Q61283; Q80ZH5; Q8VC20	ENSMUSG00000071178			0	0	0.461	-1.12	0.970065	64.65	3.66267e+07	1.61478e+07	38.42	36.81	3.62962e+07	3.69601e+07	4.63384e+07	1.55721e+07	9.45853e+06	1.59016e+07	1.63978e+07	2.43077e+07	High	High	High	High	High
FALSE	High	Master Protein	P70699	Lysosomal alpha-glucosidase [OS=Mus musculus]	0	62.345	25	16	147	16	953	106.2	5.83	35.43	16	FALSE	cell organization and biogenesis;other metabolic processes;developmental processes;other biological processes	other membranes;other cytoplasmic organelle;other cell component	other molecular function	Pf00088, Pf01055, Pf13802, Pf21365	14387	Gaa	mmu:14387; P70699; Q3UJB2; Q8BGI6; Q91Z45	ENSMUSG00000025579	Neutrophil degranulation; Glycogen breakdown (glycogenolysis)		2	0	0.477	-1.07	0.991986	116.65	2.37976e+07	2.33415e+07	59.95	11.07	1.46212e+07	3.87332e+07	1.45657e+07	4.94838e+07	2.83162e+07	2.35646e+07	2.31204e+07	2.23657e+07	High	High	High	High	High
FALSE	High	Master Protein	Q61425	Hydroxyacyl-coenzyme A dehydrogenase, mitochondrial [OS=Mus musculus]	0	62.312	51	10	640	10	314	34.4	8.65	117.81	10	FALSE	other metabolic processes;other biological processes	mitochondrion;nucleus;other cell component	other molecular function	Pf00725, Pf02737	15107	Hadh	mmu:15107; Q3TF75; Q3THK8; Q3UFI0; Q61425; Q8K149; Q925U9	ENSMUSG00000027984	Beta oxidation of decanoyl-CoA to octanoyl-CoA-CoA; Beta oxidation of octanoyl-CoA to hexanoyl-CoA; Beta oxidation of lauroyl-CoA to decanoyl-CoA-CoA; Beta oxidation of hexanoyl-CoA to butanoyl-CoA; Beta oxidation of butanoyl-CoA to acetyl-CoA	Fatty acid beta-oxidation; Fatty acid biosynthesis; Mitochondrial long chain fatty acid beta-oxidation; Tryptophan metabolism	9	0	0.93	-0.11	0.113377	78.68	2.22083e+08	7.58026e+08	17.04	50.28	2.07328e+08	2.9048e+08	2.04067e+08	2.37888e+08	6.41825e+08	2.83511e+08	1.16484e+09	8.95264e+08	High	High	High	High	High
FALSE	High	Master Protein	Q9WU19	2-Hydroxyacid oxidase 1 [OS=Mus musculus]	0	62.307	50	13	234	13	370	41	7.72	53.06	13	FALSE	other metabolic processes;stress response	other cytoplasmic organelle;other cell component	other molecular function	Pf01070	15112	Hao1	mmu:15112; Q9WU19	ENSMUSG00000027261	Peroxisomal protein import; Glyoxylate metabolism and glycine degradation		2	0	0.332	-1.59	0.515869	32.12	1.82575e+07	1.40544e+08	37.89	31.29	1.85773e+07	2.23783e+07	1.79433e+07	7.65002e+06	6.67483e+07	1.33986e+08	1.48567e+08	1.47422e+08	High	High	High	High	High
FALSE	High	Master Protein	Q8VCC2	Liver carboxylesterase 1 [OS=Mus musculus]	0	62.236	32	14	229	11	565	62.6	6	50.17	14	FALSE	cell organization and biogenesis;other metabolic processes;transport;other biological processes	ER/Golgi;other cell component	other molecular function	Pf00135	12623	Ces1	mmu:12623; O55136; Q8VCC2	ENSMUSG00000057074			0	0	0.659	-0.6	0.611016	94.33	2.93958e+07	1.37888e+08	21.29	32.66	3.61682e+07	2.24602e+07	3.30613e+07	2.61367e+07	2.07874e+08	1.08124e+08	1.72227e+08	1.10395e+08	High	High	High	High	High
FALSE	High	Master Protein	P48758	Carbonyl reductase [NADPH] 1 [OS=Mus musculus]	0	62.14	53	13	201	12	277	30.6	8.31	48.86	13	FALSE	other metabolic processes;other biological processes	plasma membrane;other membranes;other cell component	other molecular function	Pf00106	12408	Cbr1	mmu:12408; P48758; Q91X28	ENSMUSG00000051483	Synthesis of Prostaglandins (PG) and Thromboxanes (TX)		1	0	0.403	-1.31	0.835259	45.45	3.9738e+07	1.76189e+07	41.42	15.92	3.95119e+07	4.59435e+07	3.99655e+07	1.3614e+07	1.33227e+07	1.85218e+07	1.94776e+07	1.676e+07	High	High	High	High	High
FALSE	High	Master Protein	P33267	Cytochrome P450 2F2 [OS=Mus musculus]	0	61.891	38	16	263	16	491	55.9	7.9	49.12	16	FALSE	other metabolic processes;other biological processes	other membranes;ER/Golgi;other cell component	other molecular function	Pf00067	13107	Cyp2f2	mmu:13107; P33267	ENSMUSG00000052974	Fatty acids; CYP2E1 reactions	Metapathway biotransformation; Oxidation by cytochrome P450; Tryptophan metabolism	6	0	0.941	-0.09	0.103832	123.81	5.31926e+07	9.26961e+07	19.96	39.64	4.6826e+07	6.90997e+07	4.62477e+07	6.04249e+07	1.38705e+08	1.13893e+08	7.54445e+07	5.42866e+07	High	High	High	High	High
FALSE	High	Master Protein	Q9DCN2	NADH-cytochrome b5 reductase 3 [OS=Mus musculus]	0	61.843	46	10	224	10	301	34.1	8.38	48.17	10	FALSE	other metabolic processes	other membranes;cytosol;mitochondrion;ER/Golgi;other cell component	other molecular function	Pf00175, Pf00970	109754	Cyb5r3	mmu:109754; Q9DCN2	ENSMUSG00000018042	Neutrophil degranulation; Phase I - Functionalization of compounds; Vitamin C (ascorbate) metabolism	Oxidation by cytochrome P450	4	0	0.403	-1.31	0.835634	52.02	1.2292e+08	8.49177e+07	24.52	88.94	9.26133e+07	1.41743e+08	1.06597e+08	1.58878e+08	6.93648e+07	3.44119e+07	2.77348e+08	1.03958e+08	High	High	High	High	High
FALSE	High	Master Protein	Q8BIJ6	Isoleucine--tRNA ligase, mitochondrial [OS=Mus musculus]	0	61.764	23	15	227	15	1012	112.7	6.81	33.17	15	FALSE	protein metabolism;RNA metabolism OR transcription;other metabolic processes	mitochondrion	nucleic acid binding activity;other molecular function	Pf00133, Pf06827, Pf08264	381314	Iars2	mmu:381314; Q3TKT8; Q8BIJ0; Q8BIJ6; Q8BIP3	ENSMUSG00000026618			0	0	0.423	-1.24	0.903328	30.49	9.88562e+06	6.76568e+06	34.78	89.62	1.07179e+07	9.11795e+06	1.09443e+07	4.36866e+06	4.28475e+06	5.62874e+06	2.5071e+07	8.13228e+06	High	High	High	High	High
FALSE	High	Master Protein	Q8CAY6	Acetyl-CoA acetyltransferase, cytosolic [OS=Mus musculus]	0	61.476	52	10	341	10	397	41.3	7.5	57.04	10	FALSE	other metabolic processes;other biological processes	cytosol;other cell component	other molecular function	Pf00108, Pf02803	110460	Acat2	mmu:110460; Q3TJY7; Q62292; Q8CAY6; Q96EB7; Q99K88; Q9CYV2	ENSMUSG00000023832	Cholesterol biosynthesis		1	0	0.86	-0.22	0.185356	82.24	7.39417e+08	8.32171e+08	45.82	56.45	5.68567e+08	9.15219e+08	5.97384e+08	1.43555e+09	9.26108e+08	1.26671e+09	2.04062e+08	7.47762e+08	High	High	High	High	High
FALSE	High	Master Protein	O70194	Eukaryotic translation initiation factor 3 subunit D [OS=Mus musculus]	0	61.203	50	14	105	14	548	63.9	6.05	23.85	14	FALSE	cell organization and biogenesis;protein metabolism;other metabolic processes;other biological processes	translational apparatus;other cell component	nucleic acid binding activity	Pf05091	55944	Eif3d	mmu:55944; O70194; Q8BLH0; Q8BWW1	ENSMUSG00000016554	L13a-mediated translational silencing of Ceruloplasmin expression; Formation of a pool of free 40S subunits; GTP hydrolysis and joining of the 60S ribosomal subunit; Translation initiation complex formation; Formation of the ternary complex, and subsequently, the 43S complex; Ribosomal scanning and start codon recognition	Translation factors	7	0	0.471	-1.09	0.983609	51.45	1.18634e+07	4.16265e+06	29.77	47.2	1.29025e+07	1.2297e+07	5.98391e+06	1.14451e+07	5.58689e+06	4.79464e+06	1.41045e+06	3.61397e+06	High	High	High	High	High
FALSE	High	Master Protein	P26043	Radixin [OS=Mus musculus]	0	61.08	32	15	386	13	583	68.5	6.2	62.78	15	FALSE	cell cycle OR cell proliferation;cell organization and biogenesis;signal transduction;other biological processes	plasma membrane;other membranes;cytosol;cytoskeleton;other cell component	cytoskeletal activity;other molecular function	Pf00373, Pf00769, Pf09379, Pf09380, Pf20492	19684	Rdx	mmu:19684; P26043; Q3TS85; Q9QW27	ENSMUSG00000032050	Recycling pathway of L1	Regulation of actin cytoskeleton	2	1	0.381	-1.39	0.750359	55.36	4.4197e+07	4.22822e+07	7.13	46.93	4.1414e+07	4.81985e+07	4.23759e+07	4.60963e+07	4.7668e+07	1.76268e+07	6.46054e+07	3.7505e+07	High	High	High	High	High
FALSE	High	Master Protein	Q00898	Alpha-1-antitrypsin 1-5 [OS=Mus musculus]	0	61.043	31	9	427	5	413	45.9	5.73	56.96	9	FALSE	other biological processes	non-structural extracellular;ER/Golgi;other cell component	enzyme regulator activity;other molecular function	Pf00079	20704	Serpina1e	mmu:20704; Q00898; Q3UJ83; Q545P1	ENSMUSG00000072849			0	0	0.442	-1.18	0.941374	60.07	6.11119e+07	1.13559e+08	45.78	58.59	3.95633e+07	9.80755e+07	8.91041e+07	4.19135e+07	6.57834e+07	9.1104e+07	1.4155e+08	2.46028e+08	High	High	High	High	High
FALSE	High	Master Protein	P47740	Aldehyde dehydrogenase family 3 member A2 [OS=Mus musculus]	0	60.888	35	11	403	11	484	53.9	8.35	73.32	11	FALSE	other metabolic processes;stress response;developmental processes;other biological processes	other membranes;ER/Golgi;other cytoplasmic organelle;other cell component	other molecular function	Pf00171	11671	Aldh3a2	mmu:11671; P47740; Q99L64	ENSMUSG00000010025	RND2 GTPase cycle; RND1 GTPase cycle; Insertion of tail-anchored proteins into the endoplasmic reticulum membrane; Sphingolipid metabolism; Alpha-oxidation of phytanate; Class I peroxisomal membrane protein import	Tryptophan metabolism	7	0	0.661	-0.6	0.606487	82.72	9.08733e+07	3.25341e+08	38.39	31.98	1.32016e+08	6.73546e+07	1.22604e+08	6.09735e+07	4.43005e+08	2.04692e+08	2.82545e+08	3.7462e+08	High	High	High	High	High
FALSE	High	Master Protein	O35459	Delta(3,5)-Delta(2,4)-dienoyl-CoA isomerase, mitochondrial [OS=Mus musculus]	0	60.779	44	9	501	9	327	36.1	7.71	85.49	9	FALSE	other metabolic processes	other cytoplasmic organelle	other molecular function	Pf00378	51798	Ech1	mmu:51798; O35459; Q5M8P6	ENSMUSG00000053898	Peroxisomal protein import	Fatty acid biosynthesis; Fatty acid biosynthesis	3	0	0.675	-0.57	0.564825	69.94	5.88801e+07	6.46102e+07	26.46	22.44	6.3153e+07	8.51821e+07	5.48964e+07	4.67665e+07	6.56212e+07	4.98945e+07	6.36147e+07	8.59703e+07	High	High	High	High	High
FALSE	High	Master Protein	Q8VCB3	Glycogen [starch] synthase, liver [OS=Mus musculus]	0	60.77	28	12	167	12	704	80.8	6.89	37.71	12	FALSE	other metabolic processes;other biological processes	cytosol;cytoskeleton;other cell component	other molecular function	Pf05693	232493	Gys2	mmu:232493; Q3UTY0; Q8VCB3	ENSMUSG00000030244		Focal adhesion: PI3K-Akt-mTOR signaling pathway; Glycogen metabolism; Insulin signaling	3	0					2.32753e+07	7.6221e+06	95.45	143.1	1.22676e+07	8.67503e+07	8.65527e+06	4.41604e+07	6.98097e+07	1.04386e+07	3.20311e+06	5.56555e+06	High	High	High	High	High
FALSE	High	Master Protein	Q62452	UDP-glucuronosyltransferase 1A9 [OS=Mus musculus]	0	60.53	34	12	459	5	528	60	8.35	83.48	12	FALSE	other metabolic processes;developmental processes	other membranes;ER/Golgi	enzyme regulator activity;other molecular function	Pf00201	394434	Ugt1a9	A6H6W3; E9QN27; mmu:394434; Q62452; Q6XL44	ENSMUSG00000090175	Glucuronidation; Aspirin ADME; Paracetamol ADME	Metapathway biotransformation; Estrogen metabolism	5	0	0.01	-6.64	3.33395e-17		2.987e+07		55.36		1.87339e+07	4.76257e+07	1.6241e+07	5.1204e+07					High	High	High	High	High
FALSE	High	Master Protein	Q922B2	Aspartate--tRNA ligase, cytoplasmic [OS=Mus musculus]	0	60.499	36	14	144	14	501	57.1	6.49	27.6	14	FALSE	protein metabolism;RNA metabolism OR transcription;other metabolic processes	cytosol;other cell component	nucleic acid binding activity;other molecular function	Pf00152, Pf01336	226414	Dars1	mmu:226414; Q3U987; Q922B2	ENSMUSG00000026356		Alanine and aspartate metabolism	1	0	0.493	-1.02	0.98023	45.32	4.50222e+07	1.18457e+07	34.71	14.35	5.49914e+07	4.21295e+07	4.81136e+07	2.14563e+07	1.48127e+07	1.19948e+07	1.06928e+07	1.16985e+07	High	High	High	High	High
FALSE	High	Master Protein	Q76MZ3	Serine/threonine-protein phosphatase 2A 65 kDa regulatory subunit A alpha isoform [OS=Mus musculus]	0	60.452	30	12	161	7	589	65.3	5.11	32.29	12	FALSE	cell cycle OR cell proliferation;cell organization and biogenesis;protein metabolism;other metabolic processes;other biological processes	plasma membrane;other membranes;cytosol;nucleus;other cell component	enzyme regulator activity;other molecular function	Pf02985, Pf13646	51792	Ppp2r1a	mmu:51792; Q76MZ3	ENSMUSG00000007564	Separation of Sister Chromatids; PKR-mediated signaling; Resolution of Sister Chromatid Cohesion; Recruitment of NuMA to mitotic centrosomes; RHO GTPases Activate Formins; EML4 and NUDC in mitotic spindle formation; Negative regulation of MAPK pathway; Nonsense Mediated Decay (NMD) enhanced by the Exon Junction Complex (EJC); Cyclin A/B1/B2 associated events during G2/M transition; PI5P, PP2A and…	Mechanisms associated with pluripotency; Focal adhesion: PI3K-Akt-mTOR signaling pathway; Glycogen metabolism; IL-6 signaling pathway; Wnt signaling pathway and pluripotency	37	2	1.17	0.23	0.0180036	106.03	2.32234e+07	4.87163e+07	24.41	29.24	2.52059e+07	1.71246e+07	3.06855e+07	2.13968e+07	3.71361e+07	4.47776e+07	7.2364e+07	5.30015e+07	High	High	High	High	High
FALSE	High	Master Protein	P17751	Triosephosphate isomerase [OS=Mus musculus]	0	60.44	55	9	644	9	249	26.7	7.3	152.7	9	FALSE	other metabolic processes	cytosol	other molecular function	Pf00121	21991	Tpi1	mmu:21991; P17751; Q3TJH2; Q3UC04; Q3UKG9; Q64513; Q9CVF9; Q9CWE7	ENSMUSG00000023456	Gluconeogenesis; Glycolysis	Fatty acid beta-oxidation; Glycolysis and gluconeogenesis	4	0	0.548	-0.87	0.891797	100.3	2.38437e+08	4.29786e+08	13.18	61.29	2.38678e+08	2.38196e+08	2.94046e+08	2.18246e+08	3.64447e+08	5.06839e+08	1.06228e+09	3.11596e+08	High	High	High	High	High
FALSE	High	Master Protein	P51174	Long-chain specific acyl-CoA dehydrogenase, mitochondrial [OS=Mus musculus]	0	60.314	30	13	181	13	430	47.9	8.31	34.07	13	FALSE	other metabolic processes;stress response;other biological processes	other membranes;mitochondrion;other cell component	other molecular function	Pf00441, Pf02770, Pf02771	11363	Acadl	B2KGC6; mmu:11363; O35302; P51174; Q8QZR6; Q9CU29; Q9DB83		Beta oxidation of myristoyl-CoA to lauroyl-CoA; Beta oxidation of lauroyl-CoA to decanoyl-CoA-CoA	Fatty acid beta-oxidation; PPAR signaling pathway; Mitochondrial long chain fatty acid beta-oxidation	5	0	0.386	-1.37	0.774033	67.49	8.5747e+07	2.97576e+07	50.21	28.07	8.9669e+07	8.21908e+07	8.9457e+07	1.74608e+07	3.32365e+07	1.99074e+07	3.92735e+07	2.66429e+07	High	High	High	High	High
FALSE	High	Master Protein	Q99KQ4	Nicotinamide phosphoribosyltransferase [OS=Mus musculus]	0	60.307	44	12	135	12	491	55.4	7.15	21.45	12	FALSE	other metabolic processes;stress response;signal transduction;other biological processes	non-structural extracellular;cytosol;nucleus;other cell component	signal transduction activity or receptor binding;other molecular function	Pf04095, Pf18127	59027	Nampt	mmu:59027; Q8C3B5; Q99KQ4; Q9JKM0	ENSMUSG00000020572	Nicotinamide salvaging	Adipogenesis genes	2	0	0.638	-0.65	0.667741	104.13	6.02754e+07	9.38486e+07	77.78	45.64	1.10592e+08	2.38686e+07	1.52992e+08	3.28518e+07	3.715e+07	1.01545e+08	1.36776e+08	8.67359e+07	High	High	High	High	High
FALSE	High	Master Protein	Q9JII6	Aldo-keto reductase family 1 member A1 [OS=Mus musculus]	0	59.568	44	11	275	10	325	36.6	7.39	59.92	11	FALSE	other metabolic processes;other biological processes	plasma membrane;other membranes;cytosol;other cell component	other molecular function	Pf00248	58810	Akr1a1	mmu:58810; Q9CQI5; Q9CQT8; Q9CT53; Q9D012; Q9D016; Q9D0I7; Q9D0P3; Q9JII6	ENSMUSG00000028692	Glutathione conjugation; Formation of xylulose-5-phosphate	Metapathway biotransformation	3	1	0.347	-1.53	0.5989	57.94	1.38018e+08	1.00835e+08	53.2	63.66	8.69659e+07	2.33411e+08	8.06787e+07	2.19038e+08	2.53729e+08	1.35999e+08	7.11229e+07	7.47633e+07	High	High	High	High	High
FALSE	High	Master Protein	P08003	Protein disulfide-isomerase A4 [OS=Mus musculus]	0	59.35	28	13	304	13	638	71.9	5.31	56.43	13	FALSE	cell adhesion;protein metabolism;other metabolic processes;stress response;other biological processes	non-structural extracellular;ER/Golgi;other cell component	signal transduction activity or receptor binding;other molecular function	Pf00085, Pf13848	12304	Pdia4	mmu:12304; P08003; P15841; Q3TT79; Q3UJW0; Q6NXW4; Q8BMT8				0	0	0.433	-1.21	0.925485	47.44	2.6484e+07	1.11562e+07	31.94	16.3	2.99735e+07	2.82578e+07	2.48215e+07	1.29607e+07	8.55655e+06	1.17423e+07	1.05992e+07	1.26818e+07	High	High	High	High	High
FALSE	High	Master Protein	Q9JIF7	Coatomer subunit beta [OS=Mus musculus]	0	59.029	26	16	241	16	953	107	6	37.5	16	FALSE	transport	plasma membrane;other membranes;cytosol;ER/Golgi;other cell component	other molecular function	Pf01602, Pf07718, Pf14806	70349	Copb1	mmu:70349; Q3T9Y4; Q3TT72; Q3U8G9; Q3UE02; Q9JIF7	ENSMUSG00000030754	Neutrophil degranulation; COPI-dependent Golgi-to-ER retrograde traffic; COPI-mediated anterograde transport		3	0	0.327	-1.61	0.488156	80.67	1.4004e+07	5.0803e+07	62.63	67.65	2.41067e+07	1.76376e+07	1.11189e+07	3.5075e+06	3.8114e+07	1.19758e+07	9.50195e+07	6.77165e+07	High	High	High	High	High
FALSE	High	Master Protein	Q9JI75	Ribosyldihydronicotinamide dehydrogenase [quinone] [OS=Mus musculus]	0	58.915	62	11	319	11	231	26.2	7.01	75.44	11	FALSE	other metabolic processes;other biological processes	cytosol;nucleus	other molecular function	Pf02525	18105	Nqo2	mmu:18105; Q9JI75	ENSMUSG00000046949	Phase I - Functionalization of compounds		1	0	0.747	-0.42	0.376896	97.23	1.79495e+08	1.15162e+08	41.61	24.16	3.53966e+08	1.81367e+08	1.60467e+08	1.77643e+08	1.36666e+08	1.55097e+08	9.70423e+07	9.65862e+07	High	High	High	High	High
FALSE	High	Master Protein	P26150	3 beta-hydroxysteroid dehydrogenase/Delta 5-->4-isomerase type 3 [OS=Mus musculus]	0	58.773	39	12	112	7	373	42	7.97	22.94	12	FALSE	other metabolic processes;developmental processes;other biological processes	other membranes;mitochondrion;ER/Golgi;nucleus;other cell component	other molecular function	Pf01073	15494	Hsd3b3	mmu:15494; P26150	ENSMUSG00000062410	Androgen biosynthesis; Mineralocorticoid biosynthesis; Glucocorticoid biosynthesis	Steroid biosynthesis	4	3	0.359	-1.48	0.660971	81.62	6.93901e+07	2.63064e+07	19.79	63.38	7.13644e+07	6.74703e+07	8.5469e+07	5.22015e+07	3.4036e+07	4.54822e+06	2.03323e+07	3.93849e+07	High	High	High	High	High
FALSE	High	Master Protein	Q9DCD0	6-phosphogluconate dehydrogenase, decarboxylating [OS=Mus musculus]	0	58.674	36	11	191	11	483	53.2	7.23	35.39	11	FALSE	other metabolic processes	cytosol	other molecular function	Pf00393, Pf03446	110208	Pgd	mmu:110208; Q3UD80; Q9DCD0	ENSMUSG00000028961	Pentose phosphate pathway	Oxidative stress and redox pathway; Pentose phosphate pathway	3	0	0.444	-1.17	0.943017	73.64	3.30761e+07	4.38424e+07	27.02	34.81	4.23265e+07	2.09998e+07	3.31482e+07	3.30041e+07	3.46948e+07	6.96713e+07	3.51124e+07	5.47429e+07	High	High	High	High	High
FALSE	High	Master Protein	Q8BW75	Amine oxidase [flavin-containing] B [OS=Mus musculus]	0	58.634	41	12	267	12	520	58.5	8.29	62.8	12	FALSE	other biological processes	other membranes;mitochondrion	other molecular function	Pf01593	109731	Maob	mmu:109731; Q14CG9; Q8BW75; Q8C0B2	ENSMUSG00000040147	Biogenic amines are oxidatively deaminated to aldehydes by MAOA and MAOB	Tryptophan metabolism	2	0	1.386	0.47	0.0033657	105.3	5.98986e+07	1.79421e+08	29.53	42.48	7.18694e+07	5.3882e+07	6.6587e+07	3.42536e+07	1.74882e+08	1.20805e+08	3.20441e+08	1.84078e+08	High	High	High	High	High
FALSE	High	Master Protein	Q64459	Cytochrome P450 3A11 [OS=Mus musculus]	0	58.422	42	14	264	9	504	57.8	8.82	42.65	14	FALSE	other metabolic processes;other biological processes	other membranes;ER/Golgi	other molecular function	Pf00067	13112	Cyp3a11	mmu:13112; Q64459	ENSMUSG00000056035	Aflatoxin activation and detoxification; Aspirin ADME; Atorvastatin ADME; Prednisone ADME; Xenobiotics; Phase I - Functionalization of compounds; Biosynthesis of maresin-like SPMs		7	4	0.588	-0.77	0.798599	103.22	1.26687e+08	1.19439e+08	5.08	46.71	1.31858e+08	1.23461e+08	1.29997e+08	1.17882e+08	8.46428e+07	6.42154e+07	1.78222e+08	1.68541e+08	High	High	High	High	High
FALSE	High	Master Protein	Q9D819	Inorganic pyrophosphatase [OS=Mus musculus]	0	58.406	51	12	205	12	289	32.6	5.6	48.79	12	FALSE	other metabolic processes	other cell component	other molecular function	Pf00719	67895	Ppa1	mmu:67895; Q9D819	ENSMUSG00000020089	Pyrophosphate hydrolysis; Cytosolic tRNA aminoacylation		2	0	0.618	-0.69	0.714893	61.32	6.33834e+07	7.88013e+07	22.92	37.97	6.31979e+07	8.44951e+07	6.35693e+07	4.83156e+07	8.4035e+07	3.65272e+07	1.04099e+08	7.38935e+07	High	High	High	High	High
FALSE	High	Master Protein	Q8BK48	Pyrethroid hydrolase Ces2e [OS=Mus musculus]	0	58.053	40	13	254	11	559	62.3	6.16	44.7	13	FALSE	other metabolic processes	ER/Golgi;other cell component	other molecular function	Pf00135	234673	Ces2e	mmu:234673; Q8BK48; Q8BM97; Q8VC02	ENSMUSG00000031886			0	0	0.703	-0.51	0.492412	39.64	1.30104e+07	1.46484e+06	33.58	25.33	1.50496e+07	1.12474e+07	2.00273e+07	9.44286e+06	846394	1.4216e+06	1.5094e+06	1.60323e+06	High	High	High	High	High
FALSE	High	Master Protein	P62814	V-type proton ATPase subunit B, brain isoform [OS=Mus musculus]	0	58.008	39	12	229	12	511	56.5	5.81	53.25	12	FALSE	cell organization and biogenesis;other metabolic processes;transport;other biological processes	plasma membrane;other membranes;cytosol;ER/Golgi;other cytoplasmic organelle;other cell component	transporter activity;other molecular function	Pf00006, Pf02874	11966	Atp6v1b2	mmu:11966; O09045; P50517; P62814; Q3TG74; Q3TL62; Q3TVK6; Q3TWR0; Q3U791; Q3U7C8; Q3U9Z0; Q3UAW7	ENSMUSG00000006273	Insulin receptor recycling; Amino acids regulate mTORC1; ROS and RNS production in phagocytes; Transferrin endocytosis and recycling; Ion channel transport		5	0	0.293	-1.77	0.297964	47.83	3.97268e+06	1.8081e+07	18.85	46.13	4.35826e+06	3.88566e+06	4.06166e+06	2.73843e+06	6.45603e+06	1.66661e+07	2.5086e+07	1.96159e+07	High	High	High	High	High
FALSE	High	Master Protein	Q8K370	Acyl-CoA dehydrogenase family member 10 [OS=Mus musculus]	0	57.924	23	13	116	13	1069	118.9	8.24	24.55	13	FALSE	other metabolic processes	other cell component	other molecular function	Pf00441, Pf00702, Pf01636, Pf02770, Pf02771	71985	Acad10	mmu:71985; Q8BWQ0; Q8K313; Q8K370	ENSMUSG00000029456	Mitochondrial Fatty Acid Beta-Oxidation		1	0	0.5	-1	0.970065	31.31	1.62741e+06	2.5246e+07	36.58	49.68	2.27043e+06	1.44695e+06	1.83039e+06	884194	1.59644e+07	1.66553e+07	4.28474e+07	3.82676e+07	High	High	High	High	High
FALSE	High	Master Protein	Q9JLI6	Selenocysteine lyase [OS=Mus musculus]	0	57.836	45	11	160	11	432	47.1	6.8	31.73	11	FALSE	other metabolic processes;other biological processes	cytosol;ER/Golgi;other cell component	other molecular function	Pf00266	50880	Scly	mmu:50880; Q8CB57; Q8CB94; Q9JLI6		Metabolism of ingested SeMet, Sec, MeSec into H2Se	Selenium metabolism / selenoproteins	2	0	0.452	-1.15	0.954411	54.38	3.62393e+07	2.00626e+07	16.62	13.5	3.58154e+07	2.90408e+07	4.38073e+07	3.66681e+07	1.62991e+07	1.98767e+07	2.02504e+07	2.27999e+07	High	High	High	High	High
FALSE	High	Master Protein	Q9D8E6	Large ribosomal subunit protein uL4 [OS=Mus musculus]	0	57.513	31	13	181	13	419	47.1	11	31.98	13	FALSE	cell organization and biogenesis;protein metabolism;other metabolic processes;other biological processes	cytosol;cytoskeleton;ER/Golgi;translational apparatus;nucleus;other cell component	nucleic acid binding activity;other molecular function	Pf00573, Pf14374	67891	Rpl4	mmu:67891; Q9CY08; Q9D8E6	ENSMUSG00000032399	L13a-mediated translational silencing of Ceruloplasmin expression; SRP-dependent cotranslational protein targeting to membrane; Major pathway of rRNA processing in the nucleolus and cytosol; Formation of a pool of free 40S subunits; GTP hydrolysis and joining of the 60S ribosomal subunit; Nonsense Mediated Decay (NMD) independent of the Exon Junction Complex (EJC); Nonsense Mediated Decay (NMD) e…	Cytoplasmic ribosomal proteins	8	0	0.652	-0.62	0.63041	99.38	3.86485e+07	1.17652e+08	25.62	21.92	2.87301e+07	4.35692e+07	3.42835e+07	5.1686e+07	8.63828e+07	1.46214e+08	1.08384e+08	1.27714e+08	High	High	High	High	High
FALSE	High	Master Protein	Q9CXF0	Kynureninase [OS=Mus musculus]	0	57.41	53	15	168	15	464	52.3	6.57	34.99	15	FALSE	other metabolic processes;stress response;other biological processes	cytosol;nucleus;other cell component	other molecular function	Pf00266	70789	Kynu	mmu:70789; Q9CXF0	ENSMUSG00000026866	Tryptophan catabolism	Tryptophan metabolism	2	0	0.306	-1.71	0.363252	79.63	6.72222e+07	1.93935e+07	27.44	56.37	6.80246e+07	1.02763e+08	5.66763e+07	6.64293e+07	3.92438e+07	1.0125e+07	1.65892e+07	2.26719e+07	High	High	High	High	High
FALSE	High	Master Protein	Q99PG0	Arylacetamide deacetylase [OS=Mus musculus]	0	57.291	55	14	270	14	398	45.2	7.49	45.63	14	FALSE	other metabolic processes;other biological processes	other membranes;ER/Golgi	other molecular function	Pf07859	67758	Aadac	mmu:67758; Q8VCF2; Q99PG0	ENSMUSG00000027761	Phase I - Functionalization of compounds		1	0	0.692	-0.53	0.518619	88.02	1.11878e+08	2.06254e+08	41.53	41.1	9.40193e+07	1.3028e+08	9.60759e+07	2.12266e+08	2.11063e+08	1.61132e+08	3.83063e+08	2.01554e+08	High	High	High	High	High
FALSE	High	Master Protein	Q9DCY0	Glycine N-acyltransferase-like protein Keg1 [OS=Mus musculus]	0	56.933	63	12	121	12	295	33.7	8.43	25.29	12	FALSE		cytoskeleton;mitochondrion	other molecular function	Pf06021, Pf08444	64697	Keg1	mmu:64697; Q9DCY0	ENSMUSG00000024694			0	0	0.355	-1.49	0.639487	50.48	5.51652e+07	6.61247e+06	32.77	65.7	4.259e+07	7.96346e+07	7.14534e+07	4.24776e+07	2.70669e+06	5.52922e+06	7.90793e+06	1.45084e+07	High	High	High	High	High
FALSE	High	Master Protein	Q61207	Prosaposin [OS=Mus musculus]	0	56.887	29	11	279	11	557	61.4	5.19	65.79	11	FALSE	cell organization and biogenesis;protein metabolism;other metabolic processes;stress response;transport;developmental processes;signal transduction;other biological processes	non-structural extracellular;other cytoplasmic organelle;other cell component	signal transduction activity or receptor binding;other molecular function	Pf02199, Pf03489, Pf05184	19156	Psap	mmu:19156; Q60861; Q61207; Q64006; Q64219	ENSMUSG00000004207	Neutrophil degranulation; Glycosphingolipid catabolism; Platelet degranulation ; G alpha (i) signalling events; Peptide ligand-binding receptors		5	0	0.129	-2.95	0.00017464	66.98	5.21986e+07	4.60228e+07	36.62	65.76	5.01208e+07	5.43626e+07	5.48805e+07	2.04699e+07	4.96853e+07	4.26304e+07	1.32483e+08	4.23811e+07	High	High	High	High	High
FALSE	High	Master Protein	P01942	Hemoglobin subunit alpha [OS=Mus musculus]	0	56.798	82	8	623	7	142	15.1	8.22	119.71	8	FALSE	other metabolic processes;transport;developmental processes;other biological processes	non-structural extracellular;cytosol;other cell component	signal transduction activity or receptor binding;other molecular function	Pf00042		Hba	P01942		Scavenging of heme from plasma; Erythrocytes take up carbon dioxide and release oxygen; Erythrocytes take up oxygen and release carbon dioxide; Cytoprotection by HMOX1; Heme signaling		5	1	0.444	-1.17	0.943017	92.25	6.46964e+08	2.6679e+08	55.58	24.77	6.47834e+08	1.1981e+09	6.46095e+08	2.66882e+08	3.19609e+08	3.03467e+08	1.80579e+08	2.34545e+08	High	High	High	High	High
FALSE	High	Master Protein	Q9D379	Epoxide hydrolase 1 [OS=Mus musculus]	0	56.759	39	12	195	12	455	52.5	8.35	38.74	12	FALSE	other metabolic processes;other biological processes	other membranes;ER/Golgi;other cell component	other molecular function	Pf06441	13849	Ephx1	mmu:13849; P97869; Q9D379	ENSMUSG00000038776	Phase I - Functionalization of compounds	Metapathway biotransformation; Aflatoxin B1 metabolism	3	0	1.05	0.07	0.045139	121.81	5.91437e+07	1.21699e+08	30.13	100.69	8.12604e+07	5.03098e+07	6.95289e+07	4.09733e+07	4.70068e+08	4.26025e+07	1.47849e+08	1.00174e+08	High	High	High	High	High
FALSE	High	Master Protein	P14152	Malate dehydrogenase, cytoplasmic [OS=Mus musculus]	0	56.363	42	11	511	11	334	36.5	6.58	123.24	11	FALSE	other metabolic processes	cytosol;cytoskeleton;other cell component	other molecular function	Pf00056, Pf02866	17449	Mdh1	mmu:17449; P14152; Q3TP22; Q80Y13; Q9DB45	ENSMUSG00000020321	Gluconeogenesis	Glycolysis and gluconeogenesis; TCA cycle	3	0	0.567	-0.82	0.848418	69.84	2.14979e+08	1.26358e+08	14.73	39.53	1.8737e+08	2.40139e+08	1.92454e+08	2.49592e+08	1.49371e+08	2.07847e+08	8.46175e+07	1.06891e+08	High	High	High	High	High
FALSE	High	Master Protein	Q8BL66	Early endosome antigen 1 [OS=Mus musculus]	0	56.356	18	16	98	16	1411	160.8	5.77	17.91	16	FALSE	cell-cell signaling;cell organization and biogenesis;transport;signal transduction;other biological processes	plasma membrane;other membranes;cytosol;other cytoplasmic organelle;other cell component	other molecular function	Pf01363	216238	Eea1	mmu:216238; Q6DIC2; Q8BL66	ENSMUSG00000036499	Toll Like Receptor 9 (TLR9) Cascade		1	0	0.484	-1.05	0.982258	51.31	6.28739e+06	2.61401e+06	28.84	19.7	6.20274e+06	7.37884e+06	6.3732e+06	3.44096e+06	1.86361e+06	2.87524e+06	2.37652e+06	2.91358e+06	High	High	High	High	High
FALSE	High	Master Protein	Q3THK7	GMP synthase [glutamine-hydrolyzing] [OS=Mus musculus]	0	56.349	34	16	136	16	693	76.7	6.73	30.89	16	FALSE	other metabolic processes	cytosol	other molecular function	Pf00117, Pf00958, Pf02540	229363	Gmps	mmu:229363; Q3TFR6; Q3THK7; Q3TIH1; Q3UJ21; Q3V343; Q66JZ6	ENSMUSG00000027823	Azathioprine ADME; Purine ribonucleoside monophosphate biosynthesis	Purine metabolism	3	0	0.357	-1.49	0.648882	74.21	212723	2.99367e+07	67.7	31.05	284853	277145	163276	16576.7	2.4406e+07	4.76048e+07	3.23137e+07	2.77345e+07	High	High	High	High	High
FALSE	High	Master Protein	P48678	Prelamin-A/C [OS=Mus musculus]	0	56.321	30	13	115	13	665	74.2	6.98	26.06	13	FALSE	cell cycle OR cell proliferation;cell organization and biogenesis;other metabolic processes;stress response;transport;developmental processes;other biological processes	other membranes;cytoskeleton;nucleus;other cell component	cytoskeletal activity;other molecular function	Pf00038, Pf00932	16905	Lmna	B3RH23; B3RH24; mmu:16905; P11516; P48678; P97859; Q3TIH0; Q3TTS8; Q3U733; Q3U7I5; Q3UCA0; Q3UCJ8; Q3UCU3; Q91WF2; Q9DC21	ENSMUSG00000028063		Adipogenesis genes; FAS pathway and stress induction of HSP regulation	2	0	0.406	-1.3	0.847116	59.45	8.29572e+06	2.58671e+06	34.8	27.69	9.86393e+06	7.41569e+06	9.28017e+06	3.96873e+06	1.42058e+06	2.7626e+06	2.42202e+06	2.84543e+06	High	High	High	High	High
FALSE	High	Master Protein	Q9D2G2	Dihydrolipoyllysine-residue succinyltransferase component of 2-oxoglutarate dehydrogenase complex, mitochondrial [OS=Mus musculus]	0	56.241	35	11	288	11	454	49	8.95	54.1	11	FALSE	protein metabolism;other metabolic processes	cytosol;mitochondrion;nucleus;other cell component	other molecular function	Pf00198, Pf00364	78920	Dlst	mmu:78920; Q3UEA0; Q4FK55; Q8CIE8; Q9D2G2	ENSMUSG00000004789	Glyoxylate metabolism and glycine degradation; Lysine catabolism; Citric acid cycle (TCA cycle)	TCA cycle	4	0	0.792	-0.34	0.291017	102.9	1.3146e+08	1.61444e+08	42.66	99.65	9.25102e+07	2.19346e+08	9.65475e+07	1.78997e+08	3.00641e+08	5.84657e+08	3.33207e+07	8.66953e+07	High	High	High	High	High
FALSE	High	Master Protein	Q9JHI5	Isovaleryl-CoA dehydrogenase, mitochondrial [OS=Mus musculus]	0	55.847	36	12	348	12	424	46.3	8.29	73.15	12	FALSE	other metabolic processes	other membranes;mitochondrion;nucleus	other molecular function	Pf00441, Pf02770, Pf02771	56357	Ivd	mmu:56357; Q9CYI3; Q9DBD7; Q9JHI5	ENSMUSG00000027332	Branched-chain amino acid catabolism		1	0	0.467	-1.1	0.979622	63.51	7.71821e+07	6.2316e+07	13.87	33.59	7.57403e+07	9.40306e+07	6.78505e+07	7.86514e+07	4.92941e+07	1.01838e+08	6.83089e+07	5.6849e+07	High	High	High	High	High
FALSE	High	Master Protein	Q8C165	N-fatty-acyl-amino acid synthase/hydrolase PM20D1 [OS=Mus musculus]	0	55.834	40	13	180	13	503	55.6	6.43	46.91	13	FALSE	protein metabolism;other metabolic processes;other biological processes	non-structural extracellular	other molecular function	Pf01546, Pf07687	212933	Pm20d1	mmu:212933; Q3UNX0; Q8C165; Q8R117	ENSMUSG00000042251	Oleoyl-phe metabolism		1	0	0.611	-0.71	0.737214	69.35	6.89662e+07	4.78301e+07	30.86	33.95	6.11767e+07	4.24601e+07	9.10599e+07	7.77476e+07	3.69764e+07	3.96053e+07	7.51588e+07	5.77629e+07	High	High	High	High	High
FALSE	High	Master Protein	O88986	2-amino-3-ketobutyrate coenzyme A ligase, mitochondrial [OS=Mus musculus]	0	55.815	41	10	371	10	416	44.9	7.33	73.49	10	FALSE	other metabolic processes	nucleus	other molecular function	Pf00155	26912	Gcat	mmu:26912; O88986	ENSMUSG00000006378			0	0	1.509	0.59	0.00132476	114.71	5.85049e+06	9.11369e+07	13.87	25.08	6.68678e+06	5.79451e+06	5.90701e+06	4.73598e+06	7.25416e+07	1.23282e+08	1.06061e+08	7.83125e+07	High	High	High	High	High
FALSE	High	Master Protein	Q9Z1Z0	General vesicular transport factor p115 [OS=Mus musculus]	0	55.808	23	15	86	15	959	106.9	4.93	16.57	15	FALSE	cell organization and biogenesis;transport;signal transduction;other biological processes	other membranes;cytosol;ER/Golgi;nucleus;other cell component		Pf04869, Pf04871, Pf18770	56041	Uso1	mmu:56041; Q3T9L9; Q3TH58; Q3U1C7; Q3UMW6; Q91WE7; Q99JZ5; Q9Z1Z0	ENSMUSG00000029407	COPI-mediated anterograde transport; COPII-mediated vesicle transport		2	0	0.353	-1.5	0.695588	48.27	5.25854e+06	1.8313e+06	35.28	23.01	5.90527e+06	4.68263e+06	6.36089e+06	2.52098e+06	1.21043e+06	1.88302e+06	1.78099e+06	2.18019e+06	High	High	High	High	High
FALSE	High	Master Protein	Q9JMH9	Unconventional myosin-XVIIIa [OS=Mus musculus]	0	55.759	15	17	95	17	2050	232.6	6.28	11.26	17	FALSE	cell organization and biogenesis;stress response;transport;signal transduction;other biological processes	other membranes;cytoskeleton;ER/Golgi;other cell component	cytoskeletal activity;other molecular function	Pf00063, Pf00595, Pf01576	360013	Myo18a	mmu:360013; Q3TBB2; Q3UH48; Q3UV60; Q5QD54; Q5QD55; Q5QD56; Q5SYN8; Q5SYN9; Q5SYP0; Q5SYP1; Q811D7; Q9JMH9	ENSMUSG00000000631			0	0	0.484	-1.05	0.925611	72.96	629958	338116	46.3	17.55	506956	1.08519e+06	782803	367425	251271	335720	340529	390789	High	High	High	High	High
FALSE	High	Master Protein	Q9DBG1	Sterol 26-hydroxylase, mitochondrial [OS=Mus musculus]	0	55.684	34	12	174	12	533	60.7	9.14	29.95	12	FALSE	other metabolic processes		other molecular function	Pf00067	104086	Cyp27a1	mmu:104086; Q9DBG1	ENSMUSG00000026170	Synthesis of bile acids and bile salts via 7alpha-hydroxycholesterol; Synthesis of bile acids and bile salts via 24-hydroxycholesterol; Synthesis of bile acids and bile salts via 27-hydroxycholesterol; Endogenous sterols	Metapathway biotransformation; Oxidation by cytochrome P450; PPAR signaling pathway; Cholesterol metabolism with Bloch and Kandutsch-Russell pathways	8	0	0.448	-1.16	0.951981	87.21	4.3596e+07	1.59643e+07	15.95	93.33	4.90794e+07	3.29717e+07	4.40235e+07	4.31727e+07	4.71369e+06	5.55778e+06	4.99386e+07	4.58562e+07	High	High	High	High	High
FALSE	High	Master Protein	O55029	Coatomer subunit beta' [OS=Mus musculus]	0	55.66	22	13	130	13	905	102.4	5.3	24.34	13	FALSE	transport	other membranes;cytosol;ER/Golgi	other molecular function	Pf00400, Pf04053	50797	Copb2	mmu:50797; O55029; Q3U5Z9	ENSMUSG00000032458	COPI-dependent Golgi-to-ER retrograde traffic; COPI-mediated anterograde transport		2	0	0.39	-1.36	0.811001	47.47	6.26252e+06	2.62007e+06	31.9	44.42	6.56773e+06	7.48651e+06	5.9715e+06	3.18907e+06	5.32727e+06	2.82429e+06	2.27453e+06	2.43062e+06	High	High	High	High	High
FALSE	High	Master Protein	Q920E5	Farnesyl pyrophosphate synthase [OS=Mus musculus]	0	55.652	48	11	323	11	353	40.6	5.66	64.14	11	FALSE	other metabolic processes;other biological processes	cytosol;mitochondrion;nucleus;other cytoplasmic organelle;other cell component	other molecular function	Pf00348	110196	Fdps	mmu:110196; Q920E5	ENSMUSG00000059743	Cholesterol biosynthesis	Cholesterol biosynthesis; Cholesterol metabolism with Bloch and Kandutsch-Russell pathways	3	0	0.507	-0.98	0.960106	105.83	2.20997e+08	2.51058e+08	66.43	33.72	1.00927e+08	2.74004e+08	1.78244e+08	5.0669e+08	1.49502e+08	2.33785e+08	2.69607e+08	3.54387e+08	High	High	High	High	High
FALSE	High	Master Protein	Q64331	Unconventional myosin-VI [OS=Mus musculus]	0	55.453	20	16	112	16	1262	145.7	8.47	21.41	16	FALSE	cell-cell signaling;cell cycle OR cell proliferation;cell organization and biogenesis;stress response;transport;developmental processes;signal transduction;other biological processes	plasma membrane;other membranes;cytosol;cytoskeleton;ER/Golgi;nucleus;other cell component	cytoskeletal activity;other molecular function	Pf00063, Pf16521, Pf21521	17920	Myo6	E9Q3L1; mmu:17920; Q64331	ENSMUSG00000033577	RHOU GTPase cycle; Trafficking of AMPA receptors; Gap junction degradation; RHOBTB1 GTPase cycle; RHOBTB2 GTPase cycle		5	0	0.357	-1.48	0.64983	45.26	1.04738e+07	1.37356e+06	63.29	17.24	1.63026e+07	6.729e+06	1.86726e+07	3.84567e+06	1.42289e+06	961294	1.32593e+06	1.43309e+06	High	High	High	High	High
FALSE	High	Master Protein	Q9WU79	Proline dehydrogenase 1, mitochondrial [OS=Mus musculus]	0	55.349	33	11	181	11	599	68	8.24	48.58	11	FALSE	other metabolic processes	mitochondrion;nucleus;other cell component	other molecular function	Pf01619	19125	Prodh	A0JLW6; mmu:19125; Q3UNR4; Q9QX61; Q9WU79	ENSMUSG00000003526	Proline catabolism	Amino acid metabolism	2	0	0.726	-0.46	0.428393	87.74	4.83039e+07	6.94979e+07	29.85	40.84	6.27049e+07	5.01427e+07	4.65325e+07	2.87174e+07	7.00597e+07	3.884e+07	1.10594e+08	6.89407e+07	High	High	High	High	High
FALSE	High	Master Protein	Q6P5F9	Exportin-1 [OS=Mus musculus]	0	55.214	22	13	132	13	1071	123	6.07	27.09	13	FALSE	other metabolic processes;transport;other biological processes	other membranes;cytosol;nucleus;other cell component	nucleic acid binding activity;other molecular function	Pf03810, Pf08389, Pf08767, Pf18777, Pf18784, Pf18787	103573	Xpo1	mmu:103573; Q6P5F9	ENSMUSG00000020290	Separation of Sister Chromatids; Resolution of Sister Chromatid Cohesion; Cyclin A/B1/B2 associated events during G2/M transition; Amplification of signal from unattached kinetochores via a MAD2 inhibitory signal; RHO GTPases Activate Formins; EML4 and NUDC in mitotic spindle formation; MAPK6/MAPK4 signaling; Heme signaling; Deactivation of the beta-catenin transactivating complex; HuR (ELAVL1) b…		12	0	0.857	-0.22	0.188641	114.62	1.26017e+07	1.66156e+07	52.65	72.33	7.49044e+06	9.23003e+06	2.39955e+07	1.72049e+07	1.22082e+07	3.18001e+06	3.27103e+07	2.26143e+07	High	High	High	High	High
FALSE	High	Master Protein	Q99J39	Malonyl-CoA decarboxylase, mitochondrial [OS=Mus musculus]	0	55.131	33	11	128	11	492	54.7	8.94	29.27	11	FALSE	other metabolic processes;stress response;other biological processes	mitochondrion;other cytoplasmic organelle;other cell component	other molecular function	Pf05292, Pf17408	56690	Mlycd	mmu:56690; Q7TNL6; Q99J39	ENSMUSG00000074064	Peroxisomal protein import; Beta-oxidation of very long chain fatty acids		2	0	0.473	-1.08	0.988304	57.51	1.90001e+07	6.59268e+06	7.74	12.63	1.84464e+07	1.85735e+07	1.94365e+07	2.17147e+07	7.69514e+06	5.96156e+06	6.06132e+06	7.17062e+06	High	High	High	High	High
FALSE	High	Master Protein	Q9DC69	NADH dehydrogenase [ubiquinone] 1 alpha subcomplex subunit 9, mitochondrial [OS=Mus musculus]	0	54.929	38	10	257	10	377	42.5	9.74	53.07	10	FALSE	cell organization and biogenesis;other metabolic processes;other biological processes	other membranes;mitochondrion	other molecular function	Pf05368	66108	Ndufa9	mmu:66108; Q6GTD3; Q99JP9; Q9DC69	ENSMUSG00000000399	Complex I biogenesis	Oxidative phosphorylation; Electron transport chain	4	0	1.049	0.07	0.0457169	111.99	1.29471e+07	1.28251e+08	37.97	35.1	1.28176e+07	1.30779e+07	1.85523e+07	6.67658e+06	1.26527e+08	1.06992e+08	2.21896e+08	1.29999e+08	High	High	High	High	High
FALSE	High	Master Protein	Q60991	Cytochrome P450 7B1 [OS=Mus musculus]	0	54.918	27	10	307	10	507	58.4	9.09	52.85	10	FALSE	cell cycle OR cell proliferation;other metabolic processes;developmental processes;signal transduction;other biological processes	other membranes;ER/Golgi;other cell component	other molecular function	Pf00067	13123	Cyp7b1	mmu:13123; Q60991; Q9CZ39	ENSMUSG00000039519	Synthesis of bile acids and bile salts via 7alpha-hydroxycholesterol; Synthesis of bile acids and bile salts via 27-hydroxycholesterol; Endogenous sterols	Metapathway biotransformation; Oxidation by cytochrome P450; Tryptophan metabolism	7	0	0.448	-1.16	0.95032	30.79	2.24446e+07	2.54365e+07	82.88	51.65	4.28966e+07	1.17436e+07	5.61146e+07	5.99159e+06	2.72154e+07	6.95346e+06	2.37739e+07	3.58441e+07	High	High	High	High	High
FALSE	High	Master Protein	P53395	Lipoamide acyltransferase component of branched-chain alpha-keto acid dehydrogenase complex, mitochondrial [OS=Mus musculus]	0	54.853	33	10	332	10	482	53.2	8.6	59.01	10	FALSE	other metabolic processes	cytosol;cytoskeleton;mitochondrion;other cell component	other molecular function	Pf00198, Pf00364, Pf02817	13171	Dbt	mmu:13171; P53395; Q3TMF5	ENSMUSG00000000340	Glyoxylate metabolism and glycine degradation; RHOH GTPase cycle; Branched-chain amino acid catabolism		3	0	0.408	-1.29	0.852112	52.71	1.26153e+08	1.58795e+08	28.61	16.21	1.53066e+08	1.73582e+08	9.59558e+07	1.03972e+08	2.0504e+08	1.42607e+08	1.57125e+08	1.60483e+08	High	High	High	High	High
FALSE	High	Master Protein	Q8BML9	Glutamine--tRNA ligase [OS=Mus musculus]	0	54.708	30	15	100	15	775	87.6	7.31	15.36	15	FALSE	protein metabolism;RNA metabolism OR transcription;other metabolic processes;developmental processes;other biological processes	cytosol;other cell component	enzyme regulator activity;nucleic acid binding activity;other molecular function	Pf00749, Pf03950, Pf04557, Pf04558, Pf20974	97541	Qars1	mmu:97541; Q3TN94; Q8BML9; Q8BU21	ENSMUSG00000032604			0	0	0.547	-0.87	0.8236	44.34	4.4406e+06	57145.5	49.08	21.28	3.827e+06	5.85966e+06	5.15259e+06	1.34889e+06	56269	52364	58035.6	81541.1	High	High	High	High	High
FALSE	High	Master Protein	Q8BMF4	Dihydrolipoyllysine-residue acetyltransferase component of pyruvate dehydrogenase complex, mitochondrial [OS=Mus musculus]	0	54.675	28	11	198	11	642	67.9	8.57	40.23	11	FALSE	other metabolic processes	mitochondrion;other cell component	other molecular function	Pf00198, Pf00364, Pf02817	235339	Dlat	mmu:235339; Q8BMF4; Q8K2G8; Q8R339; Q91ZB1	ENSMUSG00000000168	Glyoxylate metabolism and glycine degradation; Regulation of pyruvate dehydrogenase (PDH) complex; Signaling by Retinoic Acid	Glycolysis and gluconeogenesis; TCA cycle	6	0	0.556	-0.85	0.874347	75.14	4.88038e+07	2.22937e+07	21.14	64.1	4.62989e+07	5.05976e+07	4.70737e+07	7.03321e+07	2.43773e+07	6.1389e+07	1.93838e+07	2.03881e+07	High	High	High	High	High
FALSE	High	Master Protein	O54749	Cytochrome P450 2J5 [OS=Mus musculus]	0	54.419	39	12	163	12	501	57.7	8.73	32.04	12	FALSE	other metabolic processes;other biological processes	other membranes;ER/Golgi;other cell component	other molecular function	Pf00067	13109	Cyp2j5	mmu:13109; O54749	ENSMUSG00000052520		Eicosanoid metabolism via cytochrome P450 monooxygenases	1	0	0.814	-0.3	0.253049	120.15	2.18284e+07	4.05688e+07	69.61	30.75	3.6745e+07	9.90702e+06	4.91591e+07	1.29672e+07	4.31669e+07	1.97359e+07	3.84322e+07	4.28241e+07	High	High	High	High	High
FALSE	High	Master Protein	Q8BGT5	Alanine aminotransferase 2 [OS=Mus musculus]	0	54.253	38	11	159	11	522	57.9	8	31.4	11	FALSE	other metabolic processes;other biological processes	non-structural extracellular	other molecular function	Pf00155	108682	Gpt2	mmu:108682; Q8BGT5; Q8BVY7; Q8K1J3	ENSMUSG00000031700	Alanine metabolism		1	0	0.529	-0.92	0.925611	117.98	1.05642e+07	4.04887e+07	71.98	22.58	2.41427e+07	8.80504e+06	1.26748e+07	3.34019e+06	3.42041e+07	5.51734e+07	4.54432e+07	3.60743e+07	High	High	High	High	High
FALSE	High	Master Protein	Cont_P05783	Keratin, type I cytoskeletal 18 OS=Homo sapiens OX=9606 GN=KRT18 PE=1 SV=2	0	54.087	27	11	297	2	430	48	5.45	75.23	11	TRUE	cell cycle OR cell proliferation;cell organization and biogenesis;transport;signal transduction;other biological processes	cytosol;cytoskeleton;nucleus;other cell component	other molecular function	Pf00038	3875	KRT18	A0A024RAY2; A0A2J8KDC2; A0A2R9CIV2; A0A6D2WA05; G3R3T2; ggo:101139505; H2Q609; hsa:3875; P05783; pps:100969967; ptr:451923; Q53G38; Q5U0N8; Q9BW26	ENSG00000111057	Formation of the cornified envelope	Pathogenic Escherichia coli infection; EGFR1 signaling pathway	4	0																	High	High	High	High	High
FALSE	High	Master Protein	P42932	T-complex protein 1 subunit theta [OS=Mus musculus]	0	54.003	37	15	222	15	548	59.5	5.62	49.44	15	FALSE	protein metabolism;other metabolic processes;transport;other biological processes	cytosol;cytoskeleton;nucleus;other cell component	other molecular function	Pf00118	12469	Cct8	mmu:12469; P42932	ENSMUSG00000025613	Cooperation of PDCL (PhLP1) and TRiC/CCT in G-protein beta folding; Association of TriC/CCT with target proteins during biosynthesis; Neutrophil degranulation		3	0	0.422	-1.24	0.898187	64.66	5.39492e+07	2.3787e+07	33.37	44.73	5.18212e+07	9.27323e+07	4.76519e+07	5.61646e+07	2.94247e+07	4.43491e+07	1.74262e+07	1.92294e+07	High	High	High	High	High
FALSE	High	Master Protein	P68134	Actin, alpha skeletal muscle [OS=Mus musculus]	0	53.901	57	15	298	2	377	42	5.39	60.6	15	TRUE	cell organization and biogenesis;other biological processes	cytoskeleton;other cell component	other molecular function	Pf00022	11459	Acta1	mmu:11459; P02568; P68134; P99020	ENSMUSG00000031972	Striated Muscle Contraction	Myometrial relaxation and contraction pathways; Comprehensive IL-17A signaling	3	1	0.363	-1.46	0.672002	36.93	2.93528e+07	1.9817e+07	42.53	27.24	4.05034e+07	2.35659e+07	3.65608e+07	1.39412e+07	2.44458e+07	2.32637e+07	1.32672e+07	1.68809e+07	High	High	High	High	High
FALSE	High	Master Protein	P08032	Spectrin alpha chain, erythrocytic 1 [OS=Mus musculus]	0	53.738	14	16	76	16	2415	279.7	5.03	11.66	16	FALSE	cell organization and biogenesis;other metabolic processes;other biological processes	plasma membrane;other membranes;cytoskeleton;other cell component	cytoskeletal activity;other molecular function	Pf00018, Pf00435, Pf08726	20739	Spta1	B2RWX6; mmu:20739; P08032; P97502	ENSMUSG00000026532	COPI-mediated anterograde transport; RAF/MAP kinase cascade; NCAM signaling for neurite out-growth; Interaction between L1 and Ankyrins		4	0																	High	High	High	High	High
FALSE	High	Master Protein	Q64674	Spermidine synthase [OS=Mus musculus]	0	53.722	67	12	95	12	302	34	5.5	14.16	12	FALSE	other metabolic processes;other biological processes	cytosol	other molecular function	Pf01564, Pf17284	20810	Srm	mmu:20810; Q64674	ENSMUSG00000006442	Metabolism of polyamines		1	0					4.01105e+06	5.39665e+06	58.64	59.05	3.54612e+06	8.40329e+06	4.53695e+06	2.03995e+06	3791032	2.34166e+06	9.99912e+06	7.6823e+06	High	High	High	High	High
FALSE	High	Master Protein	P28843	Dipeptidyl peptidase 4 [OS=Mus musculus]	0	53.667	23	12	203	12	760	87.4	6.42	37.96	12	FALSE	cell adhesion;protein metabolism;other metabolic processes;stress response;signal transduction;other biological processes	non-structural extracellular;plasma membrane;other membranes;other cell component	signal transduction activity or receptor binding;other molecular function	Pf00326, Pf00930, Pf18811	13482	Dpp4	mmu:13482; P28843; Q3U514	ENSMUSG00000035000	Synthesis, secretion, and inactivation of Glucagon-like Peptide-1 (GLP-1); Synthesis, secretion, and inactivation of Glucose-dependent Insulinotropic Polypeptide (GIP)		2	0	0.384	-1.38	0.817751	96.04	5.74439e+06	1.72515e+06	43.8	43.71	5.64472e+06	9.46271e+06	5.84582e+06	3.06516e+06	3.03025e+06	1.09359e+06	1.94887e+06	1.52712e+06	High	High	High	High	High
FALSE	High	Master Protein	Q8BWF0	Succinate-semialdehyde dehydrogenase, mitochondrial [OS=Mus musculus]	0	53.657	33	10	228	10	523	55.9	8.25	37.52	10	FALSE	other metabolic processes;developmental processes	mitochondrion	other molecular function	Pf00171		Aldh5a1	mmu:214579; Q5SZW1; Q8BWF0	ENSMUSG00000035936	Degradation of GABA		1	0	0.798	-0.33	0.281733	110.87	2.13423e+07	4.23773e+07	29	35.04	2.60076e+07	3.00485e+07	1.75138e+07	1.665e+07	3.53745e+07	5.39388e+07	5.07665e+07	2.31376e+07	High	High	High	High	High
FALSE	High	Master Protein	Q8K411	Presequence protease, mitochondrial [OS=Mus musculus]	0	53.572	26	13	110	13	1036	117.3	7.2	20.69	13	FALSE	protein metabolism;other metabolic processes	mitochondrion	other molecular function	Pf00675, Pf05193, Pf08367	69617	Pitrm1	mmu:69617; Q3THC4; Q3TJI1; Q3TPP0; Q3URQ8; Q4KUG2; Q4KUG3; Q6ZPX6; Q8K411; Q922N1; Q9CV63	ENSMUSG00000021193	Mitochondrial protein import		1	0	0.429	-1.22	0.916918	74.21	8.89774e+06	2.10011e+07	32.39	29.23	9.88717e+06	1.09581e+07	8.00734e+06	4.75312e+06	1.705e+07	1.53933e+07	2.80901e+07	2.58677e+07	High	High	High	High	High
FALSE	High	Master Protein	Q9DB29	Isoamyl acetate-hydrolyzing esterase 1 homolog [OS=Mus musculus]	0	53.547	51	11	227	11	249	28	5.52	45.42	11	FALSE	other metabolic processes		other molecular function	Pf00657	67732	Iah1	mmu:67732; Q9DB29	ENSMUSG00000062054			0	0	6.219	2.64	1.18116e-14	130.05	1.93062e+07	1.68476e+07	23.96	66.73	1.72407e+07	2.77163e+07	1.7043e+07	2.16192e+07	2.89602e+07	3.09852e+07	6.45479e+06	9.80106e+06	High	High	High	High	High
FALSE	High	Master Protein	Q91YH5	Atlastin-3 [OS=Mus musculus]	0	53.393	37	12	138	11	541	60.5	6.1	24.62	12	FALSE	cell organization and biogenesis;stress response;other biological processes	other membranes;ER/Golgi	other molecular function	Pf02263, Pf02841	109168	Atl3	mmu:109168; Q3UGW3; Q8C0L7; Q8C174; Q91YH5; Q99LZ9	ENSMUSG00000024759			0	0	0.457	-1.13	0.963474	65.81	3.55308e+07	4.50925e+07	30.27	19.47	3.67917e+07	2.34571e+07	5.00981e+07	3.43131e+07	4.38721e+07	3.23887e+07	5.28579e+07	4.6347e+07	High	High	High	High	High
FALSE	High	Master Protein	Q99JB2	Stomatin-like protein 2, mitochondrial [OS=Mus musculus]	0	53.368	52	12	147	12	353	38.4	8.87	26.07	12	FALSE	cell organization and biogenesis;protein metabolism;other metabolic processes;stress response;signal transduction;other biological processes	plasma membrane;other membranes;cytoskeleton;mitochondrion	signal transduction activity or receptor binding;other molecular function	Pf01145, Pf16200	66592	Stoml2	mmu:66592; Q99JB2; Q9DCG8	ENSMUSG00000028455	Processing of SMDT1		1	0	0.398	-1.33	0.819452	45.93	1.0656e+07	2.60647e+07	24.13	21.18	9.30631e+06	7.44491e+06	1.22014e+07	1.2827e+07	2.39357e+07	1.90539e+07	3.15934e+07	2.8383e+07	High	High	High	High	High
FALSE	High	Master Protein	Q91VR5	ATP-dependent RNA helicase DDX1 [OS=Mus musculus]	0	53.231	27	12	154	12	740	82.4	7.21	33.95	12	FALSE	cell organization and biogenesis;DNA metabolism;RNA metabolism OR transcription;other metabolic processes;stress response;other biological processes	cytosol;mitochondrion;nucleus;other cell component	nucleic acid binding activity;other molecular function	Pf00270, Pf00271, Pf00622	104721	Ddx1	mmu:104721; Q3TU41; Q91VR5	ENSMUSG00000037149		mRNA processing	1	0	0.356	-1.49	0.642827	54.99	2.24574e+07	1.2681e+06	74.39	15.98	4.00715e+07	1.25859e+07	5.14205e+07	8.45003e+06	1.20941e+06	1.14809e+06	1.32963e+06	1.62594e+06	High	High	High	High	High
FALSE	High	Master Protein	P54822	Adenylosuccinate lyase [OS=Mus musculus]	0	53.138	33	12	134	12	484	54.8	7.27	21.31	12	FALSE	other metabolic processes;stress response;other biological processes	cytosol;other cell component	other molecular function	Pf00206, Pf10397	11564	Adsl	mmu:11564; P54822; Q8VCD4	ENSMUSG00000022407	Purine ribonucleoside monophosphate biosynthesis	Purine metabolism	2	0	0.48	-1.06	0.974309	59.94	1.51303e+06	5.56384e+06	24.47	44.25	1.59894e+06	1.49816e+06	1.52805e+06	874259	4.0729e+06	3.88972e+06	7.60055e+06	9.579e+06	High	High	High	High	High
FALSE	High	Master Protein	Q8BMJ2	Leucine--tRNA ligase, cytoplasmic [OS=Mus musculus]	0	53.092	20	14	151	14	1178	134.1	7.05	30.73	14	FALSE	cell organization and biogenesis;protein metabolism;RNA metabolism OR transcription;other metabolic processes;stress response;other biological processes	cytosol;ER/Golgi;nucleus;other cytoplasmic organelle;other cell component	enzyme regulator activity;other molecular function	Pf00133, Pf08264	107045	Lars1	mmu:107045; Q8BKW9; Q8BMJ2	ENSMUSG00000024493			0	0					2.05754e+07	791444	42.85	15.82	2.34725e+07	1.26405e+07	3.49721e+07	1.80359e+07	778580	569630	823189	804519	High	High	High	High	High
FALSE	High	Master Protein	P17742	Peptidyl-prolyl cis-trans isomerase A [OS=Mus musculus]	0	52.921	60	8	407	8	164	18	7.9	81.29	8	FALSE	cell adhesion;cell organization and biogenesis;protein metabolism;other metabolic processes;stress response;developmental processes;other biological processes	non-structural extracellular;cytosol;nucleus;other cell component	signal transduction activity or receptor binding;other molecular function	Pf00160	268373	Ppia	mmu:268373; P17742; Q9CWJ5; Q9R137	ENSMUSG00000071866	Neutrophil degranulation		1	0	1.371	0.46	0.00379033	118.73	1.8112e+08	4.8059e+08	39.92	17.04	1.4502e+08	3.1504e+08	1.39844e+08	2.26206e+08	5.36465e+08	5.40554e+08	4.30534e+08	3.78204e+08	High	High	High	High	High
FALSE	High	Master Protein	O54734	Dolichyl-diphosphooligosaccharide--protein glycosyltransferase 48 kDa subunit [OS=Mus musculus]	0	52.904	46	13	169	13	441	49	5.83	36.59	13	FALSE	protein metabolism;other metabolic processes;other biological processes	other membranes;ER/Golgi;other cell component	enzyme regulator activity	Pf03345	13200	Ddost	mmu:13200; O54734; Q8C4P7	ENSMUSG00000028757	Neutrophil degranulation		1	0	0.499	-1	0.970065	70.24	3.73086e+07	6.85359e+06	91.28	43.11	6.26741e+07	2.22091e+07	1.18018e+08	1.02372e+07	1.24517e+07	4.70789e+06	6.45447e+06	7.2774e+06	High	High	High	High	High
FALSE	High	Master Protein	P50396	Rab GDP dissociation inhibitor alpha [OS=Mus musculus]	0	52.863	28	9	234	7	447	50.5	5.08	58.28	9	FALSE	cell organization and biogenesis;transport;signal transduction;other biological processes	cytosol;ER/Golgi;other cell component	enzyme regulator activity;other molecular function	Pf00996	14567	Gdi1	A2AMA8; mmu:14567; P50396; Q3TBI9; Q8VHM3; Q91Y71; Q91Z41; Q96CX5	ENSMUSG00000015291	RAB GEFs exchange GTP for GDP on RABs		1	0	0.304	-1.72	0.354228	59.14	7.54109e+06	4.27592e+07	49.89	29.08	7.18433e+06	9.42376e+06	7.91558e+06	1.8623e+06	2.67779e+07	3.79317e+07	5.45797e+07	4.82012e+07	High	High	High	High	High
FALSE	High	Master Protein	Q03734	Serine protease inhibitor A3M [OS=Mus musculus]	0	52.794	22	9	202	2	418	47	6.1	54.81	9	FALSE	other biological processes	non-structural extracellular	enzyme regulator activity	Pf00079	20717	Serpina3m	E9Q926; mmu:20717; Q03734; Q62260	ENSMUSG00000079012			0	0	100	6.64	3.33395e-17			564726		111.92					316518	153803	2.72533e+06	1.00757e+06	High	High	High	High	High
FALSE	High	Master Protein	Q9DB77	Cytochrome b-c1 complex subunit 2, mitochondrial [OS=Mus musculus]	0	52.774	36	11	202	11	453	48.2	9.25	33.03	11	FALSE	protein metabolism;other metabolic processes;other biological processes	other membranes;mitochondrion;nucleus	other molecular function	Pf00675, Pf05193	67003	Uqcrc2	mmu:67003; Q8BK11; Q9CVK7; Q9DB77	ENSMUSG00000030884	Respiratory electron transport	Electron transport chain	2	0	0.417	-1.26	0.88029	40.13	1.40131e+07	2.72639e+08	36.35	33.68	1.95318e+07	1.16633e+07	1.68364e+07	8.1576e+06	2.5526e+08	1.33968e+08	3.31398e+08	2.91202e+08	High	High	High	High	High
FALSE	High	Master Protein	Q02248	Catenin beta-1 [OS=Mus musculus]	0	52.736	29	12	132	10	781	85.4	5.86	18.54	12	FALSE	cell adhesion;cell-cell signaling;cell cycle OR cell proliferation;cell organization and biogenesis;protein metabolism;RNA metabolism OR transcription;other metabolic processes;transport;developmental processes;signal transduction;other biological processes	plasma membrane;other membranes;cytosol;cytoskeleton;nucleus;other cell component	signal transduction activity or receptor binding;nucleic acid binding activity;other molecular function	Pf00514	12387	Ctnnb1	mmu:12387; Q02248; Q922W1; Q9D335	ENSMUSG00000006932	Adherens junctions interactions; VEGFR2 mediated vascular permeability; RHO GTPases activate IQGAPs; Myogenesis; Ca2+ pathway; Formation of the beta-catenin:TCF transactivating complex; LRR FLII-interacting protein 1 (LRRFIP1) activates type I IFN production; Apoptotic cleavage of cell adhesion proteins; Deactivation of the beta-catenin transactivating complex; Beta-catenin phosphorylation cascad…	TGF-beta signaling pathway; IL-5 signaling pathway; MicroRNAs in cardiomyocyte hypertrophy; Mechanisms associated with pluripotency; Ptf1a related regulatory pathway; Heart development; Neural crest differentiation; Primary focal segmental glomerulosclerosis (FSGS); ESC pluripotency pathways; Wnt signaling in kidney disease; Wnt signaling pathway; Adipogenesis genes; ID signaling pathway; A netwo…	32	0	0.398	-1.33	0.887859	48.04	2.85282e+06	2.08604e+06	31.66	61.61	3.25553e+06	2.56048e+06	3.17854e+06	1.46412e+06	2.1638e+06	1.00508e+06	4.53806e+06	2.01108e+06	High	High	High	High	High
FALSE	High	Master Protein	Q9QZW0	Phospholipid-transporting ATPase 11C [OS=Mus musculus]	0	52.733	20	15	145	1	1129	129.2	7.3	25.68	15	FALSE	cell organization and biogenesis;transport;other biological processes	plasma membrane;other membranes;ER/Golgi;other cytoplasmic organelle;other cell component	transporter activity;other molecular function	Pf00122, Pf13246, Pf16209, Pf16212	320940	Atp11c	mmu:320940; Q3KQR4; Q9QZW0	ENSMUSG00000062949	Ion transport by P-type ATPases		1	0																	High	High	High	Peak Found	High
FALSE	High	Master Protein	Q91WD5	NADH dehydrogenase [ubiquinone] iron-sulfur protein 2, mitochondrial [OS=Mus musculus]	0	52.725	37	12	264	12	463	52.6	6.99	53.16	12	FALSE	cell cycle OR cell proliferation;cell organization and biogenesis;other metabolic processes;stress response;transport;developmental processes;other biological processes	other membranes;mitochondrion;nucleus	transporter activity;other molecular function	Pf00346	226646	Ndufs2	mmu:226646; Q3TNA8; Q3U5Y9; Q3UJX7; Q91WD5; Q99L23	ENSMUSG00000013593	Complex I biogenesis	Oxidative phosphorylation; Electron transport chain	4	0	0.433	-1.21	0.925423	71.3	1.27989e+08	6.3364e+07	37.36	66.24	1.38107e+08	1.18613e+08	1.13007e+08	2.33926e+08	7.34018e+07	1.37962e+08	2.42315e+07	5.46989e+07	High	High	High	High	High
FALSE	High	Master Protein	Q60936	Atypical kinase COQ8A, mitochondrial [OS=Mus musculus]	0	52.424	23	12	144	12	645	71.7	6.54	23.06	12	FALSE	other metabolic processes	other membranes	kinase activity;other molecular function	Pf03109	67426	Coq8a	mmu:67426; Q60936; Q8K0M1; Q9D657; Q9DBR5; Q9JHR3	ENSMUSG00000026489			0	0	0.516	-0.95	0.948296	56.05	2.56367e+07	1.48154e+07	31.65	34.16	3.21518e+07	1.52877e+07	3.03897e+07	2.1627e+07	2.45743e+07	1.22926e+07	1.27003e+07	1.72827e+07	High	High	High	High	High
FALSE	High	Master Protein	Q91WG0	Acylcarnitine hydrolase [OS=Mus musculus]	0	52.377	30	12	124	10	561	62.4	5.69	24.35	12	FALSE	other metabolic processes;other biological processes	ER/Golgi;other cell component	other molecular function	Pf00135	234671	Ces2c	mmu:234671; Q91WG0	ENSMUSG00000061825			0	0	1.187	0.25	0.0152639	37.91	2.43586e+06	7.33909e+06	29.07	46.24	3.0605e+06	1.93871e+06	1.75744e+06	3.10354e+06	1.32092e+07	6.33266e+06	4.48695e+06	8.50548e+06	High	High	High	High	High
FALSE	High	Master Protein	Q9QWR8	Alpha-N-acetylgalactosaminidase [OS=Mus musculus]	0	52.315	30	10	135	10	415	47.2	6.44	31.83	10	FALSE	other metabolic processes	other cytoplasmic organelle;other cell component	other molecular function	Pf16499, Pf17450	17939	Naga	mmu:17939; O88620; Q8R437; Q8VDK2; Q9QWR8	ENSMUSG00000022453			0	0	0.099	-3.34	3.77892e-06	25.03	3.29585e+07	384884	49.41	99.93	5.82221e+07	2.65918e+07	4.08495e+07	1.76938e+07	295512	128617	1.46156e+06	501285	High	High	High	High	High
FALSE	High	Master Protein	Q9WTP6	Adenylate kinase 2, mitochondrial [OS=Mus musculus]	0	52.292	47	10	194	10	239	26.5	7.39	32.97	10	FALSE	other metabolic processes	cytoskeleton;mitochondrion;other cell component	kinase activity;other molecular function	Pf00406, Pf05191	11637	Ak2	A2A820; mmu:11637; Q3THT3; Q3TI11; Q3TKI6; Q8C7I9; Q9CY37; Q9WTP6	ENSMUSG00000028792	Interconversion of nucleotide di- and triphosphates	Purine metabolism	2	0	0.576	-0.8	0.826427	70.92	1.62435e+08	1.27626e+08	15.65	23	1.79226e+08	1.21811e+08	1.60419e+08	1.64477e+08	1.08864e+08	1.43657e+08	1.13384e+08	1.76119e+08	High	High	High	High	High
FALSE	High	Master Protein	P15626	Glutathione S-transferase Mu 2 [OS=Mus musculus]	0	52.287	36	9	480	4	218	25.7	7.39	95.11	9	FALSE	other metabolic processes	cytosol;other cell component	other molecular function	Pf00043, Pf02798	14863	Gstm2	mmu:14863; P15626	ENSMUSG00000040562	Glutathione conjugation; Paracetamol ADME; Azathioprine ADME	Glutathione metabolism; Oxidative stress and redox pathway	5	0	0.349	-1.52	0.680601	40.2	4.52438e+06	1.93423e+06	107.13	41.94	3.73245e+06	2.11023e+07	5.48434e+06	2.28621e+06	3.0632e+06	1.16288e+06	2.42719e+06	1.54139e+06	High	High	High	High	High
FALSE	High	Master Protein	Q9Z1J3	Cysteine desulfurase [OS=Mus musculus]	0	52.271	37	10	175	10	459	50.5	8.16	28.41	10	FALSE	cell organization and biogenesis;protein metabolism;other metabolic processes	cytosol;mitochondrion;nucleus	other molecular function	Pf00266	18041	Nfs1	mmu:18041; Q8C6I5; Q9Z1J3	ENSMUSG00000027618	Molybdenum cofactor biosynthesis; Mitochondrial iron-sulfur cluster biogenesis		2	0	0.373	-1.42	0.718026	45.6	7.93068e+06	2.68042e+07	32.13	56.46	8.42789e+06	7.84822e+06	8.014e+06	3.63717e+06	1.63135e+07	1.52568e+07	4.4041e+07	4.75141e+07	High	High	High	High	High
FALSE	High	Master Protein	Q8BWP5	Alpha-tocopherol transfer protein [OS=Mus musculus]	0	52.262	55	10	149	10	278	32	8.37	34.47	10	FALSE	cell organization and biogenesis;other metabolic processes;transport;developmental processes;other biological processes	other cytoplasmic organelle;other cell component	transporter activity;other molecular function	Pf00650, Pf03765	50500	Ttpa	mmu:50500; Q8BWP5; Q9CW51; Q9JL07	ENSMUSG00000073988	Vitamin E		1	0	1.039	0.05	0.0465751	91.43	7.64542e+06	948986	64.18	123.04	8.77776e+06	6.65915e+06	1.52302e+07	2.4779e+06	724970	299691	5.42326e+06	1.24222e+06	High	High	High	High	High
FALSE	High	Master Protein	P45952	Medium-chain specific acyl-CoA dehydrogenase, mitochondrial [OS=Mus musculus]	0	52.212	29	9	371	9	421	46.5	8.37	68.59	9	FALSE	other metabolic processes;stress response;developmental processes;other biological processes	other membranes;mitochondrion;other cell component	other molecular function	Pf00441, Pf02770, Pf02771	11364	Acadm	mmu:11364; P45952; Q64235	ENSMUSG00000062908	mitochondrial fatty acid beta-oxidation of unsaturated fatty acids; Beta oxidation of decanoyl-CoA to octanoyl-CoA-CoA; Beta oxidation of octanoyl-CoA to hexanoyl-CoA	Fatty acid beta-oxidation; PPAR signaling pathway; Mitochondrial long chain fatty acid beta-oxidation	6	0	0.548	-0.87	0.893433	59.37	2.29926e+08	1.18396e+08	14.81	15.42	2.20708e+08	2.3953e+08	2.55801e+08	1.78948e+08	1.16044e+08	1.54049e+08	1.11421e+08	1.20796e+08	High	High	High	High	High
FALSE	High	Master Protein	P10518	Delta-aminolevulinic acid dehydratase [OS=Mus musculus]	0	52.129	48	10	225	10	330	36	6.79	47.47	10	FALSE	cell organization and biogenesis;other metabolic processes;stress response;other biological processes	non-structural extracellular;cytosol	other molecular function	Pf00490	17025	Alad	mmu:17025; P10518; Q3THV6	ENSMUSG00000028393	Neutrophil degranulation; Heme biosynthesis	Heme biosynthesis	3	0	0.681	-0.56	0.548782	117.82	4.61732e+07	1.01808e+08	14.91	11.21	4.66154e+07	3.63003e+07	4.57353e+07	5.26583e+07	8.87138e+07	1.03076e+08	1.16639e+08	1.00555e+08	High	High	High	High	High
FALSE	High	Master Protein	P47754	F-actin-capping protein subunit alpha-2 [OS=Mus musculus]	0	52.125	56	9	143	7	286	32.9	5.85	25.58	9	FALSE	cell organization and biogenesis	other membranes;cytosol;cytoskeleton;other cell component	cytoskeletal activity	Pf01267	12343	Capza2	mmu:12343; P47754	ENSMUSG00000015733	MHC class II antigen presentation; COPI-mediated anterograde transport; HSP90 chaperone cycle for steroid hormone receptors (SHR) in the presence of ligand; COPI-independent Golgi-to-ER retrograde traffic; Factors involved in megakaryocyte development and platelet production; Advanced glycosylation endproduct receptor signaling		6	1	0.387	-1.37	0.781573	63.11	5.76015e+07	2.29352e+07	33.01	54.24	4.4863e+07	8.17277e+07	4.23481e+07	7.3957e+07	4.48134e+07	1.72826e+07	1.30948e+07	3.04367e+07	High	High	High	High	High
FALSE	High	Master Protein	Q9CW42	Mitochondrial amidoxime-reducing component 1 [OS=Mus musculus]	0	52.094	47	10	328	9	340	38	8.59	72.44	10	FALSE	other metabolic processes;stress response	other membranes;mitochondrion;other cell component	other molecular function	Pf03473, Pf03476	66112	Mtarc1	mmu:66112; Q8R2L6; Q9CW42	ENSMUSG00000026621	Phase I - Functionalization of compounds		1	0	0.859	-0.22	0.186358	64.4	1.03017e+08	1.6849e+08	10.66	5.91	1.14177e+08	8.90357e+07	1.07523e+08	9.87003e+07	1.76885e+08	1.53307e+08	1.6939e+08	1.67595e+08	High	High	High	High	High
FALSE	High	Master Protein	P52480	Pyruvate kinase PKM [OS=Mus musculus]	0	52.014	42	14	170	13	531	57.8	7.47	24.85	14	FALSE	cell organization and biogenesis;other metabolic processes;developmental processes;other biological processes	cytosol;ER/Golgi;nucleus;other cell component	nucleic acid binding activity;kinase activity;other molecular function	Pf00224, Pf02887	18746	Pkm	mmu:18746; P52480; Q3TBV8; Q3TBW5; Q3TC59; Q3U1X3; Q3U5P6; Q4VC20; Q64484; Q91YI8; Q9CWB1	ENSMUSG00000032294	Neutrophil degranulation; Glycolysis	Glycolysis and gluconeogenesis; Purine metabolism	4	0	0.292	-1.78	0.293561	21.24	1.75487e+07	240661	17.33	36.53	1.6163e+07	2.06703e+07	1.38702e+07	1.90532e+07	97064.9	266439	236083	245329	High	High	High	High	High
FALSE	High	Master Protein	Q99K51	Plastin-3 [OS=Mus musculus]	0	51.935	32	12	125	10	630	70.7	5.62	19.41	12	FALSE	cell organization and biogenesis;developmental processes;other biological processes	plasma membrane;other membranes;cytosol;cytoskeleton;other cell component	cytoskeletal activity;other molecular function	Pf00307, Pf13499	102866	Pls3	B1AX56; mmu:102866; Q3TUZ5; Q99K51	ENSMUSG00000016382			0	0	100	6.64	3.33395e-17			3.67238e+06		67.15					3.86115e+06	2.75322e+06	3.49284e+06	1.00856e+07	High	High	High	High	High
FALSE	High	Master Protein	Q8BU30	Isoleucine--tRNA ligase, cytoplasmic [OS=Mus musculus]	0	51.918	19	14	95	14	1262	144.2	6.55	16.78	14	FALSE	protein metabolism;RNA metabolism OR transcription;other metabolic processes	cytosol;nucleus;other cell component	nucleic acid binding activity;other molecular function	Pf00133, Pf08264, Pf19302	105148	Iars1	mmu:105148; Q6NXK4; Q8BU30	ENSMUSG00000037851			0	0	0.368	-1.44	0.695588	48.13	4.27471e+06	3.11292e+07	38.23	19.84	5.95502e+06	3.77089e+06	4.84584e+06	2.1948e+06	2.59748e+07	2.9406e+07	4.0934e+07	3.29533e+07	High	High	High	High	High
FALSE	High	Master Protein	O08553	Dihydropyrimidinase-related protein 2 [OS=Mus musculus]	0	51.817	41	14	132	12	572	62.2	6.38	22.53	14	FALSE	cell organization and biogenesis;transport;developmental processes;other biological processes	plasma membrane;other membranes;cytosol;cytoskeleton;other cell component	other molecular function	Pf01979	12934	Dpysl2	mmu:12934; O08553; Q6P5D0	ENSMUSG00000022048	Recycling pathway of L1; CRMPs in Sema3A signaling	Mechanisms associated with pluripotency	3	1	0.457	-1.13	0.963333	74.51	9.61132e+06	4.10102e+06	29.24	56.62	1.17997e+07	7.82879e+06	1.35056e+07	7.48926e+06	3.84971e+06	1.03512e+07	4.34339e+06	3.87218e+06	High	High	High	High	High
FALSE	High	Master Protein	Q9R111	Guanine deaminase [OS=Mus musculus]	0	51.763	53	12	113	12	454	51	5.53	18.22	12	FALSE	other metabolic processes;other biological processes	cytosol	other molecular function	Pf01979	14544	Gda	mmu:14544; Q9R111	ENSMUSG00000058624	Purine catabolism	Purine metabolism	2	0	0.611	-0.71	0.606694	74.93	1.72331e+06	511950	42.96	25.76	1.63772e+06	1.89583e+06	1.81338e+06	536886	378244	674049	445129	588801	High	High	High	High	High
FALSE	High	Master Protein	P62631	Elongation factor 1-alpha 2 [OS=Mus musculus]	0	51.745	27	10	563	1	463	50.4	9.03	88.51	10	FALSE	protein metabolism;other metabolic processes;other biological processes	nucleus;other cell component	nucleic acid binding activity;other molecular function	Pf00009, Pf03143, Pf03144	13628	Eef1a2	mmu:13628; P27706; P62631	ENSMUSG00000016349		Translation factors	1	0																	High	High	High	High	High
FALSE	High	Master Protein	O09012	Peroxisomal targeting signal 1 receptor [OS=Mus musculus]	0	51.73	38	14	96	14	639	70.7	4.55	18.97	14	FALSE	cell organization and biogenesis;protein metabolism;other metabolic processes;stress response;transport;developmental processes;other biological processes	other membranes;cytosol;mitochondrion;ER/Golgi;other cytoplasmic organelle;other cell component	other molecular function	Pf13181	19305	Pex5	mmu:19305; O09012; Q3UM58; Q8K2V5; Q91YC7	ENSMUSG00000005069	E3 ubiquitin ligases ubiquitinate target proteins; Peroxisomal protein import; Pexophagy		3	0	0.443	-1.17	0.942917	53.32	2.21114e+07	1.1141e+07	48.66	23.06	1.98215e+07	7.42519e+06	3.14772e+07	2.46657e+07	7.1841e+06	1.01393e+07	1.23282e+07	1.22417e+07	High	High	High	High	High
FALSE	High	Master Protein	Q9QZW0-2	Isoform 2 of Phospholipid-transporting ATPase 11C [OS=Mus musculus]	0	51.681	19	15	124	1	1113	127.4	6.96	24.94	15	FALSE						Atp11c	Q9QZW0-2				0	4	0.303	-1.72	0.418696	54.54	5.93816e+06	1.37722e+06	57.14	34.16	4.74247e+06	1.00214e+07	7.43531e+06	1.99594e+06	2.26045e+06	1.06822e+06	1.48254e+06	1.27938e+06	n/a	n/a	n/a	n/a	High
FALSE	High	Master Protein	P30999	Catenin delta-1 [OS=Mus musculus]	0	51.677	22	12	140	12	938	104.9	6.87	23.88	12	FALSE	cell adhesion;cell-cell signaling;cell organization and biogenesis;developmental processes;signal transduction;other biological processes	plasma membrane;other membranes;cytosol;nucleus;other cell component	signal transduction activity or receptor binding;other molecular function	Pf00514	12388	Ctnnd1	mmu:12388; P30999; Q3TSU9; Q80XQ4; Q8CHF8	ENSMUSG00000034101; ENSMUSG00000101645	Adherens junctions interactions; Regulation of CDH11 function; VEGFR2 mediated vascular permeability	EGFR1 signaling pathway; Wnt signaling pathway and pluripotency	5	0					1.53977e+06	4.7138e+06	14.12	76.98	1.8973e+06	1.3647e+06	1.52907e+06	1.55055e+06	4.25948e+06	5.21659e+06	1.18125e+07	1.47149e+06	High	High	High	High	High
FALSE	High	Master Protein	P47791	Glutathione reductase, mitochondrial [OS=Mus musculus]	0	51.66	33	9	165	9	500	53.6	7.99	31.91	9	FALSE	other metabolic processes;stress response;other biological processes	plasma membrane;other membranes;cytosol	other molecular function	Pf02852, Pf07992	14782	Gsr	mmu:14782; P47791; Q7TNC2; Q8BN97; Q8C9Z6	ENSMUSG00000031584	TP53 Regulates Metabolic Genes; Interconversion of nucleotide di- and triphosphates; Detoxification of Reactive Oxygen Species	Metapathway biotransformation; Selenium micronutrient network; Folic acid network; Glutathione metabolism; One-carbon metabolism and related pathways; Oxidative stress response; Oxidative stress and redox pathway; Glutathione and one-carbon metabolism	11	0	1.226	0.29	0.0115875	100.63	4.26022e+07	7.52972e+07	23.6	39.3	3.36307e+07	5.00413e+07	5.47414e+07	3.6269e+07	7.38037e+07	1.12572e+08	7.6821e+07	3.9746e+07	High	High	High	High	High
FALSE	High	Master Protein	P62259	14-3-3 protein epsilon [OS=Mus musculus]	0	51.62	41	11	382	9	255	29.2	4.74	92.9	11	FALSE	stress response;transport;developmental processes;signal transduction;other biological processes	plasma membrane;other membranes;cytosol;cytoskeleton;nucleus;other cell component	other molecular function	Pf00244	22627	Ywhae	mmu:22627; P29360; P42655; P62259; Q63631	ENSMUSG00000020849	TP53 Regulates Metabolic Genes; Regulation of HSF1-mediated heat shock response; RAB GEFs exchange GTP for GDP on RABs; Anchoring of the basal body to the plasma membrane; Regulation of PLK1 Activity at G2/M Transition; Loss of Nlp from mitotic centrosomes; Recruitment of mitotic centrosome proteins and complexes; Recruitment of NuMA to mitotic centrosomes; AURKA Activation by TPX2; Activation of…	Myometrial relaxation and contraction pathways; Alpha 6 beta 4 integrin signaling pathway; Calcium regulation in cardiac cells	19	2	0.39	-1.36	0.794895	83.59	3.74869e+07	2.79047e+08	43.54	66.16	4.16617e+07	6.8525e+07	3.37304e+07	2.60215e+07	2.38186e+08	6.99426e+08	1.67292e+08	3.26918e+08	High	High	High	High	High
FALSE	High	Master Protein	Q9CQA3	Succinate dehydrogenase [ubiquinone] iron-sulfur subunit, mitochondrial [OS=Mus musculus]	0	51.618	45	11	268	11	282	31.8	8.68	53.38	11	FALSE	other metabolic processes	plasma membrane;other membranes;mitochondrion;nucleus	other molecular function	Pf13085, Pf13534	67680	Sdhb	mmu:67680; Q3TF82; Q9CQA3; Q9DC91	ENSMUSG00000009863	Citric acid cycle (TCA cycle)	Electron transport chain; TCA cycle	3	0	0.426	-1.23	0.908814	33.24	5.3859e+07	2.10807e+07	28.36	16.9	5.67623e+07	5.11042e+07	6.30364e+07	3.01728e+07	1.59231e+07	2.23143e+07	1.99153e+07	2.38836e+07	High	High	High	High	High
FALSE	High	Master Protein	P70398	Probable ubiquitin carboxyl-terminal hydrolase FAF-X [OS=Mus musculus]	0	51.616	12	16	102	16	2559	290.5	5.87	19.36	16	FALSE	cell cycle OR cell proliferation;cell organization and biogenesis;protein metabolism;other metabolic processes;transport;developmental processes;signal transduction;other biological processes	cytosol;cytoskeleton;nucleus;other cell component	other molecular function	Pf00443, Pf12030	22284	Usp9x	E9QLY0; mmu:22284; P70398; Q62497		Peroxisomal protein import; Ub-specific processing proteases; Downregulation of SMAD2/3:SMAD4 transcriptional activity; RHOU GTPase cycle; RHOV GTPase cycle; Synthesis of active ubiquitin: roles of E1 and E2 enzymes		6	0	100	6.64	3.33395e-17			99498		32.44					50400.3	90721.1	109124	117314	High	High	High	High	High
FALSE	High	Master Protein	Q9WUZ9	Ectonucleoside triphosphate diphosphohydrolase 5 [OS=Mus musculus]	0	51.587	43	11	191	11	427	47.1	5.29	44.29	11	FALSE	protein metabolism;other metabolic processes	non-structural extracellular;other membranes;ER/Golgi	other molecular function	Pf01150	12499	Entpd5	mmu:12499; O70214; Q544J4; Q8BR23; Q8CD29; Q9WUZ9	ENSMUSG00000021236	Phosphate bond hydrolysis by NTPDase proteins	Purine metabolism	2	0	0.429	-1.22	0.917623	35.21	1.21228e+07	4.93471e+07	52.43	31.58	1.57842e+07	1.00482e+07	1.46257e+07	3.17554e+06	3.82254e+07	3.53063e+07	6.37048e+07	6.49286e+07	High	High	High	High	High
FALSE	High	Master Protein	Q8CCJ3	E3 UFM1-protein ligase 1 [OS=Mus musculus]	0	51.488	22	12	153	12	793	89.5	6.67	28.87	12	FALSE	cell organization and biogenesis;protein metabolism;DNA metabolism;other metabolic processes;stress response;signal transduction;other biological processes	other membranes;cytosol;ER/Golgi;nucleus;other cell component	other molecular function	Pf09743	67490	Ufl1	A2RSP7; B1AXU5; B1AXU6; mmu:67490; Q3V145; Q6ZQ50; Q8BT70; Q8C484; Q8CCJ3; Q9D8I8	ENSMUSG00000040359	Antigen processing: Ubiquitination & Proteasome degradation		1	0	0.44	-1.18	0.934049	40.19	1.37837e+07	1.19421e+06	80.03	24.97	2.8824e+07	6.59141e+06	2.95853e+07	4.08244e+06	976117	1.0737e+06	1.32824e+06	1.68381e+06	High	High	High	High	High
FALSE	High	Master Protein	Q8VDK1-2	Isoform 2 of Deaminated glutathione amidase [OS=Mus musculus]	0	51.383	58	10	229	10	290	31.9	7.05	42.89	10	FALSE						Nit1	Q8VDK1-2				0	0	0.464	-1.11	0.97533	29.03	6.22691e+06	4.98352e+07	25.85	44.3	6.79537e+06	7.16209e+06	5.70601e+06	3.78764e+06	2.75215e+07	3.56573e+07	7.07732e+07	6.96504e+07	High	High	High	High	High
FALSE	High	Master Protein	O08810	116 kDa U5 small nuclear ribonucleoprotein component [OS=Mus musculus]	0	51.368	23	13	145	13	971	109.3	5	31.13	13	FALSE	RNA metabolism OR transcription;other metabolic processes	cytosol;nucleus;other cell component	nucleic acid binding activity;other molecular function	Pf00009, Pf00679, Pf03144, Pf03764, Pf14492, Pf16004	20624	Eftud2	mmu:20624; O08810	ENSMUSG00000020929	mRNA Splicing - Major Pathway; mRNA Splicing - Minor Pathway	mRNA processing	3	0	0.55	-0.86	0.888454	42.89	7.63992e+06	1.71859e+07	52.89	43.5	6.64643e+06	8.78192e+06	1.50719e+07	4.35379e+06	1.28323e+07	9.3408e+06	2.49745e+07	2.30165e+07	High	High	High	High	High
FALSE	High	Master Protein	O35129	Prohibitin-2 [OS=Mus musculus]	0	51.295	51	12	231	12	299	33.3	9.83	46.14	12	FALSE	cell cycle OR cell proliferation;cell organization and biogenesis;other metabolic processes;stress response;transport;developmental processes;signal transduction;other biological processes	plasma membrane;other membranes;mitochondrion;nucleus;other cell component	other molecular function	Pf01145	12034	Phb2	mmu:12034; O35129; O89075; Q61336	ENSMUSG00000004264	Processing of SMDT1		1	0	0.392	-1.35	0.798599	94.37	6.49193e+07	4.94543e+06	38.51	51.12	8.10451e+07	8.18931e+07	5.2002e+07	3.28551e+07	4.08827e+06	4.47036e+06	5.47098e+06	1.09555e+07	High	High	High	High	High
FALSE	High	Master Protein	Q9CR68	Cytochrome b-c1 complex subunit Rieske, mitochondrial [OS=Mus musculus]	0	51.184	48	9	842	9	274	29.3	8.7	138.83	9	FALSE	other metabolic processes;transport;other biological processes	other membranes;mitochondrion	transporter activity;other molecular function	Pf00355, Pf02921, Pf09165	66694	Uqcrfs1	mmu:66694; Q5SVV1; Q9CR68	ENSMUSG00000038462	Respiratory electron transport	Electron transport chain	2	0	0.584	-0.78	0.809099	46.19	2.22308e+08	1.53677e+08	31.37	15.07	2.26806e+08	1.43926e+08	3.17368e+08	2.17899e+08	1.19096e+08	1.56751e+08	1.50664e+08	1.73019e+08	High	High	High	High	High
FALSE	High	Master Protein	P50285	Flavin-containing monooxygenase 1 [OS=Mus musculus]	0	51.158	35	13	203	13	532	59.9	8.47	51.13	13	FALSE	other metabolic processes;other biological processes	other membranes;ER/Golgi	other molecular function	Pf00743	14261	Fmo1	mmu:14261; P50285	ENSMUSG00000040181	Degradation of cysteine and homocysteine; FMO oxidises nucleophiles	Metapathway biotransformation	3	0	0.472	-1.08	0.986886	45.38	884359	1.40742e+07	44.8	103.89	1.14205e+06	852828	917055	296240	1.42299e+07	1.19555e+06	4.81785e+07	1.39202e+07	High	High	High	High	High
FALSE	High	Master Protein	P52792-2	Isoform 2 of Hexokinase-4 [OS=Mus musculus]	0	51.089	36	13	190	13	465	51.9	5.26	27.19	13	FALSE						Gck	P52792-2				0	0	0.466	-1.1	0.979622	41.94	1.24795e+07	1.90946e+07	35.2	67.27	1.68532e+07	1.05223e+07	1.48009e+07	7.16143e+06	1.67427e+07	7.44397e+06	4.2664e+07	2.17769e+07	High	High	High	High	High
FALSE	High	Master Protein	O08807	Peroxiredoxin-4 [OS=Mus musculus]	0	51.077	47	9	127	7	274	31	7.15	29.74	9	FALSE	cell organization and biogenesis;protein metabolism;other metabolic processes;stress response;developmental processes;other biological processes	non-structural extracellular;cytosol;ER/Golgi;other cell component	other molecular function	Pf00578, Pf10417	53381	Prdx4	B1AZS7; mmu:53381; O08807; Q3U8E4	ENSMUSG00000025289	Neutrophil degranulation	Oxidative stress and redox pathway	2	0	0.403	-1.31	0.835634	75.78	2.50245e+07	2.99932e+06	40.26	7.84	1.34558e+07	3.75778e+07	2.85815e+07	2.19101e+07	3.19787e+06	2.86567e+06	3.13919e+06	2.70155e+06	High	High	High	High	High
FALSE	High	Master Protein	Q9ERK4	Exportin-2 [OS=Mus musculus]	0	51.045	24	14	77	14	971	110.4	5.77	16.23	14	FALSE	transport	cytosol;nucleus	other molecular function	Pf03378, Pf03810, Pf08506	110750	Cse1l	mmu:110750; Q9ERK4	ENSMUSG00000002718			0	0	0.353	-1.5	0.714893	69.01	4.2234e+06	323397	71.48	51.23	2.17172e+06	8.70357e+06	1.8265e+06	8.21335e+06	180477	294643	618327	354957	High	High	High	High	High
FALSE	High	Master Protein	Q07797	Galectin-3-binding protein [OS=Mus musculus]	0	51.03	23	8	123	8	577	64.5	5.14	29.93	8	FALSE	cell adhesion;transport	other membranes	other molecular function	Pf00530, Pf07707	19039	Lgals3bp	mmu:19039; O35649; Q07797; Q3U631; Q3U8K4; Q3UDL5	ENSMUSG00000033880	Platelet degranulation		1	0	0.328	-1.61	0.495591	81.68	2.28619e+07	9.48047e+06	40.68	2.72	2.81899e+07	3.15533e+07	1.15315e+07	1.85409e+07	9.24247e+06	9.57393e+06	9.38792e+06	9.84188e+06	High	High	High	High	High
FALSE	High	Master Protein	Q8VEK3	Heterogeneous nuclear ribonucleoprotein U [OS=Mus musculus]	0	50.931	30	14	180	14	800	87.9	6.24	36.62	14	FALSE	cell cycle OR cell proliferation;cell organization and biogenesis;RNA metabolism OR transcription;other metabolic processes;transport;developmental processes;other biological processes	cytosol;cytoskeleton;nucleus;other cell component	cytoskeletal activity;nucleic acid binding activity;other molecular function	Pf00622, Pf02037, Pf13671	51810	Hnrnpu	G3XA10; mmu:51810; Q8VEK3; Q9R205	ENSMUSG00000039630	mRNA Splicing - Major Pathway; Processing of Capped Intron-Containing Pre-mRNA	Mechanisms associated with pluripotency; mRNA processing	4	0	0.259	-1.95	0.150974	116	5.22711e+07	7.27014e+06	72.65	40.38	2.64326e+07	8.55537e+07	3.19363e+07	1.33448e+08	1.31722e+07	7.48713e+06	5.50431e+06	7.05944e+06	High	High	High	High	High
FALSE	High	Master Protein	Q9EP89	Serine beta-lactamase-like protein LACTB, mitochondrial [OS=Mus musculus]	0	50.88	29	12	120	12	551	60.7	8.9	25.59	12	FALSE	protein metabolism;other metabolic processes;other biological processes	cytosol	other molecular function	Pf00144	80907	Lactb	mmu:80907; Q9EP89	ENSMUSG00000032370			0	0	0.524	-0.93	0.932168	86.91	3.80573e+07	2.78253e+07	35.92	71.83	3.72556e+07	6.03221e+07	3.88762e+07	2.54047e+07	8.25937e+07	3.14927e+07	2.12752e+07	2.4585e+07	High	High	High	High	High
FALSE	High	Master Protein	Q9D662	Protein transport protein Sec23B [OS=Mus musculus]	0	50.694	24	11	127	10	767	86.4	6.96	27.47	11	FALSE	cell organization and biogenesis;transport	other membranes;cytosol;ER/Golgi;other cell component	enzyme regulator activity;other molecular function	Pf00626, Pf04810, Pf04811, Pf04815, Pf08033	27054	Sec23b	A2ANA1; mmu:27054; Q3U6B3; Q99K49; Q9D662; Q9QZ68	ENSMUSG00000027429			0	0	0.727	-0.46	0.427299	90.52	4.95342e+06	1.20129e+07	35.75	52.2	5.76835e+06	4.90719e+06	5.0001e+06	2.13627e+06	1.73032e+07	1.27419e+07	3.30391e+06	1.13255e+07	High	High	High	High	High
FALSE	High	Master Protein	P15508	Spectrin beta chain, erythrocytic [OS=Mus musculus]	0	50.678	12	14	45	14	2128	245.1	5.33	5.52	14	FALSE	cell organization and biogenesis;other metabolic processes;other biological processes	plasma membrane;other membranes;cytosol;cytoskeleton;other cell component	cytoskeletal activity	Pf00307, Pf00435		Sptb	P15508		RAF/MAP kinase cascade; NCAM signaling for neurite out-growth; Interaction between L1 and Ankyrins; COPI-mediated anterograde transport		4	0					546454	115043	52.11	34.27	484524	616299	911935	213910	71621.1	115483	114604	170321	High	High	High	High	High
FALSE	High	Master Protein	Q9JJZ2	Tubulin alpha-8 chain [OS=Mus musculus]	0	50.468	34	10	177	1	449	50	5.1	40.77	10	FALSE	cell cycle OR cell proliferation;cell organization and biogenesis;other biological processes	cytoskeleton;other cell component	cytoskeletal activity;other molecular function	Pf00091, Pf03953	53857	Tuba8	D4P911; mmu:53857; Q9CV57; Q9JJZ2	ENSMUSG00000030137	Separation of Sister Chromatids; COPI-dependent Golgi-to-ER retrograde traffic; COPI-mediated anterograde transport; MHC class II antigen presentation; Resolution of Sister Chromatid Cohesion; RHO GTPases Activate Formins; EML4 and NUDC in mitotic spindle formation; RHO GTPases activate IQGAPs; Kinesins; PKR-mediated signaling; Recruitment of NuMA to mitotic centrosomes; Carboxyterminal post-tran…		21	0																	n/a	n/a	n/a	n/a	High
FALSE	High	Master Protein	P50516	V-type proton ATPase catalytic subunit A [OS=Mus musculus]	0	50.467	41	14	193	14	617	68.3	5.58	41.91	14	FALSE	cell organization and biogenesis;other metabolic processes;transport;other biological processes	plasma membrane;other membranes;cytosol;ER/Golgi;nucleus;other cytoplasmic organelle;other cell component	transporter activity;other molecular function	Pf00006, Pf02874, Pf16886	11964	Atp6v1a	mmu:11964; P50516; Q3TKS0; Q3U5W3; Q3U777; Q3UDZ9; Q3US31; Q8CHX2	ENSMUSG00000052459	Insulin receptor recycling; Amino acids regulate mTORC1; ROS and RNS production in phagocytes; Transferrin endocytosis and recycling; Ion channel transport		5	0	0.29	-1.78	0.290082	64.25	1.0597e+06	1.84636e+07	31.99	67.06	1.07078e+06	1.04873e+06	1.51897e+06	675827	1.09857e+07	9.72792e+06	4.17987e+07	3.10318e+07	High	High	High	High	High
FALSE	High	Master Protein	Q9CQC9	GTP-binding protein SAR1b [OS=Mus musculus]	0	50.412	45	8	254	7	198	22.4	6.11	47.28	8	FALSE	cell organization and biogenesis;transport;other biological processes	other membranes;ER/Golgi	other molecular function	Pf00025	66397	Sar1b	mmu:66397; Q3UBL6; Q9CQC9	ENSMUSG00000020386	MHC class II antigen presentation; Antigen Presentation: Folding, assembly and peptide loading of class I MHC; Chylomicron assembly; COPII-mediated vesicle transport; Cargo concentration in the ER		5	0	0.436	-1.2	0.925611	73.63	5.7249e+06	1.06373e+08	53.17	48.58	7.49104e+06	4.37516e+06	8.38363e+06	1.95185e+06	9.31749e+07	3.24324e+07	1.3996e+08	1.21441e+08	High	High	High	High	High
FALSE	High	Master Protein	Q91YT0	NADH dehydrogenase [ubiquinone] flavoprotein 1, mitochondrial [OS=Mus musculus]	0	50.41	34	9	290	9	464	50.8	8.21	50	9	FALSE	other metabolic processes;transport	other membranes;cytosol;mitochondrion	transporter activity;other molecular function	Pf01512, Pf10589	17995	Ndufv1	mmu:17995; Q91YT0	ENSMUSG00000037916	Complex I biogenesis	Oxidative phosphorylation; Electron transport chain	4	0	0.509	-0.97	0.956617	64.83	3.96894e+07	1.0883e+08	9.46	4.71	3.93494e+07	4.00325e+07	3.47752e+07	4.38905e+07	1.11179e+08	1.05913e+08	1.17126e+08	1.06531e+08	High	High	High	High	High
FALSE	High	Master Protein	P42227	Signal transducer and activator of transcription 3 [OS=Mus musculus]	0	50.404	26	12	102	12	770	88	6.3	14.02	12	FALSE	cell-cell signaling;cell cycle OR cell proliferation;cell organization and biogenesis;RNA metabolism OR transcription;other metabolic processes;stress response;transport;developmental processes;signal transduction;other biological processes	plasma membrane;other membranes;cytosol;mitochondrion;nucleus;other cell component	signal transduction activity or receptor binding;nucleic acid binding activity;other molecular function	Pf00017, Pf01017, Pf02864, Pf02865, Pf21354	20848	Stat3	A2A5D1; B7ZC17; mmu:20848; P42227	ENSMUSG00000004040	PKR-mediated signaling; Signaling by SCF-KIT; STAT3 nuclear events downstream of ALK signaling; Signaling by ALK; Downstream signal transduction; Interleukin-20 family signaling; Interleukin-7 signaling; Interleukin-4 and Interleukin-13 signaling; Interleukin-35 Signalling; Interleukin-27 signaling; Interleukin-6 signaling; PTK6 Activates STAT3; Interleukin-9 signaling; MET activates STAT3; Inter…	IL-9 signaling pathway; TGF-beta signaling pathway; EPO receptor signaling; Dopaminergic neurogenesis; IL-5 signaling pathway; MicroRNAs in cardiomyocyte hypertrophy; Mechanisms associated with pluripotency; Serotonin receptor 2 and STAT3 signaling; Chemokine signaling pathway; Delta-Notch signaling pathway; IL-7 signaling pathway; ESC pluripotency pathways; IL-3 signaling pathway; IL-6 signaling…	40	0	100	6.64	3.33395e-17			17053.1		154.55					13191.2	19173.4	231073	15167.4	High	High	High	High	High
FALSE	High	Master Protein	Q9D051	Pyruvate dehydrogenase E1 component subunit beta, mitochondrial [OS=Mus musculus]	0	50.375	43	10	141	10	359	38.9	6.87	37.03	10	FALSE	other metabolic processes	mitochondrion;nucleus;other cell component	other molecular function	Pf02779, Pf02780	68263	Pdhb	mmu:68263; Q3TL86; Q505N8; Q99LW9; Q9D051	ENSMUSG00000021748	Glyoxylate metabolism and glycine degradation; Regulation of pyruvate dehydrogenase (PDH) complex; Signaling by Retinoic Acid	Glycolysis and gluconeogenesis; TCA cycle	6	0	0.452	-1.15	0.954411	81.07	7.49655e+07	2.54054e+07	56.54	47.53	1.65275e+08	5.71549e+07	9.83261e+07	5.1131e+07	2.21619e+07	2.43653e+07	5.44166e+07	2.649e+07	High	High	High	High	High
FALSE	High	Master Protein	Q60866	Phosphotriesterase-related protein [OS=Mus musculus]	0	50.276	38	9	200	9	349	39.2	6.67	34.94	9	FALSE	other metabolic processes;other biological processes		other molecular function	Pf02126	19212	Pter	A2AUR4; A2AUR6; mmu:19212; Q60866; Q8BTA3	ENSMUSG00000026730			0	0	0.432	-1.21	0.923794	64.96	2.49998e+07	2.58075e+07	53.21	55.76	4.25452e+07	2.84031e+07	2.20042e+07	9.73148e+06	3.17876e+07	1.57412e+07	5.43587e+07	2.09525e+07	High	High	High	High	High
FALSE	High	Master Protein	O70251	Elongation factor 1-beta [OS=Mus musculus]	0	50.272	45	9	163	7	225	24.7	4.69	27.18	9	FALSE	protein metabolism;other metabolic processes;other biological processes	cytosol;ER/Golgi;other cell component	enzyme regulator activity;nucleic acid binding activity	Pf00736, Pf10587	55949	Eef1b	mmu:55949; O70251; Q3THP5; Q5SUH1; Q8CHS1; Q99L22; Q9CZD4	ENSMUSG00000025967	Eukaryotic Translation Elongation	Translation factors	2	0	0.858	-0.22	0.188343	128.6	7.54337e+07	1.29784e+07	27.02	28.36	8.8334e+07	4.35721e+07	7.43232e+07	7.65608e+07	1.44254e+07	1.9188e+07	1.16766e+07	1.02485e+07	High	High	High	High	High
FALSE	High	Master Protein	Q9WVM8	Kynurenine/alpha-aminoadipate aminotransferase, mitochondrial [OS=Mus musculus]	0	50.272	33	9	222	9	425	47.6	8.25	53.11	9	FALSE	other metabolic processes		other molecular function	Pf00155	23923	Aadat	mmu:23923; Q9WVM8	ENSMUSG00000057228	Lysine catabolism; Tryptophan catabolism	Tryptophan metabolism	3	0	0.428	-1.22	0.913968	62.64	4.96027e+07	3.96316e+07	51.98	49.32	2.44504e+07	6.13483e+07	4.01058e+07	8.89011e+07	3.67906e+07	1.83174e+07	6.77519e+07	4.2692e+07	High	High	High	High	High
FALSE	High	Master Protein	P26638	Serine--tRNA ligase, cytoplasmic [OS=Mus musculus]	0	50.253	30	13	130	13	512	58.4	6.3	23.14	13	FALSE	protein metabolism;RNA metabolism OR transcription;other metabolic processes;other biological processes	cytosol;nucleus;other cell component	nucleic acid binding activity;other molecular function	Pf00587, Pf02403	20226	Sars1	A2AFR8; mmu:20226; P26638	ENSMUSG00000068739		Selenium metabolism / selenoproteins	1	0	0.369	-1.44	0.700688	35.5	1.56855e+06	1.37066e+07	36.44	33.79	1.68034e+06	2.09815e+06	1.4642e+06	784001	1.37221e+07	2.40438e+07	1.3691e+07	1.24902e+07	High	High	High	High	High
FALSE	High	Master Protein	Q91WT9	Cystathionine beta-synthase [OS=Mus musculus]	0	49.976	34	10	191	10	561	61.5	6.48	29.24	10	FALSE	DNA metabolism;other metabolic processes;stress response;developmental processes;other biological processes	nucleus;other cell component	other molecular function	Pf00291, Pf00571	12411	Cbs	mmu:12411; Q91WT9; Q91WU3	ENSMUSG00000024039	Cysteine formation from homocysteine	Folic acid network; One-carbon metabolism and related pathways; Oxidative stress and redox pathway; Glutathione and one-carbon metabolism	5	0	0.437	-1.19	0.927657	62.31	2.99542e+08	6.96965e+07	18.09	38.01	3.55456e+08	2.26262e+08	2.91364e+08	3.0795e+08	7.80255e+07	8.6235e+07	3.08289e+07	6.22566e+07	High	High	High	High	High
FALSE	High	Master Protein	O88342	WD repeat-containing protein 1 [OS=Mus musculus]	0	49.945	30	9	139	9	606	66.4	6.6	29.79	9	FALSE	cell organization and biogenesis;other biological processes	plasma membrane;other membranes;cytoskeleton;other cell component	cytoskeletal activity	Pf00400	22388	Wdr1	mmu:22388; O88342	ENSMUSG00000005103	Platelet degranulation	Hypertrophy model	2	0	0.475	-1.07	0.988868	64.51	1.64946e+07	7.47836e+06	31.81	59.81	1.70307e+07	1.59753e+07	1.86552e+07	7.99156e+06	1.2239e+07	1.33246e+07	3.62615e+06	4.56946e+06	High	High	High	High	High
FALSE	High	Master Protein	P35123	Ubiquitin carboxyl-terminal hydrolase 4 [OS=Mus musculus]	0	49.93	25	14	110	14	962	108.3	5.64	19.84	14	FALSE	cell organization and biogenesis;protein metabolism;RNA metabolism OR transcription;other metabolic processes;other biological processes	plasma membrane;other membranes;cytosol;nucleus;other cell component	signal transduction activity or receptor binding;other molecular function	Pf00443, Pf06337, Pf14836	22258	Usp4	mmu:22258; O54704; P35123; Q8BTL9	ENSMUSG00000032612	Ub-specific processing proteases; TNFR1-induced proapoptotic signaling; Regulation of TNFR1 signaling; TNFR1-induced NF-kappa-B signaling pathway		4	0	0.473	-1.08	0.991986	50.21	3.75937e+06	5.93944e+06	54.94	59.25	4.68095e+06	2.27312e+06	7.76091e+06	3.01922e+06	4.13476e+06	4.05101e+06	1.3479e+07	8.53179e+06	High	High	High	High	High
FALSE	High	Master Protein	Q60931	Voltage-dependent anion-selective channel protein 3 [OS=Mus musculus]	0	49.92	46	9	227	8	283	30.7	8.79	37.26	9	FALSE	cell-cell signaling;cell cycle OR cell proliferation;cell organization and biogenesis;stress response;transport;other biological processes	other membranes;mitochondrion;ER/Golgi	transporter activity;other molecular function	Pf01459	22335	Vdac3	mmu:22335; Q60931; Q8BNG2	ENSMUSG00000008892	Ub-specific processing proteases		1	0	0.393	-1.35	0.801261	65.26	6.01496e+07	9.48349e+06	47.01	32.37	9.20446e+07	5.86163e+07	6.17231e+07	2.41049e+07	1.55617e+07	7.92367e+06	1.0365e+07	8.67692e+06	High	High	High	High	High
FALSE	High	Master Protein	Q8BJ64	Choline dehydrogenase, mitochondrial [OS=Mus musculus]	0	49.899	34	12	126	12	596	66.4	8.51	22.4	12	FALSE	other metabolic processes		other molecular function	Pf00732, Pf05199	218865	Chdh	mmu:218865; Q3TPY4; Q8BJ64; Q8CHT7	ENSMUSG00000015970	Choline catabolism	One-carbon metabolism and related pathways; Glutathione and one-carbon metabolism	3	0	0.444	-1.17	0.943927	43.96	1.08359e+08	7.75682e+07	18.49	27.1	1.14217e+08	8.53819e+07	1.02801e+08	1.33357e+08	4.47201e+07	8.85942e+07	7.21703e+07	8.33698e+07	High	High	High	High	High
FALSE	High	Master Protein	Q9D9V3	Ethylmalonyl-CoA decarboxylase [OS=Mus musculus]	0	49.845	50	12	210	12	322	35.4	7.01	42.02	12	FALSE	other metabolic processes	cytosol	other molecular function	Pf00378	52665	Echdc1	mmu:52665; Q3U8C0; Q3UM30; Q8C185; Q9CTC5; Q9D9V3	ENSMUSG00000019883		Fatty acid biosynthesis	1	0	0.407	-1.3	0.852096	68.07	9.30393e+07	5.1866e+07	26.5	40.06	5.57166e+07	9.13373e+07	9.47731e+07	1.11308e+08	2.97196e+07	4.54176e+07	5.92298e+07	8.04261e+07	High	High	High	High	High
FALSE	High	Master Protein	P24527	Leukotriene A-4 hydrolase [OS=Mus musculus]	0	49.738	23	10	185	10	611	69	6.42	29.01	10	FALSE	protein metabolism;other metabolic processes;developmental processes;other biological processes	cytosol;nucleus	other molecular function	Pf01433, Pf09127, Pf17900	16993	Lta4h	mmu:16993; P24527; Q3UY71; Q8VDR8	ENSMUSG00000015889	Neutrophil degranulation; Synthesis of Leukotrienes (LT) and Eoxins (EX); Biosynthesis of D-series resolvins; Biosynthesis of E-series 18(S)-resolvins; Biosynthesis of aspirin-triggered D-series resolvins; Biosynthesis of E-series 18(R)-resolvins; Biosynthesis of protectins	Eicosanoid synthesis	8	0	0.489	-1.03	0.983609	34.84	1.84378e+07	4.43673e+07	32.94	39.75	1.95787e+07	2.23803e+07	1.73633e+07	9.25259e+06	2.76363e+07	3.2696e+07	6.27089e+07	6.02048e+07	High	High	High	High	High
FALSE	High	Master Protein	P40936	Indolethylamine N-methyltransferase [OS=Mus musculus]	0	49.623	50	9	144	9	264	29.4	6.39	39.17	9	FALSE	other metabolic processes;other biological processes	cytosol	other molecular function	Pf01234	21743	Inmt	mmu:21743; P40936; Q9CZ50	ENSMUSG00000003477		Methylation; Metapathway biotransformation; Tryptophan metabolism	3	0	0.663	-0.59	0.600615	68.49	9.96917e+07	5.48297e+07	34.55	118.44	1.02971e+08	9.65171e+07	8.96273e+07	1.75981e+08	3.38327e+08	8.79309e+07	3.19446e+07	3.41892e+07	High	High	High	High	High
FALSE	High	Master Protein	P62806	Histone H4 [OS=Mus musculus]	0	49.516	64	11	375	11	103	11.4	11.36	112.81	11	FALSE	cell organization and biogenesis;other biological processes	nucleus;other cell component	nucleic acid binding activity;other molecular function	Pf15511	319155; 319156; 319157; 319158; 319159; 319160; 319161; 320332; 326619; 326620; 69386; 97122	H4c1; H4c11; H4c12; H4c14; H4c16; H4c2; H4c3; H4c4; H4c6; H4c8; H4c9; Hist1h4m	A0AUM5; A4FUP8; A4QMY0; mmu:100041230; mmu:319155; mmu:319156; mmu:319157; mmu:319158; mmu:319159; mmu:319160; mmu:319161; mmu:320332; mmu:326619; mmu:326620; mmu:69386; mmu:97122; P02304; P02305; P62806; Q0VDL9; Q2M2Q5; Q5T006; Q6PDS7; Q811M0; Q9D0C9; Q9D6Q8	ENSMUSG00000060093; ENSMUSG00000060639; ENSMUSG00000060678; ENSMUSG00000060981; ENSMUSG00000061482; ENSMUSG00000064288; ENSMUSG00000067455; ENSMUSG00000069266; ENSMUSG00000069274; ENSMUSG00000069305; ENSMUSG00000069306; ENSMUSG00000091405; ENSMUSG00000096010	RMTs methylate histone arginines; SUMOylation of chromatin organization proteins; PKMTs methylate histone lysines; Deposition of new CENPA-containing nucleosomes at the centromere; HATs acetylate histones; RUNX1 regulates genes involved in megakaryocyte differentiation and platelet function; Estrogen-dependent gene expression; PRC2 methylates histones and DNA; Condensation of Prophase Chromosomes…	Type II interferon signaling (IFNG)	15	0	0.429	-1.22	0.91767	83.74	2.36256e+08	9.28701e+07	32.48	38.98	2.35443e+08	2.58802e+08	2.37072e+08	1.08992e+08	1.3465e+08	5.7311e+07	1.20711e+08	7.14507e+07	High	High	High	High	High
FALSE	High	Master Protein	P57776	Elongation factor 1-delta [OS=Mus musculus]	0	49.5	47	10	167	8	281	31.3	5.02	32.74	10	FALSE	protein metabolism;RNA metabolism OR transcription;other metabolic processes;other biological processes	cytosol;ER/Golgi;nucleus;other cell component	enzyme regulator activity;nucleic acid binding activity;other molecular function	Pf00736, Pf10587	66656	Eef1d	mmu:66656; P57776; Q68FG5; Q9CWW2; Q9CWY1; Q9CYD4; Q9CYJ5		Eukaryotic Translation Elongation	Translation factors	2	2	0.414	-1.27	0.870886	56.74	9.69645e+07	4.10082e+07	19.99	22.91	1.10882e+08	9.90146e+07	9.49568e+07	6.70003e+07	4.22301e+07	3.28815e+07	5.62516e+07	3.98217e+07	High	High	High	High	High
FALSE	High	Master Protein	Q8BGH2	Sorting and assembly machinery component 50 homolog [OS=Mus musculus]	0	49.444	32	11	116	11	469	51.8	6.8	28.11	11	FALSE	cell organization and biogenesis;transport	other membranes;mitochondrion		Pf01103	68653	Samm50	mmu:68653; Q3TIL3; Q3TTG7; Q3TWD3; Q8BGH2	ENSMUSG00000022437	RAC2 GTPase cycle		1	0					4.03996e+06	116896	36.62	17.09	4.06864e+06	4.01149e+06	5.01536e+06	1.79842e+06	104830	107611	126981	150023	High	High	High	High	High
FALSE	High	Master Protein	O08788	Dynactin subunit 1 [OS=Mus musculus]	0	49.353	14	13	93	13	1281	141.6	5.9	13.95	13	FALSE	cell cycle OR cell proliferation;cell organization and biogenesis;transport;developmental processes;other biological processes	other membranes;cytosol;cytoskeleton;nucleus;other cell component	cytoskeletal activity;other molecular function	Pf01302, Pf12455	13191	Dctn1	E9QLJ1; mmu:13191; O08788; Q3TZG7	ENSMUSG00000031865	MHC class II antigen presentation; COPI-mediated anterograde transport; Anchoring of the basal body to the plasma membrane; Regulation of PLK1 Activity at G2/M Transition; Loss of Nlp from mitotic centrosomes; Recruitment of mitotic centrosome proteins and complexes; Recruitment of NuMA to mitotic centrosomes; AURKA Activation by TPX2; HSP90 chaperone cycle for steroid hormone receptors (SHR) in …		11	0	100	6.64	3.33395e-17			1.46363e+06		36.03					2.1494e+06	993341	1.8587e+06	1.15254e+06	High	High	High	High	High
FALSE	High	Master Protein	Q8CFX1	GDH/6PGL endoplasmic bifunctional protein [OS=Mus musculus]	0	49.35	23	10	135	10	789	88.9	6.93	32.23	10	FALSE	other metabolic processes;other biological processes	cytosol;ER/Golgi	other molecular function	Pf00479, Pf01182, Pf02781	100198	H6pd	A2A7A9; B2KGW7; mmu:100198; Q8BLH1; Q8CFX1	ENSMUSG00000028980			0	0	1.827	0.87	2.88617e-05	62.8	1.99532e+06	758002	51	25.18	2.02877e+06	1.96242e+06	2.68092e+06	511020	872486	906295	512680	658541	High	High	High	High	High
FALSE	High	Master Protein	P50136	2-oxoisovalerate dehydrogenase subunit alpha, mitochondrial [OS=Mus musculus]	0	49.346	35	9	167	9	442	50.3	8.06	38.55	9	FALSE	other metabolic processes	mitochondrion	other molecular function	Pf00676		Bckdha	P50136		Glyoxylate metabolism and glycine degradation; Branched-chain amino acid catabolism		2	0	5.562	2.48	1.7521e-13	99.31	3.16915e+07	7.5246e+07	81.25	25.15	2.00136e+07	5.01832e+07	1.97253e+07	1.02923e+08	7.4362e+07	6.34273e+07	1.10538e+08	7.61404e+07	High	High	High	High	High
FALSE	High	Master Protein	Q8K0E8	Fibrinogen beta chain [OS=Mus musculus]	0	49.261	31	11	179	11	481	54.7	7.08	36.31	11	FALSE	cell adhesion;cell organization and biogenesis;protein metabolism;other metabolic processes;stress response;other biological processes	non-structural extracellular;plasma membrane;other membranes;ER/Golgi;other cell component	signal transduction activity or receptor binding;other molecular function	Pf00147, Pf08702	110135	Fgb	mmu:110135; Q8K0E8; Q91ZP1	ENSMUSG00000033831	Platelet degranulation ; MAP2K and MAPK activation; Integrin cell surface interactions; Common Pathway of Fibrin Clot Formation; GRB2:SOS provides linkage to MAPK signaling for Integrins ; p130Cas linkage to MAPK signaling for integrins; Regulation of TLR by endogenous ligand	Blood clotting cascade; Fibrin complement receptor 3 signaling pathway	10	0	0.384	-1.38	0.766743	87.92	4.13648e+07	2.63377e+07	29.86	32.14	3.67487e+07	5.61309e+07	2.72672e+07	4.65609e+07	2.37029e+07	1.90447e+07	3.99344e+07	2.92654e+07	High	High	High	High	High
FALSE	High	Master Protein	P39054	Dynamin-2 [OS=Mus musculus]	0	49.24	21	10	128	9	870	98.1	7.43	20.36	10	FALSE	cell cycle OR cell proliferation;cell organization and biogenesis;transport;developmental processes;other biological processes	plasma membrane;other membranes;cytosol;cytoskeleton;ER/Golgi;other cytoplasmic organelle;other cell component	signal transduction activity or receptor binding;cytoskeletal activity;other molecular function	Pf00169, Pf00350, Pf01031, Pf02212	13430	Dnm2	mmu:13430; P39054; Q9DBE1	ENSMUSG00000033335	MHC class II antigen presentation; Recycling pathway of L1; Clathrin-mediated endocytosis; Golgi Associated Vesicle Biogenesis; Formation of annular gap junctions; Lysosome Vesicle Biogenesis; Toll Like Receptor 4 (TLR4) Cascade; NOSTRIN mediated eNOS trafficking	IL-5 signaling pathway	10	1	0.564	-0.83	0.85226	85.16	1.17673e+07	1.29348e+07	20.7	37.31	1.23301e+07	7.52213e+06	1.14859e+07	1.20556e+07	9.40991e+06	9.25145e+06	1.86324e+07	1.77801e+07	High	High	High	High	High
FALSE	High	Master Protein	Q8VCR2-2	Isoform 2 of 17-beta-hydroxysteroid dehydrogenase 13 [OS=Mus musculus]	0	49.216	52	10	147	9	300	33.4	9.31	30.8	10	FALSE						Hsd17b13	Q8VCR2-2				0	1	0.434	-1.21	0.925611	97.5	2.01568e+07	2.32452e+07	48.53	16.49	2.058e+07	2.1791e+07	1.97424e+07	4.6027e+06	2.37425e+07	2.83917e+07	2.27582e+07	1.89827e+07	High	High	High	High	High
FALSE	High	Master Protein	Q9EPL8	Importin-7 [OS=Mus musculus]	0	49.186	19	12	63	12	1038	119.4	4.82	9.9	12	FALSE	stress response;transport	cytosol;nucleus	other molecular function	Pf03810, Pf08506	233726	Ipo7	mmu:233726; Q7TN09; Q7TQ63; Q8BKD8; Q8BYI0; Q9EPL8	ENSMUSG00000066232		Mechanisms associated with pluripotency	1	0	100	6.64	3.33395e-17			1.7408e+06		66.1					901642	3.92199e+06	1.09802e+06	2.75985e+06	High	High	High	High	High
FALSE	High	Master Protein	O09174	Alpha-methylacyl-CoA racemase [OS=Mus musculus]	0	49.115	52	11	287	11	381	41.7	7.4	37.07	11	FALSE	other metabolic processes	plasma membrane;other membranes;other cytoplasmic organelle;other cell component	signal transduction activity or receptor binding;other molecular function	Pf02515	17117	Amacr	mmu:17117; O09174; Q543Q9; Q9DCW6	ENSMUSG00000022244	Peroxisomal protein import; Synthesis of bile acids and bile salts via 7alpha-hydroxycholesterol; Synthesis of bile acids and bile salts via 24-hydroxycholesterol; Beta-oxidation of pristanoyl-CoA		4	0	0.64	-0.64	0.664678	110.74	2.8728e+07	4.25119e+07	38.99	40.11	3.63084e+07	2.31936e+07	3.55832e+07	1.41327e+07	3.90141e+07	2.51876e+07	6.80788e+07	4.63232e+07	High	High	High	High	High
FALSE	High	Master Protein	P05064	Fructose-bisphosphate aldolase A [OS=Mus musculus]	0	49.078	45	10	125	7	364	39.3	8.09	21.53	10	FALSE	cell organization and biogenesis;other metabolic processes;other biological processes	non-structural extracellular;plasma membrane;other membranes;cytosol;cytoskeleton;other cell component	cytoskeletal activity;other molecular function	Pf00274	11674	Aldoa	mmu:11674; P05064	ENSMUSG00000030695	Neutrophil degranulation; Platelet degranulation ; Gluconeogenesis; Glycolysis	Glycolysis and gluconeogenesis	5	0	0.49	-1.03	0.982409	64.92	1.31129e+07	9.46698e+06	16.84	64.96	1.35569e+07	1.26833e+07	1.60732e+07	1.06887e+07	2.20966e+07	1.32596e+07	5.20052e+06	6.75916e+06	High	High	High	High	High
FALSE	High	Master Protein	Q8QZY1	Eukaryotic translation initiation factor 3 subunit L [OS=Mus musculus]	0	48.704	26	9	83	9	564	66.6	6.44	15.93	9	FALSE	cell organization and biogenesis;protein metabolism;other metabolic processes;other biological processes	translational apparatus;nucleus;other cell component	nucleic acid binding activity	Pf10255	223691	Eif3l	mmu:223691; Q3THF8; Q3TJ04; Q8QZY1; Q91YE4	ENSMUSG00000033047	L13a-mediated translational silencing of Ceruloplasmin expression; Formation of a pool of free 40S subunits; GTP hydrolysis and joining of the 60S ribosomal subunit; Translation initiation complex formation; Formation of the ternary complex, and subsequently, the 43S complex; Ribosomal scanning and start codon recognition		6	0	0.427	-1.23	0.913282	38.33	4.76294e+06	1.01255e+07	34.95	65.44	4.59135e+06	6.30444e+06	4.94094e+06	2.44654e+06	8.83336e+06	6.14642e+06	2.52147e+07	1.16066e+07	High	High	High	High	High
FALSE	High	Master Protein	Q8K0C4	Lanosterol 14-alpha demethylase [OS=Mus musculus]	0	48.702	32	10	126	10	503	56.7	8.41	22.67	10	FALSE	other metabolic processes;other biological processes	other membranes;ER/Golgi;other cell component	other molecular function	Pf00067	13121	Cyp51a1	mmu:13121; Q8BSQ7; Q8K0C4; Q9JIP8; Q9JIY3	ENSMUSG00000001467	Cholesterol biosynthesis; Endogenous sterols	Cholesterol biosynthesis; Metapathway biotransformation; Oxidation by cytochrome P450	5	0					9.0145e+06	1.68948e+07	61.11	62.84	1.74771e+07	5.66198e+06	1.43521e+07	4.46928e+06	13490684	1.14609e+07	4.16458e+07	2.11579e+07	High	High	High	High	High
FALSE	High	Master Protein	Q62167	ATP-dependent RNA helicase DDX3X [OS=Mus musculus]	0	48.65	21	11	183	2	662	73.1	7.18	49.02	11	FALSE	cell-cell signaling;cell cycle OR cell proliferation;cell organization and biogenesis;protein metabolism;RNA metabolism OR transcription;other metabolic processes;stress response;signal transduction;other biological processes	plasma membrane;other membranes;cytosol;cytoskeleton;translational apparatus;nucleus;other cell component	enzyme regulator activity;cytoskeletal activity;translation activity;nucleic acid binding activity;other molecular function	Pf00270, Pf00271	13205	Ddx3x	mmu:13205; O09060; O09143; Q62167	ENSMUSG00000000787	Neutrophil degranulation	mRNA processing	2	3	0.273	-1.87	0.206275	53.13	4.21002e+06	1.23957e+07	56.61	84.1	4.00774e+06	6.50546e+06	4.42251e+06	1.02521e+06	2.35295e+07	1.92675e+06	6.53028e+06	2.72557e+07	High	High	High	High	High
FALSE	High	Master Protein	P68033	Actin, alpha cardiac muscle 1 [OS=Mus musculus]	0	48.647	59	15	177	2	377	42	5.39	36.23	15	FALSE	cell organization and biogenesis;developmental processes;other biological processes	cytoskeleton;other cell component	cytoskeletal activity;other molecular function	Pf00022	11464	Actc1	mmu:11464; P04270; P68033	ENSMUSG00000068614	RHOA GTPase cycle; RHOB GTPase cycle; Striated Muscle Contraction	Myometrial relaxation and contraction pathways	4	0																	n/a	High	High	High	High
FALSE	High	Master Protein	O35215	D-dopachrome decarboxylase [OS=Mus musculus]	0	48.512	86	10	266	10	118	13.1	6.54	56.46	10	FALSE	other metabolic processes;other biological processes	non-structural extracellular;other cell component	signal transduction activity or receptor binding;other molecular function	Pf01187	13202	Ddt	mmu:13202; O35215	ENSMUSG00000001666			0	0	0.929	-0.11	0.113926	117.71	2.05884e+08	1.60978e+08	34.54	26.2	2.49687e+08	2.1321e+08	1.98809e+08	9.67832e+07	1.88749e+08	2.00829e+08	1.37293e+08	1.12519e+08	High	High	High	High	High
FALSE	High	Master Protein	Q91WL5	Cytochrome P450 4A12A [OS=Mus musculus]	0	48.373	28	11	165	8	508	58.3	9.13	45.01	11	FALSE	other metabolic processes;developmental processes	non-structural extracellular;plasma membrane;other membranes;ER/Golgi;other cell component	other molecular function	Pf00067	277753	Cyp4a12a	A2A973; mmu:277753; Q3UNE4; Q6P931; Q8N7N3; Q91WL5	ENSMUSG00000066071		PPAR signaling pathway; Eicosanoid metabolism via cyclooxygenases (COX); Eicosanoid metabolism via cytochrome P450 monooxygenases	3	1	0.338	-1.57	0.545653	39.35	1.61172e+07	4.16368e+07	48.12	63.41	2.67771e+07	1.05513e+07	2.43942e+07	1.06486e+07	3.90208e+07	1.1256e+07	7.79637e+07	4.44281e+07	High	High	High	High	High
FALSE	High	Master Protein	Cont_P63103	14-3-3 protein zeta/delta OS=Bos taurus OX=9913 GN=YWHAZ PE=1 SV=1	0	48.372	41	10	264	8	245	27.7	4.79	68.89	10	TRUE	cell organization and biogenesis;protein metabolism;other metabolic processes;transport;developmental processes;signal transduction;other biological processes	cytosol;nucleus;other cell component	other molecular function	Pf00244	100173609; 287022; 7534	LOC101351914; LOC111146608; Ywhaz; YWHAZ	A0A096NQ71; A0A097C2Z1; A0A1D5QAJ7; A0A1S3ABR1; A0A1U7TL92; A0A250XWX3; A0A286XIL7; A0A2I2UD77; A0A2I3GBB0; A0A2J8PMJ1; A0A2J8UFH0; A0A2K5DCH7; A0A2K5KE38; A0A2K5L5H7; A0A2K5SHP3; A0A2K5TVK5; A0A2K5YR93; A0A2K6DL02; A0A2K6SRG4; A0A2R9BQD0; A0A2U3W322; A0A2U3YQG6; A0A2U4AHZ7; A0A2Y9GYG0; A0A2Y9JAB1; A0A2Y9PAR8; A0A2Y9QK13; A0A340XXA5; A0A344MNR9; A0A383ZE89; A0A384BYY2; A0A3Q7NYD6; A0A3Q7S418; A0A…	ENSBTAG00000000236; ENSG00000164924; ENSPPYG00000018791	TP53 Regulates Metabolic Genes; Interleukin-3, Interleukin-5 and GM-CSF signaling; Activation of BAD and translocation to mitochondria ; Rap1 signalling; RHO GTPases activate PKNs; Chk1/Chk2(Cds1) mediated inactivation of Cyclin B:Cdk1 complex; Regulation of localization of FOXO transcription factors; Deactivation of the beta-catenin transactivating complex; KSRP (KHSRP) binds and destabilizes mR…	Calcium regulation in cardiac cell; Cell cycle; Cell cycle; Prolactin signaling pathway; Pathogenic Escherichia coli infection; Myometrial relaxation and contraction pathways; SIDS susceptibility pathways; Pathogenic Escherichia coli infection; Myometrial relaxation and contraction pathways; Hepatitis B infection; GDNF signaling; Calcium regulation in cardiac cells; Sudden infant death syndrome (…	40	0	0.362	-1.46	0.672002	56.97	7.1634e+06	3.38103e+08	34.19	23.63	7.01019e+06	8.68991e+06	7.31995e+06	3.3993e+06	2.50278e+08	3.75832e+08	3.04161e+08	4.34189e+08	High	High	High	High	High
FALSE	High	Master Protein	P23116	Eukaryotic translation initiation factor 3 subunit A [OS=Mus musculus]	0	48.355	12	11	128	11	1344	161.8	6.77	34.26	11	FALSE	cell organization and biogenesis;protein metabolism;other metabolic processes;other biological processes	cytosol;cytoskeleton;translational apparatus;nucleus;other cell component	signal transduction activity or receptor binding;nucleic acid binding activity	Pf01399	13669	Eif3a	E9QQ50; mmu:13669; P23116; Q60697; Q62162	ENSMUSG00000024991	L13a-mediated translational silencing of Ceruloplasmin expression; Formation of a pool of free 40S subunits; GTP hydrolysis and joining of the 60S ribosomal subunit; Translation initiation complex formation; Formation of the ternary complex, and subsequently, the 43S complex; Ribosomal scanning and start codon recognition	Translation factors	7	0	0.424	-1.24	0.90484	62.71	1.28162e+07	2.16971e+07	26.17	39.54	1.22705e+07	2.02213e+07	1.28608e+07	1.27719e+07	29966951	1.09502e+07	1.82588e+07	2.57829e+07	High	High	High	High	High
FALSE	High	Master Protein	Q80XN0	D-beta-hydroxybutyrate dehydrogenase, mitochondrial [OS=Mus musculus]	0	48.224	48	11	446	11	343	38.3	9.01	93.53	11	FALSE	other metabolic processes	other membranes;mitochondrion;other cell component	other molecular function	Pf00106	71911	Bdh1	mmu:71911; Q3UJS9; Q3UL45; Q80XN0; Q8BK53; Q8R0C8	ENSMUSG00000046598	Synthesis of Ketone Bodies; Utilization of Ketone Bodies	Synthesis and degradation of ketone bodies	3	0	1.306	0.39	0.00626026	114.47	7.79931e+07	1.80848e+07	45.6	7.37	1.06431e+08	6.17313e+07	9.85387e+07	3.28197e+07	1.63994e+07	1.76325e+07	1.85486e+07	1.95186e+07	High	High	High	High	High
FALSE	High	Master Protein	Q80UM7	Mannosyl-oligosaccharide glucosidase [OS=Mus musculus]	0	48.198	15	7	138	7	834	91.8	9	26.18	7	FALSE	protein metabolism;other metabolic processes	other membranes;ER/Golgi	other molecular function	Pf03200, Pf16923	57377	Mogs	mmu:57377; Q80UM7; Q9Z2W5	ENSMUSG00000030036			0	0	100	6.64	3.33395e-17			3.09024e+07		37.03					1.68346e+07	3.11011e+07	4.48321e+07	3.0705e+07	High	High	High	High	High
FALSE	High	Master Protein	Q01279	Epidermal growth factor receptor [OS=Mus musculus]	0	48.095	15	12	81	12	1210	134.8	6.86	13.99	12	FALSE	cell adhesion;cell cycle OR cell proliferation;cell organization and biogenesis;protein metabolism;other metabolic processes;stress response;developmental processes;signal transduction;other biological processes	plasma membrane;other membranes;ER/Golgi;nucleus;other cytoplasmic organelle;other cell component	signal transduction activity or receptor binding;enzyme regulator activity;cytoskeletal activity;kinase activity;other molecular function	Pf00757, Pf01030, Pf07714, Pf14843, Pf21314	13649	Egfr	mmu:13649; Q01279	ENSMUSG00000020122	Signal transduction by L1; Cargo recognition for clathrin-mediated endocytosis; RAF/MAP kinase cascade; Signaling by ERBB4; SHC1 events in ERBB2 signaling; PIP3 activates AKT signaling; PI3K events in ERBB2 signaling; ERBB2 Regulates Cell Motility; PI5P, PP2A and IER3 Regulate PI3K/AKT Signaling; ERBB2 Activates PTK6 Signaling; Downregulation of ERBB2 signaling; EGFR downregulation; Extra-nuclear…	ErbB signaling pathway; Delta-Notch signaling pathway; Focal adhesion: PI3K-Akt-mTOR signaling pathway; ESC pluripotency pathways; BMP signaling pathway in eyelid development; Alpha 6 beta 4 integrin signaling pathway; Mapk signaling pathway; Regulation of actin cytoskeleton; EGFR1 signaling pathway; Focal adhesion	33	0	0.355	-1.5	0.635621	68.09	3.47928e+07	2.03719e+07	17.94	67.93	3.43521e+07	3.45898e+07	4.82917e+07	3.49971e+07	5.01275e+07	2.39003e+07	1.05424e+07	1.73644e+07	High	High	High	High	High
FALSE	High	Master Protein	O54909	Retinol dehydrogenase 16 [OS=Mus musculus]	0	48.006	50	12	202	7	317	35.7	9.11	55.68	12	FALSE	other metabolic processes;other biological processes	other membranes;ER/Golgi;other cell component	other molecular function	Pf00106	19683	Rdh16	mmu:19683; O54909	ENSMUSG00000069456			0	0	0.614	-0.7	0.714893	60.26	2.67451e+06	6.94603e+06	48.25	33.78	4.49605e+06	2.05124e+06	3.48716e+06	1.43798e+06	4.5518e+06	1.01272e+07	6.01961e+06	8.01504e+06	High	High	High	High	High
FALSE	High	Master Protein	Q64516	Glycerol kinase [OS=Mus musculus]	0	47.996	30	11	133	11	559	61.2	5.87	29.51	11	FALSE	other metabolic processes;other biological processes	other membranes;cytosol;mitochondrion	kinase activity;other molecular function	Pf00370, Pf02782	14933	Gk	B1ASZ1; mmu:14933; Q64516; Q8C2M1; Q8C8X0	ENSMUSG00000025059	Triglyceride biosynthesis	Fatty acid beta-oxidation; PPAR signaling pathway; Triacylglyceride synthesis	4	0	0.508	-0.98	0.958116	66.79	2.12289e+07	3.17169e+07	104.29	62.37	4.98895e+07	9.03328e+06	8.90917e+07	4.26074e+06	3.46919e+07	8.08019e+06	5.68763e+07	2.89969e+07	High	High	High	High	High
FALSE	High	Master Protein	Q9JMA1	Ubiquitin carboxyl-terminal hydrolase 14 [OS=Mus musculus]	0	47.947	39	11	109	11	493	56	5.24	17.84	11	FALSE	cell-cell signaling;protein metabolism;other metabolic processes;stress response;other biological processes	plasma membrane;other membranes;cytosol;other cell component	enzyme regulator activity;other molecular function	Pf00443	59025	Usp14	mmu:59025; Q543U5; Q923F2; Q9D0L0; Q9JMA1	ENSMUSG00000047879	Ub-specific processing proteases; Regulation of NF-kappa B signaling		2	0	0.471	-1.09	0.983609	51.67	4.94806e+06	1.63114e+07	86.09	53.59	8.38689e+06	2.91923e+06	1.60146e+07	2.26406e+06	1.58519e+07	4.13678e+06	2.36425e+07	1.67843e+07	High	High	High	High	High
FALSE	High	Master Protein	Q9JMH6	Thioredoxin reductase 1, cytoplasmic [OS=Mus musculus]	0	47.919	34	10	151	10	613	67	7.44	30.22	10	FALSE	cell cycle OR cell proliferation;other metabolic processes;stress response;developmental processes;other biological processes	cytosol;nucleus;other cell component	other molecular function	Pf02852, Pf07992	50493	Txnrd1	mmu:50493; Q3UEB7; Q3UK84; Q8CI31; Q99P49; Q9CSV5; Q9JMH6	ENSMUSG00000020250	TP53 Regulates Metabolic Genes; Detoxification of Reactive Oxygen Species; Interconversion of nucleotide di- and triphosphates; Metabolism of ingested MeSeO2H into MeSeH	Selenium metabolism / selenoproteins; Folic acid network; Oxidative stress response; Oxidative stress and redox pathway	8	0	0.858	-0.22	0.188037	121	4.71926e+07	4.98422e+07	32.82	12.48	3.42824e+07	5.34649e+07	4.16561e+07	7.21937e+07	3.95119e+07	4.77969e+07	5.1975e+07	5.24175e+07	High	High	High	High	High
FALSE	High	Master Protein	Q8BHG1	Nardilysin [OS=Mus musculus]	0	47.911	19	12	93	12	1161	132.8	4.87	18.53	12	FALSE	protein metabolism;other biological processes	other cell component	other molecular function	Pf00675, Pf05193, Pf16187	230598	Nrdc	mmu:230598; Q8BHG1	ENSMUSG00000053510			0	0	0.337	-1.57	0.640628	32.21	1.48843e+06	3.87782e+06	51.94	50.03	1.79762e+06	1.23243e+06	1.91319e+06	395451	1.60501e+06	4.58313e+06	6.23764e+06	3.28105e+06	High	High	High	High	High
FALSE	High	Master Protein	P48036	Annexin A5 [OS=Mus musculus]	0	47.859	42	11	172	11	319	35.7	4.96	36.98	11	FALSE	stress response;transport;other biological processes	non-structural extracellular;plasma membrane;other membranes;cytoskeleton;ER/Golgi;other cell component	signal transduction activity or receptor binding;transporter activity;other molecular function	Pf00191	11747	Anxa5	mmu:11747; P48036; Q3U5Q1; Q3U5X4; Q3U8K1; Q3UGV0; Q99LA1	ENSMUSG00000027712	Platelet degranulation	Prostaglandin synthesis and regulation	2	0	0.626	-0.68	0.696382	123.53	2.11933e+08	1.70034e+08	73.27	59.06	1.39156e+08	2.24764e+08	1.99835e+08	6.12936e+08	1.56394e+08	1.84862e+08	4.33486e+07	2.82785e+08	High	High	High	High	High
FALSE	High	Master Protein	P21550	Beta-enolase [OS=Mus musculus]	0	47.833	30	7	1041	2	434	47	7.18	201.48	7	FALSE	other metabolic processes	plasma membrane;other membranes;cytosol	other molecular function	Pf00113, Pf03952	13808	Eno3	mmu:13808; P21550	ENSMUSG00000060600	Gluconeogenesis; Glycolysis	Glycolysis and gluconeogenesis	3	0																	High	High	High	High	High
FALSE	High	Master Protein	O09061	Proteasome subunit beta type-1 [OS=Mus musculus]	0	47.767	54	9	253	9	240	26.4	7.81	53.3	9	FALSE	protein metabolism;other metabolic processes	cytosol;nucleus;other cell component		Pf00227	19170	Psmb1	mmu:19170; O09061; Q62038; Q62039	ENSMUSG00000014769	Downstream TCR signaling; FCERI mediated NF-kB activation; Neutrophil degranulation; Neddylation; Asymmetric localization of PCP proteins; Degradation of AXIN; Hedgehog 'on' state; Ub-specific processing proteases; Regulation of RUNX3 expression and activity; Antigen processing: Ubiquitination & Proteasome degradation; Autodegradation of Cdh1 by Cdh1:APC/C; APC/C:Cdc20 mediated degradation of Sec…	Proteasome degradation	50	0	0.422	-1.25	0.895059	74.66	3.73497e+07	9.92811e+06	37.67	22.51	3.92149e+07	3.55732e+07	5.75215e+07	2.22354e+07	7.94892e+06	9.00054e+06	1.31989e+07	1.09513e+07	High	High	High	High	High
FALSE	High	Master Protein	Q99K30	Epidermal growth factor receptor kinase substrate 8-like protein 2 [OS=Mus musculus]	0	47.725	25	13	99	13	729	82.2	7.18	17.55	13	FALSE	signal transduction;other biological processes	plasma membrane;other membranes;cytosol;cytoskeleton;other cell component	enzyme regulator activity;cytoskeletal activity	Pf00018, Pf08416, Pf18016	98845	Eps8l2	mmu:98845; Q91VT7; Q99K30	ENSMUSG00000025504			0	0	0.315	-1.67	0.514799	41.11	4.71457e+06	971384	65.02	123.19	3.56835e+06	5.72411e+06	3.88308e+06	1.253e+07	1.13681e+06	830029	5.94315e+06	468287	High	High	High	High	High
FALSE	High	Master Protein	P19639	Glutathione S-transferase Mu 3 [OS=Mus musculus]	0	47.646	55	11	251	5	218	25.7	7.77	57.36	11	FALSE	other biological processes	cytosol;other cell component	other molecular function	Pf00043, Pf02798	14864	Gstm3	mmu:14864; P19639	ENSMUSG00000004038	Glutathione conjugation	Oxidative stress and redox pathway; Exercise-induced circadian regulation	3	1					282239	9.64068e+06	100.17	77.21	268060	1.16354e+06	297168	142609	7.98508e+06	5.73189e+06	2.87737e+07	1.16395e+07	High	High	High	High	High
FALSE	High	Master Protein	Q9DB20	ATP synthase subunit O, mitochondrial [OS=Mus musculus]	0	47.563	49	8	261	8	213	23.3	9.99	45.11	8	FALSE	other metabolic processes;transport	plasma membrane;other membranes;mitochondrion;other cell component	transporter activity;other molecular function	Pf00213	28080	Atp5po	mmu:28080; Q9DB20	ENSMUSG00000022956	Formation of ATP by chemiosmotic coupling; Cristae formation	Oxidative phosphorylation; Electron transport chain	4	0	0.405	-1.31	0.842622	65.45	3.4532e+07	1.79977e+08	26	69.74	3.44137e+07	3.46508e+07	4.36032e+07	2.22472e+07	1.07369e+08	5.86071e+07	3.47409e+08	3.01686e+08	High	High	High	High	High
FALSE	High	Master Protein	P63005	Platelet-activating factor acetylhydrolase IB subunit beta [OS=Mus musculus]	0	47.52	36	10	147	10	410	46.6	7.37	26.14	10	FALSE	cell-cell signaling;cell cycle OR cell proliferation;cell organization and biogenesis;other metabolic processes;stress response;transport;developmental processes;signal transduction;other biological processes	other membranes;cytoskeleton;nucleus;other cell component	cytoskeletal activity;other molecular function	Pf00400, Pf08513	18472	Pafah1b1	mmu:18472; O35592; P43035; P63005; P81692; Q9R2A6	ENSMUSG00000020745	Separation of Sister Chromatids; Anchoring of the basal body to the plasma membrane; Amplification of signal from unattached kinetochores via a MAD2 inhibitory signal; Resolution of Sister Chromatid Cohesion; Regulation of PLK1 Activity at G2/M Transition; Loss of Nlp from mitotic centrosomes; Recruitment of mitotic centrosome proteins and complexes; Recruitment of NuMA to mitotic centrosomes; RH…	Wnt signaling pathway; Wnt signaling pathway and pluripotency	16	0	0.424	-1.24	0.905881	52.84	1.47968e+07	1.13567e+07	42.21	27.31	1.5718e+07	1.54768e+07	1.41468e+07	4.65229e+06	6.86517e+06	1.09659e+07	1.17613e+07	1.39894e+07	High	High	High	High	High
FALSE	High	Master Protein	P23492	Purine nucleoside phosphorylase [OS=Mus musculus]	0	47.217	45	9	172	9	289	32.3	6.16	45.15	9	FALSE	cell cycle OR cell proliferation;cell organization and biogenesis;DNA metabolism;other metabolic processes;stress response;signal transduction;other biological processes	non-structural extracellular;cytosol;other cell component	other molecular function	Pf01048	18950	Pnp	mmu:18950; P23492; Q4FJT6		Neutrophil degranulation; Purine catabolism; Purine salvage; Ribavirin ADME	Purine metabolism	5	0	0.373	-1.42	0.714893	53.23	8.10871e+07	3.80196e+07	27.13	29.4	9.77081e+07	8.52032e+07	7.71699e+07	4.84083e+07	63469025	3.91995e+07	3.6837e+07	3.68752e+07	High	High	High	High	High
FALSE	High	Master Protein	Q9EP75	Leukotriene-B4 omega-hydroxylase 3 [OS=Mus musculus]	0	47.173	35	12	84	12	524	59.8	6.87	20.09	12	FALSE	other metabolic processes	plasma membrane;other membranes;ER/Golgi;other cell component	other molecular function	Pf00067	64385	Cyp4f14	mmu:64385; Q52L93; Q9EP75	ENSMUSG00000024292	Eicosanoids; Synthesis of Leukotrienes (LT) and Eoxins (EX)	Eicosanoid metabolism via cyclooxygenases (COX); Eicosanoid metabolism via cytochrome P450 monooxygenases; Tryptophan metabolism	5	0					385451	2.71112e+06	50.11	101.96	630189	426382	348449	157245	2.36977e+06	144517	8.74997e+06	3.10165e+06	High	High	High	High	High
FALSE	High	Master Protein	Q9ERU9	E3 SUMO-protein ligase RanBP2 [OS=Mus musculus]	0	47.099	8	14	59	14	3053	340.9	6.18	7.38	14	FALSE	protein metabolism;other metabolic processes;transport;other biological processes	other membranes;nucleus;other cell component	nucleic acid binding activity;other molecular function	Pf00160, Pf00638, Pf00641, Pf12185	19386	Ranbp2	E9QM01; mmu:19386; Q61992; Q8C9K9; Q9ERU9	ENSMUSG00000003226	Separation of Sister Chromatids; Amplification of signal from unattached kinetochores via a MAD2 inhibitory signal; Resolution of Sister Chromatid Cohesion; RHO GTPases Activate Formins; EML4 and NUDC in mitotic spindle formation; Transport of the SLBP independent Mature mRNA; Transport of the SLBP Dependant Mature mRNA; Transport of Mature mRNA Derived from an Intronless Transcript; Transport of…		21	0	0.614	-0.7	0.60363	47.3	1.13619e+06	423911	36.83	28.11	1.18815e+06	1.0865e+06	1.30364e+06	468848	382199	552346	276999	470175	High	High	High	High	High
FALSE	High	Master Protein	Q8R5I6	Glutathione S-transferase Mu 4 [OS=Mus musculus]	0	47.085	38	7	406	3	218	25.5	6.93	77.45	7	FALSE	other metabolic processes	cytosol;other cell component	other molecular function	Pf00043, Pf02798	14865	Gstm4	mmu:14865; Q8R5I6	ENSMUSG00000027890	Glutathione conjugation; Biosynthesis of maresin conjugates in tissue regeneration (MCTR)	Metapathway biotransformation; Oxidative stress and redox pathway	4	0	100	6.64	3.33395e-17			891369		26.32					1.07523e+06	999755	570830	794733	High	High	High	High	High
FALSE	High	Master Protein	P17225	Polypyrimidine tract-binding protein 1 [OS=Mus musculus]	0	47.081	34	11	328	10	555	59.3	9.16	57.19	11	FALSE	DNA metabolism;RNA metabolism OR transcription;other metabolic processes;developmental processes;other biological processes	nucleus;other cell component	nucleic acid binding activity;other molecular function	Pf00076, Pf11835, Pf13893	19205	Ptbp1	mmu:19205; P17225; Q8BGJ5; Q922I7	ENSMUSG00000006498	mRNA Splicing - Major Pathway; Processing of Capped Intron-Containing Pre-mRNA; FGFR2 alternative splicing	mRNA processing	4	1	0.841	-0.25	0.210873	79.14	8.00413e+07	1.25582e+08	26.01	15.16	4.68441e+07	8.30618e+07	7.71306e+07	9.13603e+07	122469806	1.53568e+08	1.06933e+08	1.28773e+08	High	High	High	High	High
FALSE	High	Master Protein	Q8CIM7	Cytochrome P450 2D26 [OS=Mus musculus]	0	47.046	37	11	133	10	500	56.9	6.64	34.31	11	FALSE	other metabolic processes;other biological processes	other membranes;mitochondrion;ER/Golgi;other cell component	other molecular function	Pf00067	76279	Cyp2d26	mmu:76279; Q8CIM7; Q9DBJ5				0	0	0.429	-1.22	0.916918	55.27	1.02422e+06	1.25091e+08	46.99	59.29	1.41466e+06	817875	1.28263e+06	405880	9.51147e+07	1.01843e+08	3.03629e+08	1.53646e+08	High	High	High	High	High
FALSE	High	Master Protein	Q8VCX1	Aldo-keto reductase family 1 member D1 [OS=Mus musculus]	0	46.954	37	9	157	9	325	37.3	6.9	30.22	9	FALSE	other metabolic processes;other biological processes	cytosol	other molecular function	Pf00248	208665	Akr1d1	mmu:208665; Q8VCX1	ENSMUSG00000038641	Synthesis of bile acids and bile salts via 7alpha-hydroxycholesterol; Synthesis of bile acids and bile salts via 27-hydroxycholesterol; Synthesis of bile acids and bile salts via 24-hydroxycholesterol	Metapathway biotransformation	4	0	1.987	0.99	4.08136e-05	123.07	1.4681e+07	1.28266e+08	48.94	47.07	2.349e+07	9.47798e+06	2.27404e+07	9.24685e+06	7.14761e+07	2.28498e+08	1.21773e+08	1.35106e+08	High	High	High	High	High
FALSE	High	Master Protein	Q99KC8	von Willebrand factor A domain-containing protein 5A [OS=Mus musculus]	0	46.832	22	12	82	12	793	87.1	6.58	13.32	12	FALSE		nucleus		Pf08487, Pf13768	67776	Vwa5a	mmu:67776; Q3TTU2; Q3UVU1; Q3V3F2; Q6UN22; Q8BHA8; Q99KC8; Q9CTV9	ENSMUSG00000023186			0	0	0.444	-1.17	0.962869	65.41	5.49108e+06	2.03807e+06	34.04	19.17	6.13543e+06	5.00947e+06	6.01899e+06	2.52642e+06	1.44552e+06	2.32903e+06	1.96414e+06	2.11479e+06	High	High	High	High	High
FALSE	High	Master Protein	P49722	Proteasome subunit alpha type-2 [OS=Mus musculus]	0	46.766	43	7	256	7	234	25.9	7.43	52.58	7	FALSE	protein metabolism;other metabolic processes;other biological processes	cytosol;nucleus;other cell component		Pf00227, Pf10584	19166	Psma2	E9Q3A4; mmu:19166; P49722; Q6ZWV8	ENSMUSG00000015671	Neutrophil degranulation; Downstream TCR signaling; FCERI mediated NF-kB activation; Neddylation; Asymmetric localization of PCP proteins; Degradation of AXIN; Hedgehog 'on' state; Ub-specific processing proteases; Regulation of RUNX3 expression and activity; Antigen processing: Ubiquitination & Proteasome degradation; Autodegradation of Cdh1 by Cdh1:APC/C; APC/C:Cdc20 mediated degradation of Sec…	Proteasome degradation	50	0	1.589	0.67	0.000725721	114.89	8.40552e+07	6.01297e+07	37.02	55.82	9.19078e+07	7.68736e+07	6.59327e+07	1.45273e+08	4.44375e+07	2.77852e+07	1.09324e+08	8.13631e+07	High	High	High	High	High
FALSE	High	Master Protein	Q9ER72	Cysteine--tRNA ligase, cytoplasmic [OS=Mus musculus]	0	46.765	19	12	129	12	831	94.8	6.76	25.42	12	FALSE	protein metabolism;RNA metabolism OR transcription;other metabolic processes	cytosol;other cell component	nucleic acid binding activity;other molecular function	Pf01406	27267	Cars1	mmu:27267; O88303; Q8BP81; Q8CAY7; Q8CCE3; Q8K0S4; Q9ER68; Q9ER72	ENSMUSG00000010755			0	0	0.343	-1.54	0.570828	40.16	1.06065e+07	2.28079e+06	26.46	9.29	1.13888e+07	7.843e+06	1.47202e+07	9.87793e+06	1.88432e+06	2.30911e+06	2.27738e+06	2.2842e+06	High	High	High	High	High
FALSE	High	Master Protein	O89079	Coatomer subunit epsilon [OS=Mus musculus]	0	46.719	48	9	144	9	308	34.5	5.06	18.45	9	FALSE	transport;other biological processes	other membranes;ER/Golgi;nucleus	other molecular function	Pf04733	59042	Cope	mmu:59042; O89079; Q9JM65	ENSMUSG00000055681	COPI-dependent Golgi-to-ER retrograde traffic; COPI-mediated anterograde transport		2	0	0.783	-0.35	0.305491	133.9	2.08839e+07	1.04966e+07	5.5	55.12	2.08406e+07	2.09273e+07	1.9465e+07	2.22779e+07	2.23591e+07	1.32113e+07	6.85185e+06	8.33977e+06	High	High	High	High	High
FALSE	High	Master Protein	O08749	Dihydrolipoyl dehydrogenase, mitochondrial [OS=Mus musculus]	0	46.69	22	8	232	8	509	54.2	7.9	44.05	8	FALSE	protein metabolism;other metabolic processes;developmental processes;other biological processes	cytoskeleton;mitochondrion;nucleus;other cytoplasmic organelle;other cell component	other molecular function	Pf02852, Pf07992	13382	Dld	mmu:13382; O08749; Q3TG55; Q3U5W5; Q3UWP7; Q99LD3	ENSMUSG00000020664	Regulation of pyruvate dehydrogenase (PDH) complex; Signaling by Retinoic Acid; Glycine degradation; Branched-chain amino acid catabolism; Lysine catabolism; Citric acid cycle (TCA cycle)	Fatty acid beta-oxidation; Glycolysis and gluconeogenesis; TCA cycle	11	0	0.648	-0.63	0.640628	114.96	3.01542e+08	1.88564e+08	30.97	49.52	2.29068e+08	4.20072e+08	2.37602e+08	3.82689e+08	2.79719e+08	1.49277e+08	7.44952e+07	2.38192e+08	High	High	High	High	High
FALSE	High	Master Protein	P10605	Cathepsin B [OS=Mus musculus]	0	46.647	37	8	253	8	339	37.3	5.91	48	8	FALSE	protein metabolism;other metabolic processes;other biological processes	non-structural extracellular;plasma membrane;other membranes;other cytoplasmic organelle;other cell component	other molecular function	Pf00112, Pf08127	13030	Ctsb	mmu:13030; P10605; Q3UDW7	ENSMUSG00000021939	Neutrophil degranulation; MHC class II antigen presentation; Assembly of collagen fibrils and other multimeric structures; Collagen degradation; Trafficking and processing of endosomal TLR		5	0	0.155	-2.69	0.00151575	55.77	1.22756e+08	4.80774e+07	78.2	49.22	3.23562e+08	6.42841e+07	2.34411e+08	5.37826e+07	6.12879e+07	1.43777e+07	5.72861e+07	4.03489e+07	High	High	High	High	High
FALSE	High	Master Protein	Q91V76	Ester hydrolase C11orf54 homolog [OS=Mus musculus]	0	46.592	42	10	166	10	315	35	6.29	33	10	FALSE		nucleus	other molecular function	Pf08925							0	0	0.662	-0.6	0.602811	57.28	1.25756e+07	1.00795e+07	36.26	9.75	1.43266e+07	1.10386e+07	1.44296e+07	5.6511e+06	9.50167e+06	1.02522e+07	1.18148e+07	9.90962e+06	High	High	High	High	High
FALSE	High	Master Protein	Q99MZ7	Peroxisomal trans-2-enoyl-CoA reductase [OS=Mus musculus]	0	46.581	43	8	253	8	303	32.4	8.29	51.18	8	FALSE	other metabolic processes	other membranes;mitochondrion;other cytoplasmic organelle;other cell component	signal transduction activity or receptor binding;other molecular function	Pf13561	111175	Pecr	mmu:111175; Q99MZ7; Q9CX01; Q9JIF4	ENSMUSG00000026189	Peroxisomal protein import; Alpha-oxidation of phytanate	Fatty acid biosynthesis; Mitochondrial long chain fatty acid beta-oxidation	4	0	0.503	-0.99	0.964454	69.42	6.36964e+07	7.70504e+07	22.15	51.67	4.93484e+07	7.39759e+07	5.48453e+07	7.84167e+07	1.10029e+08	9.72489e+07	2.57872e+07	6.10471e+07	High	High	High	High	High
FALSE	High	Master Protein	Q8JZN5	Complex I assembly factor ACAD9, mitochondrial [OS=Mus musculus]	0	46.569	27	11	123	11	625	68.7	7.46	27.71	11	FALSE	cell organization and biogenesis;other metabolic processes	other membranes;mitochondrion;nucleus;other cell component	other molecular function	Pf00441, Pf02770, Pf02771, Pf21343	229211	Acad9	mmu:229211; Q3ULL9; Q8BK76; Q8C0B5; Q8JZN5	ENSMUSG00000027710	Complex I biogenesis		1	0	0.336	-1.57	0.532608	36.93	1.95723e+06	1.06679e+07	45.66	56.4	1.98454e+06	2.03873e+06	1.9303e+06	511246	1.83454e+07	7.7718e+06	1.46432e+07	4.36012e+06	High	High	High	High	High
FALSE	High	Master Protein	P52760	2-iminobutanoate/2-iminopropanoate deaminase [OS=Mus musculus]	0	46.538	92	11	471	11	135	14.2	8.68	128.85	11	FALSE	RNA metabolism OR transcription;other metabolic processes;other biological processes	cytosol;mitochondrion;nucleus;other cytoplasmic organelle;other cell component	nucleic acid binding activity;other molecular function	Pf01042	15473	Rida	mmu:15473; P52760; Q569N4	ENSMUSG00000022323	Threonine catabolism		1	0	0.553	-0.85	0.88029	67.37	2.0513e+08	1.61912e+08	9.87	59.01	1.96991e+08	2.33173e+08	1.86274e+08	2.13605e+08	2.60282e+08	3.22575e+08	9.4512e+07	1.0072e+08	High	High	High	High	High
FALSE	High	Master Protein	Q5FW60	Major urinary protein 20 [OS=Mus musculus]	0	46.518	60	11	125	8	181	20.9	4.89	29.76	11	FALSE	signal transduction;other biological processes	non-structural extracellular	signal transduction activity or receptor binding;other molecular function	Pf00061	381530	Mup20	mmu:381530; Q5FW60	ENSMUSG00000078672			0	0	0.421	-1.25	0.893433	90.72	4.87719e+07	3.74866e+07	26.29	87.49	3.36234e+07	5.38331e+07	4.41865e+07	6.35163e+07	7.84216e+07	1.08698e+08	1.12782e+07	1.79191e+07	High	High	High	High	High
FALSE	High	Master Protein	Q9DBK0	Acetyl-coenzyme A thioesterase [OS=Mus musculus]	0	46.467	31	12	123	12	556	61.7	7.18	26.31	12	FALSE	other metabolic processes	cytosol;nucleus;other cell component	other molecular function	Pf01852, Pf03061	74156	Acot12	mmu:74156; Q544M5; Q8R108; Q9DBK0	ENSMUSG00000021620	Mitochondrial Fatty Acid Beta-Oxidation		1	0	0.547	-0.87	0.895059	50.7	1.46882e+07	9.35899e+06	26.42	23.24	1.58313e+07	1.54078e+07	1.40022e+07	8.1961e+06	1.13094e+07	9.4419e+06	6.22178e+06	9.27681e+06	High	High	High	High	High
FALSE	High	Master Protein	Q80X19	Collagen alpha-1(XIV) chain [OS=Mus musculus]	0	46.361	12	12	74	12	1797	192.9	5.1	10.28	12	FALSE	cell adhesion;cell organization and biogenesis;developmental processes;other biological processes	extracellular matrix;other cell component		Pf00041, Pf00092, Pf01391	12818	Col14a1	Q3UVS2; Q80X19; Q8C6X3; Q9WV05	ENSMUSG00000022371	Assembly of collagen fibrils and other multimeric structures; Collagen chain trimerization		3	0	0.496	-1.01	0.923794	49.63	1.20957e+06	720117	43.02	30.42	1.80408e+06	865381	1.69065e+06	742955	385260	695024	865691	746116	High	High	High	High	High
FALSE	High	Master Protein	Q9QZQ1	Afadin [OS=Mus musculus]	0	46.287	13	14	83	14	1820	206.4	6.32	12.38	14	FALSE	cell adhesion;cell cycle OR cell proliferation;cell organization and biogenesis;developmental processes;signal transduction;other biological processes	plasma membrane;other membranes;cytosol;nucleus;other cell component	cytoskeletal activity;other molecular function	Pf00498, Pf00595, Pf00788, Pf01843	17356	Afdn	mmu:17356; Q9QZQ1	ENSMUSG00000068036	Adherens junctions interactions		1	0	0.366	-1.45	0.741703	31.21	3.47344e+06	4.13534e+06	34.43	62.24	3.76015e+06	3.3831e+06	3.5662e+06	1.49191e+06	4.22072e+06	1.01723e+07	2.7917e+06	4.05168e+06	High	High	High	High	High
FALSE	High	Master Protein	Q9CPU0	Lactoylglutathione lyase [OS=Mus musculus]	0	46.243	59	10	227	10	184	20.8	5.47	55.5	10	FALSE	other metabolic processes;other biological processes	plasma membrane;other membranes;cytosol;nucleus	other molecular function	Pf00903	109801	Glo1	mmu:109801; Q543L3; Q8R3T1; Q9CPU0	ENSMUSG00000024026	Pyruvate metabolism		1	0	0.654	-0.61	0.625151	69.13	2.24201e+07	1.12992e+08	19.55	66.53	2.21207e+07	2.71356e+07	2.27235e+07	1.65794e+07	1.18621e+08	2.33748e+07	2.10376e+08	1.0763e+08	High	High	High	High	High
FALSE	High	Master Protein	Q9QZD9	Eukaryotic translation initiation factor 3 subunit I [OS=Mus musculus]	0	46.188	46	10	117	10	325	36.4	5.64	21.2	10	FALSE	cell organization and biogenesis;protein metabolism;other metabolic processes	translational apparatus;other cell component	nucleic acid binding activity;other molecular function	Pf00400	54709	Eif3i	mmu:54709; Q9QZD9	ENSMUSG00000028798	L13a-mediated translational silencing of Ceruloplasmin expression; Formation of a pool of free 40S subunits; GTP hydrolysis and joining of the 60S ribosomal subunit; Translation initiation complex formation; Formation of the ternary complex, and subsequently, the 43S complex; Ribosomal scanning and start codon recognition	Translation factors	7	0	0.401	-1.32	0.829729	63	1.98461e+07	3.94281e+06	36.59	75.59	2.11742e+07	1.98926e+07	1.97997e+07	7.79094e+06	1.12476e+07	5.18459e+06	2.21058e+06	2.99845e+06	High	High	High	High	High
FALSE	High	Master Protein	P09405	Nucleolin [OS=Mus musculus]	0	46.089	18	12	137	12	707	76.7	4.75	37.96	12	FALSE	transport;developmental processes;other biological processes	plasma membrane;nucleus;other cell component	signal transduction activity or receptor binding;nucleic acid binding activity;other molecular function	Pf00076	17975	Ncl	mmu:17975; P09405; Q548M9; Q61991; Q8BQD8; Q99K50	ENSMUSG00000026234	Major pathway of rRNA processing in the nucleolus and cytosol	Mechanisms associated with pluripotency; mRNA processing	3	0	0.392	-1.35	0.798599	52.01	3.73931e+07	2.51787e+07	35.33	37.26	4.65856e+07	3.60687e+07	3.8766e+07	1.75965e+07	3.62256e+07	2.9689e+07	1.45417e+07	2.13536e+07	High	High	High	High	High
FALSE	High	Master Protein	Q9ERD7	Tubulin beta-3 chain [OS=Mus musculus]	0	46.071	25	9	157	1	450	50.4	4.93	27.72	9	FALSE	cell cycle OR cell proliferation;cell organization and biogenesis;developmental processes;signal transduction	cytoskeleton;other cell component	signal transduction activity or receptor binding;cytoskeletal activity;other molecular function	Pf00091, Pf03953	22152	Tubb3	mmu:22152; Q3UF42; Q5I036; Q9ERD7	ENSMUSG00000062380	Recruitment of NuMA to mitotic centrosomes; COPI-mediated anterograde transport; PKR-mediated signaling; COPI-dependent Golgi-to-ER retrograde traffic; Kinesins; MHC class II antigen presentation; Separation of Sister Chromatids; Resolution of Sister Chromatid Cohesion; RHO GTPases Activate Formins; EML4 and NUDC in mitotic spindle formation; Carboxyterminal post-translational modifications of tu…		23	0																	High	High	High	High	n/a
FALSE	High	Master Protein	B2RQC6	CAD protein [OS=Mus musculus]	0	45.942	11	15	184	12	2225	243.1	6.43	47.68	15	FALSE	protein metabolism;other metabolic processes;stress response;transport;developmental processes;other biological processes	cytosol;nucleus;other cell component	kinase activity;other molecular function	Pf00117, Pf00185, Pf00988, Pf01979, Pf02142, Pf02729, Pf02786, Pf02787	69719	Cad	B2RQC6; B7ZN27; mmu:69719	ENSMUSG00000013629	Pyrimidine biosynthesis	Mechanisms associated with pluripotency	2	0																	High	High	High	High	High
FALSE	High	Master Protein	Q61147	Ceruloplasmin [OS=Mus musculus]	0	45.772	15	10	108	10	1061	121.1	5.85	17.94	10	FALSE	transport;other biological processes	non-structural extracellular;plasma membrane;other membranes;other cell component	other molecular function	Pf00394, Pf07731, Pf07732	12870	Cp	mmu:12870; Q61147; Q6P5C8	ENSMUSG00000003617	Regulation of Insulin-like Growth Factor (IGF) transport and uptake by Insulin-like Growth Factor Binding Proteins (IGFBPs); Post-translational protein phosphorylation; Iron uptake and transport; Metal ion SLC transporters		4	0					3.70831e+06	1.68174e+06	6.2	48.92	3.62713e+06	3.7913e+06	3.54745e+06	4.07531e+06	1.33117e+06	2.12462e+06	2.98195e+06	944503	High	High	High	High	High
FALSE	High	Master Protein	Q9WU78	Programmed cell death 6-interacting protein [OS=Mus musculus]	0	45.75	21	11	157	11	869	96	6.52	21.31	11	FALSE	cell cycle OR cell proliferation;cell organization and biogenesis;protein metabolism;other metabolic processes;transport;other biological processes	non-structural extracellular;plasma membrane;cytosol;cytoskeleton;ER/Golgi;other cytoplasmic organelle;other cell component	signal transduction activity or receptor binding;other molecular function	Pf03097, Pf13949	18571	Pdcd6ip	mmu:18571; O88695; O89014; Q3TED2; Q8BSL8; Q8R0H5; Q99LR3; Q9QZN8; Q9WU78	ENSMUSG00000032504	Regulation of necroptotic cell death		2	0	0.476	-1.07	0.99157	69.23	1.5599e+07	4.84259e+06	93.83	32.21	2.71828e+07	6.35839e+06	5.70126e+07	8.9516e+06	4.04475e+06	3.55434e+06	7.15873e+06	5.79781e+06	High	High	High	High	High
FALSE	High	Master Protein	P22892	AP-1 complex subunit gamma-1 [OS=Mus musculus]	0	45.709	30	14	97	14	822	91.3	6.8	12.36	14	FALSE	cell organization and biogenesis;transport;other biological processes	plasma membrane;other membranes;cytosol;ER/Golgi;other cytoplasmic organelle;other cell component	cytoskeletal activity;other molecular function	Pf01602, Pf02883	11765	Ap1g1	mmu:11765; P22892	ENSMUSG00000031731	MHC class II antigen presentation; Golgi Associated Vesicle Biogenesis; Lysosome Vesicle Biogenesis		3	0	0.449	-1.16	0.979622	38.32	2.21125e+06	4.68941e+06	33.31	81.65	2.50315e+06	2.11465e+06	2.31227e+06	1.02369e+06	1.96701e+06	2.47383e+06	1.33053e+07	8.88929e+06	High	High	High	High	High
FALSE	High	Master Protein	Q99JR1	Sideroflexin-1 [OS=Mus musculus]	0	45.604	39	9	184	8	322	35.6	9.23	40.72	9	FALSE	other metabolic processes;transport;other biological processes	mitochondrion	transporter activity	Pf03820	14057	Sfxn1	mmu:14057; Q3UB44; Q99JR1; Q9CZG4	ENSMUSG00000021474			0	1	0.444	-1.17	0.94477	40.39	4.74524e+06	2.88606e+07	42.19	19.78	4.6346e+06	5.97898e+06	4.85853e+06	1.72527e+06	2.97165e+07	2.44793e+07	3.85259e+07	2.80293e+07	High	High	High	High	High
FALSE	High	Master Protein	Q9DB05	Alpha-soluble NSF attachment protein [OS=Mus musculus]	0	45.593	52	11	104	11	295	33.2	5.45	25.02	11	FALSE	cell-cell signaling;cell organization and biogenesis;transport;developmental processes;other biological processes	plasma membrane;other membranes;other cell component	other molecular function	Pf14938	108124	Napa	mmu:108124; Q543I3; Q9DB05	ENSMUSG00000006024	COPI-dependent Golgi-to-ER retrograde traffic; COPI-mediated anterograde transport; Golgi Associated Vesicle Biogenesis; Retrograde transport at the Trans-Golgi-Network; Intra-Golgi traffic; COPII-mediated vesicle transport		6	0	0.326	-1.62	0.478055	31.22	2.65503e+07	8.43496e+06	19.94	16.27	3.4115e+07	2.74793e+07	2.10953e+07	2.56527e+07	9.2624e+06	9.2171e+06	6.49262e+06	7.7192e+06	High	High	High	High	High
FALSE	High	Master Protein	Q01768	Nucleoside diphosphate kinase B [OS=Mus musculus]	0	45.573	74	9	282	5	152	17.4	7.5	61.21	9	FALSE	protein metabolism;other metabolic processes;signal transduction;other biological processes	other membranes;cytoskeleton;mitochondrion;nucleus;other cell component	nucleic acid binding activity;kinase activity;other molecular function	Pf00334	18103	Nme2	mmu:18103; Q01768	ENSMUSG00000020857	Neutrophil degranulation; Azathioprine ADME; Interconversion of nucleotide di- and triphosphates; Ribavirin ADME	Mechanisms associated with pluripotency; Purine metabolism	6	4	0.395	-1.34	0.811001	55.84	6.09454e+07	1.05945e+08	33.89	74.83	6.28874e+07	8.83423e+07	5.90632e+07	3.71911e+07	1.16204e+08	4.09497e+07	2.69785e+08	9.65926e+07	High	High	High	High	High
[truncated: 4,311 more rows]
[truncated: 5 more columns]
