# Supplementary material for: Nebulized and intravenous enzyme replacement therapy in mice with mucopolysaccharidosis type II
Source: PLoS One. 2025 Jun 26;20(6):e0310485. doi: 10.1371/journal.pone.0310485 (PMC12200698; doi:10.1371/journal.pone.0310485)
Supplement: S1 File — (ZIP) [file pone.0310485.s001.zip › 33677_Liver_WT_vs_KO_100feature.xlsx]

## Sheet: Proteins
Checked	Protein FDR Confidence: Combined	Master	Accession	Description	Exp. q-value: Combined	Sum PEP Score	Coverage [%]	# Peptides	# PSMs	# Unique Peptides	# AAs	MW [kDa]	calc. pI	Score CHIMERY: CHIMERYS	# Peptides (by Search Engine): CHIMERYS	Contaminant	Biological Process	Cellular Component	Molecular Function	Pfam IDs	Entrez Gene ID	Gene Symbol	Gene ID	Ensembl Gene ID	Reactome Pathways	WikiPathways	# Protein Pathway Groups	# Razor Peptides	Abundance Ratio: (KO) / (WT)	Abundance Ratio (log2): (KO) / (WT)	Abundance Ratio Adj. P-Value: (KO) / (WT)	Abundance Ratio Variability [%]: (KO) / (WT)	Abundances (Grouped): KO	Abundances (Grouped): WT	Abundances (Grouped) CV [%]: KO	Abundances (Grouped) CV [%]: WT	Abundances (Normalized): F1: Sample, KO	Abundances (Normalized): F2: Sample, KO	Abundances (Normalized): F3: Sample, KO	Abundances (Normalized): F4: Sample, KO	Abundances (Normalized): F5: Sample, WT	Abundances (Normalized): F6: Sample, WT	Abundances (Normalized): F7: Sample, WT	Abundances (Normalized): F8: Sample, WT	Found in Sample: F1: Sample, KO	Found in Sample: F2: Sample, KO	Found in Sample: F3: Sample, KO	Found in Sample: F4: Sample, KO	Found in Sample: F5: Sample, WT
FALSE	High	Master Protein	Q9ET30	Transmembrane 9 superfamily member 3 [OS=Mus musculus]	0	9.759	7	2	22	2	587	67.5	7.21	3.18	2	FALSE	other biological processes	other membranes		Pf02990	107358	Tm9sf3	mmu:107358; Q9ET30	ENSMUSG00000025016			0	0	100	6.64	4.31394e-17		4.68092e+06		61.33		6.95702e+06	4.07776e+06	5.3733e+06	760375					High	High	High	Peak Found	High
FALSE	High	Master Protein	Q8R1I1	Cytochrome b-c1 complex subunit 9 [OS=Mus musculus]	0	6.469	27	1	10	1	64	7.4	9.19	1.36	1	FALSE	other metabolic processes	other membranes;mitochondrion		Pf05365	66152	Uqcr10	mmu:66152; Q8R1I1	ENSMUSG00000059534	Respiratory electron transport	Electron transport chain	2	0	100	6.64	4.31394e-17		434229		42.42		522668	614509	360755	205240					High	Peak Found	High	High	High
FALSE	High	Master Protein	Q8VCF0	Mitochondrial antiviral-signaling protein [OS=Mus musculus]	0	31.71	16	4	34	4	503	53.4	6.37	5.56	4	FALSE	cell organization and biogenesis;stress response;signal transduction;other biological processes	other membranes;mitochondrion;other cytoplasmic organelle	signal transduction activity or receptor binding;other molecular function	Pf16739	228607	Mavs	mmu:228607; Q8VCF0	ENSMUSG00000037523	PKR-mediated signaling; Negative regulators of DDX58/IFIH1 signaling		3	0	0.01	-6.64	4.31394e-17			361082		44.02					372027	671684	251954	350459	High	High	n/a	n/a	High
FALSE	High	Master Protein	P61358	Large ribosomal subunit protein eL27 [OS=Mus musculus]	0	7.99	28	3	12	3	136	15.8	10.56	2.26	3	FALSE	protein metabolism;RNA metabolism OR transcription;other metabolic processes;other biological processes	other membranes;cytosol;ER/Golgi;translational apparatus;nucleus;other cell component	other molecular function	Pf00467, Pf01777	19942	Rpl27	mmu:19942; P61358	ENSMUSG00000063316	L13a-mediated translational silencing of Ceruloplasmin expression; SRP-dependent cotranslational protein targeting to membrane; Major pathway of rRNA processing in the nucleolus and cytosol; Formation of a pool of free 40S subunits; GTP hydrolysis and joining of the 60S ribosomal subunit; Nonsense Mediated Decay (NMD) independent of the Exon Junction Complex (EJC); Nonsense Mediated Decay (NMD) e…	Cytoplasmic ribosomal proteins	8	0	100	6.64	4.31394e-17		215824		24.4		201216	261559	231492	142092					High	High	High	High	High
FALSE	High	Master Protein	Q9QYI3	DnaJ homolog subfamily C member 7 [OS=Mus musculus]	0	5.966	9	3	10	3	494	56.4	6.49	1	3	FALSE	protein metabolism;other metabolic processes	cytosol;cytoskeleton;nucleus;other cell component	other molecular function	Pf00226, Pf13181, Pf13414	56354	Dnajc7	mmu:56354; Q3TKR1; Q6VVW6; Q8BPG3; Q8CIL2; Q9CT29; Q9D026; Q9QYI3	ENSMUSG00000014195			0	0	0.01	-6.64	4.31394e-17			955342		23.6					722301	1.27657e+06	1.00297e+06	909974	High	n/a	n/a	High	High
FALSE	High	Master Protein	Q9CQE8	RNA transcription, translation and transport factor protein [OS=Mus musculus]	0	29.946	27	5	55	5	244	28.1	6.89	9.32	5	FALSE	RNA metabolism OR transcription;other metabolic processes;other biological processes	cytosol;cytoskeleton;nucleus;other cell component	nucleic acid binding activity;other molecular function	Pf10036	68045	RTRAF	mmu:68045; Q9CQE8	ENSMUSG00000021807			0	0	100	6.64	4.31394e-17		2.40347e+07		38.46		2.82167e+07	1.58723e+07	3.85265e+07	2.04725e+07					High	High	High	High	High
FALSE	High	Master Protein	A2A8L5	Receptor-type tyrosine-protein phosphatase F [OS=Mus musculus]	0	28.122	9	8	31	6	1898	211.4	6.65	3.23	8	FALSE	cell adhesion;cell cycle OR cell proliferation;cell organization and biogenesis;protein metabolism;other metabolic processes;stress response;developmental processes;other biological processes	plasma membrane;other membranes;other cytoplasmic organelle;other cell component	signal transduction activity or receptor binding;other molecular function	Pf00041, Pf00102, Pf07679	19268	Ptprf	A2A8L5; mmu:19268; Q6PG86; Q9EQ17	ENSMUSG00000033295	Receptor-type tyrosine-protein phosphatases; Insulin receptor recycling; Synaptic adhesion-like molecules	Insulin signaling	4	0	100	6.64	4.31394e-17		126478		42.63		140709	135203	118316	40682.9					High	High	High	High	High
FALSE	High	Master Protein	P03888	NADH-ubiquinone oxidoreductase chain 1 [OS=Mus musculus]	0	18.975	8	3	56	3	318	36	6.93	7.28	3	FALSE	cell organization and biogenesis;other metabolic processes;stress response;transport;other biological processes	other membranes;mitochondrion;other cell component	transporter activity	Pf00146	17716; 3338902	Mtnd1	mmu:17716; P03888; Q9G0S6	ENSMUSG00000064341	Complex I biogenesis	Oxidative phosphorylation; Electron transport chain	4	0	0.01	-6.64	4.31394e-17			1.88139e+07		37.4					1.8067e+07	7.34184e+06	1.95917e+07	2.06467e+07	High	High	High	High	High
FALSE	High	Master Protein	P35285	Ras-related protein Rab-22A [OS=Mus musculus]	0	6.292	11	1	13	1	194	21.8	8.15	2.9	1	FALSE	cell organization and biogenesis;transport	plasma membrane;other membranes;cytoskeleton;other cytoplasmic organelle;other cell component	other molecular function	Pf00071	19334	Rab22a	mmu:19334; P35285; Q3UCA7; Q91VD4	ENSMUSG00000027519	RAB geranylgeranylation		1	0	0.01	-6.64	4.31394e-17			1.86025e+06		22.99					1.82114e+06	1.90019e+06	1.32292e+06	2.36222e+06	High	High	n/a	High	High
FALSE	High	Master Protein	Q52KI8	Serine/arginine repetitive matrix protein 1 [OS=Mus musculus]	0	3.091	1	1	2	1	946	106.8	11.87	0.26	1	FALSE	RNA metabolism OR transcription;other metabolic processes;other biological processes	nucleus	nucleic acid binding activity	Pf01480	51796	Srrm1	E9QNW8; mmu:51796; O70495; Q52KI8; Q9CVG5		Transport of Mature mRNA derived from an Intron-Containing Transcript; mRNA Splicing - Major Pathway; mRNA 3'-end processing; RNA Polymerase II Transcription Termination; RHOBTB1 GTPase cycle; RHOBTB2 GTPase cycle	mRNA processing	7	0	100	6.64	4.31394e-17		3.21566e+06		29.05		2.6606e+06	4.37092e+06	2.35641e+06	3.8865e+06					High	High	Peak Found	Peak Found	n/a
FALSE	High	Master Protein	Q9D8N2	DENN domain-containing protein 10 [OS=Mus musculus]	0	15.028	10	2	15	2	357	40.4	6.47	2.3	2	FALSE	transport;other biological processes	other cytoplasmic organelle	enzyme regulator activity;other molecular function	Pf08616	67894	Dennd10	mmu:67894; Q3UL11; Q91WS5; Q9D8N2	ENSMUSG00000024993			0	0	100	6.64	4.31394e-17		4.76916e+06		42.2		5.03355e+06	4.51865e+06	5.86574e+06	1.70172e+06					High	High	High	Peak Found	High
FALSE	High	Master Protein	Q91W89	Alpha-mannosidase 2C1 [OS=Mus musculus]	0	23.339	10	5	23	5	1039	115.6	6.51	4.18	5	FALSE	other metabolic processes	cytosol;nucleus	other molecular function	Pf01074, Pf07748, Pf09261, Pf17677	73744	Man2c1	mmu:73744; Q3ZCX9; Q91W89	ENSMUSG00000032295	Lysosomal oligosaccharide catabolism		1	0	100	6.64	4.31394e-17		2.37309e+06		77.74		5.06859e+06	1.0471e+06	5.79665e+06	1.11107e+06					High	High	High	High	High
FALSE	High	Master Protein	Q6PHZ2	Calcium/calmodulin-dependent protein kinase type II subunit delta [OS=Mus musculus]	0	6.119	11	2	6	2	499	56.3	7.25	0.29	2	FALSE	cell cycle OR cell proliferation;protein metabolism;other metabolic processes;stress response;transport;developmental processes;other biological processes	plasma membrane;other membranes;cytosol;ER/Golgi;nucleus;other cell component	cytoskeletal activity;kinase activity;other molecular function	Pf00069, Pf08332	108058	Camk2d	mmu:108058; Q3UF87; Q3UQH9; Q5DTK4; Q6PHZ2; Q8CAC5; Q9CZE2	ENSMUSG00000053819	Ion transport by P-type ATPases; Ion homeostasis; Trafficking of AMPA receptors; RAF activation; Interferon gamma signaling; HSF1-dependent transactivation; Unblocking of NMDA receptors, glutamate binding and activation	MicroRNAs in cardiomyocyte hypertrophy; Myometrial relaxation and contraction pathways; Wnt signaling pathway; Calcium regulation in cardiac cells	12	0	100	6.64	4.31394e-17		1.03464e+07		63.67		1.10021e+07	2.08598e+06	1.7905e+07	9.72968e+06					High	Peak Found	High	High	High
FALSE	High	Master Protein	Q8BU31	Ras-related protein Rap-2c [OS=Mus musculus]	0	20.153	27	4	50	1	183	20.7	4.94	12.71	4	FALSE	signal transduction;other biological processes	plasma membrane;other membranes;cytosol;other cytoplasmic organelle;other cell component	other molecular function	Pf00071	72065	Rap2c	mmu:72065; Q504Q0; Q6P1Y7; Q810J4; Q8BU31; Q8R2P4	ENSMUSG00000050029	Neutrophil degranulation		1	0	100	6.64	4.31394e-17		4.09661e+06		42.68		3.79819e+06	4.41847e+06	5.23882e+06	1.51605e+06					High	High	High	High	High
FALSE	High	Master Protein	Q9QZ73	DCN1-like protein 1 [OS=Mus musculus]	0	9.682	7	1	13	1	259	30.1	5.34	3.21	1	FALSE	protein metabolism;other metabolic processes;other biological processes	cytosol;nucleus;other cell component	other molecular function	Pf03556, Pf14555	114893	Dcun1d1	mmu:114893; Q3TMX2; Q8CDZ7; Q9QZ73	ENSMUSG00000027708	Neddylation		1	0	0.01	-6.64	4.31394e-17			9.24405e+06		24.89					1.06796e+07	6.45113e+06	1.12612e+07	8.00149e+06	n/a	High	High	High	High
FALSE	High	Master Protein	Q8C1E7	Ion channel TACAN [OS=Mus musculus]	0	4.578	4	1	9	1	343	40.7	8.88	1.33	1	FALSE	cell organization and biogenesis;transport;other biological processes	plasma membrane;other membranes;nucleus	transporter activity	Pf07851	215210	Tmem120a	mmu:215210; Q8BWP7; Q8C1E7	ENSMUSG00000039886			0	0	100	6.64	4.31394e-17		2.03809e+06		21.09		1.97642e+06	1.71265e+06	2.77314e+06	2.10168e+06					High	High	High	High	High
FALSE	High	Master Protein	Q9D0L8	mRNA cap guanine-N7 methyltransferase [OS=Mus musculus]	0	7.239	8	2	13	2	465	53.3	6.48	1.52	2	FALSE	RNA metabolism OR transcription;other metabolic processes;other biological processes	nucleus;other cell component	nucleic acid binding activity;other molecular function	Pf03291	67897	Rnmt	mmu:67897; Q3V3U9; Q6ZQC6; Q9D0L8; Q9D5F1	ENSMUSG00000009535	mRNA Capping; RNA Pol II CTD phosphorylation and interaction with CE	mRNA processing	3	0	0.01	-6.64	4.31394e-17			314326		43.94					284270	639723	280850	347561	High	High	High	High	High
FALSE	High	Master Protein	Q7TQH0	Ataxin-2-like protein [OS=Mus musculus]	0	3.015	1	1	3	1	1049	110.6	8.85	1.1	1	FALSE	cell organization and biogenesis;RNA metabolism OR transcription;other metabolic processes	other membranes;cytosol;nucleus;other cell component	nucleic acid binding activity	Pf06741, Pf07145, Pf14438	233871	Atxn2l	mmu:233871; Q7TQH0; Q80XN9; Q8K059	ENSMUSG00000032637			0	0	100	6.64	4.31394e-17		164731		65.25		192380	409428	141056	100621					High	High	Peak Found	Peak Found	n/a
FALSE	High	Master Protein	Q9D8L5	Coiled-coil domain-containing protein 91 [OS=Mus musculus]	0	5.044	3	1	7	1	442	50	5.07	0.55	1	FALSE	transport	other membranes;cytosol;ER/Golgi;nucleus			67015	Ccdc91	mmu:67015; Q8R3N8; Q9D8L5; Q9D9E8	ENSMUSG00000030301			0	0	100	6.64	4.31394e-17		106863		26.06		105505	118405	60747.2	108239					Peak Found	High	Peak Found	High	High
FALSE	High	Master Protein	Q8BZA9	Fructose-2,6-bisphosphatase TIGAR [OS=Mus musculus]	0	10.669	13	2	22	2	269	29.2	8.18	6.17	2	FALSE	cell organization and biogenesis;other metabolic processes;stress response;developmental processes;other biological processes	other membranes;cytosol;mitochondrion;nucleus;other cell component	other molecular function	Pf00300	319801	Tigar	mmu:319801; Q8BZA9	ENSMUSG00000038028	TP53 Regulates Metabolic Genes		1	0	0.01	-6.64	4.31394e-17			8.07366e+06		27.82					6.83753e+06	9.53327e+06	6.31755e+06	1.13702e+07	High	High	High	High	High
FALSE	High	Master Protein	P04919	Band 3 anion transport protein [OS=Mus musculus]	0	22.384	9	4	59	4	929	103.1	5.45	12.26	4	FALSE	cell organization and biogenesis;stress response;transport;other biological processes	plasma membrane;other membranes;cytoskeleton;other cell component	transporter activity;cytoskeletal activity;other molecular function	Pf00955, Pf07565	20533	Slc4a1	mmu:20533; P04919	ENSMUSG00000006574	Bicarbonate transporters; Erythrocytes take up carbon dioxide and release oxygen; Erythrocytes take up oxygen and release carbon dioxide		3	0	0.01	-6.64	4.31394e-17			2.67722e+06		37.2					2.46497e+06	1.47246e+06	3.87391e+06	2.90774e+06	High	High	High	High	High
FALSE	High	Master Protein	P70122	Ribosome maturation protein SBDS [OS=Mus musculus]	0	5.908	7	1	3	1	250	28.8	8.76	0.24	1	FALSE	cell cycle OR cell proliferation;cell organization and biogenesis;RNA metabolism OR transcription;other metabolic processes;developmental processes;other biological processes	cytosol;cytoskeleton;nucleus;other cell component	cytoskeletal activity;translation activity;nucleic acid binding activity	Pf01172, Pf09377, Pf20268	66711	Sbds	mmu:66711; P70122; Q3TG78; Q9CR18	ENSMUSG00000025337			0	0	100	6.64	4.31394e-17		521059		17.31		594247	633348	456885	454790					Peak Found	High	Peak Found	Peak Found	n/a
FALSE	High	Master Protein	Q9JHJ3	Glycosylated lysosomal membrane protein [OS=Mus musculus]	0	19.412	8	2	24	2	404	43.8	6.14	4.37	2	FALSE	other biological processes	other membranes;cytosol;nucleus;other cytoplasmic organelle		Pf15065	56700	Glmp	mmu:56700; Q3TUF5; Q3UBV7; Q8C6H7; Q9JHJ3	ENSMUSG00000001418			0	0	100	6.64	4.31394e-17		1.26518e+07		39.63		1.49514e+07	1.0706e+07	1.91368e+07	7.25129e+06					High	High	High	High	n/a
FALSE	High	Master Protein	Q5SRX1	TOM1-like protein 2 [OS=Mus musculus]	0	28.555	24	5	28	5	507	55.6	4.82	5.17	5	FALSE	transport;signal transduction;other biological processes	other membranes;other cytoplasmic organelle	other molecular function	Pf00790, Pf03127	216810	Tom1l2	A0JP66; mmu:216810; Q5SRX1; Q5SRX7; Q5SRY0; Q6P5D7; Q8C6J0; Q8C935; Q8CB51; Q8R4H1	ENSMUSG00000000538			0	0	100	6.64	4.31394e-17		9.10256e+06		28.66		7.06313e+06	8.3505e+06	9.92236e+06	1.34957e+07					High	High	High	High	High
FALSE	High	Master Protein	Q9D8T7	SRA stem-loop-interacting RNA-binding protein, mitochondrial [OS=Mus musculus]	0	25.552	44	2	21	2	112	12.6	9.82	2.85	2	FALSE	cell organization and biogenesis;other biological processes	cytoskeleton;mitochondrion;nucleus;other cell component	nucleic acid binding activity	Pf00076	380773	Slirp	mmu:380773; Q497G4; Q99JH3; Q9D8T7	ENSMUSG00000021040		mRNA processing	1	0	100	6.64	4.31394e-17		4.3917e+07		73.13		7.50636e+07	1.68581e+07	1.0018e+08	2.56943e+07					High	High	High	High	High
FALSE	High	Master Protein	Q64462	Cytochrome P450 4B1 [OS=Mus musculus]	0	18.705	15	4	33	4	511	58.9	8.44	9.85	4	FALSE	other metabolic processes	other membranes;ER/Golgi	other molecular function	Pf00067	13120	Cyp4b1	mmu:13120; Q64462	ENSMUSG00000028713	Fatty acids; Eicosanoids; Synthesis of Leukotrienes (LT) and Eoxins (EX)	Metapathway biotransformation; Oxidation by cytochrome P450; Nuclear receptors in lipid metabolism and toxicity	6	0	100	6.64	4.31394e-17		4.2261e+06		89.63		9.04925e+06	2.01096e+06	8.88131e+06	348571					High	High	High	High	High
FALSE	High	Master Protein	Q8BSY0	Aspartyl/asparaginyl beta-hydroxylase [OS=Mus musculus]	0	36.037	10	5	29	5	741	83	5.08	8.39	5	FALSE	cell cycle OR cell proliferation;protein metabolism;other metabolic processes;transport;developmental processes;other biological processes	plasma membrane;other membranes;cytosol;ER/Golgi;other cell component	other molecular function	Pf05118, Pf05279, Pf13174, Pf13181	65973	Asph	mmu:65973; Q6P8S1; Q8BSY0; Q9EPA6; Q9EQ64	ENSMUSG00000028207	Ion homeostasis; Stimuli-sensing channels		2	0	100	6.64	4.31394e-17		443663		27.23		423251	578539	465060	289113					High	High	High	High	High
FALSE	High	Master Protein	Q99020	Heterogeneous nuclear ribonucleoprotein A/B [OS=Mus musculus]	0	22.188	16	4	87	3	285	30.8	7.91	17.53	4	FALSE	RNA metabolism OR transcription;other metabolic processes;other biological processes	cytosol;nucleus;other cell component	nucleic acid binding activity;other molecular function	Pf00076, Pf08143	15384	Hnrnpab	mmu:15384; Q8BPE0; Q99020	ENSMUSG00000020358		mRNA processing	1	0	100	6.64	4.31394e-17		1.02822e+07		54.27		1.18167e+07	6.16336e+06	2.11874e+07	8.94696e+06					High	High	High	High	High
FALSE	High	Master Protein	Q8R0V5	Indoleamine 2,3-dioxygenase 2 [OS=Mus musculus]	0	53.258	37	9	120	9	405	45.2	6.68	25.94	9	FALSE	other metabolic processes;other biological processes	other cell component	other molecular function	Pf01231	209176	Ido2	A4UHF3; E9QKA9; mmu:209176; Q8R0V5	ENSMUSG00000031549	Tryptophan catabolism		1	0	100	6.64	4.31394e-17		4.62312e+07		52.01		6.40998e+07	2.26578e+07	7.75526e+07	3.33437e+07					High	High	High	High	High
FALSE	High	Master Protein	Q9QZK2	Breast cancer anti-estrogen resistance protein 3 homolog [OS=Mus musculus]	0	11.024	5	2	11	2	820	92.2	7.81	2.6	2	FALSE	developmental processes;signal transduction;other biological processes	other membranes;other cell component	enzyme regulator activity;other molecular function	Pf00017, Pf00617	29815	Bcar3	mmu:29815; Q3TNC9; Q3UP10; Q9QZK2	ENSMUSG00000028121			0	0	0.01	-6.64	4.31394e-17			95142.5		140.73					915492	50127	180583	40408.1	n/a	High	High	High	High
FALSE	High	Master Protein	Q920A7	AFG3-like protein 1 [OS=Mus musculus]	0	14.326	10	4	22	3	789	87	8.85	4.83	4	FALSE	cell organization and biogenesis;protein metabolism;other metabolic processes	other membranes;mitochondrion	other molecular function	Pf00004, Pf01434, Pf06480, Pf17862	114896	Afg3l1	mmu:114896; Q3THK2; Q6PGJ7; Q920A7; Q9CZN2	ENSMUSG00000031967		mRNA processing	1	0	0.01	-6.64	4.31394e-17			2.91947e+06		39.44					3.88772e+06	1.30438e+06	3.16759e+06	2.69078e+06	High	High	High	High	High
FALSE	High	Master Protein	Q8C8U0	Liprin-beta-1 [OS=Mus musculus]	0	5.111	3	2	19	2	969	108.5	5.49	1.77	2	FALSE	cell organization and biogenesis	plasma membrane;other membranes;other cell component		Pf00536, Pf07647	67533	Ppfibp1	mmu:67533; Q69ZN5; Q6GQV3; Q80VB4; Q8C8U0; Q9CUT7	ENSMUSG00000016487	Receptor-type tyrosine-protein phosphatases		1	0	0.01	-6.64	4.31394e-17			2.06144e+06		37.69					2.86324e+06	1.3281e+06	1.5416e+06	2756570	n/a	n/a	n/a	High	High
FALSE	High	Master Protein	Q8VBW6	NEDD8-activating enzyme E1 regulatory subunit [OS=Mus musculus]	0	17.995	11	3	33	3	534	60.2	5.52	5.24	3	FALSE	cell cycle OR cell proliferation;protein metabolism;other metabolic processes;stress response;signal transduction;other biological processes	plasma membrane;other membranes;nucleus;other cytoplasmic organelle;other cell component	other molecular function	Pf00899	234664	Nae1	mmu:234664; Q8CFL6; Q8VBW6	ENSMUSG00000031878	Neddylation	Alzheimer's disease	2	0	0.01	-6.64	4.31394e-17			7.54231e+06		49.04					1.46807e+07	5.27054e+06	5.79979e+06	9.80835e+06	High	High	High	High	High
FALSE	High	Master Protein	Q99JX7	Nuclear RNA export factor 1 [OS=Mus musculus]	0	21.776	19	6	30	6	618	70.3	8.73	5.01	6	FALSE	other metabolic processes;transport	nucleus;other cell component	nucleic acid binding activity	Pf02136, Pf03943, Pf09162	53319	Nxf1	mmu:53319; O88985; Q3TJA5; Q99JX7	ENSMUSG00000010097	Transport of the SLBP independent Mature mRNA; Transport of the SLBP Dependant Mature mRNA; Transport of Mature mRNA Derived from an Intronless Transcript; Transport of Mature mRNA derived from an Intron-Containing Transcript	mRNA processing	5	0	100	6.64	4.31394e-17		2.35566e+06		23.87		2.32178e+06	2.52007e+06	2.39004e+06	1.39443e+06					Peak Found	High	High	High	High
FALSE	High	Master Protein	Q8BHN0	Protein phosphatase 1L [OS=Mus musculus]	0	2.919	7	1	1	1	360	41	5.99	0.14	1	FALSE	protein metabolism;other metabolic processes;signal transduction	other membranes	other molecular function	Pf00481	242083	Ppm1l	mmu:242083; Q3UGL2; Q810H0; Q8BHN0; Q8C021; Q8C1D5; Q9Z0T1	ENSMUSG00000027784		Amino acid metabolism	1	0	100	6.64	4.31394e-17		1.76183e+06		73.48		1.00824e+06	802111	3.0787e+06	4.31404e+06					Peak Found	Peak Found	High	Peak Found	n/a
FALSE	High	Master Protein	Q9DC26	Lysosomal proton-coupled steroid conjugate and bile acid symporter SLC46A3 [OS=Mus musculus]	0	9.493	6	2	7	2	460	51.3	6.52	1.25	2	FALSE	transport;other biological processes	other membranes;other cytoplasmic organelle	transporter activity		71706	Slc46a3	mmu:71706; Q9DC26	ENSMUSG00000029650			0	0	100	6.64	4.31394e-17		405729		54.72		334146	694158	492649	155480					High	Peak Found	High	Peak Found	n/a
FALSE	High	Master Protein	Q8BZ98	Dynamin-3 [OS=Mus musculus]	0	11.035	4	2	15	1	863	97.1	8.35	3.32	2	FALSE	cell cycle OR cell proliferation;cell organization and biogenesis;transport;developmental processes;other biological processes	non-structural extracellular;plasma membrane;other membranes;cytoskeleton;other cell component	signal transduction activity or receptor binding;cytoskeletal activity;other molecular function	Pf00169, Pf00350, Pf01031, Pf02212	103967	Dnm3	B2RUH0; mmu:103967; Q3UGY9; Q80TR2; Q8BWW6; Q8BZ98	ENSMUSG00000040265	Clathrin-mediated endocytosis; MHC class II antigen presentation; Recycling pathway of L1; Toll Like Receptor 4 (TLR4) Cascade		4	0	0.01	-6.64	4.31394e-17			2.65974e+06		19.53					2.6104e+06	1.7867e+06	2.71001e+06	2.88623e+06	n/a	n/a	High	High	Peak Found
FALSE	High	Master Protein	Q9ER41	Torsin-1B [OS=Mus musculus]	0	20.873	15	3	28	3	336	37.8	8.02	6.05	3	FALSE	cell organization and biogenesis;protein metabolism;other metabolic processes;other biological processes	other membranes;ER/Golgi;nucleus;other cell component	cytoskeletal activity;other molecular function	Pf06309, Pf21376	30934	Tor1b	mmu:30934; Q8VEI4; Q9ER41	ENSMUSG00000026848	Cargo recognition for clathrin-mediated endocytosis		1	0	0.01	-6.64	4.31394e-17			5.67584e+06		35.93					6.66163e+06	2.45338e+06	5.80521e+06	5.54935e+06	High	High	High	High	High
FALSE	High	Master Protein	Q60680	Inhibitor of nuclear factor kappa-B kinase subunit alpha [OS=Mus musculus]	0	6.858	3	2	3	2	745	84.7	6.77	0.39	2	FALSE	cell cycle OR cell proliferation;protein metabolism;other metabolic processes;stress response;transport;signal transduction;other biological processes	plasma membrane;other membranes;cytosol;nucleus;other cell component	signal transduction activity or receptor binding;kinase activity;other molecular function	Pf00069, Pf12179, Pf18397		Chuk	Q60680; Q80VU2; Q9D2X3		Downstream TCR signaling; FCERI mediated NF-kB activation; PKR-mediated signaling; Regulation of TNFR1 signaling; TNFR1-induced NF-kappa-B signaling pathway; Regulation of NF-kappa B signaling; IKK complex recruitment mediated by RIP1; Activation of NF-kappaB in B cells; Dectin-1 mediated noncanonical NF-kB signaling; NIK-->noncanonical NF-kB signaling; RIP-mediated NFkB activation via ZBP1; TAK1…		19	0	100	6.64	4.31394e-17		58813.5		54.86		68151.7	106298	50754.8	24624.6					Peak Found	High	Peak Found	Peak Found	High
FALSE	High	Master Protein	Q3TDD9	Protein phosphatase 1 regulatory subunit 21 [OS=Mus musculus]	0	12.932	9	4	22	4	780	88.3	6.9	2.61	4	FALSE		other cytoplasmic organelle		Pf10205, Pf10212, Pf21636	73825	Ppp1r21	B2RPZ6; mmu:73825; Q3KQN7; Q3TDD9; Q3U2U9; Q8BHS9; Q9D1A1	ENSMUSG00000034709			0	0	0.01	-6.64	4.31394e-17			3.30625e+06		43.58					3.2221e+06	3.3926e+06	3.01131e+06	6766740	n/a	High	High	High	High
FALSE	High	Master Protein	Q8K2K6	Arf-GAP domain and FG repeat-containing protein 1 [OS=Mus musculus]	0.008	1.581	5	1	2	1	561	58	8.63	0.07	1	FALSE	cell organization and biogenesis	nucleus;other cell component	enzyme regulator activity;nucleic acid binding activity;other molecular function	Pf01412	15463	Agfg1	mmu:15463; O70448; Q8BQL5; Q8CDK9; Q8K2K6	ENSMUSG00000026159	Clathrin-mediated endocytosis		1	0	0.01	-6.64	4.31394e-17			315050		92.4					267133	1.12047e+06	144224	371563	n/a	n/a	n/a	n/a	Peak Found
FALSE	High	Master Protein	Q9JM76	Actin-related protein 2/3 complex subunit 3 [OS=Mus musculus]	0	5.466	7	1	7	1	178	20.5	8.59	2.45	1	FALSE	cell organization and biogenesis	cytoskeleton;nucleus;other cell component	cytoskeletal activity	Pf04062	56378	Arpc3	mmu:56378; Q3TAT0; Q9JM76	ENSMUSG00000029465	Clathrin-mediated endocytosis; Regulation of actin dynamics for phagocytic cup formation; EPHB-mediated forward signaling; RHO GTPases Activate WASPs and WAVEs	Comprehensive IL-17A signaling	5	0	0.01	-6.64	4.31394e-17			6.06411e+06		51.92					5.93957e+06	4.65514e+06	1.32851e+07	6191261	High	High	High	n/a	Peak Found
FALSE	High	Master Protein	Q8VDP4	Cell cycle and apoptosis regulator protein 2 [OS=Mus musculus]	0	13.033	9	4	34	4	922	102.9	5.25	6.92	4	FALSE	cell-cell signaling;cell cycle OR cell proliferation;cell organization and biogenesis;RNA metabolism OR transcription;other metabolic processes;stress response;signal transduction;other biological processes	cytoskeleton;mitochondrion;nucleus;other cell component	enzyme regulator activity;other molecular function	Pf14443, Pf14444, Pf19256, Pf19257	219158	Ccar2	mmu:219158; Q6PIB1; Q8BWR5; Q8C0F0; Q8R3G6; Q8VDP4	ENSMUSG00000033712			0	0	0.01	-6.64	4.31394e-17			751191		142.25					1.11464e+06	310854	6.85811e+06	506251	High	High	High	High	High
FALSE	High	Master Protein	Q3UTJ2-2	Isoform 2 of Sorbin and SH3 domain-containing protein 2 [OS=Mus musculus]	0	9.965	3	2	37	2	1295	144.9	8.27	6.11	2	FALSE						Sorbs2	Q3UTJ2-2				0	0	100	6.64	4.31394e-17		4.75777e+06		58.5		4.72157e+06	6.85012e+06	829134	4.79426e+06					High	High	High	High	High
FALSE	High	Master Protein	Q9JKC8	AP-3 complex subunit mu-1 [OS=Mus musculus]	0	23.743	20	4	30	3	418	46.9	6.93	6.29	4	FALSE	cell organization and biogenesis;transport	other membranes;ER/Golgi;other cytoplasmic organelle;other cell component	other molecular function	Pf00928, Pf01217	55946	Ap3m1	mmu:55946; Q5BKQ6; Q9JKC8	ENSMUSG00000021824			0	0	0.01	-6.64	4.31394e-17			4.58356e+06		53.67					4.0499e+06	9.57922e+06	2.91485e+06	5187544	High	High	High	High	High
FALSE	High	Master Protein	Q8BUE4	Ferroptosis suppressor protein 1 [OS=Mus musculus]	0	8.072	16	3	11	3	373	40.6	8.98	2.24	3	FALSE	cell organization and biogenesis;other metabolic processes;other biological processes	plasma membrane;other membranes;cytosol;mitochondrion;nucleus;other cell component	nucleic acid binding activity;other molecular function	Pf07992	71361	Aifm2	mmu:71361; Q8BUE4; Q8CHZ2	ENSMUSG00000020085			0	0	100	6.64	4.31394e-17		1.99959e+06		49.76		3.53547e+06	2.37167e+06	1.68588e+06	1.02532e+06					High	High	High	High	High
FALSE	High	Master Protein	Q9R008	Mevalonate kinase [OS=Mus musculus]	0	24.025	16	4	84	4	395	41.9	6.68	13.03	4	FALSE	other metabolic processes;other biological processes	cytosol;other cytoplasmic organelle;other cell component	nucleic acid binding activity;kinase activity;other molecular function	Pf00288, Pf08544	17855	Mvk	mmu:17855; Q9R008	ENSMUSG00000041939	Cholesterol biosynthesis	Cholesterol biosynthesis; Cholesterol metabolism with Bloch and Kandutsch-Russell pathways	3	0	0.01	-6.64	4.31394e-17			1.39588e+07		42.28					1.74943e+07	1.04236e+07	1.11379e+07	2.49668e+07	High	High	High	High	High
FALSE	High	Master Protein	Q8VED9	Galectin-related protein [OS=Mus musculus]	0	6.626	22	3	14	3	172	18.9	5.35	2.47	3	FALSE			other molecular function	Pf00337	216551	Lgalsl	mmu:216551; Q8C4P8; Q8VED9	ENSMUSG00000042363			0	0	100	6.64	4.31394e-17		2.2644e+06		25.39		2.6098e+06	1.36226e+06	2.36047e+06	2.17224e+06					Peak Found	High	High	High	High
FALSE	High	Master Protein	P62317	Small nuclear ribonucleoprotein Sm D2 [OS=Mus musculus]	0.002	2.107	25	1	15	1	118	13.5	9.91	2.03	1	FALSE	cell organization and biogenesis;RNA metabolism OR transcription;other metabolic processes	cytosol;nucleus;other cell component	nucleic acid binding activity;other molecular function	Pf01423	107686	Snrpd2	mmu:107686; P43330; P62317	ENSMUSG00000040824	snRNP Assembly; mRNA Splicing - Major Pathway; mRNA Splicing - Minor Pathway	mRNA processing; EGFR1 signaling pathway	5	0	0.01	-6.64	4.31394e-17			2.9109e+06		7.43					2.59653e+06	2.79214e+06	3.03701e+06	3.03471e+06	n/a	n/a	n/a	High	High
FALSE	High	Master Protein	Q80U63	Mitofusin-2 [OS=Mus musculus]	0	49.856	22	11	42	11	757	86.1	6.77	4.35	11	FALSE	cell organization and biogenesis;other metabolic processes;stress response;transport;developmental processes;other biological processes	other membranes;cytosol;cytoskeleton;mitochondrion	other molecular function	Pf00350, Pf04799	170731	Mfn2	A2A7Y7; A8Y5E4; mmu:170731; Q3V3B8; Q80U63; Q80WP4; Q80XK3; Q8BHF0; Q8BKV5; Q8R535; Q923X2	ENSMUSG00000029020	Factors involved in megakaryocyte development and platelet production; PINK1-PRKN Mediated Mitophagy; RHOT2 GTPase cycle		3	0	0.01	-6.64	4.31394e-17			83276.3		62.81					95722.6	209652	59163.3	72448.3	High	High	High	High	High
FALSE	High	Master Protein	Q6P9R2	Serine/threonine-protein kinase OSR1 [OS=Mus musculus]	0	25.698	18	5	25	5	527	58.2	6.43	4.15	5	FALSE	protein metabolism;other metabolic processes;stress response;signal transduction;other biological processes	cytosol;other cell component	kinase activity;other molecular function	Pf00069, Pf12202	108737	Oxsr1	mmu:108737; Q6P9R2; Q8BVZ9; Q8C0B9	ENSMUSG00000036737			0	0	0.01	-6.64	4.31394e-17			1.90203e+06		87.67					1.42491e+06	7.05165e+06	1.31624e+06	2538902	High	High	High	High	High
FALSE	High	Master Protein	Q91YD9	Actin nucleation-promoting factor WASL [OS=Mus musculus]	0	13.146	14	4	19	4	501	54.2	7.93	1.53	4	FALSE	cell cycle OR cell proliferation;cell organization and biogenesis;transport;developmental processes;other biological processes	other membranes;cytosol;cytoskeleton;ER/Golgi;nucleus;other cell component	cytoskeletal activity;other molecular function	Pf00568, Pf00786, Pf02205	73178	Wasl	mmu:73178; Q91YD9	ENSMUSG00000029684		Chemokine signaling pathway; G13 signaling pathway; EGFR1 signaling pathway	3	0	0.01	-6.64	4.31394e-17			4.16273e+06		77.91					3.59208e+06	1.17158e+06	4.82404e+06	1.03426e+07	High	High	High	High	High
FALSE	High	Master Protein	Q8VEE0	Ribulose-phosphate 3-epimerase [OS=Mus musculus]	0	27.457	25	3	72	3	228	24.9	5.41	17.82	3	FALSE	other metabolic processes	cytosol	other molecular function	Pf00834	66646	Rpe	mmu:66646; Q8C130; Q8VEE0; Q9BSB5; Q9CQZ3	ENSMUSG00000026005	Pentose phosphate pathway	Pentose phosphate pathway	2	0	0.01	-6.64	4.31394e-17			3.02351e+07		32.67					3.42078e+07	2.56058e+07	2.67237e+07	49761598	High	High	High	High	High
FALSE	High	Master Protein	Q9CXK9	RNA-binding protein 33 [OS=Mus musculus]	0	6.803	4	2	20	2	1231	137.2	6.46	0.84	2	FALSE			nucleic acid binding activity		381626	Rbm33	mmu:381626; Q3U5Z3; Q8C5J6; Q9CXK9	ENSMUSG00000048271		mRNA processing	1	0	0.01	-6.64	4.31394e-17			1.27764e+06		49.71					1.18216e+06	2.32882e+06	675172	1.38084e+06	High	n/a	High	High	High
FALSE	High	Master Protein	A2ASZ8	Mitochondrial adenyl nucleotide antiporter SLC25A25 [OS=Mus musculus]	0	27.37	18	4	53	4	469	52.6	8.54	12.08	4	FALSE	other metabolic processes;transport;developmental processes;other biological processes	other membranes;mitochondrion	transporter activity;other molecular function	Pf00153, Pf13499, Pf13833	227731	Slc25a25	A2ASZ1; A2ASZ5; A2ASZ8; A2ASZ9; mmu:227731; Q6NXM8; Q80T78; Q8BHG0; Q8JZT8; Q8VBT4; Q99KD3	ENSMUSG00000026819			0	0	0.01	-6.64	4.31394e-17			1.62661e+07		22.02					1.51377e+07	1.24801e+07	1.74787e+07	2.10661e+07	High	High	High	High	High
FALSE	High	Master Protein	Q3UZ39	Leucine-rich repeat flightless-interacting protein 1 [OS=Mus musculus]	0	15.107	8	3	30	3	729	79.2	4.82	3.05	3	FALSE	other biological processes	plasma membrane;other membranes;cytosol;nucleus	nucleic acid binding activity;other molecular function	Pf09738	16978	Lrrfip1	mmu:16978; O70323; Q3TS94; Q3UZ39	ENSMUSG00000026305			0	0	0.01	-6.64	4.31394e-17			113500		47.47					124770	197564	59696.2	103248	High	High	High	High	High
FALSE	High	Master Protein	Q62148	Retinal dehydrogenase 2 [OS=Mus musculus]	0	14.664	4	3	158	1	518	56.6	5.74	31.52	3	FALSE	cell cycle OR cell proliferation;cell organization and biogenesis;other metabolic processes;developmental processes;signal transduction;other biological processes	other cell component	other molecular function	Pf00171	19378	Aldh1a2	mmu:19378; Q62148; Q6DI79	ENSMUSG00000013584	RA biosynthesis pathway	Retinol metabolism; Tryptophan metabolism	3	0	0.01	-6.64	4.31394e-17			89743.9		83.62					111780	289771	72052	48910.4	High	High	High	High	High
FALSE	High	Master Protein	G5E870	E3 ubiquitin-protein ligase TRIP12 [OS=Mus musculus]	0	16.601	3	4	13	4	2025	224	8.35	2.45	4	FALSE	cell organization and biogenesis;protein metabolism;DNA metabolism;other metabolic processes;stress response;other biological processes	nucleus	other molecular function	Pf00632, Pf02825	14897	Trip12	G5E870; mmu:14897; Q3TY88; Q3UYT5; Q8BM59; Q8K051	ENSMUSG00000026219	Antigen processing: Ubiquitination & Proteasome degradation		1	0	100	6.64	4.31394e-17		1.47622e+06		31.29		1.01597e+06	1.66716e+06	1.30715e+06	2.1246e+06					Peak Found	Peak Found	High	High	High
FALSE	High	Master Protein	E9Q3L2	Phosphatidylinositol 4-kinase alpha [OS=Mus musculus]	0	20.915	5	5	25	5	2105	236.9	7.06	2.81	5	FALSE	other metabolic processes;signal transduction;other biological processes	plasma membrane;other membranes;ER/Golgi;other cell component	kinase activity;other molecular function	Pf00454, Pf00613, Pf19274	224020	Pi4ka	E9Q3L2; mmu:224020; Q3UVT5; Q6DIC7; Q7TNG2; Q80Y45		Synthesis of PIPs at the ER membrane; Synthesis of PIPs at the Golgi membrane		2	0	0.01	-6.64	4.31394e-17			169250		76.13					248138	115442	403636	51620.8	High	High	High	High	High
FALSE	High	Master Protein	Q501J6	Probable ATP-dependent RNA helicase DDX17 [OS=Mus musculus]	0	18.936	7	4	37	2	650	72.4	8.59	11.27	4	FALSE	RNA metabolism OR transcription;other metabolic processes;stress response;signal transduction;other biological processes	cytosol;nucleus;other cell component	nucleic acid binding activity;other molecular function	Pf00270, Pf00271	67040	Ddx17	mmu:67040; Q501J6; Q6P5G1; Q8BIN2	ENSMUSG00000055065	SUMOylation of transcription cofactors		1	0	100	6.64	4.31394e-17		1.61853e+06		81.01		3.42766e+06	4.34838e+06	678047	764265					High	High	High	Peak Found	High
FALSE	High	Master Protein	Q9CQW2	ADP-ribosylation factor-like protein 8B [OS=Mus musculus]	0	39.755	37	6	67	3	186	21.5	8.43	7.09	6	FALSE	cell cycle OR cell proliferation;cell organization and biogenesis;other metabolic processes;stress response;transport;other biological processes	other membranes;cytosol;cytoskeleton;other cytoplasmic organelle;other cell component	cytoskeletal activity;other molecular function	Pf00025	67166	Arl8b	mmu:67166; Q3TXD7; Q3U769; Q3UBB1; Q3UJU2; Q9CQW2	ENSMUSG00000030105			0	3	100	6.64	4.31394e-17		4.16436e+07		18.67		3.87751e+07	3.02548e+07	4.47244e+07	4.71048e+07					High	High	High	High	n/a
FALSE	High	Master Protein	P98203	Splicing regulator ARVCF [OS=Mus musculus]	0	16.984	9	4	13	4	962	105	6.64	1.35	4	FALSE	cell adhesion;cell organization and biogenesis;RNA metabolism OR transcription;other metabolic processes	plasma membrane;other membranes;nucleus;other cell component	other molecular function	Pf00514	11877	Arvcf	mmu:11877; P98203; Q6PGJ6; Q8BQ36; Q8BRF2; Q8C3U7; Q924L2; Q924L3; Q924L4; Q924L5	ENSMUSG00000118669			0	0	100	6.64	4.31394e-17		1.92078e+06		38.52		2.67904e+06	964753	2.14079e+06	1.72339e+06					Peak Found	Peak Found	High	High	High
FALSE	High	Master Protein	Q99NF1	Carotenoid-cleaving dioxygenase, mitochondrial [OS=Mus musculus]	0	14.852	8	2	17	2	532	60.1	6.54	3.27	2	FALSE	other metabolic processes;other biological processes	mitochondrion	other molecular function	Pf03055	170752	Bco2	mmu:170752; Q99NF1	ENSMUSG00000032066	Retinoid metabolism and transport		1	0	0.01	-6.64	4.31394e-17			1.53551e+06		23.85					1.70608e+06	1.7919e+06	1.01835e+06	1.38199e+06	High	High	High	High	High
FALSE	High	Master Protein	Q9CQ48	NudC domain-containing protein 2 [OS=Mus musculus]	0	10.858	28	3	15	3	157	17.6	5.07	2.45	3	FALSE	protein metabolism;other metabolic processes	cytosol;cytoskeleton;other cell component	other molecular function	Pf04969	52653	Nudcd2	mmu:52653; Q8CD03; Q9CQ48; Q9CY63; Q9D0V4	ENSMUSG00000020328			0	0	0.01	-6.64	4.31394e-17			2.8628e+06		55.56					4.68947e+06	904921	3.29069e+06	2490551	High	High	High	High	High
FALSE	High	Master Protein	P99025	GTP cyclohydrolase 1 feedback regulatory protein [OS=Mus musculus]	0	15.357	62	3	15	3	84	9.6	6.27	4.84	3	FALSE	cell organization and biogenesis;other biological processes	other membranes;cytosol;nucleus;other cell component	enzyme regulator activity;other molecular function	Pf06399	320415	Gchfr	mmu:320415; P99025; Q8BH29	ENSMUSG00000046814	Tetrahydrobiopterin (BH4) synthesis, recycling, salvage and regulation		1	0	0.01	-6.64	4.31394e-17			533272		25.95					417282	596524	476728	745796	High	High	High	High	High
FALSE	High	Master Protein	Q99JY4	TraB domain-containing protein [OS=Mus musculus]	0	33.373	29	7	51	7	376	42.2	8.41	7.21	7	FALSE				Pf01963	67976	Trabd	mmu:67976; Q99JY4; Q9CYF1	ENSMUSG00000015363			0	0	100	6.64	4.31394e-17		473418		75.14		327827	48431.2	683669	845302					High	High	High	High	High
FALSE	High	Master Protein	P32507	Nectin-2 [OS=Mus musculus]	0	11.786	12	4	11	4	530	57.3	4.86	1.82	4	FALSE	cell adhesion;cell cycle OR cell proliferation;cell organization and biogenesis;other biological processes	plasma membrane;other membranes;other cell component	other molecular function	Pf07686, Pf08205	19294	Nectin2	mmu:19294; P32507; Q62096	ENSMUSG00000062300	Immunoregulatory interactions between a Lymphoid and a non-Lymphoid cell; Nectin/Necl trans heterodimerization		3	0	0.01	-6.64	4.31394e-17			158128		55.05					191247	363930	124887	130744	High	High	High	High	Peak Found
FALSE	High	Master Protein	Q9R1J0	Sterol-4-alpha-carboxylate 3-dehydrogenase, decarboxylating [OS=Mus musculus]	0	38.485	32	6	71	6	362	40.7	7.85	18.06	6	FALSE	other metabolic processes;developmental processes;signal transduction;other biological processes	other membranes;ER/Golgi;other cell component	other molecular function	Pf01073	18194	Nsdhl	mmu:18194; O55109; Q9R1J0	ENSMUSG00000031349	Cholesterol biosynthesis	Cholesterol biosynthesis	2	0	100	6.64	4.31394e-17		2.75151e+07		47.37		3.13121e+07	2.41785e+07	4.32087e+07	1.19228e+07					High	High	High	High	High
FALSE	High	Master Protein	F8VPU2	FERM, ARHGEF and pleckstrin domain-containing protein 1 [OS=Mus musculus]	0	15.098	13	6	16	6	1048	118.8	7.88	1.54	6	FALSE	cell-cell signaling;cell cycle OR cell proliferation;cell organization and biogenesis;developmental processes;other biological processes	plasma membrane;other membranes;cytosol;cytoskeleton;other cell component	enzyme regulator activity;cytoskeletal activity;other molecular function	Pf00169, Pf00373, Pf00621, Pf08736, Pf09379, Pf09380	223254	Farp1	C4IXU2; F8VPU2; mmu:223254	ENSMUSG00000025555	RHOA GTPase cycle; CDC42 GTPase cycle; RAC1 GTPase cycle; RHOF GTPase cycle		4	0	100	6.64	4.31394e-17		1.20293e+06		55.94		2.5643e+06	946767	1.5284e+06	761704					High	Peak Found	High	High	High
FALSE	High	Master Protein	Q8R317-2	Isoform 2 of Ubiquilin-1 [OS=Mus musculus]	0	32.638	18	4	193	1	554	58.6	4.93	23.21	4	FALSE						Ubqln1	Q8R317-2				0	0	0.01	-6.64	4.31394e-17			1.44187e+07		35.68					1.13083e+07	1.83847e+07	9.35477e+06	20190818	High	High	High	High	High
FALSE	High	Master Protein	Q8VC48	Peroxisome assembly protein 12 [OS=Mus musculus]	0	6.32	7	1	15	1	359	40.6	9	5.38	1	FALSE	cell organization and biogenesis;protein metabolism;other metabolic processes;stress response;transport;other biological processes	other membranes;other cytoplasmic organelle;other cell component	enzyme regulator activity;other molecular function	Pf04757	103737	Pex12	mmu:103737; Q8VC48	ENSMUSG00000018733	E3 ubiquitin ligases ubiquitinate target proteins; Peroxisomal protein import; Class I peroxisomal membrane protein import		3	0	0.01	-6.64	4.31394e-17			5.36162e+06		29.32					7.62905e+06	3.73611e+06	5.05059e+06	5691810	n/a	High	High	High	High
FALSE	High	Master Protein	P23249	Putative helicase MOV-10 [OS=Mus musculus]	0	20.667	8	6	35	6	1004	113.5	9.01	9.15	6	FALSE	stress response;other biological processes	cytosol;nucleus;other cell component	nucleic acid binding activity;other molecular function	Pf13086, Pf13087, Pf21632, Pf21633, Pf21634, Pf21635	17454	Mov10	mmu:17454; P23249; Q9DC64	ENSMUSG00000002227			0	0	100	6.64	4.31394e-17		2.02305e+06		24.01		2.55486e+06	1.39513e+06	2.11715e+06	1.93313e+06					High	High	High	High	High
FALSE	High	Master Protein	Q8R0H9	ADP-ribosylation factor-binding protein GGA1 [OS=Mus musculus]	0	22.359	12	3	24	3	635	69.9	5.27	3.09	3	FALSE	protein metabolism;other metabolic processes;transport;other biological processes	other membranes;cytosol;ER/Golgi;nucleus;other cytoplasmic organelle;other cell component	other molecular function	Pf00790, Pf02883, Pf03127, Pf18308	106039	Gga1	mmu:106039; Q3U2N1; Q8R0H9	ENSMUSG00000033128			0	0	0.01	-6.64	4.31394e-17			934915		74.74					1.10653e+06	602341	789918	2.74971e+06	High	High	High	High	High
FALSE	High	Master Protein	Q9CXY6	Interleukin enhancer-binding factor 2 [OS=Mus musculus]	0	14.534	20	3	44	3	390	43	5.26	5.22	3	FALSE	other biological processes	nucleus;other cell component	nucleic acid binding activity	Pf07528, Pf20965	67781	Ilf2	mmu:67781; Q3U083; Q5RKG0; Q8CCY9; Q99KS3; Q9CXY6	ENSMUSG00000001016	Neutrophil degranulation; PKR-mediated signaling		2	0	0.01	-6.64	4.31394e-17			2.03238e+06		35.72					1.94536e+06	859791	2.28468e+06	2.1233e+06	High	High	High	High	High
FALSE	High	Master Protein	Q3U308	Cytoplasmic tRNA 2-thiolation protein 2 [OS=Mus musculus]	0	8.45	6	2	18	2	514	56.1	7.08	2.68	2	FALSE	protein metabolism;RNA metabolism OR transcription;other metabolic processes	cytosol;other cell component	nucleic acid binding activity;other molecular function	Pf10288	66965	Ctu2	mmu:66965; Q3U308; Q8BTG9; Q8CI68	ENSMUSG00000049482			0	0	0.01	-6.64	4.31394e-17			227621		45.38					210105	400067	132886	246597	High	High	High	High	High
FALSE	High	Master Protein	Q64674	Spermidine synthase [OS=Mus musculus]	0	68.038	67	11	97	11	302	34	5.5	15.41	11	FALSE	other metabolic processes;other biological processes	cytosol	other molecular function	Pf01564, Pf17284	20810	Srm	mmu:20810; Q64674	ENSMUSG00000006442	Metabolism of polyamines		1	0	100	6.64	4.31394e-17		2.04389e+07		19.6		2.25602e+07	1.85172e+07	2.72408e+07	1.81865e+07					High	High	High	High	High
FALSE	High	Master Protein	Q923D5	WW domain-binding protein 11 [OS=Mus musculus]	0	5.569	2	1	7	1	641	69.8	8.4	0.59	1	FALSE	RNA metabolism OR transcription;other metabolic processes	cytosol;nucleus;other cell component	enzyme regulator activity;other molecular function	Pf09429	60321	Wbp11	mmu:60321; O88539; Q3UMD8; Q8VDI0; Q923D5	ENSMUSG00000030216	mRNA Splicing - Major Pathway		1	0	0.01	-6.64	4.31394e-17			159621		63.49					196087	404428	113149	129936	High	High	High	n/a	High
FALSE	High	Master Protein	P62715	Serine/threonine-protein phosphatase 2A catalytic subunit beta isoform [OS=Mus musculus]	0	32.034	33	6	31	6	309	35.6	5.43	4.66	6	FALSE	cell cycle OR cell proliferation;cell organization and biogenesis;protein metabolism;other metabolic processes;stress response;other biological processes	cytosol;cytoskeleton;nucleus;other cell component	other molecular function	Pf00149	19053	Ppp2cb	mmu:19053; P11082; P62715	ENSMUSG00000009630	Cyclin A/B1/B2 associated events during G2/M transition; PI5P, PP2A and IER3 Regulate PI3K/AKT Signaling; Separation of Sister Chromatids; PKR-mediated signaling; Amplification of signal from unattached kinetochores via a MAD2 inhibitory signal; Resolution of Sister Chromatid Cohesion; RHO GTPases Activate Formins; EML4 and NUDC in mitotic spindle formation; Negative regulation of MAPK pathway; D…	Focal adhesion: PI3K-Akt-mTOR signaling pathway; Glycogen metabolism; IL-6 signaling pathway; Exercise-induced circadian regulation; Wnt signaling pathway and pluripotency	28	0	100	6.64	4.31394e-17		147157		53.17		197757	182318	118777	40305.9					High	High	High	High	High
FALSE	High	Master Protein	Q9JHS9	Spliceosome-associated protein CWC15 homolog [OS=Mus musculus]	0	7.599	10	1	9	1	229	26.6	5.71	1.92	1	FALSE	RNA metabolism OR transcription;other metabolic processes	mitochondrion;nucleus;other cell component	nucleic acid binding activity	Pf04889	66070	Cwc15	mmu:66070; Q3TH98; Q9CTH0; Q9JHS9	ENSMUSG00000004096	mRNA Splicing - Major Pathway		1	0	0.01	-6.64	4.31394e-17			7.00118e+06		47.68					1.23893e+07	3.84905e+06	6.14001e+06	7.98314e+06	High	n/a	n/a	High	High
FALSE	High	Master Protein	Q9D2E2	Target of EGR1 protein 1 [OS=Mus musculus]	0	4.234	7	2	5	2	511	56.8	6.64	0.97	2	FALSE	RNA metabolism OR transcription;other metabolic processes	nucleus;other cell component	nucleic acid binding activity;other molecular function	Pf00642, Pf04857	68276	Toe1	mmu:68276; Q3UFD8; Q8R5A4; Q9D2E2; Q9D412	ENSMUSG00000028688			0	0	100	6.64	4.31394e-17		1.22992e+06		48.63		2.10642e+06	958899	662186	1.57755e+06					High	High	Peak Found	High	n/a
FALSE	High	Master Protein	Q91YM2	Rho GTPase-activating protein 35 [OS=Mus musculus]	0	15.59	7	4	24	4	1499	170.3	6.61	1.51	4	FALSE	cell cycle OR cell proliferation;cell organization and biogenesis;stress response;developmental processes;signal transduction;other biological processes	plasma membrane;other membranes;cytosol;cytoskeleton;nucleus;other cell component	enzyme regulator activity;nucleic acid binding activity;other molecular function	Pf00071, Pf00620, Pf16512, Pf19518	232906	Arhgap35	mmu:232906; Q3UGY1; Q69ZC4; Q91YM2	ENSMUSG00000058230	RAC1 GTPase cycle; CDC42 GTPase cycle; RHOJ GTPase cycle; RHOA GTPase cycle; RHOB GTPase cycle; RHOQ GTPase cycle; RHOC GTPase cycle; RHOG GTPase cycle; RND2 GTPase cycle; RAC2 GTPase cycle; RAC3 GTPase cycle; RND3 GTPase cycle; RND1 GTPase cycle; PTK6 Regulates RHO GTPases, RAS GTPase and MAP kinases; RHOD GTPase cycle; Sema4D mediated inhibition of cell attachment and migration	Regulation of actin cytoskeleton	17	0	100	6.64	4.31394e-17		3.64602e+06		26.75		2.81276e+06	3.03897e+06	4.37432e+06	4.88825e+06					High	High	High	High	High
FALSE	High	Master Protein	Q9D358-2	Isoform 2 of Low molecular weight phosphotyrosine protein phosphatase [OS=Mus musculus]	0	18.422	56	5	54	1	158	17.9	6.96	11.1	5	FALSE						Acp1	Q9D358-2				0	0	100	6.64	4.31394e-17		2.79488e+06		35.92		3.32034e+06	2.35258e+06	2.32423e+06	4.76155e+06					High	High	High	High	High
FALSE	High	Master Protein	P18531	Ig heavy chain V region 3-6 [OS=Mus musculus]	0	7.997	14	1	2	1	116	13.1	8.78	0.73	1	FALSE	other biological processes	non-structural extracellular;plasma membrane;other membranes;other cell component	other molecular function	Pf07686		Ighv3-6	P18531	ENSMUSG00000076672	Initial triggering of complement; Classical antibody-mediated complement activation; FCGR activation; Regulation of actin dynamics for phagocytic cup formation; Role of phospholipids in phagocytosis; Regulation of Complement cascade; Immunoregulatory interactions between a Lymphoid and a non-Lymphoid cell; Cell surface interactions at the vascular wall; Scavenging of heme from plasma; Role of LAT…		16	0	100	6.64	4.31394e-17		64149.2		60.17		45328.5	113999	90784.5	23863.9					Peak Found	High	High	Peak Found	n/a
FALSE	High	Master Protein	Q5SSZ5	Tensin-3 [OS=Mus musculus]	0	13.71	6	3	20	3	1440	155.5	6.65	3.5	3	FALSE	cell cycle OR cell proliferation;cell organization and biogenesis;other metabolic processes;developmental processes;other biological processes	cytosol;cytoskeleton;other cell component	enzyme regulator activity;other molecular function	Pf00017, Pf08416, Pf10409	319939	Tns3	mmu:319939; Q3TZ54; Q5SSZ5; Q8BJA7	ENSMUSG00000020422	MET interacts with TNS proteins		1	0	0.01	-6.64	4.31394e-17			6.16473e+06		54.21					4.85927e+06	3.19548e+06	7.82089e+06	11718345	n/a	High	High	High	High
FALSE	High	Master Protein	P29416	Beta-hexosaminidase subunit alpha [OS=Mus musculus]	0	41.308	21	6	58	6	528	60.6	6.54	10.55	6	FALSE	cell organization and biogenesis;protein metabolism;other metabolic processes;developmental processes;signal transduction;other biological processes	other membranes;cytosol;other cytoplasmic organelle;other cell component	other molecular function	Pf00728, Pf14845	15211	Hexa	mmu:15211; P29416; Q64246; Q91XG3	ENSMUSG00000025232	Keratan sulfate degradation; Glycosphingolipid catabolism; Hyaluronan uptake and degradation; CS/DS degradation		4	0	100	6.64	4.31394e-17		1.61859e+07		104.96		2.76177e+07	9.48605e+06	5.80296e+07	1.01906e+06					High	High	High	High	High
FALSE	High	Master Protein	Q9D1C3	Protein preY, mitochondrial [OS=Mus musculus]	0.001	2.452	19	1	8	1	112	12.5	8.34	0.53	1	FALSE	protein metabolism;other metabolic processes;other biological processes	plasma membrane;other membranes;ER/Golgi		Pf03966	66459	Pyurf	mmu:66459; Q9D1C3	ENSMUSG00000043162			0	0	100	6.64	4.31394e-17		1.77033e+06		33.47		1.94586e+06	1.88424e+06	805285	1.6633e+06					High	High	Peak Found	High	High
FALSE	High	Master Protein	Q8BIJ7	RUN and FYVE domain-containing protein 1 [OS=Mus musculus]	0	10.962	6	3	11	3	712	80.3	5.68	2.23	3	FALSE	transport;signal transduction;other biological processes	other membranes;nucleus;other cytoplasmic organelle;other cell component	other molecular function	Pf01363, Pf02759	216724	Rufy1	mmu:216724; Q8BIJ7; Q8BKQ4; Q8BL21; Q9EPM6	ENSMUSG00000020375	Synthesis of PIPs at the plasma membrane		1	0	0.01	-6.64	4.31394e-17			160918		73.02					193628	447177	94431.1	133735	High	High	n/a	High	High
FALSE	High	Master Protein	Q9DCU6	Large ribosomal subunit protein uL4m [OS=Mus musculus]	0	15.139	19	2	17	2	294	33.1	9.82	1.79	2	FALSE	protein metabolism;other metabolic processes	other membranes;mitochondrion;translational apparatus	other molecular function	Pf00573	66163	Mrpl4	mmu:66163; Q811L8; Q8JZU9; Q9DCU6; Q9JJB3	ENSMUSG00000003299	Mitochondrial translation elongation; Mitochondrial translation termination		2	0	100	6.64	4.31394e-17		2.04265e+06		75.52		2.57497e+06	853798	5.34769e+06	1.62037e+06					High	Peak Found	High	High	High
FALSE	High	Master Protein	Q8R242	Di-N-acetylchitobiase [OS=Mus musculus]	0	15.484	14	3	9	3	366	41.3	5.6	1.72	3	FALSE	other metabolic processes	other cytoplasmic organelle	other molecular function	Pf00704	74245	Ctbs	mmu:74245; Q8R242; Q9D7V4	ENSMUSG00000028189			0	0	100	6.64	4.31394e-17		3.64004e+06		37.83		3.63432e+06	4.84153e+06	1.68729e+06	3.64577e+06					High	High	Peak Found	High	n/a
FALSE	High	Master Protein	Q3TSG4	RNA demethylase ALKBH5 [OS=Mus musculus]	0	15	13	2	26	2	395	44.4	9.09	2.34	2	FALSE	RNA metabolism OR transcription;other metabolic processes;stress response;transport;other biological processes	cytosol;ER/Golgi;nucleus	other molecular function	Pf13532	268420	Alkbh5	mmu:268420; Q3TSG4; Q80US0; Q8BKB9; Q8BKC1	ENSMUSG00000042650	Reversal of alkylation damage by DNA dioxygenases		1	0	0.01	-6.64	4.31394e-17			3.49108e+06		31.25					5.27905e+06	2.78091e+06	2.89614e+06	4.20824e+06	High	High	High	High	High
FALSE	High	Master Protein	Q3TC93	HCLS1-binding protein 3 [OS=Mus musculus]	0	34.109	28	6	50	6	395	43.7	4.98	19.65	6	FALSE	signal transduction;other biological processes	mitochondrion;ER/Golgi	other molecular function	Pf00787	58240	Hs1bp3	E9QLQ4; mmu:58240; Q3TC93; Q9Z1K1	ENSMUSG00000020605			0	0	0.01	-6.64	4.31394e-17			6.25115e+06		31.08					6.65837e+06	4.31528e+06	5.86884e+06	9154157	High	High	High	High	High
FALSE	High	Master Protein	O08663	Methionine aminopeptidase 2 [OS=Mus musculus]	0	27.874	19	5	32	5	478	52.9	5.82	5.99	5	FALSE	protein metabolism;other metabolic processes	plasma membrane;other membranes;cytosol;other cell component	other molecular function	Pf00557	56307	Metap2	mmu:56307; O08663	ENSMUSG00000036112	Inactivation, recovery and regulation of the phototransduction cascade		1	0	0.01	-6.64	4.31394e-17			6.03123e+06		80.7					6.56465e+06	1.43407e+07	1.00709e+06	5541152	High	High	High	High	High
FALSE	High	Master Protein	Q61704	Inter-alpha-trypsin inhibitor heavy chain H3 [OS=Mus musculus]	0	14.672	11	5	27	5	889	99.3	6.05	1.73	5	FALSE	other metabolic processes;other biological processes	non-structural extracellular	enzyme regulator activity	Pf00092, Pf06668, Pf08487	16426	Itih3	E9QME9; mmu:16426; Q61704; Q91WG9	ENSMUSG00000006522	Platelet degranulation		1	0	100	6.64	4.31394e-17		258656		70.27		325753	572011	205379	83598.3					High	High	High	High	High
FALSE	High	Master Protein	Q61164	Transcriptional repressor CTCF [OS=Mus musculus]	0	6.369	3	1	4	1	736	83.7	6.9	0.74	1	FALSE	cell cycle OR cell proliferation;cell organization and biogenesis;DNA metabolism;other metabolic processes;other biological processes	nucleus;other cell component	nucleic acid binding activity;other molecular function	Pf00096	13018	Ctcf	mmu:13018; Q61164	ENSMUSG00000005698		SIDS susceptibility pathways; Mechanisms associated with pluripotency; Mecp2 and associated Rett syndrome	3	0	0.01	-6.64	4.31394e-17			4.50318e+06		42.59					5.10737e+06	3.34801e+06	3.97047e+06	8310193	n/a	n/a	n/a	n/a	Peak Found
FALSE	High	Master Protein	P11103	Poly [ADP-ribose] polymerase 1 [OS=Mus musculus]	0	9.193	3	3	4	3	1013	113	8.95	0.69	3	FALSE	cell organization and biogenesis;protein metabolism;DNA metabolism;other metabolic processes;stress response;signal transduction;other biological processes	cytosol;mitochondrion;nucleus;other cell component	enzyme regulator activity;nucleic acid binding activity;other molecular function	Pf00533, Pf00644, Pf00645, Pf02877, Pf05406, Pf08063, Pf21728		Parp1	P11103; Q9JLX4; Q9QVQ3		SUMOylation of DNA damage response and repair proteins; DNA Damage Recognition in GG-NER; Formation of Incision Complex in GG-NER; Dual Incision in GG-NER; Downregulation of SMAD2/3:SMAD4 transcriptional activity; POLB-Dependent Long Patch Base Excision Repair; HDR through MMEJ (alt-NHEJ)		7	0	100	6.64	4.31394e-17		318219		116.65		252678	1.72425e+06	146660	400761					High	High	Peak Found	High	n/a
FALSE	High	Master Protein	Q6ZPJ0	Testis-expressed protein 2 [OS=Mus musculus]	0	8.105	4	2	15	2	1128	125.1	5.8	3.4	2	FALSE	transport	other membranes;ER/Golgi;nucleus	other molecular function		21763	Tex2	B1ATR1; mmu:21763; Q6ZPJ0	ENSMUSG00000040548	RHOA GTPase cycle		1	0	100	6.64	4.31394e-17		1.02855e+07		7.73		9.09078e+06	1.0054e+07	1.0909e+07	1.05223e+07					High	High	High	High	High
FALSE	High	Master Protein	A2AQ07	Tubulin beta-1 chain [OS=Mus musculus]	0	22.261	16	5	39	3	451	50.4	5.07	5.13	5	FALSE	cell adhesion;cell cycle OR cell proliferation;cell organization and biogenesis;stress response;transport;developmental processes;other biological processes	cytoskeleton;other cell component	cytoskeletal activity;other molecular function	Pf00091, Pf03953	545486	Tubb1	A2AQ07; mmu:545486	ENSMUSG00000016255	COPI-dependent Golgi-to-ER retrograde traffic; Kinesins; MHC class II antigen presentation; COPI-mediated anterograde transport; Separation of Sister Chromatids; PKR-mediated signaling; Resolution of Sister Chromatid Cohesion; Recruitment of NuMA to mitotic centrosomes; RHO GTPases Activate Formins; EML4 and NUDC in mitotic spindle formation; Carboxyterminal post-translational modifications of tu…		23	0	100	6.64	4.31394e-17		117910		79.38		120054	115803	295108	29903.7					High	Peak Found	High	Peak Found	n/a
FALSE	High	Master Protein	Q9D967	Magnesium-dependent phosphatase 1 [OS=Mus musculus]	0	21.758	21	2	24	2	164	18.6	6.8	4.74	2	FALSE	other metabolic processes		other molecular function	Pf12689	67881	Mdp1	mmu:67881; Q9D967	ENSMUSG00000002329			0	0	0.01	-6.64	4.31394e-17			1.14335e+07		61.31					1.03957e+07	1.19688e+07	1.09222e+07	30651980	High	High	n/a	High	High
FALSE	High	Master Protein	Q63739	Protein tyrosine phosphatase type IVA 1 [OS=Mus musculus]	0	6.28	24	2	6	2	173	19.8	8.97	0.48	2	FALSE	cell cycle OR cell proliferation;protein metabolism;other metabolic processes;other biological processes	plasma membrane;other membranes;cytoskeleton;ER/Golgi;nucleus;other cytoplasmic organelle;other cell component	other molecular function	Pf00782	19243	Ptp4a1	mmu:19243; O09097; O09154; Q3UFU9; Q63739	ENSMUSG00000026064; ENSMUSG00000117310			0	0	100	6.64	4.31394e-17		129998		41.77		144098	207464	117278	72300.3					High	Peak Found	High	Peak Found	n/a
FALSE	High	Master Protein	P68134	Actin, alpha skeletal muscle [OS=Mus musculus]	0	68.89	61	15	279	1	377	42	5.39	56.3	15	TRUE	cell organization and biogenesis;other biological processes	cytoskeleton;other cell component	other molecular function	Pf00022	11459	Acta1	mmu:11459; P02568; P68134; P99020	ENSMUSG00000031972	Striated Muscle Contraction	Myometrial relaxation and contraction pathways; Comprehensive IL-17A signaling	3	0	0.01	-6.64	4.31394e-17			1.49894e+07		53.16					1.23702e+07	3.42887e+07	1.62874e+07	1.37949e+07	High	High	High	High	High
FALSE	High	Master Protein	P22437	Prostaglandin G/H synthase 1 [OS=Mus musculus]	0	21.866	10	4	26	4	602	69	6.83	7.88	4	FALSE	other metabolic processes;stress response;other biological processes	other membranes;ER/Golgi;nucleus;other cell component	other molecular function	Pf03098	19224	Ptgs1	mmu:19224; P22437	ENSMUSG00000047250	Synthesis of Prostaglandins (PG) and Thromboxanes (TX); COX reactions	Eicosanoid synthesis; Prostaglandin synthesis and regulation; Eicosanoid metabolism via cyclooxygenases (COX); Oxidative stress and redox pathway	6	0	100	6.64	4.31394e-17		5.04582e+06		49.99		5.55029e+06	2.37972e+06	8.78878e+06	4.5872e+06					High	High	High	High	High
FALSE	High	Master Protein	Q91WJ8	Far upstream element-binding protein 1 [OS=Mus musculus]	0	23.213	12	4	38	4	651	68.5	7.93	7.27	4	FALSE	cell cycle OR cell proliferation;other biological processes	nucleus;other cell component	nucleic acid binding activity	Pf00013, Pf09005		Fubp1	Q8C0Y8; Q91WJ8	ENSMUSG00000028034			0	0	0.01	-6.64	4.31394e-17			8.11704e+06		24.71					9.20765e+06	6.6581e+06	7.15561e+06	1.12932e+07	High	High	High	High	High
FALSE	High	Master Protein	Q04857	Collagen alpha-1(VI) chain [OS=Mus musculus]	0	5.895	3	2	5	2	1025	108.4	5.36	0.56	2	FALSE	cell adhesion;developmental processes;other biological processes	non-structural extracellular;extracellular matrix;plasma membrane;other membranes;other cell component	other molecular function	Pf00092, Pf01391	12833	Col6a1	mmu:12833; Q04857	ENSMUSG00000001119	ECM proteoglycans; Signaling by PDGF; Assembly of collagen fibrils and other multimeric structures; Integrin cell surface interactions; NCAM1 interactions; Collagen chain trimerization; Collagen degradation		8	0	100	6.64	4.31394e-17		135307		56.81		94497	59470.3	193742	236885					High	Peak Found	High	High	High
FALSE	High	Master Protein	Q8BZ36	RAD50-interacting protein 1 [OS=Mus musculus]	0	11.432	7	3	32	3	792	90	5.14	2.77	3	FALSE	cell cycle OR cell proliferation;stress response;transport;signal transduction;other biological processes	other membranes;ER/Golgi		Pf04437	72772	Rint1	mmu:72772; Q3UXS1; Q6P1I2; Q8BZ36; Q8C193	ENSMUSG00000028999	COPI-dependent Golgi-to-ER retrograde traffic		1	0	0.01	-6.64	4.31394e-17			646957		46.57					1.06323e+06	307630	681598	614078	n/a	High	High	High	High
FALSE	High	Master Protein	Q9ER35	Fructosamine-3-kinase [OS=Mus musculus]	0	9.362	18	3	11	3	309	35	8.4	1.25	3	FALSE	protein metabolism;other metabolic processes;other biological processes	cytosol	kinase activity;other molecular function	Pf03881	63828	Fn3k	mmu:63828; Q9D6N6; Q9ER35	ENSMUSG00000025175	Gamma carboxylation, hypusinylation, hydroxylation, and arylsulfatase activation		1	0	100	6.64	4.31394e-17		933151		73.44		855437	2.36736e+06	1.01793e+06	388009					High	High	High	Peak Found	n/a
FALSE	High	Master Protein	O88545	COP9 signalosome complex subunit 6 [OS=Mus musculus]	0	21.908	19	3	14	3	324	35.9	5.73	3.5	3	FALSE	protein metabolism;other metabolic processes	nucleus;other cell component	other molecular function	Pf01398, Pf13012	26893	Cops6	mmu:26893; O88545	ENSMUSG00000019494	Neddylation; DNA Damage Recognition in GG-NER; Formation of TC-NER Pre-Incision Complex; Cargo recognition for clathrin-mediated endocytosis		4	0	100	6.64	4.31394e-17		7.46186e+06		67.59		3.53238e+06	1.71226e+07	5.03514e+06	1.10582e+07					High	High	High	High	High
FALSE	High	Master Protein	Q9JLT4	Thioredoxin reductase 2, mitochondrial [OS=Mus musculus]	0	16.103	17	5	16	5	524	56.6	8.46	1.23	5	FALSE	stress response;developmental processes;other biological processes	cytosol;mitochondrion;other cell component	other molecular function	Pf02852, Pf07992	26462	Txnrd2	mmu:26462; Q6KG49; Q80VZ4; Q91YX4; Q9JHA7; Q9JLT4; Q9JMH5		Detoxification of Reactive Oxygen Species	Selenium metabolism / selenoproteins; Folic acid network; Oxidative stress response	4	0	100	6.64	4.31394e-17		422390		51.14		482818	491074	369525	96663.8					High	High	High	High	High
FALSE	High	Master Protein	Q5SSW2	Proteasome activator complex subunit 4 [OS=Mus musculus]	0	35.753	9	9	57	9	1843	211.1	7.01	10.65	9	FALSE	cell organization and biogenesis;protein metabolism;DNA metabolism;other metabolic processes;stress response	cytosol;nucleus;other cell component	enzyme regulator activity;other molecular function	Pf11919, Pf16507	103554	Psme4	C4IXU5; mmu:103554; Q3TER7; Q3V2B7; Q5SSW2; Q6ZQJ7; Q7TMY9; Q8K0K0; Q99KM2; Q9ESY1	ENSMUSG00000040850	Downstream TCR signaling; FCERI mediated NF-kB activation; Neddylation; Asymmetric localization of PCP proteins; Degradation of AXIN; Hedgehog 'on' state; Ub-specific processing proteases; Antigen processing: Ubiquitination & Proteasome degradation; APC/C:Cdc20 mediated degradation of Securin; APC/C:Cdh1 mediated degradation of Cdc20 and other APC/C:Cdh1 targeted proteins in late mitosis/early G1…		42	0	0.01	-6.64	4.31394e-17			3.01214e+06		59.4					3.87584e+06	901921	5.04938e+06	2.3409e+06	High	High	High	High	High
FALSE	High	Master Protein	Q9CXW3	Calcyclin-binding protein [OS=Mus musculus]	0	10.872	13	2	4	2	229	26.5	7.87	0.91	2	FALSE	developmental processes;other biological processes	cytosol;nucleus;other cell component	cytoskeletal activity;other molecular function	Pf04969, Pf05002, Pf09032	12301	Cacybp	mmu:12301; O70140; Q9CXW3	ENSMUSG00000014226			0	0	100	6.64	4.31394e-17		162006		50.49		186442	273175	140772	71020.2					High	High	High	High	n/a
FALSE	High	Master Protein	Q64520	Guanylate kinase [OS=Mus musculus]	0	13.558	34	4	20	4	198	21.9	6.55	4.1	4	FALSE	other metabolic processes;transport	cytosol;other cell component	kinase activity;other molecular function	Pf00625	14923	Guk1	mmu:14923; Q564F2; Q564G0; Q64520	ENSMUSG00000020444	Azathioprine ADME; Interconversion of nucleotide di- and triphosphates	Purine metabolism	3	0	0.01	-6.64	4.31394e-17			1.7229e+06		27.17					1.18367e+06	2.29099e+06	1.89271e+06	1.56832e+06	n/a	High	High	High	High
FALSE	High	Master Protein	O88441	Metaxin-2 [OS=Mus musculus]	0	36.01	43	5	72	5	263	29.7	5.63	8.92	5	FALSE	cell organization and biogenesis;transport	other membranes;mitochondrion;nucleus;other cell component		Pf10568, Pf17171	53375	Mtx2	mmu:53375; O88441; Q3TFR2	ENSMUSG00000027099			0	0	100	6.64	4.31394e-17		1.39615e+07		53.9		1.6427e+07	1.88056e+07	1.18661e+07	3.37535e+06					High	High	High	High	High
FALSE	High	Master Protein	Q9CQX2	Cytochrome b5 type B [OS=Mus musculus]	0	4.424	9	1	2	1	146	16.3	4.89	0.16	1	FALSE	other metabolic processes	other membranes;mitochondrion;other cell component	enzyme regulator activity;other molecular function	Pf00173	66427	Cyb5b	mmu:66427; Q9CQX2; Q9D1M6; Q9D8R3	ENSMUSG00000031924	Phase I - Functionalization of compounds	Oxidation by cytochrome P450	2	0	100	6.64	4.31394e-17		356383		58.46		334529	681092	379666	138857					Peak Found	High	Peak Found	Peak Found	n/a
FALSE	High	Master Protein	Q9D0L7	Armadillo repeat-containing protein 10 [OS=Mus musculus]	0	12.657	20	3	17	3	306	33.3	7.99	4.77	3	FALSE	other biological processes	other membranes;mitochondrion;ER/Golgi	other molecular function	Pf04826	67211	Armc10	mmu:67211; Q80ZY2; Q9CUN3; Q9CZ87; Q9D0L7	ENSMUSG00000038525			0	0	100	6.64	4.31394e-17		1.59706e+06		53.78		677126	2.12184e+06	1.20207e+06	2.67349e+06					High	High	High	High	n/a
FALSE	High	Master Protein	P47809	Dual specificity mitogen-activated protein kinase kinase 4 [OS=Mus musculus]	0	13.749	18	5	23	5	397	44.1	8.07	3.74	5	FALSE	protein metabolism;other metabolic processes;stress response;developmental processes;signal transduction;other biological processes	cytosol;nucleus;other cell component	kinase activity;other molecular function	Pf00069	26398	Map2k4	mmu:26398; P47809	ENSMUSG00000033352	FCERI mediated MAPK activation; Oxidative Stress Induced Senescence; JNK (c-Jun kinases) phosphorylation and activation mediated by activated human TAK1	Apoptosis; Oxidative damage response; MicroRNAs in cardiomyocyte hypertrophy; Mapk cascade; p38 Mapk signaling pathway; IL-6 signaling pathway; Mapk signaling pathway; FAS pathway and stress induction of HSP regulation; Insulin signaling	12	0	100	6.64	4.31394e-17		191781		51.28		220503	299221	166801	68661					High	High	High	High	High
FALSE	High	Master Protein	Q9D0Q7	Large ribosomal subunit protein mL45 [OS=Mus musculus]	0	3.239	9	1	6	1	306	35.4	9.23	2.03	1	FALSE	protein metabolism;other metabolic processes	other membranes;mitochondrion;translational apparatus		Pf04280	67036	Mrpl45	mmu:67036; Q3TZL8; Q8VDW2; Q9D0Q7	ENSMUSG00000018882	Mitochondrial translation elongation; Mitochondrial translation termination		2	0	0.01	-6.64	4.31394e-17			9.93083e+06		20.63					1.21606e+07	7.27116e+06	9.53412e+06	10344052	n/a	n/a	n/a	High	Peak Found
FALSE	High	Master Protein	Q6PGL7	WASH complex subunit 2 [OS=Mus musculus]	0	31.756	12	8	33	8	1334	145.2	4.77	4.22	8	FALSE	transport;other biological processes	plasma membrane;other membranes;cytosol;nucleus;other cytoplasmic organelle;other cell component	other molecular function	Pf15255	28006	Washc2	mmu:28006; Q3TQ99; Q6PGL7; Q80TW8; Q80UQ4; Q8CAP0	ENSMUSG00000024104			0	0	0.01	-6.64	4.31394e-17			92265.1		125.4					609542	43965.6	136941	62164.5	High	High	High	High	High
FALSE	High	Master Protein	Q9CZN8	Glutamyl-tRNA(Gln) amidotransferase subunit A, mitochondrial [OS=Mus musculus]	0	15.71	9	3	18	3	525	56.7	5.95	3.13	3	FALSE	protein metabolism;RNA metabolism OR transcription;other metabolic processes;other biological processes	mitochondrion;other cell component	other molecular function	Pf01425	76563	Qrsl1	mmu:76563; Q3TDF6; Q6NS53; Q9CZN8	ENSMUSG00000019863			0	0	0.01	-6.64	4.31394e-17			171070		50.51					180708	369255	134269	161946	High	High	High	High	High
FALSE	High	Master Protein	Q8BFY6	Peflin [OS=Mus musculus]	0	6.749	14	2	27	2	275	29.2	6.3	5.28	2	FALSE	cell organization and biogenesis;transport;developmental processes;other biological processes	other membranes;ER/Golgi;other cell component	other molecular function	Pf13405, Pf13499	67898	Pef1	mmu:67898; Q8BFY6; Q8VCT5; Q9CYW8; Q9D934	ENSMUSG00000028779			0	0	100	6.64	4.31394e-17		4.37993e+06		21.47		4.20264e+06	5.80634e+06	3.48895e+06	4.56469e+06					High	High	Peak Found	High	High
FALSE	High	Master Protein	Q9Z1R2	Large proline-rich protein BAG6 [OS=Mus musculus]	0	21.053	6	4	20	4	1154	121	5.71	4.27	4	FALSE	cell cycle OR cell proliferation;cell organization and biogenesis;protein metabolism;other metabolic processes;stress response;transport;developmental processes;signal transduction;other biological processes	non-structural extracellular;other membranes;cytosol;nucleus;other cell component	signal transduction activity or receptor binding;translation activity;other molecular function	Pf00240, Pf12057, Pf20960	224727	Bag6	mmu:224727; Q8SNA3; Q9Z1R2	ENSMUSG00000024392			0	0	0.01	-6.64	4.31394e-17			735661		43.75					719508	1.37457e+06	524159	752177	High	High	High	High	High
FALSE	High	Master Protein	Q8BZ20	Protein mono-ADP-ribosyltransferase PARP12 [OS=Mus musculus]	0	7.527	5	2	5	2	711	79.9	8.54	0.55	2	FALSE	protein metabolism;other metabolic processes	nucleus	other molecular function	Pf00642, Pf00644, Pf02825	243771	Parp12	mmu:243771; Q0VB94; Q80VL6; Q8BZ20; Q8K333; Q8R3U2	ENSMUSG00000038507			0	0	100	6.64	4.31394e-17		2.22144e+06		73.03		1.77158e+06	2.78553e+06	1.52653e+06	6.48685e+06					Peak Found	Peak Found	High	Peak Found	High
FALSE	High	Master Protein	Q8JZY2	COMM domain-containing protein 10 [OS=Mus musculus]	0	10.232	11	2	12	2	202	22.8	6.65	1.96	2	FALSE		nucleus;other cell component		Pf07258, Pf21672	69456	Commd10	mmu:69456; Q8JZY2	ENSMUSG00000042705	Neddylation		1	0	100	6.64	4.31394e-17		266278		59.64		317825	487541	223092	90782.9					High	High	High	High	High
FALSE	High	Master Protein	Q9JK42	[Pyruvate dehydrogenase (acetyl-transferring)] kinase isozyme 2, mitochondrial [OS=Mus musculus]	0	6.906	9	2	15	2	407	46	6.61	1.56	2	FALSE	protein metabolism;other metabolic processes;stress response;signal transduction;other biological processes	cytosol;mitochondrion;nucleus;other cell component	kinase activity;other molecular function	Pf02518, Pf10436	18604	Pdk2	mmu:18604; Q8VC63; Q9JK42	ENSMUSG00000038967	Regulation of pyruvate dehydrogenase (PDH) complex; Signaling by Retinoic Acid	TCA cycle	3	0	0.01	-6.64	4.31394e-17			222417		44.31					215815	448458	229220	188467	High	High	High	High	High
FALSE	High	Master Protein	Q61247	Alpha-2-antiplasmin [OS=Mus musculus]	0	5.068	5	1	6	1	491	54.9	6.3	0.52	1	FALSE	cell organization and biogenesis;stress response;developmental processes;other biological processes	non-structural extracellular;other cell component	enzyme regulator activity;other molecular function	Pf00079	18816	Serpinf2	mmu:18816; Q61247	ENSMUSG00000038224	Platelet degranulation ; Dissolution of Fibrin Clot	Blood clotting cascade	3	0	0.01	-6.64	4.31394e-17			2.60588e+06		17.8					3.06372e+06	2.66464e+06	1.96185e+06	2.54841e+06	n/a	High	High	n/a	High
FALSE	High	Master Protein	O35683	NADH dehydrogenase [ubiquinone] 1 alpha subcomplex subunit 1 [OS=Mus musculus]	0	6.602	14	1	7	1	70	8.1	9.48	1.82	1	FALSE	cell organization and biogenesis;other metabolic processes	other membranes;mitochondrion		Pf15879	54405	Ndufa1	mmu:54405; O35683	ENSMUSG00000016427	Complex I biogenesis	Electron transport chain	3	0	0.01	-6.64	4.31394e-17			3.76015e+06		23.19					3.27814e+06	4.97849e+06	3.04185e+06	4.31304e+06	High	High	High	High	High
FALSE	High	Master Protein	Q61191	Host cell factor 1 [OS=Mus musculus]	0	17.292	3	3	47	3	2045	210.3	7.18	4.54	3	FALSE	cell cycle OR cell proliferation;cell organization and biogenesis;protein metabolism;other metabolic processes;developmental processes;other biological processes	nucleus;other cell component	nucleic acid binding activity;other molecular function	Pf01344, Pf13415, Pf13854	15161	Hcfc1	B1AUX1; mmu:15161; Q61191; Q684R1; Q7TSB0; Q8C2D0; Q9QWH2	ENSMUSG00000031386	UCH proteinases; HATs acetylate histones; Formation of WDR5-containing histone-modifying complexes	Mitochondrial gene expression; Mechanisms associated with pluripotency	5	0	0.01	-6.64	4.31394e-17			2.94046e+06		74.87					5.21182e+06	1.31758e+06	1.65898e+06	7.3672e+06	High	High	High	High	High
FALSE	High	Master Protein	Q9CQD1	Ras-related protein Rab-5A [OS=Mus musculus]	0	22.704	37	5	63	3	215	23.6	8.15	12.51	5	FALSE	cell-cell signaling;cell organization and biogenesis;transport;signal transduction;other biological processes	plasma membrane;other membranes;cytosol;cytoskeleton;ER/Golgi;nucleus;other cytoplasmic organelle;other cell component	other molecular function	Pf00071	271457	Rab5a	mmu:271457; Q3UCX7; Q4VAA1; Q9CQD1; Q9DCN5	ENSMUSG00000017831	Factors involved in megakaryocyte development and platelet production; RAB GEFs exchange GTP for GDP on RABs; Clathrin-mediated endocytosis; Synthesis of PIPs at the plasma membrane; RAB geranylgeranylation	EGFR1 signaling pathway	6	0	0.01	-6.64	4.31394e-17			7.31523e+06		12.75					7.25414e+06	8.81342e+06	6.53089e+06	7.37683e+06	High	High	High	High	High
FALSE	High	Master Protein	Q8K1C9	Leucine-rich repeat-containing protein 41 [OS=Mus musculus]	0	4.783	6	2	7	2	807	88.1	8.31	0.36	2	FALSE	protein metabolism;other metabolic processes	nucleus;other cell component	other molecular function		230654	Lrrc41	A2A911; mmu:230654; Q3U3S2; Q6IQY7; Q8K1C9; Q91VX4	ENSMUSG00000028703	Neddylation; Antigen processing: Ubiquitination & Proteasome degradation; RHOBTB3 ATPase cycle		3	0	100	6.64	4.31394e-17		505419		45.51		707365	815141	361126	312191					High	Peak Found	High	High	n/a
FALSE	High	Master Protein	Q9CX98	Cytochrome P450 2U1 [OS=Mus musculus]	0	17.32	15	4	24	4	530	60.5	8.27	3.43	4	FALSE	other metabolic processes	other membranes;mitochondrion;ER/Golgi;other cell component	other molecular function	Pf00067	71519	Cyp2u1	mmu:71519; Q8BIM3; Q9CX98	ENSMUSG00000027983	Synthesis of (16-20)-hydroxyeicosatetraenoic acids (HETE); Miscellaneous substrates	Metapathway biotransformation; Oxidation by cytochrome P450	4	0	100	6.64	4.31394e-17		296357		53.63		361170	663559	231961	243175					High	Peak Found	High	High	High
FALSE	High	Master Protein	O35083	1-acyl-sn-glycerol-3-phosphate acyltransferase alpha [OS=Mus musculus]	0	8.573	15	2	11	2	285	31.7	9.14	1.06	2	FALSE	other metabolic processes;other biological processes	other membranes;ER/Golgi	other molecular function	Pf01553	55979	Agpat1	mmu:55979; O35083; O35446		ChREBP activates metabolic gene expression; Synthesis of PA	Triacylglyceride synthesis	3	0	0.01	-6.64	4.31394e-17			143792		99.66					206518	100118	621363	82681.7	n/a	High	n/a	High	High
FALSE	High	Master Protein	E9QAM5	Helicase with zinc finger domain 2 [OS=Mus musculus]	0	28.398	5	8	29	8	2947	331.4	8.07	4.27	8	FALSE	other biological processes	cytosol;nucleus;other cell component	nucleic acid binding activity;other molecular function	Pf00773, Pf13086, Pf13087	229003	Helz2	B9A0U1; E9QAM5; mmu:229003	ENSMUSG00000027580	Cytoprotection by HMOX1; Regulation of lipid metabolism by PPARalpha		2	0	100	6.64	4.31394e-17		181845		141.71		1.86437e+06	435822	75874.4	45440.4					High	High	High	High	High
FALSE	High	Master Protein	O70493	Sorting nexin-12 [OS=Mus musculus]	0	8.624	16	2	8	2	165	19.1	7.34	0.61	2	FALSE	transport;other biological processes	other membranes;other cytoplasmic organelle	other molecular function	Pf00787	55988	Snx12	mmu:55988; O70493; Q9D0N3			Nephrotic syndrome	1	0	100	6.64	4.31394e-17		339513		44.43		439496	395171	291695	126257					High	High	High	High	High
FALSE	High	Master Protein	Q9CYZ6	Required for excision 1-B domain-containing protein [OS=Mus musculus]	0	12.817	36	3	16	3	169	18.7	5.81	3.16	3	FALSE				Pf14966	66462	Rex1bd	mmu:66462; Q3TUY7; Q9CRH2; Q9CYZ6	ENSMUSG00000058833			0	0	0.01	-6.64	4.31394e-17			255294		140.82					165715	2.42316e+06	143335	393295	High	High	High	High	High
FALSE	High	Master Protein	P70280	Vesicle-associated membrane protein 7 [OS=Mus musculus]	0	13.628	15	2	31	2	220	25	8.6	5.6	2	FALSE	cell organization and biogenesis;stress response;transport;other biological processes	plasma membrane;other membranes;ER/Golgi;other cytoplasmic organelle;other cell component	other molecular function	Pf00957, Pf13774	20955	Vamp7	mmu:20955; P70280				0	0	100	6.64	4.31394e-17		333725		42.79		336950	423483	330532	119026					High	High	High	High	High
FALSE	High	Master Protein	Q6PDQ2	Chromodomain-helicase-DNA-binding protein 4 [OS=Mus musculus]	0	19.029	7	7	25	7	1915	217.6	5.81	4.3	7	FALSE	cell organization and biogenesis;protein metabolism;DNA metabolism;other metabolic processes;stress response;other biological processes	cytoskeleton;nucleus;other cell component	nucleic acid binding activity;other molecular function	Pf00176, Pf00271, Pf00385, Pf00628, Pf06461, Pf06465, Pf08073, Pf08074	107932	Chd4	mmu:107932; Q6PDQ2	ENSMUSG00000063870	HDACs deacetylate histones; Regulation of TP53 Activity through Acetylation; RNA Polymerase I Transcription Initiation; Regulation of PTEN gene transcription; NGF-stimulated transcription	Mechanisms associated with pluripotency	6	0	100	6.64	4.31394e-17		4.40632e+06		35.02		3.98357e+06	4.87394e+06	5.05339e+06	2.01082e+06					High	High	High	High	High
FALSE	High	Master Protein	P28658	Ataxin-10 [OS=Mus musculus]	0	19.971	14	4	44	4	475	53.7	5.25	10.87	4	FALSE	cell cycle OR cell proliferation;cell organization and biogenesis;developmental processes	plasma membrane;other membranes;cytosol;other cell component	other molecular function	Pf09759	54138	Atxn10	mmu:54138; P28658; Q543S3; Q99LP5; Q9D1I1	ENSMUSG00000016541			0	0	0.01	-6.64	4.31394e-17			1.49496e+07		34.58					1.57953e+07	1.41493e+07	1.13736e+07	2.45624e+07	High	High	High	High	High
FALSE	High	Master Protein	O08784	Treacle protein [OS=Mus musculus]	0	9.586	3	2	7	2	1320	134.9	9.35	1.09	2	FALSE	RNA metabolism OR transcription;other metabolic processes;developmental processes;other biological processes	cytosol;nucleus	other molecular function	Pf03546	21453	Tcof1	mmu:21453; O08784; O08857	ENSMUSG00000024613			0	0	0.01	-6.64	4.31394e-17			116152		63.82					133712	285769	73566.2	100898	High	n/a	High	n/a	Peak Found
FALSE	High	Master Protein	Q8CCS6	Polyadenylate-binding protein 2 [OS=Mus musculus]	0	14.076	13	2	13	2	302	32.3	5.17	3.06	2	FALSE	RNA metabolism OR transcription;other metabolic processes;transport;signal transduction;other biological processes	nucleus;other cell component	nucleic acid binding activity;other molecular function	Pf00076	54196	Pabpn1	mmu:54196; O35935; Q8CCS6	ENSMUSG00000022194	mRNA 3'-end processing; RNA Polymerase II Transcription Termination; Processing of Intronless Pre-mRNAs	mRNA processing	5	0	100	6.64	4.31394e-17		1.05387e+07		35.07		1.50541e+07	1.12331e+07	9.88723e+06	6.08028e+06					High	High	High	High	High
FALSE	High	Master Protein	Q8R0G7	Protein spinster homolog 1 [OS=Mus musculus]	0	17.931	16	4	17	4	528	56.7	7.15	2.5	4	FALSE	cell organization and biogenesis;transport	other membranes;other cytoplasmic organelle	transporter activity	Pf00083	73658	Spns1	mmu:73658; Q3TKM0; Q8R0G7; Q99LN7; Q9EQK0	ENSMUSG00000030741			0	0	100	6.64	4.31394e-17		1.24646e+06		58.3		1.28885e+06	2.09671e+06	1.20547e+06	339166					High	High	High	High	n/a
FALSE	High	Master Protein	P83887	Tubulin gamma-1 chain [OS=Mus musculus]	0	30.847	32	6	38	6	451	51.1	6.02	4.5	6	FALSE	cell cycle OR cell proliferation;cell organization and biogenesis;other biological processes	cytoskeleton;nucleus;other cytoplasmic organelle;other cell component	cytoskeletal activity;other molecular function	Pf00091, Pf03953	103733	Tubg1	mmu:103733; P83887; Q9Z310	ENSMUSG00000035198	Anchoring of the basal body to the plasma membrane; Regulation of PLK1 Activity at G2/M Transition; Loss of Nlp from mitotic centrosomes; Recruitment of mitotic centrosome proteins and complexes; Recruitment of NuMA to mitotic centrosomes; AURKA Activation by TPX2		7	0	100	6.64	4.31394e-17		136135		23.52		158559	124008	149447	90022.3					High	High	High	High	High
FALSE	High	Master Protein	Q9R088	Thymidine kinase 2, mitochondrial [OS=Mus musculus]	0	5.358	5	1	12	1	270	31.2	7.21	1.98	1	FALSE	cell organization and biogenesis;DNA metabolism;other metabolic processes	mitochondrion;other cell component	kinase activity;other molecular function	Pf01712		Tk2	Q9R088		Pyrimidine salvage		1	0	0.01	-6.64	4.31394e-17			341043		74.36					432497	1.05726e+06	268928	263861	High	High	High	n/a	High
FALSE	High	Master Protein	Q6P8M1	Deoxyribonuclease TATDN1 [OS=Mus musculus]	0	22.706	29	5	23	5	295	33.3	6.18	3.3	5	FALSE	DNA metabolism	nucleus	other molecular function	Pf01026	69694	Tatdn1	mmu:69694; Q6P8M1; Q8BY37	ENSMUSG00000050891			0	0	0.01	-6.64	4.31394e-17			1.50501e+06		20					1.44144e+06	1.95731e+06	1.21961e+06	1.57138e+06	High	High	High	High	High
FALSE	High	Master Protein	Q7TPD0	Integrator complex subunit 3 [OS=Mus musculus]	0	18.276	4	3	6	3	1041	117.9	5.8	1.07	3	FALSE	cell cycle OR cell proliferation;DNA metabolism;RNA metabolism OR transcription;other metabolic processes;stress response;signal transduction;other biological processes	nucleus;other cell component		Pf10189	229543	Ints3	A0A4X0; A0A4X3; mmu:229543; Q7TPD0; Q99LK7	ENSMUSG00000027933	RNA polymerase II transcribes snRNA genes		1	0	0.01	-6.64	4.31394e-17			826587		56					785045	109046	874807	870327	n/a	n/a	High	n/a	High
FALSE	High	Master Protein	Q8BXC6	COMM domain-containing protein 2 [OS=Mus musculus]	0	14.726	22	3	29	3	199	22.8	6.62	4.61	3	FALSE		other cell component		Pf07258	52245	Commd2	mmu:52245; Q8BJI3; Q8BXC6	ENSMUSG00000036513	Neddylation		1	0	100	6.64	4.31394e-17		2.41922e+06		26.96		2.20699e+06	1.55836e+06	3.04479e+06	2.65186e+06					High	High	High	High	High
FALSE	High	Master Protein	O35551	Rab GTPase-binding effector protein 1 [OS=Mus musculus]	0	27.908	10	6	40	6	862	99.5	5.01	4.43	6	FALSE	transport;signal transduction;other biological processes	cytosol;other cytoplasmic organelle;other cell component	signal transduction activity or receptor binding;enzyme regulator activity;other molecular function	Pf03528, Pf09311	54189	Rabep1	A1L322; mmu:54189; O35551; Q5QNU3; Q99L08; Q9CRP3; Q9EQF9; Q9JI94	ENSMUSG00000020817			0	0	0.01	-6.64	4.31394e-17			455200		72.08					474276	1.43335e+06	412310	436891	High	High	High	High	High
FALSE	High	Master Protein	P62774	Myotrophin [OS=Mus musculus]	0	21.623	31	2	29	2	118	12.9	5.52	3.46	2	FALSE	cell organization and biogenesis;other metabolic processes;developmental processes;other biological processes	cytosol;cytoskeleton;nucleus;other cell component	nucleic acid binding activity	Pf12796	14489	Mtpn	mmu:14489; P62774; P80144; Q543M6; Q9DCN8	ENSMUSG00000029840			0	0	100	6.64	4.31394e-17		3.47522e+06		60.49		7.8635e+06	3.09556e+06	3.90145e+06	2.00998e+06					High	High	High	High	High
FALSE	High	Master Protein	P34022	Ran-specific GTPase-activating protein [OS=Mus musculus]	0	8.58	11	1	3	1	203	23.6	5.22	0.82	1	FALSE	cell cycle OR cell proliferation;cell organization and biogenesis;transport;other biological processes	cytosol;cytoskeleton;nucleus;other cell component	enzyme regulator activity	Pf00638	19385	Ranbp1	mmu:19385; P34022; P34023; Q3TL81; Q9D894; Q9DCA3	ENSMUSG00000005732			0	0	100	6.64	4.31394e-17		4.84677e+06		35.89		4.4131e+06	5.32306e+06	3.1855e+06	7.53351e+06					High	High	High	Peak Found	n/a
FALSE	High	Master Protein	P70671	Interferon regulatory factor 3 [OS=Mus musculus]	0	25.488	34	7	34	7	419	46.8	5.43	5	7	FALSE	RNA metabolism OR transcription;other metabolic processes;stress response;signal transduction;other biological processes	cytosol;mitochondrion;nucleus;other cell component	nucleic acid binding activity;other molecular function	Pf00605, Pf10401	54131	Irf3	mmu:54131; P70671	ENSMUSG00000003184	LRR FLII-interacting protein 1 (LRRFIP1) activates type I IFN production; TRAF6 mediated IRF7 activation; ISG15 antiviral mechanism; Regulation of innate immune responses to cytosolic DNA; Negative regulators of DDX58/IFIH1 signaling; Activation of IRF3, IRF7 mediated by TBK1, IKBKE; TICAM1-dependent activation of IRF3/IRF7; TRAF3-dependent IRF activation pathway; IRF3 mediated activation of type…	Apoptosis; White fat cell differentiation; Fibrin complement receptor 3 signaling pathway; Toll-like receptor signaling	15	0	0.01	-6.64	4.31394e-17			3.21523e+06		90.89					3.95513e+06	779944	2.61375e+06	9790710	High	High	High	High	High
FALSE	High	Master Protein	Q6R0H7	Guanine nucleotide-binding protein G(s) subunit alpha isoforms XLas [OS=Mus musculus]	0	23.485	8	5	30	4	1133	121.4	4.81	5.1	5	FALSE	cell adhesion;cell organization and biogenesis;DNA metabolism;other metabolic processes;stress response;developmental processes;signal transduction;other biological processes	plasma membrane;other membranes;cytosol;ER/Golgi;nucleus;other cytoplasmic organelle;other cell component	signal transduction activity or receptor binding;enzyme regulator activity;cytoskeletal activity;other molecular function	Pf00503	14683	Gnas	A2A607; A2A608; Q6R0H4; Q6R0H5; Q6R0H7; Q6R2J5; Q9JJX0; Q9Z1N8	ENSMUSG00000027523	G alpha (s) signalling events; Glucagon-like Peptide-1 (GLP1) regulates insulin secretion; Vasopressin regulates renal water homeostasis via Aquaporins; Glucagon-type ligand receptors; GPER1 signaling; Prostacyclin signalling through prostacyclin receptor	Estrogen signaling; G protein signaling pathways; Myometrial relaxation and contraction pathways; Calcium regulation in cardiac cells	10	0	0.01	-6.64	4.31394e-17			6.09677e+06		15.13					5.63903e+06	4.76664e+06	6.59167e+06	6.65639e+06	n/a	High	High	High	High
FALSE	High	Master Protein	P54726	UV excision repair protein RAD23 homolog A [OS=Mus musculus]	0	20.089	21	3	35	3	363	39.7	4.58	3.19	3	FALSE	protein metabolism;DNA metabolism;other metabolic processes;stress response;other biological processes	cytosol;ER/Golgi;nucleus;other cell component	nucleic acid binding activity;other molecular function	Pf00240, Pf00627, Pf09280	19358	Rad23a	B7ZNQ1; mmu:19358; P54726	ENSMUSG00000003813	DNA Damage Recognition in GG-NER; Formation of Incision Complex in GG-NER; Josephin domain DUBs		3	0	0.01	-6.64	4.31394e-17			1.02099e+06		116.54					5.69639e+06	456689	1.59742e+06	652562	High	High	High	High	High
FALSE	High	Master Protein	Q61409	cGMP-inhibited 3',5'-cyclic phosphodiesterase 3B [OS=Mus musculus]	0	12.955	4	2	41	2	1100	122.1	5.71	7.46	2	FALSE	developmental processes;signal transduction;other biological processes	other membranes;cytosol;ER/Golgi;other cell component	other molecular function	Pf00233	18576	Pde3b	mmu:18576; Q61409; Q8CIX5; Q9Z1J9		G alpha (s) signalling events; PDE3B signalling	Purine metabolism	3	0	0.01	-6.64	4.31394e-17			1.06116e+06		56.18					1.12586e+06	520303	1.00018e+06	2113093	High	High	High	High	High
FALSE	High	Master Protein	Q8C7D2	Protein cereblon [OS=Mus musculus]	0	3.575	5	1	10	1	445	50.8	5.33	2.54	1	FALSE	protein metabolism;other metabolic processes;other biological processes	other membranes;nucleus;other cell component	other molecular function	Pf02190, Pf03226	58799	Crbn	mmu:58799; Q3TVC2; Q5RJV6; Q6IS49; Q80XJ1; Q8BP45; Q8C6B7; Q8C7D2; Q9JKR4	ENSMUSG00000005362			0	0	0.01	-6.64	4.31394e-17			2.06829e+06		47.06					1.69534e+06	1.01587e+06	3.34276e+06	2523295	n/a	n/a	n/a	High	High
FALSE	High	Master Protein	Q6ZQ08	CCR4-NOT transcription complex subunit 1 [OS=Mus musculus]	0	37.024	6	7	34	7	2375	266.6	7.11	4	7	FALSE	RNA metabolism OR transcription;other metabolic processes;developmental processes;other biological processes	cytosol;nucleus;other cell component	other molecular function	Pf04054, Pf12842, Pf16415, Pf16417, Pf16418	234594	Cnot1	B2RY28; mmu:234594; Q3UPB7; Q6ZQ08; Q8BSB4; Q8BXB2; Q8C0H2; Q8K3D8	ENSMUSG00000036550	Deadenylation of mRNA; TP53 regulates transcription of additional cell cycle genes whose exact role in the p53 pathway remain uncertain		2	0	100	6.64	4.31394e-17		5.26954e+06		55.71		8.51354e+06	3.41692e+06	8.12665e+06	2.45866e+06					High	High	High	High	High
FALSE	High	Master Protein	Q9DCE5	p21-activated protein kinase-interacting protein 1 [OS=Mus musculus]	0	4.281	4	1	1	1	382	42.1	8.47	0.14	1	FALSE	cell cycle OR cell proliferation;other biological processes	nucleus		Pf00400	68083	Pak1ip1	mmu:68083; Q3UBK7; Q80UT4; Q8C5N6; Q923K2; Q9D3E9; Q9DCE5	ENSMUSG00000038683			0	0	0.01	-6.64	4.31394e-17			39329.5		61.31					34573.8	101680	32292.8	44739.4	n/a	High	n/a	n/a	Peak Found
FALSE	High	Master Protein	Q7M6Y3	Phosphatidylinositol-binding clathrin assembly protein [OS=Mus musculus]	0	50.39	19	7	59	7	660	71.5	7.91	11.09	7	FALSE	cell cycle OR cell proliferation;cell organization and biogenesis;transport;developmental processes;other biological processes	plasma membrane;other membranes;ER/Golgi;nucleus;other cytoplasmic organelle;other cell component	signal transduction activity or receptor binding;cytoskeletal activity;other molecular function	Pf07651	233489	Picalm	mmu:233489; Q3TS04; Q7M6Y3; Q811P1; Q8BUF6; Q8CIH8; Q8R0A9; Q8R3E1; Q8VDN5; Q921L0	ENSMUSG00000039361	Golgi Associated Vesicle Biogenesis; Cargo recognition for clathrin-mediated endocytosis; RND3 GTPase cycle		4	0	0.01	-6.64	4.31394e-17			5.47252e+06		58.3					5.80625e+06	5.15798e+06	4.69911e+06	13745087	High	High	High	High	High
FALSE	High	Master Protein	Q7TQI3	Ubiquitin thioesterase OTUB1 [OS=Mus musculus]	0	17.943	24	4	19	4	271	31.3	4.94	5.55	4	FALSE	protein metabolism;DNA metabolism;other metabolic processes;stress response;other biological processes	nucleus;other cell component	other molecular function	Pf10275	107260	Otub1	mmu:107260; Q3ULV9; Q3V408; Q7TQI3; Q8C326; Q8R5F2	ENSMUSG00000024767	Ovarian tumor domain proteases; Ub-specific processing proteases		2	0	100	6.64	4.31394e-17		942268		66.55		1.11625e+06	2.23557e+06	795403	468838					High	High	High	High	High
FALSE	High	Master Protein	P62869	Elongin-B [OS=Mus musculus]	0	4.275	8	1	9	1	118	13.2	5.01	1.6	1	FALSE	protein metabolism;RNA metabolism OR transcription;other metabolic processes;other biological processes	cytosol;nucleus;other cell component	other molecular function	Pf00240	67673	Elob	mmu:67673; P62869; Q63529; Q80W20	ENSMUSG00000055839	Formation of RNA Pol II elongation complex ; RNA Polymerase II Pre-transcription Events; TP53 Regulates Transcription of DNA Repair Genes; Neddylation; Antigen processing: Ubiquitination & Proteasome degradation; Oxygen-dependent proline hydroxylation of Hypoxia-inducible Factor Alpha; Inactivation of CSF3 (G-CSF) signaling		8	0	100	6.64	4.31394e-17		409717		21.81		444194	463875	377916	275108					High	High	High	High	High
FALSE	High	Master Protein	Q9CT10	Ran-binding protein 3 [OS=Mus musculus]	0	5.346	2	1	4	1	491	52.5	5.12	0.3	1	FALSE	transport	nucleus;other cell component	other molecular function	Pf00638	71810	Ranbp3	A6H6I9; mmu:71810; Q3TIS4; Q3U2G4; Q3UYG7; Q9CT10	ENSMUSG00000002372			0	0	0.01	-6.64	4.31394e-17			120790		56.03					151384	248247	96378.1	68975.4	n/a	High	n/a	n/a	Peak Found
FALSE	High	Master Protein	P11609	Antigen-presenting glycoprotein CD1d1 [OS=Mus musculus]	0	13.19	10	2	25	2	336	38.5	7.14	5.77	2	FALSE	stress response;other biological processes	non-structural extracellular;plasma membrane;other membranes;ER/Golgi;other cytoplasmic organelle;other cell component	signal transduction activity or receptor binding;other molecular function	Pf07654, Pf16497	12479	Cd1d1	mmu:12479; P11609; Q91XK9		Immunoregulatory interactions between a Lymphoid and a non-Lymphoid cell		1	0	100	6.64	4.31394e-17		7.18869e+06		79.24		1.27435e+07	2.41492e+06	1.80664e+07	4.05519e+06					High	High	High	High	High
FALSE	High	Master Protein	O70439	Syntaxin-7 [OS=Mus musculus]	0	25.962	21	4	26	4	261	29.8	5.78	4.27	4	FALSE	cell organization and biogenesis;transport;other biological processes	plasma membrane;other membranes;ER/Golgi;other cytoplasmic organelle;other cell component	other molecular function	Pf05739, Pf14523		Stx7	O70439				0	0	100	6.64	4.31394e-17		973530		58.86		1.77801e+06	1.59022e+06	510298	595992					High	High	High	High	High
FALSE	High	Master Protein	B1AY13	Ubiquitin carboxyl-terminal hydrolase 24 [OS=Mus musculus]	0	43.845	8	11	33	11	2617	293.8	6.19	3.69	11	FALSE	protein metabolism;other metabolic processes	cytosol;nucleus	other molecular function	Pf00443	329908	Usp24	B1AY13; mmu:329908; Q8BLI7	ENSMUSG00000028514	Ub-specific processing proteases		1	0	100	6.64	4.31394e-17		4.10471e+07		117.22		2.93895e+08	1.20334e+07	1.40015e+08	1.15638e+07					High	High	High	High	High
FALSE	High	Master Protein	O55239	Nicotinamide N-methyltransferase [OS=Mus musculus]	0	24.618	19	4	28	4	264	29.6	5.39	3.97	4	FALSE	other metabolic processes;other biological processes	cytosol	other molecular function	Pf01234	18113	Nnmt	mmu:18113; O55239	ENSMUSG00000032271	Methylation; Nicotinamide salvaging	Methylation; Metapathway biotransformation	4	0	100	6.64	4.31394e-17		1.37839e+07		48.94		1.34162e+07	5.26615e+06	1.41617e+07	2.15395e+07					High	High	High	High	High
FALSE	High	Master Protein	Q62523	Zyxin [OS=Mus musculus]	0	16.506	7	2	36	2	564	60.5	6.4	6.25	2	FALSE	cell adhesion;cell organization and biogenesis;stress response;signal transduction	plasma membrane;other membranes;cytosol;cytoskeleton;nucleus;other cell component	other molecular function	Pf00412	22793	Zyx	mmu:22793; P70461; Q3UGQ3; Q62523	ENSMUSG00000029860		Integrin-mediated cell adhesion; Focal adhesion	2	0	100	6.64	4.31394e-17		5.05842e+06		73.69		7.4283e+06	3.44462e+06	1.28726e+07	2.25506e+06					High	High	High	High	High
FALSE	High	Master Protein	P97434	Myosin phosphatase Rho-interacting protein [OS=Mus musculus]	0	12.852	5	4	13	4	1024	116.3	6.21	2.49	4	FALSE	other biological processes	cytosol;cytoskeleton	cytoskeletal activity	Pf00169	26936	Mprip	mmu:26936; P97434; Q3TBR5; Q3TC85; Q3TRS0; Q3U1Y8; Q3U3E4; Q5SWZ3; Q5SWZ4; Q5SWZ7; Q6P559; Q80YC8	ENSMUSG00000005417			0	0	0.01	-6.64	4.31394e-17			1.95825e+06		39.12					2.38494e+06	2.32699e+06	1.64795e+06	873428	High	High	High	High	High
FALSE	High	Master Protein	P26040	Ezrin [OS=Mus musculus]	0	25.91	12	4	142	2	586	69.4	6.1	20.1	4	FALSE	cell adhesion;cell cycle OR cell proliferation;cell organization and biogenesis;transport;signal transduction;other biological processes	plasma membrane;other membranes;cytosol;cytoskeleton;nucleus;other cytoplasmic organelle;other cell component	cytoskeletal activity;other molecular function	Pf00373, Pf00769, Pf09379, Pf09380, Pf20492	22350	Ezr	mmu:22350; P26040; Q80ZT8; Q9DCI1	ENSMUSG00000052397	Recycling pathway of L1; Netrin-1 signaling	Regulation of actin cytoskeleton	3	0	100	6.64	4.31394e-17		530784		64.04		1.15455e+06	396458	710621	246090					High	High	High	High	High
FALSE	High	Master Protein	O09106	Histone deacetylase 1 [OS=Mus musculus]	0	12.93	7	2	13	2	482	55	5.48	3.51	2	FALSE	cell organization and biogenesis;protein metabolism;other metabolic processes;developmental processes;other biological processes	cytosol;nucleus;other cell component	nucleic acid binding activity;other molecular function	Pf00850	433759	Hdac1	mmu:433759; O09106; P97476	ENSMUSG00000028800	SUMOylation of chromatin organization proteins; Downregulation of SMAD2/3:SMAD4 transcriptional activity; Factors involved in megakaryocyte development and platelet production; HDACs deacetylate histones; Regulation of TP53 Activity through Acetylation; RNA Polymerase I Transcription Initiation; Regulation of PTEN gene transcription; Formation of the beta-catenin:TCF transactivating complex; RUNX…	Estrogen signaling; Mechanisms associated with pluripotency; Neural crest differentiation; Delta-Notch signaling pathway; Notch signaling pathway; Histone modifications; IL-6 signaling pathway; EGFR1 signaling pathway	22	0	100	6.64	4.31394e-17		5.05874e+06		55.16		6.6907e+06	3.82484e+06	9.06963e+06	2.2861e+06					High	High	High	High	n/a
FALSE	High	Master Protein	Q8K1R7	Serine/threonine-protein kinase Nek9 [OS=Mus musculus]	0	12.567	7	4	11	4	984	107.1	5.63	0.53	4	FALSE	cell cycle OR cell proliferation;protein metabolism;other metabolic processes;other biological processes	cytoskeleton;nucleus;other cell component	enzyme regulator activity;kinase activity;other molecular function	Pf00069, Pf00415, Pf13540	217718	Nek9	mmu:217718; Q148U2; Q8K1R7; Q8R3P1	ENSMUSG00000034290	Activation of NIMA Kinases NEK9, NEK6, NEK7		1	0	0.01	-6.64	4.31394e-17			191308		66.92					147050	498686	248886	126586	High	High	n/a	High	High
FALSE	High	Master Protein	Q9JMD0	BUB3-interacting and GLEBS motif-containing protein ZNF207 [OS=Mus musculus]	0	3.336	3	1	9	1	495	52.8	9.1	1.45	1	FALSE	cell cycle OR cell proliferation;cell organization and biogenesis;signal transduction;other biological processes	cytoskeleton;nucleus;other cell component	cytoskeletal activity;other molecular function		22680	Znf207	E9PW12; mmu:22680; Q99LA2; Q9JMD0; Q9Z326	ENSMUSG00000017421			0	0	0.01	-6.64	4.31394e-17			203887		98.71					170580	767010	74478.8	243698	High	High	High	High	High
FALSE	High	Master Protein	Q9Z0R6	Intersectin-2 [OS=Mus musculus]	0	9.217	2	2	36	2	1659	188.8	8.13	7.1	2	FALSE	transport;other biological processes	plasma membrane;other membranes;cytoskeleton;other cell component	enzyme regulator activity;other molecular function	Pf00018, Pf00168, Pf00621, Pf07653, Pf14604, Pf16652		Itsn2	Q8C9C3; Q9Z0R5; Q9Z0R6		Cargo recognition for clathrin-mediated endocytosis; RHOU GTPase cycle		3	0	0.01	-6.64	4.31394e-17			950871		30.2					1.07116e+06	540929	1.14618e+06	844087	High	High	High	High	High
FALSE	High	Master Protein	Q9R0E2	Procollagen-lysine,2-oxoglutarate 5-dioxygenase 1 [OS=Mus musculus]	0	4.626	4	2	10	2	728	83.5	6.54	1.03	2	FALSE	protein metabolism;other metabolic processes;stress response;other biological processes	other membranes;ER/Golgi;other cell component	other molecular function	Pf03171	18822	Plod1	mmu:18822; Q9R0E2	ENSMUSG00000019055	Collagen biosynthesis and modifying enzymes		1	0	100	6.64	4.31394e-17		160776		32.06		203582	225932	118281	126971					High	High	Peak Found	Peak Found	High
FALSE	High	Master Protein	Q8R1T1	Charged multivesicular body protein 7 [OS=Mus musculus]	0	22.259	11	3	37	3	451	50.6	5.22	6.18	3	FALSE	cell cycle OR cell proliferation;cell organization and biogenesis;protein metabolism;other metabolic processes;stress response;transport;other biological processes	plasma membrane;other membranes;cytosol;cytoskeleton;nucleus;other cytoplasmic organelle;other cell component		Pf03357	105513	Chmp7	mmu:105513; Q8CFW4; Q8R1T1	ENSMUSG00000034190	Macroautophagy; Sealing of the nuclear envelope (NE) by ESCRT-III; Pyroptosis; Endosomal Sorting Complex Required For Transport (ESCRT)		4	0	100	6.64	4.31394e-17		706546		89.52		598101	2.14469e+06	193431	834655					High	High	High	High	High
FALSE	High	Master Protein	Q8C5W3	Tubulin-specific chaperone cofactor E-like protein [OS=Mus musculus]	0	23.358	26	5	45	5	424	48	5.53	8.94	5	FALSE	cell organization and biogenesis;protein metabolism;other metabolic processes	cytoskeleton;other cell component	cytoskeletal activity	Pf14560, Pf14580	272589	Tbcel	B9EID8; mmu:272589; Q8C5W3; Q8C7A5	ENSMUSG00000037287			0	0	100	6.64	4.31394e-17		8.02821e+06		65.2		1.05649e+07	6.10058e+06	1.61366e+07	2.75322e+06					High	High	High	High	High
FALSE	High	Master Protein	Q1HFZ0	RNA cytosine C(5)-methyltransferase NSUN2 [OS=Mus musculus]	0	35.858	18	7	60	7	757	85.4	6.58	12.68	7	FALSE	cell cycle OR cell proliferation;RNA metabolism OR transcription;other metabolic processes;developmental processes;signal transduction;other biological processes	non-structural extracellular;cytoskeleton;mitochondrion;nucleus;other cell component	nucleic acid binding activity;other molecular function	Pf01189	28114	Nsun2	A0PJD6; mmu:28114; Q1HFZ0; Q3U972; Q8BPG9; Q8CDF9; Q91YX9	ENSMUSG00000021595			0	0	100	6.64	4.31394e-17		1.28494e+07		41.06		1.74813e+07	9.41993e+06	2.11591e+07	9.44478e+06					High	High	High	High	High
FALSE	High	Master Protein	P61965	WD repeat-containing protein 5 [OS=Mus musculus]	0	8.882	13	2	5	2	334	36.6	8.27	0.56	2	FALSE	cell cycle OR cell proliferation;cell organization and biogenesis;protein metabolism;other metabolic processes;developmental processes;other biological processes	cytoskeleton;nucleus;other cell component	other molecular function	Pf00400	140858	Wdr5	mmu:140858; P61965; Q91VA5; Q922C9; Q9NWX7; Q9UGP9	ENSMUSG00000026917	Neddylation; PKMTs methylate histone lysines; RMTs methylate histone arginines; HATs acetylate histones; Formation of WDR5-containing histone-modifying complexes; RUNX1 regulates genes involved in megakaryocyte differentiation and platelet function		6	0	100	6.64	4.31394e-17		912042		85.26		1.16938e+06	3.3063e+06	670777	711336					Peak Found	Peak Found	High	Peak Found	n/a
FALSE	High	Master Protein	P97770	tRNA (guanine(6)-N2)-methyltransferase THUMP3 [OS=Mus musculus]	0	21.576	12	3	22	3	505	56.4	7.43	3.2	3	FALSE	RNA metabolism OR transcription;other metabolic processes	cytosol;nucleus;other cell component	nucleic acid binding activity;other molecular function	Pf01170, Pf02926	14911	Thumpd3	mmu:14911; P97770; Q99M45; Q9D3P0	ENSMUSG00000030264			0	0	0.01	-6.64	4.31394e-17			1.35293e+06		161.34					1.5621e+06	2.11929e+07	1.17177e+06	866987	High	n/a	High	High	High
FALSE	High	Master Protein	P22361	Hepatocyte nuclear factor 1-alpha [OS=Mus musculus]	0	8.659	7	2	7	2	628	67.2	6.16	0.6	2	FALSE	cell-cell signaling;cell organization and biogenesis;RNA metabolism OR transcription;other metabolic processes;stress response;transport;developmental processes;signal transduction;other biological processes	nucleus;other cell component	nucleic acid binding activity;other molecular function	Pf04812, Pf04813, Pf04814	21405	Hnf1a	E9QP86; mmu:21405; P22361	ENSMUSG00000029556		ESC pluripotency pathways; IL-6 signaling pathway; Adipogenesis genes; Wnt signaling pathway and pluripotency	4	0	100	6.64	4.31394e-17		1.25253e+06		34.3		1.13396e+06	682329	1.66607e+06	1.38349e+06					Peak Found	Peak Found	High	High	n/a
FALSE	High	Master Protein	Q9DCT1	1,5-anhydro-D-fructose reductase [OS=Mus musculus]	0	12.836	17	4	21	3	301	34.4	7.33	3.27	4	FALSE		cytosol	other molecular function	Pf00248	56043	Akr1e2	mmu:56043; O09125; Q9DCT1	ENSMUSG00000045410			0	0	100	6.64	4.31394e-17		513492		53.19		658568	708593	400375	155004					High	High	High	High	High
FALSE	High	Master Protein	P51125	Calpastatin [OS=Mus musculus]	0	23.853	9	3	48	3	788	84.9	5.52	10.5	3	FALSE	protein metabolism;other metabolic processes;other biological processes	other membranes;cytosol;ER/Golgi;other cell component	enzyme regulator activity;other molecular function	Pf00748	12380	Cast	mmu:12380; P51125; Q9EQV4; Q9EQV5; Q9QXQ3; Q9QXQ4; Q9R0N1	ENSMUSG00000021585	Degradation of the extracellular matrix		1	0	0.01	-6.64	4.31394e-17			8.55108e+06		27.21					9.68576e+06	4.79259e+06	8.82916e+06	8.28175e+06	High	High	High	High	High
FALSE	High	Master Protein	O35864	COP9 signalosome complex subunit 5 [OS=Mus musculus]	0	11.575	16	3	21	3	334	37.5	6.54	1.75	3	FALSE	protein metabolism;other metabolic processes;transport;other biological processes	cytosol;ER/Golgi;nucleus;other cell component	other molecular function	Pf01398, Pf18323	26754	Cops5	mmu:26754; O35864; Q3UA70; Q8C1S1	ENSMUSG00000025917	Neddylation; DNA Damage Recognition in GG-NER; Formation of TC-NER Pre-Incision Complex; Cargo recognition for clathrin-mediated endocytosis		4	0	100	6.64	4.31394e-17		546906		37.7		554712	761889	539210	272597					High	High	High	High	High
FALSE	High	Master Protein	Q80X73	Protein pelota homolog [OS=Mus musculus]	0	13.611	12	2	9	2	385	43.3	5.99	1.11	2	FALSE	cell cycle OR cell proliferation;cell organization and biogenesis;protein metabolism;RNA metabolism OR transcription;other metabolic processes;developmental processes;other biological processes	cytosol;translational apparatus;other cell component	enzyme regulator activity;translation activity;other molecular function	Pf03463, Pf03464, Pf03465	105083	Pelo	mmu:105083; Q3TCN0; Q6PG91; Q80X73; Q91UZ2	ENSMUSG00000042275		Focal adhesion: PI3K-Akt-mTOR signaling pathway; Focal adhesion	2	0	100	6.64	4.31394e-17		2.4405e+06		47.95		1.42058e+06	1.73354e+06	3.43576e+06	4.02354e+06					High	High	High	High	n/a
FALSE	High	Master Protein	Q80VD1	Protein FAM98B [OS=Mus musculus]	0	16.751	10	3	25	3	429	45.3	8.5	4.44	3	FALSE	protein metabolism;other metabolic processes;other biological processes	nucleus;other cell component	other molecular function	Pf10239	68215	Fam98b	A2ATZ4; mmu:68215; Q80VD1; Q9CS28; Q9CS37	ENSMUSG00000027349			0	0	0.01	-6.64	4.31394e-17			6.5594e+06		31.29					6.9314e+06	5.45043e+06	6.20737e+06	1.06005e+07	High	High	High	High	High
FALSE	High	Master Protein	Q8CHP8	Glycerol-3-phosphate phosphatase [OS=Mus musculus]	0	16.96	26	4	15	4	321	34.5	5.35	3.84	4	FALSE	other metabolic processes;other biological processes	other cell component	other molecular function	Pf13242, Pf13344	67078	Pgp	mmu:67078; Q8CHP8	ENSMUSG00000043445			0	0	0.01	-6.64	4.31394e-17			4.12547e+06		34.93					2.37763e+06	5.85504e+06	4.44063e+06	3.83269e+06	High	n/a	High	High	High
FALSE	High	Master Protein	Q00612	Glucose-6-phosphate 1-dehydrogenase X [OS=Mus musculus]	0	10.298	8	3	17	3	515	59.2	6.49	4.31	3	FALSE	other metabolic processes;stress response;other biological processes	plasma membrane;other membranes;cytosol;cytoskeleton;other cell component	other molecular function	Pf00479, Pf02781	14381	G6pdx	mmu:14381; Q00612	ENSMUSG00000031400	TP53 Regulates Metabolic Genes; Pentose phosphate pathway	Glutathione metabolism; Oxidative stress and redox pathway; Pentose phosphate pathway; Glutathione and one-carbon metabolism	6	0	100	6.64	4.31394e-17		2.59064e+06		25.4		1.45599e+06	2.71496e+06	2.52244e+06	2.66068e+06					High	High	High	High	High
FALSE	High	Master Protein	Q923Z3	Protein MTO1 homolog, mitochondrial [OS=Mus musculus]	0	8.26	5	2	6	2	669	74.3	8.92	1.16	2	FALSE	RNA metabolism OR transcription;other metabolic processes	cytosol;mitochondrion	other molecular function	Pf01134, Pf13932, Pf21680	68291	Mto1	mmu:68291; Q923Z3; Q9D2Q5				0	0	100	6.64	4.31394e-17		1.229e+06		24.67		1.22952e+06	912577	1.66903e+06	1.22848e+06					High	Peak Found	Peak Found	High	n/a
FALSE	High	Master Protein	Q148V7	RAB11-binding protein RELCH [OS=Mus musculus]	0	9.397	4	4	15	4	1216	134.5	5.34	1.59	4	FALSE	transport	ER/Golgi;other cytoplasmic organelle			227446	Relch	mmu:227446; Q148V6; Q148V7; Q6PAN5; Q6ZPQ2; Q8C9Z0; Q8CCT3; Q8CD48				0	0	100	6.64	4.31394e-17		1.11235e+06		27.59		1.40152e+06	716688	991700	1.24768e+06					High	High	High	High	High
FALSE	High	Master Protein	Q711T7	Glutamine-dependent NAD(+) synthetase [OS=Mus musculus]	0	20.345	17	6	27	6	725	81.6	6.49	3.81	6	FALSE	other metabolic processes	other cell component	other molecular function	Pf00795, Pf02540	78914	Nadsyn1	mmu:78914; Q711P6; Q711T7; Q8CFY6; Q9D280	ENSMUSG00000031090	Nicotinate metabolism		1	0	0.01	-6.64	4.31394e-17			139142		66.44					125584	359598	89802.9	154163	High	High	High	High	High
FALSE	High	Master Protein	Q8K274	Ketosamine-3-kinase [OS=Mus musculus]	0	16.015	13	3	19	3	309	34.4	7.87	4.35	3	FALSE	other metabolic processes		kinase activity;other molecular function	Pf03881	238024	Fn3krp	B1ATT5; mmu:238024; Q8K274	ENSMUSG00000039253	Gamma carboxylation, hypusinylation, hydroxylation, and arylsulfatase activation		1	0	0.01	-6.64	4.31394e-17			1.23535e+06		23.73					1.34937e+06	980402	1.68329e+06	1.13097e+06	High	High	High	High	Peak Found
FALSE	High	Master Protein	Q9D7N3	Small ribosomal subunit protein uS9m [OS=Mus musculus]	0	6.911	6	2	8	2	390	44.9	8.81	0.66	2	FALSE	protein metabolism;other metabolic processes	other membranes;mitochondrion;translational apparatus;nucleus	nucleic acid binding activity;other molecular function	Pf00380	69527	Mrps9	mmu:69527; Q14AZ3; Q6IS29; Q80W17; Q9D7N3	ENSMUSG00000060679	Mitochondrial translation elongation; Mitochondrial translation termination		2	0	0.01	-6.64	4.31394e-17			67776.6		49.51					70305.8	105647	25101	65338.5	High	n/a	High	High	High
FALSE	High	Master Protein	P57716	Nicastrin [OS=Mus musculus]	0	22.714	12	4	29	4	708	78.4	6.09	3.9	4	FALSE	cell cycle OR cell proliferation;protein metabolism;other metabolic processes;developmental processes;signal transduction;other biological processes	plasma membrane;other membranes;ER/Golgi;other cytoplasmic organelle;other cell component	signal transduction activity or receptor binding;other molecular function	Pf05450, Pf18266	59287	Ncstn	E9QLZ6; mmu:59287; P57716; Q8VE20	ENSMUSG00000003458	Neutrophil degranulation; EPH-ephrin mediated repulsion of cells; NRIF signals cell death from the nucleus; Nuclear signaling by ERBB4; Regulated proteolysis of p75NTR; Noncanonical activation of NOTCH3	Alzheimer's disease; Delta-Notch signaling pathway; Notch signaling pathway	10	0	100	6.64	4.31394e-17		4.83938e+06		37.09		4.05142e+06	4.58175e+06	8.64138e+06	5.11149e+06					High	High	High	High	High
FALSE	High	Master Protein	Q9CX97	WD repeat-containing protein 55 [OS=Mus musculus]	0.001	2.785	6	1	8	1	388	42.6	4.89	0.76	1	FALSE	RNA metabolism OR transcription;other metabolic processes	nucleus;other cell component		Pf00400, Pf12894	67936	Wdr55	A2RS10; mmu:67936; Q9CX97	ENSMUSG00000042660		mRNA processing	1	0	100	6.64	4.31394e-17		2.6708e+06		53.08		2.86542e+06	2.48941e+06	5.52066e+06	1.67298e+06					Peak Found	Peak Found	Peak Found	High	n/a
FALSE	High	Master Protein	Q8C0Z1	Protein FAM234A [OS=Mus musculus]	0	16.275	15	4	26	4	555	60.5	5.68	2.39	4	FALSE		other membranes;other cell component			106581	Fam234a	mmu:106581; Q3TZ74; Q8C0Z1	ENSMUSG00000024187			0	0	100	6.64	4.31394e-17		997540		56.29		989875	1.00527e+06	2.14132e+06	596654					High	High	High	High	High
FALSE	High	Master Protein	Q9CQ02	COMM domain-containing protein 4 [OS=Mus musculus]	0	10.738	16	2	12	2	199	21.8	6.67	3.03	2	FALSE		plasma membrane;other membranes;cytosol;nucleus;other cell component		Pf07258, Pf21672	66199	Commd4	mmu:66199; Q9CQ02	ENSMUSG00000032299	Neddylation		1	0	100	6.64	4.31394e-17		1.02559e+06		42.58		1.09308e+06	1.08431e+06	970045	319610					High	High	High	High	High
FALSE	High	Master Protein	O88343	Electrogenic sodium bicarbonate cotransporter 1 [OS=Mus musculus]	0	3.583	3	1	10	1	1079	121.4	6.84	0.9	1	FALSE	transport;other biological processes	plasma membrane;other membranes;other cell component	transporter activity;other molecular function	Pf00955, Pf07565	54403	Slc4a4	mmu:54403; O88343; Q3USE4; Q8BUG0; Q8QZR9; Q9R1C4	ENSMUSG00000060961	Bicarbonate transporters		1	0	100	6.64	4.31394e-17		5.21542e+06		84.01		7.02716e+06	3.87078e+06	1.11515e+07	169231					High	High	High	High	High
FALSE	High	Master Protein	B2RQC6	CAD protein [OS=Mus musculus]	0	43.103	8	11	180	8	2225	243.1	6.43	48.05	11	FALSE	protein metabolism;other metabolic processes;stress response;transport;developmental processes;other biological processes	cytosol;nucleus;other cell component	kinase activity;other molecular function	Pf00117, Pf00185, Pf00988, Pf01979, Pf02142, Pf02729, Pf02786, Pf02787	69719	Cad	B2RQC6; B7ZN27; mmu:69719	ENSMUSG00000013629	Pyrimidine biosynthesis	Mechanisms associated with pluripotency	2	0	100	6.64	4.31394e-17		2.26597e+06		92.73		1.32068e+06	8.89884e+06	3.83062e+06	1.34042e+06					High	High	High	High	High
FALSE	High	Master Protein	A0JNU3	60 kDa lysophospholipase [OS=Mus musculus]	0	34.476	16	5	63	5	564	60.6	5.88	15.56	5	FALSE	other metabolic processes		other molecular function	Pf00710, Pf12796, Pf17763	104816	Aspg	A0JNU3; mmu:104816	ENSMUSG00000037686	Aspartate and asparagine metabolism		1	0	0.01	-6.64	4.31394e-17			1.38949e+07		36.85					8.4316e+06	1.38704e+07	1.39193e+07	21346170	High	High	High	High	High
FALSE	High	Master Protein	Q99P30	Peroxisomal coenzyme A diphosphatase NUDT7 [OS=Mus musculus]	0	33.803	22	4	63	4	236	26.8	6.34	20.8	4	FALSE	other metabolic processes;other biological processes	other cytoplasmic organelle	nucleic acid binding activity;other molecular function	Pf00293	67528	Nudt7	mmu:67528; Q6IS65; Q8BU08; Q8K260; Q99P30; Q9D0Q3; Q9DBI9	ENSMUSG00000031767	Peroxisomal protein import		1	0	100	6.64	4.31394e-17		1.30334e+08		74.26		1.18865e+08	1.4291e+08	2.37674e+08	8.31009e+06					High	High	High	High	High
FALSE	High	Master Protein	Q8VBZ3	Putative lipid scramblase CLPTM1 [OS=Mus musculus]	0	15.491	7	3	12	3	664	75.2	6.3	1.83	3	FALSE	other biological processes	plasma membrane;other membranes;other cell component	signal transduction activity or receptor binding	Pf05602	56457	Clptm1	mmu:56457; O08708; Q3U758; Q3U823; Q3UG77; Q8VBZ3; Q8VEJ6	ENSMUSG00000002981			0	0	100	6.64	4.31394e-17		401188		41.5		414225	573846	388560	180488					High	High	High	High	High
FALSE	High	Master Protein	Q99L43	Phosphatidate cytidylyltransferase 2 [OS=Mus musculus]	0	16.172	9	2	39	2	444	51.3	7.05	8.4	2	FALSE	cell organization and biogenesis;other metabolic processes;signal transduction	other membranes;ER/Golgi	other molecular function	Pf01148	110911	Cds2	mmu:110911; Q3TMD1; Q6NSU1; Q99L43	ENSMUSG00000058793	Synthesis of PG		1	0	100	6.64	4.31394e-17		1.52022e+07		34.39		1.19378e+07	1.03251e+07	1.93593e+07	2.13001e+07					High	High	High	High	High
FALSE	High	Master Protein	Q99MZ3	Carbohydrate-responsive element-binding protein [OS=Mus musculus]	0	42.602	26	10	60	10	864	94.8	7.85	8.1	10	FALSE	other metabolic processes;signal transduction;other biological processes	cytosol;nucleus;other cell component	nucleic acid binding activity;other molecular function	Pf00010	58805	Mlxipl	mmu:58805; Q99MY9; Q99MZ0; Q99MZ1; Q99MZ2; Q99MZ3; Q9JLM5	ENSMUSG00000005373			0	0	0.01	-6.64	4.31394e-17			1.17285e+07		15.35					1.21219e+07	1.13479e+07	9.74456e+06	1.41173e+07	High	High	High	High	High
FALSE	High	Master Protein	Q09200	Beta-1,4 N-acetylgalactosaminyltransferase 1 [OS=Mus musculus]	0	10.662	9	2	22	2	533	59.2	8.59	1.84	2	FALSE	cell organization and biogenesis;other metabolic processes;developmental processes;other biological processes	other membranes;ER/Golgi	other molecular function	Pf00535	14421	B4galnt1	mmu:14421; Q09200	ENSMUSG00000006731	Glycosphingolipid biosynthesis		1	0	0.01	-6.64	4.31394e-17			2.57005e+06		38.19					3.15284e+06	1.52174e+06	2.09499e+06	3.74043e+06	n/a	High	High	High	High
FALSE	High	Master Protein	Q64378	Peptidyl-prolyl cis-trans isomerase FKBP5 [OS=Mus musculus]	0	5.126	4	1	11	1	456	50.9	7.8	1.1	1	FALSE	protein metabolism;other metabolic processes;other biological processes	cytosol;nucleus;other cell component	other molecular function	Pf00254, Pf00515	14229	Fkbp5	mmu:14229; Q64378	ENSMUSG00000024222	HSP90 chaperone cycle for steroid hormone receptors (SHR) in the presence of ligand; ESR-mediated signaling		2	0	0.01	-6.64	4.31394e-17			2.61708e+06		22.5					2.94213e+06	1.81562e+06	2.32794e+06	3.03085e+06	High	High	High	n/a	High
FALSE	High	Master Protein	Q8BTY1	Kynurenine--oxoglutarate transaminase 1 [OS=Mus musculus]	0	18.926	16	3	23	3	424	47.5	6.95	2.47	3	FALSE	other metabolic processes;other biological processes	cytosol;mitochondrion;other cell component	other molecular function	Pf00155	70266	Kyat1	mmu:70266; Q8BTY1; Q8BY27	ENSMUSG00000039648	Glutamate and glutamine metabolism; Phenylalanine metabolism; Tryptophan catabolism		3	0	100	6.64	4.31394e-17		1.19667e+06		34.18		1.8643e+06	952154	1.50399e+06	943527					High	High	High	High	High
FALSE	High	Master Protein	Q61464	Zinc finger protein 638 [OS=Mus musculus]	0	16.233	5	5	14	5	1960	218	6.89	1.67	5	FALSE	RNA metabolism OR transcription;other metabolic processes;other biological processes	nucleus;other cell component	nucleic acid binding activity;other molecular function	Pf12171	18139	Znf638	mmu:18139; Q61464; Q6DFV9; Q8C941	ENSMUSG00000030016		mRNA processing	1	0	100	6.64	4.31394e-17		245120		44.65		250668	433782	148028	239693					High	Peak Found	High	High	High
FALSE	High	Master Protein	Q05915	GTP cyclohydrolase 1 [OS=Mus musculus]	0	14.82	23	3	30	3	241	27	8.27	4.6	3	FALSE	cell organization and biogenesis;other metabolic processes;stress response;other biological processes	other membranes;cytosol;nucleus;other cell component	other molecular function	Pf01227	14528	Gch1	mmu:14528; Q05915	ENSMUSG00000037580	Tetrahydrobiopterin (BH4) synthesis, recycling, salvage and regulation		1	0	100	6.64	4.31394e-17		6.53965e+06		74.47		8.50632e+06	5.02768e+06	1.27309e+07	860654					High	High	High	High	High
FALSE	High	Master Protein	Q9ESD7	Dysferlin [OS=Mus musculus]	0	24.072	7	6	15	6	2090	237.8	5.6	2.08	6	FALSE	cell organization and biogenesis;protein metabolism;other metabolic processes;stress response;transport;developmental processes;other biological processes	plasma membrane;other membranes;cytoskeleton;ER/Golgi;nucleus;other cytoplasmic organelle;other cell component	cytoskeletal activity;other molecular function	Pf00168, Pf08150, Pf08151, Pf08165, Pf16165	26903	Dysf	mmu:26903; Q6KAR3; Q80VT0; Q9ESD7; Q9QXC0	ENSMUSG00000033788			0	0	0.01	-6.64	4.31394e-17			1.3461e+06		37.74					826185	1.31145e+06	1.38167e+06	2.11441e+06	High	High	High	High	Peak Found
FALSE	High	Master Protein	Q6P3D0	U8 snoRNA-decapping enzyme [OS=Mus musculus]	0	10.15	16	2	21	2	195	21.8	7.12	7.29	2	FALSE	cell organization and biogenesis;RNA metabolism OR transcription;other metabolic processes;other biological processes	nucleus;other cell component	nucleic acid binding activity;other molecular function	Pf00293	75686	Nudt16	mmu:75686; Q6P3D0; Q9D716	ENSMUSG00000032565	Phosphate bond hydrolysis by NUDT proteins	Purine metabolism	2	0	0.01	-6.64	4.31394e-17			5.62225e+06		46.39					5.7724e+06	4.83711e+06	5.47601e+06	1.17778e+07	High	n/a	High	High	High
FALSE	High	Master Protein	Q8R3P0	Aspartoacylase [OS=Mus musculus]	0	5.259	7	1	9	1	312	35.3	6.58	1.47	1	FALSE	other metabolic processes;developmental processes;other biological processes	cytosol;nucleus	other molecular function	Pf04952	11484	Aspa	mmu:11484; Q5SV07; Q8R3P0; Q9D876; Q9DCE2; Q9JIN8	ENSMUSG00000020774	Aspartate and asparagine metabolism	Alanine and aspartate metabolism	2	0	100	6.64	4.31394e-17		1.57318e+06		10.7		1.7036e+06	1.58436e+06	1.3113e+06	1.56208e+06					High	High	High	High	High
FALSE	High	Master Protein	P62342	Thioredoxin reductase-like selenoprotein T [OS=Mus musculus]	0	10.992	11	1	26	1	195	22.3	8.6	4.12	1	FALSE	cell-cell signaling;transport;other biological processes	other membranes;ER/Golgi	other molecular function	Pf10262	69227	Selenot	A2RTC6; mmu:69227; O95904; P62342; Q8CHV4; Q9CZ45; Q9NZJ3	ENSMUSG00000075700		Selenium metabolism / selenoproteins	1	0	100	6.64	4.31394e-17		1.69587e+06		87.95		878982	2.30079e+06	1.25e+06	5.81971e+06					High	Peak Found	High	High	High
FALSE	High	Master Protein	Q99K70	Ras-related GTP-binding protein C [OS=Mus musculus]	0	16.757	21	5	16	5	398	44.1	5.1	2.21	5	FALSE	stress response;other biological processes	nucleus;other cytoplasmic organelle;other cell component	other molecular function	Pf04670	54170	Rragc	A2A7K7; mmu:54170; Q3TL69; Q6IQZ6; Q8CFT7; Q99K70; Q9Z124	ENSMUSG00000028646	TP53 Regulates Metabolic Genes; Macroautophagy; Amino acids regulate mTORC1; Regulation of PTEN gene transcription; mTORC1-mediated signalling; Energy dependent regulation of mTOR by LKB1-AMPK		7	0	100	6.64	4.31394e-17		460165		87.86		410845	1.44336e+06	515405	170417					High	High	High	High	n/a
FALSE	High	Master Protein	Q8CE47	Solute carrier family 49 member A3 [OS=Mus musculus]	0	6.824	5	1	3	1	516	54.6	5.25	0.36	1	FALSE	transport	other membranes	transporter activity		243197	Slc49a3	mmu:243197; Q505K1; Q8CE47	ENSMUSG00000029490			0	0	100	6.64	4.31394e-17		163413		46.94		193629	75873.6	259200	137912					High	Peak Found	High	High	n/a
FALSE	High	Master Protein	Q8JZM7	Parafibromin [OS=Mus musculus]	0	3.628	6	2	11	2	531	60.5	9.61	1.04	2	FALSE	cell-cell signaling;cell cycle OR cell proliferation;cell organization and biogenesis;protein metabolism;RNA metabolism OR transcription;other metabolic processes;developmental processes;signal transduction;other biological processes	cytosol;nucleus	other molecular function	Pf05179, Pf16050	214498	Cdc73	mmu:214498; Q8JZM7	ENSMUSG00000026361	Formation of RNA Pol II elongation complex ; RNA Polymerase II Pre-transcription Events; Hedgehog 'on' state; E3 ubiquitin ligases ubiquitinate target proteins; Formation of the beta-catenin:TCF transactivating complex	Mechanisms associated with pluripotency	7	0	0.01	-6.64	4.31394e-17			532258		47.97					775904	739344	383176	256484	n/a	High	High	High	High
FALSE	High	Master Protein	Q9CWE0	Mitochondrial fission regulator 1-like [OS=Mus musculus]	0	11.053	13	2	29	2	289	31.7	6.1	5.12	2	FALSE	cell organization and biogenesis;other metabolic processes	mitochondrion		Pf05308	76824	Mtfr1l	mmu:76824; Q3UJK3; Q8BTP7; Q9CWE0	ENSMUSG00000046671			0	0	0.01	-6.64	4.31394e-17			707709		65.89					1.01623e+06	241623	1.39393e+06	492852	n/a	High	High	High	High
FALSE	High	Master Protein	P70274	Selenoprotein P [OS=Mus musculus]	0	8.976	12	2	13	2	380	42.7	7.09	2.1	2	FALSE	other metabolic processes;developmental processes;other biological processes	non-structural extracellular	other molecular function	Pf04592, Pf04593		Selenop	mmu:20363; P70274; Q3TJ31; Q3TXG8; Q6PKE7; Q80T08; Q80UF3; Q9Z2T7	ENSMUSG00000064373	Platelet degranulation		1	0	0.01	-6.64	4.31394e-17			442389		81.11					831047	235496	1.06916e+06	122754	High	High	High	n/a	High
FALSE	High	Master Protein	P40237	CD82 antigen [OS=Mus musculus]	0	7.043	5	1	12	1	266	29.6	5.02	1.92	1	FALSE		plasma membrane;other membranes		Pf00335	12521	Cd82	mmu:12521; P40237	ENSMUSG00000027215		p53 signaling	1	0	100	6.64	4.31394e-17		525805		13.14		573931	623770	480501	481714					High	High	High	High	High
FALSE	High	Master Protein	Q08943	FACT complex subunit SSRP1 [OS=Mus musculus]	0	14.831	9	3	38	3	708	80.8	6.76	5.85	3	FALSE	cell organization and biogenesis;DNA metabolism;other metabolic processes;stress response;other biological processes	nucleus	nucleic acid binding activity;other molecular function	Pf00505, Pf03531, Pf08512, Pf17292, Pf21092, Pf21103	20833	Ssrp1	mmu:20833; Q08943; Q3U9Z2; Q3UJ75; Q4V9U4; Q8CGA6	ENSMUSG00000027067	Formation of RNA Pol II elongation complex ; RNA Polymerase II Pre-transcription Events; TP53 Regulates Transcription of DNA Repair Genes; Regulation of TP53 Activity through Phosphorylation	Mechanisms associated with pluripotency	6	0	100	6.64	4.31394e-17		316854		52.8		359207	594802	279494	159152					High	High	High	High	High
FALSE	High	Master Protein	Q9QZE7	Translin-associated protein X [OS=Mus musculus]	0	11.002	17	3	34	3	290	32.9	6.55	3.65	3	FALSE	RNA metabolism OR transcription;other metabolic processes;other biological processes	ER/Golgi;nucleus;other cell component	signal transduction activity or receptor binding;nucleic acid binding activity;other molecular function	Pf01997	53424	Tsnax	mmu:53424; Q3UJR2; Q9QZE7	ENSMUSG00000056820	Small interfering RNA (siRNA) biogenesis		1	0	100	6.64	4.31394e-17		169593		126.55		969105	27067.3	119823	240035					High	High	High	High	High
FALSE	High	Master Protein	Cont_P02070	Hemoglobin subunit beta OS=Bos taurus OX=9913 GN=HBB PE=1 SV=1	0	9.016	16	2	25	1	145	15.9	7.59	3.21	2	TRUE	other metabolic processes;transport;other biological processes	cytosol;other cell component	other molecular function	Pf00042	280813	HBB; LOC113905586	A0A4W2E6G0; bta:280813; D4QBB4; D4QBB8; D4QBE6; D4QBF3; P02070	ENSBTAG00000037644	Cytoprotection by HMOX1; Neutrophil degranulation; Scavenging of heme from plasma; Erythrocytes take up carbon dioxide and release oxygen; Heme signaling; Erythrocytes take up oxygen and release carbon dioxide	Folate metabolism; Vitamin B12 metabolism; Selenium micronutrient network	9	0	100	6.64	4.31394e-17		2.55316e+06		86.75		4.94953e+06	8.16735e+06	1.31702e+06	1.0772e+06					High	High	High	High	High
FALSE	High	Master Protein	Q8CAA7	Glucose 1,6-bisphosphate synthase [OS=Mus musculus]	0	5.887	8	3	11	3	621	70.2	6.49	0.7	3	FALSE	other metabolic processes	cytosol	kinase activity;other molecular function	Pf02878, Pf02879, Pf02880	70974	Pgm2l1	mmu:70974; Q8CAA7	ENSMUSG00000030729	Glycolysis		1	0	100	6.64	4.31394e-17		92161.4		21.57		91080.7	93254.9	98047.2	57892.6					Peak Found	Peak Found	High	High	High
FALSE	High	Master Protein	P97315	Cysteine and glycine-rich protein 1 [OS=Mus musculus]	0	5.087	9	1	9	1	193	20.6	8.57	1.81	1	FALSE	cell organization and biogenesis;other biological processes	cytoskeleton;nucleus;other cell component	cytoskeletal activity;other molecular function	Pf00412	13007	Csrp1	mmu:13007; P97315	ENSMUSG00000026421		Mecp2 and associated Rett syndrome	1	0	100	6.64	4.31394e-17		485937		42.29		411750	763073	573491	267660					High	High	High	High	n/a
FALSE	High	Master Protein	Q8BSM7	Large neutral amino acids transporter small subunit 3 [OS=Mus musculus]	0.001	2.871	4	1	4	1	564	62.6	8.12	0.26	1	FALSE	transport;other biological processes	plasma membrane;other membranes;ER/Golgi;other cell component	transporter activity		72401	Slc43a1	A2ATS3; mmu:72401; Q8BSM7; Q9D0H7	ENSMUSG00000027075	Amino acid transport across the plasma membrane		1	0	0.01	-6.64	4.31394e-17			221753		70.1					264971	600730	139215	185583	n/a	n/a	n/a	High	Peak Found
FALSE	High	Master Protein	Q3UDE2	Tubulin--tyrosine ligase-like protein 12 [OS=Mus musculus]	0	30.234	22	7	45	7	639	74	5.63	8.07	7	FALSE	protein metabolism;other metabolic processes;stress response;other biological processes	plasma membrane;other membranes;cytosol;cytoskeleton;nucleus;other cell component	cytoskeletal activity;other molecular function	Pf03133	223723	Ttll12	mmu:223723; Q3UDE2; Q7TPC3	ENSMUSG00000016757	Carboxyterminal post-translational modifications of tubulin		1	0	0.01	-6.64	4.31394e-17			2.76175e+06		22.58					2.73809e+06	2.78561e+06	2.24342e+06	3.79916e+06	High	High	High	High	High
FALSE	High	Master Protein	Q8R2L5	Small ribosomal subunit protein bS18m [OS=Mus musculus]	0	6.535	13	1	19	1	143	16.3	9.41	3.95	1	FALSE	protein metabolism;other metabolic processes	other membranes;mitochondrion;translational apparatus	nucleic acid binding activity;other molecular function	Pf01084	68735	Mrps18c	mmu:68735; Q3UKN5; Q8R2L5; Q9D100	ENSMUSG00000016833	Mitochondrial translation elongation; Mitochondrial translation termination		2	0	100	6.64	4.31394e-17		5.64601e+06		48.07		6.18213e+06	3.03617e+06	1.00427e+07	5.15639e+06					High	High	High	High	High
FALSE	High	Master Protein	Q6ZWQ0	Nesprin-2 [OS=Mus musculus]	0	18.056	2	8	21	8	6874	782.2	5.33	2.22	8	FALSE	cell organization and biogenesis;transport;developmental processes;other biological processes	plasma membrane;other membranes;cytosol;cytoskeleton;mitochondrion;ER/Golgi;nucleus;other cell component	cytoskeletal activity;other molecular function	Pf00307, Pf00435, Pf10541		Syne2	mmu:319565; Q640M5; Q6ZWQ0	ENSMUSG00000063450			0	0	100	6.64	4.31394e-17		1.20262e+06		47.88		1.57242e+06	919785	1.82051e+06	554321					High	High	High	High	High
FALSE	High	Master Protein	Q8K268	ATP-binding cassette sub-family F member 3 [OS=Mus musculus]	0	24.691	17	7	28	7	709	79.8	6.16	4.25	7	FALSE	stress response		other molecular function	Pf00005, Pf12848	27406	Abcf3	mmu:27406; Q8K268; Q9JL49	ENSMUSG00000003234			0	0	100	6.64	4.31394e-17		5.25634e+06		60.05		5.41164e+06	5.10549e+06	1.08753e+07	2.36033e+06					High	High	High	High	High
FALSE	High	Master Protein	Q9QZB9	Dynactin subunit 5 [OS=Mus musculus]	0	11.566	8	1	9	1	182	20.1	8.02	1.55	1	FALSE	developmental processes	other membranes;cytoskeleton;nucleus;other cell component		Pf21711	59288	Dctn5	mmu:59288; Q3U9A4; Q8BPE5; Q91XC6; Q99J17; Q9QZB9	ENSMUSG00000030868	COPI-mediated anterograde transport; MHC class II antigen presentation; HSP90 chaperone cycle for steroid hormone receptors (SHR) in the presence of ligand; COPI-independent Golgi-to-ER retrograde traffic		4	0	0.01	-6.64	4.31394e-17			270314		57.97					271253	558266	269378	133929	High	High	High	High	High
FALSE	High	Master Protein	P82198	Transforming growth factor-beta-induced protein ig-h3 [OS=Mus musculus]	0	18.23	14	4	23	4	683	74.6	7.06	2.54	4	FALSE	cell adhesion;cell organization and biogenesis;developmental processes;other biological processes	non-structural extracellular;extracellular matrix;ER/Golgi	other molecular function	Pf02469	21810	Tgfbi	mmu:21810; P82198; Q3U9R1	ENSMUSG00000035493			0	0	0.01	-6.64	4.31394e-17			2.25713e+06		46.56					1.2336e+06	2.55308e+06	3.90656e+06	1.99548e+06	High	n/a	High	High	High
FALSE	High	Master Protein	Q6NZC7	SEC23-interacting protein [OS=Mus musculus]	0	16.796	6	4	24	4	998	110.7	5.94	3.76	4	FALSE	cell organization and biogenesis;other biological processes	other membranes;ER/Golgi;other cell component	other molecular function	Pf00536, Pf02825, Pf02862		Sec23ip	Q6NZC7; Q8BXY6		COPII-mediated vesicle transport		1	0	100	6.64	4.31394e-17		3.93227e+06		37.14		4.81451e+06	2.58724e+06	5.98305e+06	3.21169e+06					High	High	High	High	High
FALSE	High	Master Protein	Q69ZR2	E3 ubiquitin-protein ligase HECTD1 [OS=Mus musculus]	0	56.771	10	12	62	12	2618	289.9	5.41	8.47	12	FALSE	protein metabolism;other metabolic processes;developmental processes;other biological processes	nucleus	other molecular function	Pf00632, Pf06701, Pf07738, Pf13857, Pf18410		Hectd1	Q69ZR2	ENSMUSG00000035247	Antigen processing: Ubiquitination & Proteasome degradation		1	0	0.01	-6.64	4.31394e-17			293754		37.92					175019	278593	454640	309740	High	High	High	High	High
FALSE	High	Master Protein	Q8CDG3	Deubiquitinating protein VCPIP1 [OS=Mus musculus]	0	7.98	5	3	5	3	1220	134.4	7.17	1.13	3	FALSE	cell organization and biogenesis;protein metabolism;DNA metabolism;other metabolic processes;stress response;other biological processes	ER/Golgi;nucleus;other cell component	other molecular function	Pf02338, Pf19437, Pf21403	70675	Vcpip1	mmu:70675; Q7TMU9; Q8BP90; Q8CDG3		Ovarian tumor domain proteases		1	0	0.01	-6.64	4.31394e-17			4.52129e+06		67.6					8.79118e+06	2.28723e+06	8.84808e+06	2.32529e+06	High	n/a	High	n/a	High
FALSE	High	Master Protein	Q8VDS8	Syntaxin-18 [OS=Mus musculus]	0	8.282	7	1	9	1	334	38.4	5.77	1.99	1	FALSE	cell organization and biogenesis;transport;other biological processes	other membranes;ER/Golgi	other molecular function	Pf10496	71116	Stx18	mmu:71116; Q3TDJ0; Q8VDS8; Q9D8T6	ENSMUSG00000029125	COPI-dependent Golgi-to-ER retrograde traffic		1	0	0.01	-6.64	4.31394e-17			4.82724e+06		32.61					5.07233e+06	4.59399e+06	4.2e+06	8137779	n/a	High	n/a	High	High
FALSE	High	Master Protein	Q91VN6	Probable ATP-dependent RNA helicase DDX41 [OS=Mus musculus]	0	3.663	6	2	5	2	622	69.8	6.7	0.55	2	FALSE	cell cycle OR cell proliferation;RNA metabolism OR transcription;other metabolic processes;stress response;other biological processes	ER/Golgi;nucleus	nucleic acid binding activity;other molecular function	Pf00270, Pf00271	72935	Ddx41	mmu:72935; Q3U0E0; Q91VN6	ENSMUSG00000021494	mRNA Splicing - Major Pathway; Regulation of innate immune responses to cytosolic DNA; STING mediated induction of host immune responses	mRNA processing	4	0	0.01	-6.64	4.31394e-17			3.4791e+06		44.25					4.97468e+06	3.10691e+06	3.89588e+06	1.44726e+06	n/a	n/a	High	n/a	High
FALSE	High	Master Protein	Q3TJZ6	Protein FAM98A [OS=Mus musculus]	0	10.926	7	2	22	2	515	55	8.95	3.05	2	FALSE	protein metabolism;other metabolic processes;other biological processes	other cell component	other molecular function	Pf10239	72722	Fam98a	mmu:72722; Q3TJZ6; Q99KJ2	ENSMUSG00000002017			0	0	100	6.64	4.31394e-17		4.76357e+06		76.52		3.3273e+06	2.2314e+06	6.81981e+06	1.30215e+07					High	High	High	High	High
FALSE	High	Master Protein	Q9DCC7	Isochorismatase domain-containing protein 2B [OS=Mus musculus]	0	32.906	37	4	44	4	210	23.1	8.18	7.37	4	FALSE	other biological processes	nucleus;other cell component		Pf00857	67441	Isoc2b	mmu:67441; Q80V19; Q9DCC7	ENSMUSG00000052605			0	0	0.01	-6.64	4.31394e-17			195272		112.85					158003	1.01228e+06	100849	241331	High	High	High	High	High
FALSE	High	Master Protein	Q7TT50	Serine/threonine-protein kinase MRCK beta [OS=Mus musculus]	0	39.301	7	8	37	6	1713	194.6	6.46	5.81	8	FALSE	cell organization and biogenesis;protein metabolism;other metabolic processes;other biological processes	plasma membrane;other membranes;cytoskeleton;other cell component	kinase activity;other molecular function	Pf00069, Pf00130, Pf00780, Pf08826, Pf15796	217866	Cdc42bpb	E9QK15; mmu:217866; Q69ZR5; Q7TT50; Q80W33	ENSMUSG00000021279	RHOQ GTPase cycle		1	1	100	6.64	4.31394e-17		289647		52.87		347441	523208	241467	136330					High	High	High	High	High
FALSE	High	Master Protein	Q9ES00	Ubiquitin conjugation factor E4 B [OS=Mus musculus]	0	11.727	10	6	14	6	1173	133.2	6.07	1.99	6	FALSE	cell cycle OR cell proliferation;cell organization and biogenesis;protein metabolism;other metabolic processes;stress response;developmental processes;signal transduction;other biological processes	nucleus;other cell component	other molecular function	Pf04564, Pf10408		Ube4b	mmu:63958; Q6DID4; Q9EQE0; Q9ES00	ENSMUSG00000028960			0	0	100	6.64	4.31394e-17		880866		73.09		1.45824e+06	245993	1.79307e+06	532097					High	High	High	High	High
FALSE	High	Master Protein	Q8CI04	Conserved oligomeric Golgi complex subunit 3 [OS=Mus musculus]	0	6.437	5	2	16	2	820	93.2	5.78	1.18	2	FALSE	cell organization and biogenesis;protein metabolism;other metabolic processes;transport;other biological processes	plasma membrane;other membranes;cytosol;ER/Golgi		Pf04136, Pf20671		Cog3	Q8CI04		COPI-mediated anterograde transport; Retrograde transport at the Trans-Golgi-Network; Intra-Golgi traffic		3	0	0.01	-6.64	4.31394e-17			706286		33.37					547421	831249	1.11265e+06	600110	High	High	High	High	High
FALSE	High	Master Protein	Q6PA06	Atlastin-2 [OS=Mus musculus]	0	26.382	9	4	57	4	583	66.2	5.43	10.17	4	FALSE	cell organization and biogenesis	other membranes;ER/Golgi	other molecular function	Pf02263, Pf02841	56298	Atl2	mmu:56298; Q3UX01; Q6PA06; Q7TMM3	ENSMUSG00000059811			0	0	100	6.64	4.31394e-17		6.48596e+06		62.04		7.85145e+06	2.32088e+06	1.26604e+07	5.35795e+06					High	High	High	High	High
FALSE	High	Master Protein	Q9D1B9	Large ribosomal subunit protein bL28m [OS=Mus musculus]	0	7.532	12	2	17	2	257	30.2	9.29	5.55	2	FALSE	protein metabolism;other metabolic processes	other membranes;cytosol;mitochondrion;translational apparatus	other molecular function	Pf00830	68611	Mrpl28	A6H5Y0; mmu:68611; Q3TR04; Q497Y8; Q66JU7; Q9D1B9	ENSMUSG00000024181	Mitochondrial translation elongation; Mitochondrial translation termination		2	0	100	6.64	4.31394e-17		677815		122.44		3.66967e+06	48767	1.27626e+06	359984					High	High	High	High	High
FALSE	High	Master Protein	P62849	Small ribosomal subunit protein eS24 [OS=Mus musculus]	0	8.122	20	2	13	2	133	15.4	10.78	3.1	2	FALSE	protein metabolism;RNA metabolism OR transcription;other metabolic processes;other biological processes	cytosol;ER/Golgi;translational apparatus;nucleus;other cell component	other molecular function	Pf01282	20088	Rps24	mmu:20088; P16632; P62849; Q642L0; Q6PDB5	ENSMUSG00000025290	L13a-mediated translational silencing of Ceruloplasmin expression; SRP-dependent cotranslational protein targeting to membrane; Major pathway of rRNA processing in the nucleolus and cytosol; Formation of a pool of free 40S subunits; GTP hydrolysis and joining of the 60S ribosomal subunit; Nonsense Mediated Decay (NMD) independent of the Exon Junction Complex (EJC); Nonsense Mediated Decay (NMD) e…	Cytoplasmic ribosomal proteins; mRNA processing	12	0	100	6.64	4.31394e-17		4.64555e+06		34.72		5.26075e+06	4.65028e+06	4.64082e+06	2.03076e+06					High	High	High	High	n/a
FALSE	High	Master Protein	Q5SUR0	Phosphoribosylformylglycinamidine synthase [OS=Mus musculus]	0	36.971	12	6	60	6	1337	144.5	5.67	7.87	6	FALSE	other metabolic processes;other biological processes	other cell component	other molecular function	Pf02769, Pf13507, Pf18072, Pf18076	237823	Pfas	A4FUJ6; mmu:237823; Q5SUR0; Q6A080	ENSMUSG00000020899	Purine ribonucleoside monophosphate biosynthesis	Purine metabolism	2	0	0.01	-6.64	4.31394e-17			2.42793e+06		47.82					2.04107e+06	1.91994e+06	2.88812e+06	4.97618e+06	High	High	High	High	High
FALSE	High	Master Protein	P14901	Heme oxygenase 1 [OS=Mus musculus]	0	14.697	30	4	33	4	289	32.9	6.54	5.67	4	FALSE	other metabolic processes;stress response;developmental processes;signal transduction;other biological processes	plasma membrane;other membranes;ER/Golgi;nucleus;other cell component	other molecular function	Pf01126	15368	Hmox1	mmu:15368; P14901	ENSMUSG00000005413	Cytoprotection by HMOX1; Heme degradation; Iron uptake and transport; Insertion of tail-anchored proteins into the endoplasmic reticulum membrane; Regulation of HMOX1 expression and activity	Transcriptional activation by Nfe2l2 in response to phytochemicals; Lung fibrosis; Oxidative stress response	8	0	100	6.64	4.31394e-17		246790		49.76		266675	463818	228388	140158					High	High	High	High	High
FALSE	High	Master Protein	Q8VDC0	Probable leucine--tRNA ligase, mitochondrial [OS=Mus musculus]	0	23.86	12	6	30	6	902	101.4	8.19	5.28	6	FALSE	protein metabolism;RNA metabolism OR transcription;other metabolic processes	mitochondrion	other molecular function	Pf00133, Pf08264, Pf13603		Lars2	A6H6S4; mmu:102436; Q8VDC0	ENSMUSG00000035202			0	0	100	6.64	4.31394e-17		1.03626e+06		42.6		1.11252e+06	1.37094e+06	965233	401286					High	High	High	High	High
FALSE	High	Master Protein	P04186	Complement factor B [OS=Mus musculus]	0	23.299	8	3	22	3	761	85	7.37	3.56	3	FALSE	cell cycle OR cell proliferation;protein metabolism;stress response;other biological processes	non-structural extracellular;plasma membrane;other membranes	other molecular function	Pf00084, Pf00089, Pf00092		Cfb	P04186	ENSMUSG00000090231	Regulation of Complement cascade; Alternative complement activation; Activation of C3 and C5		3	0	100	6.64	4.31394e-17		85660.4		103.82		327077	176957	41465.9	11266.2					High	High	High	High	High
FALSE	High	Master Protein	Q9D4H2	GRIP and coiled-coil domain-containing protein 1 [OS=Mus musculus]	0	12.075	8	3	26	3	778	87.6	5.54	4.26	3	FALSE		other membranes;ER/Golgi		Pf01465	74375	Gcc1	mmu:74375; Q8CCR3; Q9D4H2	ENSMUSG00000029708	Retrograde transport at the Trans-Golgi-Network		1	0	0.01	-6.64	4.31394e-17			1.95356e+06		43.3					2.6071e+06	1.00128e+06	1.46385e+06	2.69264e+06	n/a	High	High	High	High
FALSE	High	Master Protein	Q8BTR5	Dual specificity phosphatase 28 [OS=Mus musculus]	0	6.638	17	1	9	1	163	17.5	7.75	1.19	1	FALSE	protein metabolism;other metabolic processes		other molecular function	Pf00782	67446	Dusp28	mmu:67446; Q8BTR5	ENSMUSG00000047067			0	0	0.01	-6.64	4.31394e-17			3.14826e+06		56.05					3.02779e+06	2.40192e+06	3.27351e+06	7.3357e+06	High	n/a	n/a	High	Peak Found
FALSE	High	Master Protein	Q9JLZ8	Single Ig IL-1-related receptor [OS=Mus musculus]	0	8.232	9	2	4	2	409	46.1	5.74	0.74	2	FALSE	stress response;signal transduction;other biological processes	other membranes		Pf01582, Pf13895	24058	Sigirr	mmu:24058; Q52L48; Q9JLZ8	ENSMUSG00000025494			0	0	0.01	-6.64	4.31394e-17			131582		62.29					134239	341103	103582	128978	n/a	n/a	n/a	n/a	High
FALSE	High	Master Protein	Q9CQ40	Large ribosomal subunit protein mL49 [OS=Mus musculus]	0.001	2.42	14	1	2	1	166	19.1	9.5	0.14	1	FALSE	protein metabolism;other metabolic processes	other membranes;mitochondrion;translational apparatus	other molecular function	Pf05046	18120	Mrpl49	mmu:18120; Q3UC21; Q8C5R0; Q8C7P3; Q9CQ40	ENSMUSG00000007338	Mitochondrial translation elongation; Mitochondrial translation termination		2	0	100	6.64	4.31394e-17		1.80239e+06		51.65		3.49002e+06	1.26295e+06	2.57224e+06	1.20968e+06					Peak Found	Peak Found	Peak Found	Peak Found	n/a
FALSE	High	Master Protein	P62305	Small nuclear ribonucleoprotein E [OS=Mus musculus]	0	7.409	27	1	18	1	92	10.8	9.44	1.78	1	FALSE	cell organization and biogenesis;RNA metabolism OR transcription;other metabolic processes	cytosol;nucleus;other cell component	nucleic acid binding activity;other molecular function	Pf01423	20643	Snrpe	mmu:20643; P08578; P62305; Q15498	ENSMUSG00000090553	snRNP Assembly; mRNA Splicing - Major Pathway; RNA Polymerase II Transcription Termination; mRNA Splicing - Minor Pathway; SLBP independent Processing of Histone Pre-mRNAs; SLBP Dependent Processing of Replication-Dependent Histone Pre-mRNAs	mRNA processing	7	0	100	6.64	4.31394e-17		1.0288e+06		49.15		1.44681e+06	731568	1.66131e+06	550538					High	High	High	High	High
FALSE	High	Master Protein	Q9CZG3	COMM domain-containing protein 8 [OS=Mus musculus]	0	21.085	23	3	12	3	183	20.8	5.59	1.76	3	FALSE		cytosol;nucleus		Pf07258	27784	Commd8	mmu:27784; Q9CZG3; Q9D7F6	ENSMUSG00000029213	Neddylation		1	0	100	6.64	4.31394e-17		1.8046e+06		48.99		3.0648e+06	2.46278e+06	1.32233e+06	1.01084e+06					High	High	High	High	High
FALSE	High	Master Protein	Q8C0D5	Elongation factor-like GTPase 1 [OS=Mus musculus]	0	24.325	8	4	38	4	1127	125.7	6.16	9.08	4	FALSE	cell organization and biogenesis;protein metabolism;other metabolic processes	cytosol;other cell component	translation activity;nucleic acid binding activity;other molecular function	Pf00009, Pf00679, Pf14492	101592	Efl1	mmu:101592; Q80W46; Q8C0D5; Q8C198; Q8K0B8	ENSMUSG00000038563			0	0	0.01	-6.64	4.31394e-17			3.91547e+06		40.77					3.88619e+06	3.94498e+06	2.75732e+06	6.9295e+06	n/a	High	High	High	High
FALSE	High	Master Protein	Q9D7E4	UPF0449 protein C19orf25 homolog [OS=Mus musculus]	0	6.258	18	1	13	1	109	12.1	5.25	2.91	1	FALSE				Pf15136							0	0	100	6.64	4.31394e-17		5.8925e+06		36.69		6.68675e+06	3.66161e+06	8.92822e+06	5.19259e+06					High	High	High	High	n/a
FALSE	High	Master Protein	Q8VEH8	Endoplasmic reticulum lectin 1 [OS=Mus musculus]	0	8.931	10	3	5	3	483	54.9	6.25	0.3	3	FALSE	protein metabolism;other metabolic processes;stress response;transport;signal transduction;other biological processes	ER/Golgi	other molecular function	Pf07915	66753	Erlec1	mmu:66753; Q3UZF3; Q8BVN6; Q8VEH8	ENSMUSG00000020311	ABC-family proteins mediated transport; Hedgehog ligand biogenesis		2	0	100	6.64	4.31394e-17		410741		45.85		378772	538001	445409	136313					Peak Found	High	High	Peak Found	n/a
FALSE	High	Master Protein	Q8K1X1	WD repeat-containing protein 11 [OS=Mus musculus]	0	33.735	11	7	31	7	1223	135.9	7.11	3.73	7	FALSE	cell cycle OR cell proliferation;cell organization and biogenesis;transport;developmental processes;other biological processes	cytosol;cytoskeleton;ER/Golgi;nucleus;other cell component			207425	Wdr11	mmu:207425; Q69ZL3; Q8C937; Q8K1X1		RHOH GTPase cycle		1	0	0.01	-6.64	4.31394e-17			241015		91.15					754691	118867	488680	65134.5	High	High	High	High	High
FALSE	High	Master Protein	Q9JK48	Endophilin-B1 [OS=Mus musculus]	0	9.585	12	2	12	2	365	40.8	6.04	2.22	2	FALSE	cell organization and biogenesis;protein metabolism;other metabolic processes;stress response;transport;other biological processes	other membranes;cytosol;mitochondrion;ER/Golgi;other cytoplasmic organelle;other cell component	other molecular function	Pf03114, Pf14604	54673	Sh3glb1	mmu:54673; Q3TYR7; Q6A059; Q8CDS9; Q8VI52; Q9CT31; Q9JK48	ENSMUSG00000037062			0	0	0.01	-6.64	4.31394e-17			3.26164e+06		42.75					2.78306e+06	1.27022e+06	4.09193e+06	3822514	n/a	High	High	High	High
FALSE	High	Master Protein	Q61033	Lamina-associated polypeptide 2, isoforms alpha/zeta [OS=Mus musculus]	0	25.337	7	3	28	3	693	75.1	8.05	5.25	3	FALSE	other biological processes	other membranes;nucleus;other cell component	nucleic acid binding activity;other molecular function	Pf03020, Pf08198, Pf11560	21917	Tmpo	B2RUB9; Q61028; Q61033	ENSMUSG00000019961			0	0	0.01	-6.64	4.31394e-17			1.47457e+07		40.73					1.50693e+07	7.24144e+06	2.18346e+07	14429174	High	High	n/a	High	High
FALSE	High	Master Protein	Q6NZB0	DnaJ homolog subfamily C member 8 [OS=Mus musculus]	0	6.879	15	2	15	2	253	29.8	9.06	2.7	2	FALSE		cytosol;nucleus;other cell component	other molecular function	Pf00226	68598	Dnajc8	mmu:68598; Q6NZB0; Q6PG72; Q8C2M6	ENSMUSG00000054405		mRNA processing	1	0	100	6.64	4.31394e-17		1.61799e+06		61.19		1.96091e+06	1.33504e+06	3.97961e+06	1.1679e+06					High	Peak Found	High	High	High
FALSE	High	Master Protein	Q61687	Transcriptional regulator ATRX [OS=Mus musculus]	0.003	2.079	0	1	7	1	2476	278.4	6.68	0.92	1	FALSE	cell cycle OR cell proliferation;cell organization and biogenesis;DNA metabolism;RNA metabolism OR transcription;other metabolic processes;stress response;developmental processes;signal transduction;other biological processes	nucleus;other cell component	nucleic acid binding activity;other molecular function	Pf00176, Pf00271, Pf17981	22589	Atrx	A2ADH4; mmu:22589; Q61687	ENSMUSG00000031229	Inhibition of DNA recombination at telomere	Mechanisms associated with pluripotency	2	0	100	6.64	4.31394e-17		213797		38.39		220778	332604	207036	125821					Peak Found	High	High	High	High
FALSE	High	Master Protein	Q9CQR6	Serine/threonine-protein phosphatase 6 catalytic subunit [OS=Mus musculus]	0	14.241	27	4	18	4	305	35.1	5.69	6.12	4	FALSE	cell cycle OR cell proliferation;protein metabolism;other metabolic processes;stress response;other biological processes	cytosol;mitochondrion;other cell component	enzyme regulator activity;other molecular function	Pf00149	67857	Ppp6c	A2ASL7; mmu:67857; Q9CQR6	ENSMUSG00000026753	COPII-mediated vesicle transport; Telomere Extension By Telomerase		2	0	100	6.64	4.31394e-17		5.83404e+06		26.53		5.96297e+06	4.01761e+06	7.82688e+06	5.7079e+06					High	High	High	High	High
FALSE	High	Master Protein	Q99LT0	Protein dpy-30 homolog [OS=Mus musculus]	0	19.631	66	3	37	3	99	11.2	4.88	6.66	3	FALSE	cell organization and biogenesis;transport	ER/Golgi;nucleus	other molecular function	Pf05186	66310	Dpy30	mmu:66310; Q99LT0	ENSMUSG00000024067			0	0	0.01	-6.64	4.31394e-17			718017		106.74					2.88529e+06	505946	1.01898e+06	150139	High	High	High	High	High
FALSE	High	Master Protein	Q9D1P4	Cysteine and histidine-rich domain-containing protein 1 [OS=Mus musculus]	0.001	2.511	5	1	4	1	331	37.3	7.9	0.4	1	FALSE	cell cycle OR cell proliferation;cell organization and biogenesis;protein metabolism;other metabolic processes;other biological processes		other molecular function	Pf04968, Pf04969	66917	Chordc1	mmu:66917; Q9CSI5; Q9D1P4	ENSMUSG00000001774			0	0	0.01	-6.64	4.31394e-17			4.45011e+06		33.27					4.26962e+06	2.33512e+06	4.63823e+06	5.71774e+06	n/a	High	High	High	High
FALSE	High	Master Protein	P09925	Surfeit locus protein 1 [OS=Mus musculus]	0	8.106	13	2	10	2	306	34.8	9.72	1.5	2	FALSE	cell organization and biogenesis;other metabolic processes;transport	other membranes;mitochondrion	transporter activity	Pf02104	20930	Surf1	mmu:20930; P09925; Q99KB4; Q9DCU5	ENSMUSG00000015790	Cytoprotection by HMOX1; TP53 Regulates Metabolic Genes; Respiratory electron transport	Electron transport chain	4	0	0.01	-6.64	4.31394e-17			1.68491e+06		30.52					1.38288e+06	2.30551e+06	2.05292e+06	1.1962e+06	High	High	High	High	Peak Found
FALSE	High	Master Protein	P83940	Elongin-C [OS=Mus musculus]	0	7.82	18	1	13	1	112	12.5	4.78	1.55	1	FALSE	protein metabolism;RNA metabolism OR transcription;other metabolic processes	cytosol;nucleus;other cell component	other molecular function	Pf03931	67923	Eloc	mmu:67923; P83940; Q63182	ENSMUSG00000079658	RNA Polymerase II Pre-transcription Events; Neddylation; Antigen processing: Ubiquitination & Proteasome degradation; Formation of RNA Pol II elongation complex ; TP53 Regulates Transcription of DNA Repair Genes; Oxygen-dependent proline hydroxylation of Hypoxia-inducible Factor Alpha; Inactivation of CSF3 (G-CSF) signaling		8	0	0.01	-6.64	4.31394e-17			1.52619e+06		29.81					1.67137e+06	1.01344e+06	1.39362e+06	2.10713e+06	High	n/a	High	High	High
FALSE	High	Master Protein	P50428	Arylsulfatase A [OS=Mus musculus]	0	18.456	14	3	23	3	506	53.7	5.87	4.48	3	FALSE	other metabolic processes;other biological processes	plasma membrane;other membranes;ER/Golgi;other cytoplasmic organelle;other cell component	other molecular function	Pf00884, Pf14707	11883	Arsa	mmu:11883; P50428; Q9DC66	ENSMUSG00000022620	Neutrophil degranulation; Glycosphingolipid catabolism; The activation of arylsulfatases		3	0	100	6.64	4.31394e-17		3.12824e+06		27.59		4.28658e+06	2.60957e+06	3.75e+06	2.41346e+06					High	High	High	High	n/a
FALSE	High	Master Protein	Q9D0Z3	Transmembrane protein 53 [OS=Mus musculus]	0	3.065	5	1	5	1	276	31.6	8	0.87	1	FALSE	other biological processes	other membranes;nucleus		Pf05705	68777	Tmem53	A2AE66; mmu:68777; Q8VDW5; Q9D0Z3; Q9DAF0	ENSMUSG00000048772			0	0	100	6.64	4.31394e-17		194164		74.53		240431	418186	156801	39493.1					High	High	High	Peak Found	n/a
FALSE	High	Master Protein	O88738	Baculoviral IAP repeat-containing protein 6 [OS=Mus musculus]	0	36.481	4	9	38	9	4882	531.8	6.07	4.6	9	FALSE	cell cycle OR cell proliferation;protein metabolism;other metabolic processes;developmental processes;other biological processes	other membranes;cytoskeleton;ER/Golgi;nucleus;other cytoplasmic organelle;other cell component	enzyme regulator activity;other molecular function	Pf00179, Pf00653, Pf12356	12211	Birc6	E9PYU6; mmu:12211; O88738; Q69ZM5; Q8BNX0; Q8BR72; Q8BRV7; Q8C737	ENSMUSG00000024073			0	0	0.01	-6.64	4.31394e-17			2.03448e+06		122.39					2.85435e+06	582309	1.14493e+07	1.4501e+06	High	High	High	High	High
FALSE	High	Master Protein	Q9WVT6	Carbonic anhydrase 14 [OS=Mus musculus]	0	21.663	14	3	27	3	337	37.5	6.35	6.17	3	FALSE	other metabolic processes;transport;other biological processes	plasma membrane;other membranes	other molecular function	Pf00194	23831	Ca14	mmu:23831; Q9WVT6	ENSMUSG00000038526	Reversible hydration of carbon dioxide		1	0	100	6.64	4.31394e-17		1.05477e+07		48.17		8.92556e+06	1.00483e+07	1.10718e+07	2.25658e+07					High	High	High	High	High
FALSE	High	Master Protein	Q64282	Interferon-induced protein with tetratricopeptide repeats 1 [OS=Mus musculus]	0	16.836	16	4	11	4	463	53.7	7.52	1.26	4	FALSE	stress response;other biological processes	cytosol;other cell component	nucleic acid binding activity	Pf13181	15957	Ifit1	mmu:15957; Q64282; Q99L77	ENSMUSG00000034459			0	0	100	6.64	4.31394e-17		4.83191e+06		43.8		6.32554e+06	3.69096e+06	8.43896e+06	3.36776e+06					High	Peak Found	High	High	High
FALSE	High	Master Protein	Q9CQ22	Ragulator complex protein LAMTOR1 [OS=Mus musculus]	0	24.09	49	4	33	4	161	17.7	5.15	5.27	4	FALSE	cell organization and biogenesis;transport;signal transduction;other biological processes	plasma membrane;other membranes;other cytoplasmic organelle	enzyme regulator activity;other molecular function	Pf15454	66508	Lamtor1	mmu:66508; Q9CQ22; Q9CYS0	ENSMUSG00000030842	Neutrophil degranulation; TP53 Regulates Metabolic Genes; mTORC1-mediated signalling; RAC1 GTPase cycle; RHOH GTPase cycle; Amino acids regulate mTORC1; RHOQ GTPase cycle; Macroautophagy; RHOG GTPase cycle; Regulation of PTEN gene transcription; RAC2 GTPase cycle; RAC3 GTPase cycle; Energy dependent regulation of mTOR by LKB1-AMPK		14	0	100	6.64	4.31394e-17		561860		22.85		535605	730476	589402	417483					High	High	High	High	High
FALSE	High	Master Protein	Q80W54	CAAX prenyl protease 1 homolog [OS=Mus musculus]	0	29.143	13	5	46	5	475	54.7	6.95	8.65	5	FALSE	cell organization and biogenesis;protein metabolism;DNA metabolism;other metabolic processes;stress response;transport;developmental processes;signal transduction;other biological processes	other membranes;ER/Golgi;nucleus;other cytoplasmic organelle;other cell component	nucleic acid binding activity;other molecular function	Pf01435, Pf16491	230709	Zmpste24	mmu:230709; Q80W54; Q8BJK4; Q8K569	ENSMUSG00000043207		Adipogenesis genes	1	0	100	6.64	4.31394e-17		5.87735e+06		49.56		6.36381e+06	5.42808e+06	9.1661e+06	2.20533e+06					High	High	High	High	High
FALSE	High	Master Protein	Q8K2T1	NmrA-like family domain-containing protein 1 [OS=Mus musculus]	0	22.481	31	5	20	5	309	34.4	6.86	2.73	5	FALSE		nucleus;other cell component	other molecular function	Pf05368	67824	Nmral1	mmu:67824; Q8BVF0; Q8K2T1; Q9CZP2	ENSMUSG00000063445	Urea cycle		1	0	100	6.64	4.31394e-17		1.05671e+06		33.22		1.14006e+06	1.56593e+06	979443	695060					High	High	High	High	High
FALSE	High	Master Protein	Q8C0Q2	Zinc fingers and homeoboxes protein 3 [OS=Mus musculus]	0	15.99	11	4	29	4	951	104.3	6.57	6.1	4	FALSE	other biological processes	nucleus;other cell component	nucleic acid binding activity;other molecular function	Pf00046, Pf11569, Pf18387	320799	Zhx3	mmu:320799; Q80U14; Q8C0Q2	ENSMUSG00000035877			0	0	0.01	-6.64	4.31394e-17			3.08881e+06		95.06					1.23519e+06	4.30491e+06	2.21625e+06	11247366	High	High	High	High	High
FALSE	High	Master Protein	Q68FH4	N-acetylgalactosamine kinase [OS=Mus musculus]	0	21.304	21	4	19	4	458	50.5	6.9	2.64	4	FALSE	other metabolic processes	cytosol	kinase activity;other molecular function	Pf00288, Pf08544, Pf10509	69976	Galk2	mmu:69976; Q68FH4	ENSMUSG00000027207			0	0	0.01	-6.64	4.31394e-17			1.10744e+07		64.64					1.09002e+07	2.82024e+06	2.09644e+07	11251414	High	High	High	High	Peak Found
FALSE	High	Master Protein	P28659	CUGBP Elav-like family member 1 [OS=Mus musculus]	0	8.747	5	2	19	2	486	52.1	8.46	3.44	2	FALSE	cell organization and biogenesis;RNA metabolism OR transcription;other metabolic processes;developmental processes;other biological processes	nucleus;other cell component	nucleic acid binding activity;other molecular function	Pf00076	13046	Celf1	A2AFW9; A2AFX0; A2AFX1; A2AFX2; mmu:13046; P28659; Q3U0N2; Q3UP93; Q3UY22; Q8R532; Q99PE1; Q9CXE5; Q9EPJ8; Q9JI37	ENSMUSG00000005506		mRNA processing; Adipogenesis genes	2	0	100	6.64	4.31394e-17		1.27865e+06		48.11		1.43148e+06	1.56496e+06	1.14213e+06	357354					High	High	High	Peak Found	High
FALSE	High	Master Protein	P70665	Sialate O-acetylesterase [OS=Mus musculus]	0	17.305	10	4	22	4	541	60.7	6.79	4.22	4	FALSE	other metabolic processes;other biological processes	other cytoplasmic organelle	other molecular function		22619	Siae	mmu:22619; P70665; Q3TNZ5; Q544V7; Q61044; Q8C902; Q8CBM6; Q8CC41; Q8CEB7; Q922L0	ENSMUSG00000001942			0	0	100	6.64	4.31394e-17		201411		13.52		188962	198255	252937	204617					High	High	High	High	High
FALSE	High	Master Protein	Q9CQZ6	NADH dehydrogenase [ubiquinone] 1 beta subcomplex subunit 3 [OS=Mus musculus]	0	6.875	16	1	7	1	104	11.7	9.04	1.53	1	FALSE	cell organization and biogenesis;other metabolic processes	other membranes;mitochondrion		Pf08122	66495	Ndufb3	mmu:66495; Q3UUR9; Q9CQZ6	ENSMUSG00000026032	Complex I biogenesis	Electron transport chain	3	0	100	6.64	4.31394e-17		2.14724e+07		55.4		2.36043e+07	1.9533e+07	3.46237e+07	6.40158e+06					High	High	High	Peak Found	n/a
FALSE	High	Master Protein	Q9R0C0	Biogenesis of lysosome-related organelles complex 1 subunit 6 [OS=Mus musculus]	0	19.976	24	2	13	2	172	19.7	6.3	1.65	2	FALSE	cell cycle OR cell proliferation;cell organization and biogenesis;stress response;transport;developmental processes;other biological processes	other membranes;ER/Golgi;other cytoplasmic organelle;other cell component	cytoskeletal activity;other molecular function	Pf14712	18457	Bloc1s6	A2ATW6; mmu:18457; Q3TUT4; Q91VG4; Q9R0C0	ENSMUSG00000005804	Golgi Associated Vesicle Biogenesis		1	0	0.01	-6.64	4.31394e-17			1.601e+06		55.2					2.21639e+06	400185	1.30083e+06	1.97044e+06	High	n/a	High	High	High
FALSE	High	Master Protein	Q8BWW4	La-related protein 4 [OS=Mus musculus]	0	13.859	11	4	30	4	719	79.7	6.39	5.04	4	FALSE	cell organization and biogenesis;protein metabolism;other metabolic processes;other biological processes	cytosol;translational apparatus;other cell component	nucleic acid binding activity	Pf05383	207214	Larp4	mmu:207214; Q3UR69; Q8BWW4				0	0	0.01	-6.64	4.31394e-17			348986		45.74					327671	667332	244126	371688	n/a	High	High	High	High
FALSE	High	Master Protein	Q3TQB2	FAD-dependent oxidoreductase domain-containing protein 1 [OS=Mus musculus]	0.005	1.708	2	1	2	1	487	54.1	7.53	0.23	1	FALSE	cell organization and biogenesis	other membranes;mitochondrion;other cell component	other molecular function	Pf01266	235169	Foxred1	mmu:235169; Q3TQB2; Q8R1D0	ENSMUSG00000039048			0	0	100	6.64	4.31394e-17		106937		109.56		117266	550789	97517.8	69758.1					Peak Found	High	Peak Found	Peak Found	n/a
FALSE	High	Master Protein	P35762	CD81 antigen [OS=Mus musculus]	0	8.92	10	1	25	1	236	25.8	5.83	3.54	1	FALSE	transport;other biological processes	non-structural extracellular;plasma membrane;other membranes;other cell component	signal transduction activity or receptor binding;other molecular function	Pf00335	12520	Cd81	mmu:12520; P35762; Q91V78	ENSMUSG00000037706	Immunoregulatory interactions between a Lymphoid and a non-Lymphoid cell; Regulation of Complement cascade		2	0	100	6.64	4.31394e-17		8.04198e+06		25.31		6.40635e+06	1.1053e+07	7.00722e+06	9.22955e+06					High	High	High	High	High
FALSE	High	Master Protein	Q8K4L0	ATP-dependent RNA helicase DDX54 [OS=Mus musculus]	0	7.116	5	2	7	2	874	97.7	10.01	0.69	2	FALSE	RNA metabolism OR transcription;other metabolic processes;other biological processes	ER/Golgi;nucleus	signal transduction activity or receptor binding;nucleic acid binding activity;other molecular function	Pf00270, Pf00271, Pf08147	71990	Ddx54	mmu:71990; Q8K4L0	ENSMUSG00000029599			0	0	0.01	-6.64	4.31394e-17			73423.1		51.01					133042	101599	43095.9	53060.9	n/a	n/a	High	n/a	High
FALSE	High	Master Protein	Q8K2C9	Very-long-chain (3R)-3-hydroxyacyl-CoA dehydratase 3 [OS=Mus musculus]	0	19.413	12	3	48	3	362	43.1	9.13	10.17	3	FALSE	other metabolic processes;stress response;signal transduction;other biological processes	other membranes;ER/Golgi;nucleus	other molecular function	Pf04387	57874	Hacd3	mmu:57874; O09003; Q6PGH3; Q8BGM8; Q8K2C9	ENSMUSG00000033629	Synthesis of very long-chain fatty acyl-CoAs		1	0	0.01	-6.64	4.31394e-17			4.24251e+07		55.11					3.39617e+07	2.63092e+07	8.86826e+07	5.29976e+07	High	High	High	High	High
FALSE	High	Master Protein	O70252	Heme oxygenase 2 [OS=Mus musculus]	0	21.574	18	3	28	3	315	35.7	5.87	2.96	3	FALSE	other metabolic processes;stress response	plasma membrane;other membranes;ER/Golgi	other molecular function	Pf01126	15369	Hmox2	mmu:15369; O70252; O70626	ENSMUSG00000004070	Neutrophil degranulation; RHOA GTPase cycle; Cytoprotection by HMOX1; Heme degradation; Iron uptake and transport		5	0	0.01	-6.64	4.31394e-17			5.10373e+06		42.5					7.25995e+06	2.83222e+06	6.86165e+06	3.79618e+06	High	High	High	High	High
FALSE	High	Master Protein	Q91YY4	ATP synthase mitochondrial F1 complex assembly factor 2 [OS=Mus musculus]	0	25.4	31	4	34	4	289	33.3	6.32	5.46	4	FALSE	cell organization and biogenesis	cytosol;nucleus		Pf07542	246782	Atpaf2	mmu:246782; Q8BP08; Q91YY4	ENSMUSG00000042709			0	0	0.01	-6.64	4.31394e-17			1.46482e+06		20.08					1.48099e+06	1.86506e+06	1.138e+06	1448829	High	High	High	High	High
FALSE	High	Master Protein	Q8CI78	Required for meiotic nuclear division protein 1 homolog [OS=Mus musculus]	0	8.548	10	3	4	3	450	51.8	7.99	0.77	3	FALSE	protein metabolism;other metabolic processes;other biological processes			Pf02582	66084	Rmnd1	mmu:66084; Q3TQK1; Q8BW19; Q8CI78; Q8R2S0; Q8VCK4; Q9CV49; Q9CVN0	ENSMUSG00000019763			0	0	100	6.64	4.31394e-17		1.14493e+06		94.11		4.56079e+06	1.25176e+06	736236	1.04721e+06					High	Peak Found	High	Peak Found	n/a
FALSE	High	Master Protein	Q9CZR8	Elongation factor Ts, mitochondrial [OS=Mus musculus]	0	20.511	32	4	47	4	324	35.3	7.06	6.94	4	FALSE	protein metabolism;other metabolic processes;other biological processes	mitochondrion;nucleus	nucleic acid binding activity	Pf00889	66399	Tsfm	mmu:66399; Q3TFF5; Q9CZR8	ENSMUSG00000040521			0	0	100	6.64	4.31394e-17		1.28647e+07		56.43		1.98646e+07	7.11136e+06	2.38871e+07	8.33146e+06					High	High	High	High	High
FALSE	High	Master Protein	Q8VDM6	Heterogeneous nuclear ribonucleoprotein U-like protein 1 [OS=Mus musculus]	0	16.799	9	4	33	4	859	95.9	6.58	5.48	4	FALSE		nucleus;other cell component	nucleic acid binding activity;other molecular function	Pf00622, Pf02037, Pf13671	232989	Hnrnpul1	mmu:232989; Q3U201; Q3UPB0; Q6AZA7; Q8BY45; Q8K365; Q8VDM6	ENSMUSG00000040725			0	0	0.01	-6.64	4.31394e-17			6.36222e+06		39.95					6.55588e+06	6.66633e+06	6.17429e+06	2176952	High	High	High	High	High
FALSE	High	Master Protein	P31809	Carcinoembryonic antigen-related cell adhesion molecule 1 [OS=Mus musculus]	0	12.25	6	3	15	3	521	57	5.58	2.8	3	FALSE	cell adhesion;cell cycle OR cell proliferation;cell organization and biogenesis;protein metabolism;other metabolic processes;stress response;transport;developmental processes;signal transduction;other biological processes	non-structural extracellular;plasma membrane;other membranes;ER/Golgi;other cell component	signal transduction activity or receptor binding;transporter activity;cytoskeletal activity;other molecular function	Pf07686, Pf13895, Pf13927	26365	Ceacam1	mmu:26365; P31809; Q61350; Q61353	ENSMUSG00000074272	Neutrophil degranulation; Cell surface interactions at the vascular wall; Post-translational modification: synthesis of GPI-anchored proteins; Fibronectin matrix formation	EGFR1 signaling pathway	5	0	100	6.64	4.31394e-17		622660		126.23		867444	4.192e+06	446951	319651					High	High	High	High	High
FALSE	High	Master Protein	Q8VEB4	Phospholipase A2 group XV [OS=Mus musculus]	0	18.946	10	3	24	3	412	47.3	6.47	4.55	3	FALSE	other metabolic processes	non-structural extracellular;other membranes;nucleus;other cytoplasmic organelle;other cell component	other molecular function	Pf02450	192654	Pla2g15	mmu:192654; Q3TCB1; Q3U303; Q8VEB4	ENSMUSG00000031903	Hydrolysis of LPC		1	0	0.01	-6.64	4.31394e-17			6.43714e+06		33.38					9.12378e+06	5.28668e+06	7.83796e+06	4.33225e+06	High	High	High	High	High
FALSE	High	Master Protein	P52293	Importin subunit alpha-1 [OS=Mus musculus]	0	16.382	14	4	61	4	529	57.9	5.68	8.08	4	FALSE	cell-cell signaling;transport;signal transduction;other biological processes	other membranes;cytosol;nucleus;other cell component	other molecular function	Pf00514, Pf01749, Pf16186	16647	Kpna2	mmu:16647; P52293; Q64292	ENSMUSG00000018362; ENSMUSG00000066878	Sensing of DNA Double Strand Breaks	Mechanisms associated with pluripotency	2	0	0.01	-6.64	4.31394e-17			2.35028e+06		43.84					3.5384e+06	1.06097e+06	2.51619e+06	2.19531e+06	High	High	High	High	High
FALSE	High	Master Protein	E9PV24	Fibrinogen alpha chain [OS=Mus musculus]	0	17.687	7	5	35	5	789	87.4	6.11	5.2	5	FALSE	cell adhesion;cell organization and biogenesis;protein metabolism;other metabolic processes;stress response;other biological processes	non-structural extracellular;plasma membrane;other membranes;ER/Golgi;other cell component	signal transduction activity or receptor binding;other molecular function	Pf00147, Pf08702, Pf12160		Fga	E9PV24; mmu:14161; Q99K47	ENSMUSG00000028001	Platelet degranulation ; MAP2K and MAPK activation; Integrin cell surface interactions; Regulation of Insulin-like Growth Factor (IGF) transport and uptake by Insulin-like Growth Factor Binding Proteins (IGFBPs); Post-translational protein phosphorylation; Common Pathway of Fibrin Clot Formation; GRB2:SOS provides linkage to MAPK signaling for Integrins ; p130Cas linkage to MAPK signaling for int…	Fibrin complement receptor 3 signaling pathway	11	0	100	6.64	4.31394e-17		1.32012e+07		31.88		7.867e+06	1.12959e+07	1.69394e+07	1.54278e+07					High	High	High	High	High
FALSE	High	Master Protein	Q9Z1E4	Glycogen [starch] synthase, muscle [OS=Mus musculus]	0	7.607	6	2	12	2	738	83.9	6.11	1.91	2	FALSE	other metabolic processes;developmental processes	cytosol;other cell component	other molecular function	Pf05693	14936	Gys1	mmu:14936; P54859; Q3TBN4; Q8BQG4; Q8VEB0; Q9Z1E4	ENSMUSG00000003865	Glycogen synthesis	Focal adhesion: PI3K-Akt-mTOR signaling pathway; Glycogen metabolism; Insulin signaling	4	0	100	6.64	4.31394e-17		2.11582e+06		71.61		3.21304e+06	1.3933e+06	5.51841e+06	1.15685e+06					High	High	High	High	n/a
FALSE	High	Master Protein	Q8K2C6	NAD-dependent protein deacylase sirtuin-5, mitochondrial [OS=Mus musculus]	0	10.983	12	2	15	2	310	34.1	8.53	2.52	2	FALSE	protein metabolism;other metabolic processes;stress response;other biological processes	other membranes;cytosol;mitochondrion;nucleus	other molecular function	Pf02146	68346	Sirt5	mmu:68346; Q8K2C6	ENSMUSG00000054021	Transcriptional activation of mitochondrial biogenesis		1	0	100	6.64	4.31394e-17		1.21082e+06		31.34		1.4772e+06	1.69635e+06	992477	863888					High	High	High	High	High
FALSE	High	Master Protein	Q8VDI7	Ubiquitin-associated domain-containing protein 1 [OS=Mus musculus]	0	6.745	5	1	7	1	409	45.5	4.97	1.44	1	FALSE	protein metabolism;other metabolic processes	plasma membrane;other membranes;cytosol;ER/Golgi;other cell component	other molecular function	Pf00627	98766	Ubac1	mmu:98766; Q3TZH3; Q8VDI7	ENSMUSG00000036352	Antigen processing: Ubiquitination & Proteasome degradation		1	0	0.01	-6.64	4.31394e-17			135788		41.42					150236	223065	81004.1	122730	High	n/a	n/a	High	High
FALSE	High	Master Protein	Q9CR24	Mitochondrial coenzyme A diphosphatase NUDT8 [OS=Mus musculus]	0	11.343	14	2	23	2	210	23.2	6.52	5.38	2	FALSE	other metabolic processes	mitochondrion	other molecular function	Pf00293	66387	Nudt8	mmu:66387; Q3TDQ2; Q9CR24	ENSMUSG00000024869; ENSMUSG00000110949			0	0	0.01	-6.64	4.31394e-17			3.07567e+06		31.87					3.22109e+06	2.2494e+06	2.93681e+06	4.73079e+06	High	High	High	High	High
FALSE	High	Master Protein	Q0GUM3	Interferon-gamma-inducible GTPase 10 [OS=Mus musculus]	0	3.899	4	1	2	1	417	47.2	6.13	0.08	1	FALSE	cell organization and biogenesis;stress response;other biological processes	other membranes;other cell component	other molecular function	Pf05049		Gm12250	mmu:631323; Q0GUM2; Q0GUM3				0	0	100	6.64	4.31394e-17		158879		71.85		160310	438100	157460	95959.6					Peak Found	High	Peak Found	Peak Found	High
FALSE	High	Master Protein	A2BDX3	Adenylyltransferase and sulfurtransferase MOCS3 [OS=Mus musculus]	0	9.972	17	4	9	4	460	49.3	7.49	1.4	4	FALSE	protein metabolism;RNA metabolism OR transcription;other metabolic processes	cytosol;other cell component	other molecular function	Pf00581, Pf00899	69372	Mocs3	A2BDX3; mmu:69372	ENSMUSG00000074576	Molybdenum cofactor biosynthesis		1	0	100	6.64	4.31394e-17		2.56046e+06		74.36		5.13451e+06	1.11572e+06	1.27685e+06	5.77074e+06					High	High	High	High	n/a
FALSE	High	Master Protein	A6H611	Mitochondrial intermediate peptidase [OS=Mus musculus]	0	32.158	12	5	70	5	711	80.8	7.15	12.41	5	FALSE	cell organization and biogenesis;protein metabolism;other metabolic processes;transport	mitochondrion	other molecular function	Pf01432	70478	Mipep	A6H611; mmu:70478; Q2YD79; Q3UJJ3; Q80VA3	ENSMUSG00000021993			0	0	0.01	-6.64	4.31394e-17			9.86958e+06		34.06					8.07199e+06	9.30554e+06	1.04678e+07	16592404	High	High	High	High	High
FALSE	High	Master Protein	P61924	Coatomer subunit zeta-1 [OS=Mus musculus]	0	10.423	22	2	11	2	177	20.2	4.81	1.81	2	FALSE	transport	other membranes;ER/Golgi		Pf01217	56447	Copz1	mmu:56447; P61924; Q9Y3C3	ENSMUSG00000060992	COPI-dependent Golgi-to-ER retrograde traffic; COPI-mediated anterograde transport		2	0	0.01	-6.64	4.31394e-17			8.05135e+06		44.67					5.01947e+06	1.08655e+07	5.96604e+06	13203723	n/a	n/a	n/a	High	High
FALSE	High	Master Protein	Q8C0L8	Conserved oligomeric Golgi complex subunit 5 [OS=Mus musculus]	0	29.151	13	5	44	5	829	91.3	6.27	8.44	5	FALSE	cell organization and biogenesis;other metabolic processes;transport	other membranes;cytosol;ER/Golgi;nucleus		Pf08700, Pf20649	238123	Cog5	E9QM30; mmu:238123; Q8C0L8	ENSMUSG00000035933	COPI-mediated anterograde transport; Retrograde transport at the Trans-Golgi-Network; Intra-Golgi traffic		3	0	0.01	-6.64	4.31394e-17			2.08814e+06		42.99					2.40329e+06	800942	2.65799e+06	1814320	High	High	High	High	High
FALSE	High	Master Protein	Q8C9B9	Death-inducer obliterator 1 [OS=Mus musculus]	0	9.196	2	2	18	2	2256	247	7.91	2.39	2	FALSE	RNA metabolism OR transcription;other metabolic processes;signal transduction	cytoskeleton;nucleus;other cell component	other molecular function	Pf00628, Pf07500, Pf07744	23856	Dido1	A2AJ47; A2AJ48; B2RS46; mmu:23856; Q05C59; Q3ZTP5; Q3ZTP6; Q4V9W1; Q6ZQD7; Q80V34; Q8BMD0; Q8BRG2; Q8C9B9; Q8CHR5; Q9WV00	ENSMUSG00000038914			0	0	0.01	-6.64	4.31394e-17			445444		81.45					486427	172131	1.26783e+06	407915	High	High	High	High	High
FALSE	High	Master Protein	O70305	Ataxin-2 [OS=Mus musculus]	0	13.956	3	3	5	3	1285	136.4	9.55	1.11	3	FALSE	cell cycle OR cell proliferation;cell organization and biogenesis;developmental processes;other biological processes	cytosol;ER/Golgi;other cell component	signal transduction activity or receptor binding;nucleic acid binding activity	Pf06741, Pf07145, Pf14438	20239	Atxn2	mmu:20239; O70305; P97421				0	0	100	6.64	4.31394e-17		707900		63.75		813051	1.37533e+06	616348	217752					Peak Found	High	Peak Found	High	Peak Found
FALSE	High	Master Protein	Q5DTM8	E3 ubiquitin-protein ligase BRE1A [OS=Mus musculus]	0	16.783	8	4	25	4	973	113.5	5.96	3.6	4	FALSE	cell organization and biogenesis;protein metabolism;other metabolic processes;other biological processes	nucleus;other cell component	nucleic acid binding activity;other molecular function	Pf00097	109331	Rnf20	A2AIR3; mmu:109331; Q3UT10; Q3V350; Q5DTM8; Q7TT11; Q8BKA8; Q8BKN8; Q8BUF7; Q8BVU4	ENSMUSG00000028309	RHOBTB1 GTPase cycle; E3 ubiquitin ligases ubiquitinate target proteins		2	0	0.01	-6.64	4.31394e-17			257100		63.76					191642	667451	220839	299314	High	High	High	High	High
FALSE	High	Master Protein	O70496	H(+)/Cl(-) exchange transporter 7 [OS=Mus musculus]	0	10.024	9	3	9	3	803	88.7	7.27	1.4	3	FALSE	transport;other biological processes	other membranes;other cytoplasmic organelle;other cell component	transporter activity;other molecular function	Pf00571, Pf00654	26373	Clcn7	mmu:26373; O70496	ENSMUSG00000036636	Stimuli-sensing channels		1	0	100	6.64	4.31394e-17		132594		60.78		164224	278592	107057	63337.4					Peak Found	High	High	High	High
FALSE	High	Master Protein	Q8VE88	Protein FAM114A2 [OS=Mus musculus]	0	24.04	16	4	71	4	497	54	4.93	10.26	4	FALSE				Pf05334	67726	Fam114a2	mmu:67726; Q3UE42; Q5QNR1; Q8VE88; Q9D310	ENSMUSG00000020523			0	0	0.01	-6.64	4.31394e-17			1.33886e+07		37.73					1.64476e+07	1.08986e+07	1.07036e+07	2.2868e+07	n/a	High	High	High	High
FALSE	High	Master Protein	Q8C3X2	Coiled-coil domain-containing protein 90B, mitochondrial [OS=Mus musculus]	0	8.556	9	1	11	1	256	29.6	8.53	1.02	1	FALSE		other membranes;mitochondrion		Pf07798	66365	Ccdc90b	mmu:66365; Q8C3X2; Q8JZY3; Q9D7C1	ENSMUSG00000030613			0	0	0.01	-6.64	4.31394e-17			477927		78.19					1.38286e+06	290890	785226	250120	High	High	High	High	High
FALSE	High	Master Protein	Q9JJL8	Serine--tRNA ligase, mitochondrial [OS=Mus musculus]	0	17.003	15	4	11	4	518	58.3	7.9	1.98	4	FALSE	protein metabolism;RNA metabolism OR transcription;other metabolic processes	mitochondrion	nucleic acid binding activity;other molecular function	Pf00587, Pf02403	71984	Sars2	mmu:71984; Q68FL2; Q9CWP1; Q9JJL8	ENSMUSG00000070699		Selenium metabolism / selenoproteins	1	0	0.01	-6.64	4.31394e-17			54657.4		26.09					60303.6	78712.9	49539.9	44346	High	n/a	High	High	High
FALSE	High	Master Protein	P21460	Cystatin-C [OS=Mus musculus]	0	5.004	8	1	1	1	140	15.5	9	0.31	1	FALSE	cell organization and biogenesis;stress response;other biological processes	non-structural extracellular;extracellular matrix;plasma membrane;other membranes;cytoskeleton;ER/Golgi;nucleus;other cytoplasmic organelle;other cell component	enzyme regulator activity;other molecular function	Pf00031	13010	Cst3	mmu:13010; P21460; Q544Y0	ENSMUSG00000027447	Neutrophil degranulation; Regulation of Insulin-like Growth Factor (IGF) transport and uptake by Insulin-like Growth Factor Binding Proteins (IGFBPs); Post-translational protein phosphorylation		3	0	0.01	-6.64	4.31394e-17			199252		89.18					202730	767483	149580	195834	n/a	n/a	High	n/a	Peak Found
FALSE	High	Master Protein	O35632	Hyaluronidase-2 [OS=Mus musculus]	0	5.622	2	1	7	1	473	53.6	7.71	0.86	1	FALSE	cell organization and biogenesis;other metabolic processes;stress response;transport;developmental processes;other biological processes	plasma membrane;other membranes;cytosol;ER/Golgi;nucleus;other cytoplasmic organelle;other cell component	signal transduction activity or receptor binding;enzyme regulator activity;other molecular function	Pf01630	15587	Hyal2	mmu:15587; O35631; O35632; Q99MS9; Q99MT0	ENSMUSG00000010047	Hyaluronan uptake and degradation		1	0	100	6.64	4.31394e-17		306737		23.06		291852	368200	322382	205696					High	High	Peak Found	High	High
FALSE	High	Master Protein	Q6KAR6	Exocyst complex component 3 [OS=Mus musculus]	0	9.96	6	2	14	2	755	86.4	6.2	1.7	2	FALSE	cell cycle OR cell proliferation;cell organization and biogenesis;transport;other biological processes	plasma membrane;other membranes;ER/Golgi;other cell component	other molecular function	Pf06046	211446	Exoc3	mmu:211446; Q6KAR6	ENSMUSG00000034152	VxPx cargo-targeting to cilium; Insulin processing		2	0	0.01	-6.64	4.31394e-17			2.33246e+06		86.78					6.0112e+06	862882	6.39469e+06	905038	n/a	High	High	High	High
FALSE	High	Master Protein	Q9EP75	Leukotriene-B4 omega-hydroxylase 3 [OS=Mus musculus]	0	58.669	30	10	77	10	524	59.8	6.87	15.24	10	FALSE	other metabolic processes	plasma membrane;other membranes;ER/Golgi;other cell component	other molecular function	Pf00067	64385	Cyp4f14	mmu:64385; Q52L93; Q9EP75	ENSMUSG00000024292	Eicosanoids; Synthesis of Leukotrienes (LT) and Eoxins (EX)	Eicosanoid metabolism via cyclooxygenases (COX); Eicosanoid metabolism via cytochrome P450 monooxygenases; Tryptophan metabolism	5	0	100	6.64	4.31394e-17		5.95622e+06		70.07		9.30174e+06	3.81397e+06	1.52455e+07	3.39989e+06					High	High	High	High	High
FALSE	High	Master Protein	Q9CR59	Large ribosomal subunit protein mL64 [OS=Mus musculus]	0	11.186	9	1	15	1	222	25.8	10.27	7.74	1	FALSE	cell cycle OR cell proliferation;protein metabolism;other metabolic processes	other membranes;mitochondrion;translational apparatus;nucleus		Pf10147	102060	Gadd45gip1	mmu:102060; Q8BT05; Q9CR59	ENSMUSG00000033751	Mitochondrial translation elongation; Mitochondrial translation termination	Mechanisms associated with pluripotency	3	0	0.01	-6.64	4.31394e-17			4.58312e+06		32.78					3.76385e+06	5.58071e+06	3.1218e+06	6.4522e+06	n/a	High	n/a	High	High
FALSE	High	Master Protein	Q9CR23	Proton-transporting V-type ATPase complex assembly regulator TMEM9 [OS=Mus musculus]	0	3.483	7	1	4	1	183	20.6	6.95	0.35	1	FALSE	cell organization and biogenesis;transport;other biological processes	other membranes;cytoskeleton;other cytoplasmic organelle;other cell component		Pf05434	66241	Tmem9	mmu:66241; Q3U459; Q9CR23	ENSMUSG00000026411			0	0	100	6.64	4.31394e-17		68121.6		60.18		88417.4	145573	52484.5	35999.1					Peak Found	High	Peak Found	Peak Found	n/a
FALSE	High	Master Protein	P49698	Hepatocyte nuclear factor 4-alpha [OS=Mus musculus]	0	21.558	22	6	11	6	474	52.7	7.42	1.61	6	FALSE	cell organization and biogenesis;RNA metabolism OR transcription;other metabolic processes;stress response;signal transduction;other biological processes	cytosol;nucleus;other cell component	signal transduction activity or receptor binding;nucleic acid binding activity;other molecular function	Pf00104, Pf00105	15378	Hnf4a	A2A5I5; A2ICH0; mmu:15378; P49698; Q3UNX3; Q8CFY1	ENSMUSG00000017950	Nuclear Receptor transcription pathway	Nuclear Receptors	2	0	0.01	-6.64	4.31394e-17			3.84871e+06		28.33					4.0909e+06	2.44675e+06	3.62085e+06	5035853	n/a	High	n/a	n/a	Peak Found
FALSE	High	Master Protein	Q9JIH2	Nuclear pore complex protein Nup50 [OS=Mus musculus]	0	12.229	11	4	23	4	466	49.5	6.24	2.17	4	FALSE	transport;developmental processes	other membranes;nucleus;other cell component		Pf00638, Pf08911	18141	Nup50	mmu:18141; Q3TG43; Q3TN17; Q6P1F4; Q6PAL4; Q8C2Y6; Q9CU02; Q9JIH2; Q9JK85	ENSMUSG00000016619	SUMOylation of DNA damage response and repair proteins; SUMOylation of ubiquitinylation proteins; Transport of the SLBP independent Mature mRNA; Transport of the SLBP Dependant Mature mRNA; Transport of Mature mRNA Derived from an Intronless Transcript; Transport of Mature mRNA derived from an Intron-Containing Transcript; Regulation of Glucokinase by Glucokinase Regulatory Protein; snRNP Assembl…		15	0	0.01	-6.64	4.31394e-17			132856		57.19					140992	311696	98427.8	125190	High	n/a	High	High	High
FALSE	High	Master Protein	Q75N73	Metal cation symporter ZIP14 [OS=Mus musculus]	0	14.526	12	2	16	2	489	53.9	5.27	1.61	2	FALSE	other metabolic processes;transport;developmental processes;signal transduction;other biological processes	plasma membrane;other membranes;other cytoplasmic organelle	transporter activity	Pf02535	213053	Slc39a14	A0A0R4J1V1; mmu:213053; Q75N73; Q80U85; Q8VDL0	ENSMUSG00000022094	Zinc influx into cells by the SLC39 gene family		1	0	0.01	-6.64	4.31394e-17			3.94645e+06		52.4					3.67369e+06	4.23947e+06	2.30158e+06	7849592	High	High	High	High	High
FALSE	High	Master Protein	P0C0S6	Histone H2A.Z [OS=Mus musculus]	0	22.827	43	4	65	2	128	13.5	10.58	15.86	4	FALSE	other biological processes	nucleus;other cell component	nucleic acid binding activity;other molecular function	Pf00125, Pf16211	51788	H2az1	B2RXZ3; mmu:51788; P0C0S6; P17317; Q3UA55; Q3UK43; Q68FD2	ENSMUSG00000037894		Proteasome degradation	1	0	100	6.64	4.31394e-17		8.87232e+06		74.53		1.84646e+07	1.72752e+07	3.21396e+06	4.5567e+06					High	High	High	High	High
FALSE	High	Master Protein	Q8WTY4	Anamorsin [OS=Mus musculus]	0	20.774	43	5	11	5	309	33.4	5.2	1.32	5	FALSE	cell organization and biogenesis;other metabolic processes;other biological processes	mitochondrion;nucleus;other cell component	other molecular function	Pf05093, Pf20922	109006	Ciapin1	mmu:109006; Q3UJW5; Q8VC24; Q8WTY4; Q91W83	ENSMUSG00000031781			0	0	0.01	-6.64	4.31394e-17			1.72366e+06		89.18					6.72774e+06	1.31961e+06	2.18e+06	1.36284e+06	n/a	n/a	High	High	High
FALSE	High	Master Protein	O70585	Dystrobrevin beta [OS=Mus musculus]	0	8.232	5	2	14	2	659	74.4	8.62	2	2	FALSE	cell-cell signaling;developmental processes	plasma membrane;other membranes;nucleus;other cell component	nucleic acid binding activity;other molecular function	Pf00569, Pf09068, Pf09069	13528	Dtnb	E9Q0F2; mmu:13528; O70563; O70585; Q9CTZ1	ENSMUSG00000071454			0	0	0.01	-6.64	4.31394e-17			2.45198e+06		69.97					1.62542e+06	1.9308e+06	3.11385e+06	6733548	High	Peak Found	High	High	High
FALSE	High	Master Protein	Q6A0A2	La-related protein 4B [OS=Mus musculus]	0	5.5	2	1	9	1	741	81.6	7.49	2.94	1	FALSE	other biological processes	cytosol;translational apparatus;nucleus;other cell component	nucleic acid binding activity	Pf05383	217980	Larp4b	mmu:217980; Q3TUH7; Q6A0A2; Q6AZA8; Q8BJP3; Q8BY17	ENSMUSG00000033499			0	0	0.01	-6.64	4.31394e-17			5.30353e+06		44.01					6.68888e+06	1.85853e+06	4.77784e+06	5887050	n/a	High	High	High	High
FALSE	High	Master Protein	Q8BLF1	Neutral cholesterol ester hydrolase 1 [OS=Mus musculus]	0	19.88	25	4	72	4	408	45.7	7.05	4.45	4	FALSE	protein metabolism;other metabolic processes;signal transduction	plasma membrane;other membranes;ER/Golgi	other molecular function	Pf07859	320024	Nceh1	mmu:320024; Q69ZL0; Q8BLF1; Q8BZK3	ENSMUSG00000027698	LDL clearance		1	0	0.01	-6.64	4.31394e-17			909558		90.28					843262	3.14521e+06	431742	981067	High	High	High	High	High
FALSE	High	Master Protein	Q01730	Ras suppressor protein 1 [OS=Mus musculus]	0	32.252	40	5	72	5	277	31.5	8.88	17.46	5	FALSE	cell cycle OR cell proliferation;signal transduction;other biological processes	other cell component		Pf13855		Rsu1	Q01730		Regulation of cytoskeletal remodeling and cell spreading by IPP complex components		1	0	0.01	-6.64	4.31394e-17			1.37839e+07		26.65					1.2547e+07	8.02215e+06	1.53097e+07	1.51426e+07	High	High	High	High	High
FALSE	High	Master Protein	Q9QZQ8-1	Isoform 2 of Core histone macro-H2A.1 [OS=Mus musculus]	0	21.513	17	3	26	3	372	39.7	9.8	4.86	3	FALSE						Macroh2a1	Q9QZQ8-1				0	0	100	6.64	4.31394e-17		9.56697e+06		62.17		1.34656e+07	1.53797e+07	6.79709e+06	2.55994e+06					High	High	High	High	High
FALSE	High	Master Protein	Q9Z0W3	Nuclear pore complex protein Nup160 [OS=Mus musculus]	0	14.132	5	4	13	4	1402	158.1	5.52	1.34	4	FALSE	other metabolic processes;transport;developmental processes	nucleus;other cell component	other molecular function	Pf11715	59015	Nup160	mmu:59015; Q3TBI7; Q3TP11; Q3U250; Q6A0A7; Q7TME1; Q9CZD9; Q9Z0W3	ENSMUSG00000051329	Separation of Sister Chromatids; Regulation of HSF1-mediated heat shock response; RHO GTPases Activate Formins; Transport of the SLBP independent Mature mRNA; Transport of the SLBP Dependant Mature mRNA; Transport of Mature mRNA Derived from an Intronless Transcript; Transport of Mature mRNA derived from an Intron-Containing Transcript; Regulation of Glucokinase by Glucokinase Regulatory Protein;…		22	0	100	6.64	4.31394e-17		107191		49.31		120908	179186	95030.7	48125.3					High	Peak Found	High	High	High
FALSE	High	Master Protein	Q9QYC7	Vitamin K-dependent gamma-carboxylase [OS=Mus musculus]	0	20.674	6	3	40	3	757	87.1	8.02	11.18	3	FALSE	protein metabolism;other metabolic processes	other membranes;ER/Golgi	other molecular function	Pf05090	56316	Ggcx	mmu:56316; Q3UXN5; Q8CCB3; Q9QYC7	ENSMUSG00000053460	Gamma-carboxylation of protein precursors	mRNA processing	2	0	100	6.64	4.31394e-17		1.05324e+07		61.01		1.29087e+07	8.59356e+06	2.37824e+07	6.04857e+06					High	High	High	High	High
FALSE	High	Master Protein	Q99MD9	Nuclear autoantigenic sperm protein [OS=Mus musculus]	0	25.223	10	3	20	3	773	83.9	4.37	3.07	3	FALSE	cell cycle OR cell proliferation;cell organization and biogenesis;DNA metabolism;other metabolic processes;transport;developmental processes	nucleus;other cell component	other molecular function	Pf10516, Pf13181	50927	Nasp	mmu:50927; O35499; O88993; Q3V150; Q99KE9; Q99MD9	ENSMUSG00000028693			0	0	100	6.64	4.31394e-17		3.06872e+06		54.97		3.85284e+06	4.29468e+06	2.44418e+06	820213					High	High	High	High	High
FALSE	High	Master Protein	P58137	Acyl-coenzyme A thioesterase 8 [OS=Mus musculus]	0	15.338	16	3	50	3	320	35.8	7.64	10.35	3	FALSE	cell organization and biogenesis;other metabolic processes;other biological processes	other cytoplasmic organelle	other molecular function	Pf13622, Pf20789	170789	Acot8	mmu:170789; P58137; Q8VHM4	ENSMUSG00000017307	Peroxisomal protein import; Synthesis of bile acids and bile salts via 7alpha-hydroxycholesterol; Beta-oxidation of pristanoyl-CoA; alpha-linolenic acid (ALA) metabolism; Beta-oxidation of very long chain fatty acids		5	0	100	6.64	4.31394e-17		3.01406e+06		15.88		3.87739e+06	2.96541e+06	3.06351e+06	2.72117e+06					High	High	High	High	High
FALSE	High	Master Protein	E9Q634	Unconventional myosin-Ie [OS=Mus musculus]	0	11.532	6	3	19	3	1107	126.7	9.07	2.9	3	FALSE	cell organization and biogenesis;other metabolic processes;transport;developmental processes;signal transduction;other biological processes	plasma membrane;other membranes;cytoskeleton;other cell component	cytoskeletal activity;other molecular function	Pf00018, Pf00063, Pf06017	71602	Myo1e	E9Q634; mmu:71602; Q80X36; Q91ZI4	ENSMUSG00000032220		Primary focal segmental glomerulosclerosis (FSGS)	1	0	100	6.64	4.31394e-17		3.83207e+06		32.77		2.18747e+06	4.05577e+06	3.62071e+06	5.16254e+06					High	High	High	High	High
FALSE	High	Master Protein	Q3U0V2	Tumor necrosis factor receptor type 1-associated DEATH domain protein [OS=Mus musculus]	0	3.916	15	2	6	2	310	34.6	5.2	0.61	2	FALSE	signal transduction;other biological processes	plasma membrane;other membranes;cytoskeleton;nucleus;other cell component	signal transduction activity or receptor binding;other molecular function	Pf00531, Pf09034	71609	Tradd	mmu:71609; Q3U0V2	ENSMUSG00000031887	TNFR1-induced proapoptotic signaling; Regulation of TNFR1 signaling; TNFR1-induced NF-kappa-B signaling pathway; Regulation by c-FLIP; CASP8 activity is inhibited; Dimerization of procaspase-8	EBV LMP1 signaling; Apoptosis; p38 Mapk signaling pathway	11	0	0.01	-6.64	4.31394e-17			83255.9		72.62					216824	103299	67102	40489.3	High	n/a	n/a	High	High
FALSE	High	Master Protein	Q8BU88	Large ribosomal subunit protein uL22m [OS=Mus musculus]	0	5.466	6	1	11	1	206	23.8	9.86	2.46	1	FALSE	protein metabolism;other metabolic processes	other membranes;mitochondrion;translational apparatus	other molecular function	Pf00237	216767	Mrpl22	mmu:216767; Q8BK04; Q8BU88	ENSMUSG00000020514	Mitochondrial translation elongation; Mitochondrial translation termination		2	0	100	6.64	4.31394e-17		315960		54.46		366902	596918	272091	150846					High	Peak Found	High	High	High
FALSE	High	Master Protein	Q9QYS9	KH domain-containing RNA-binding protein QKI [OS=Mus musculus]	0	13.244	13	3	14	3	341	37.6	8.56	2.33	3	FALSE	RNA metabolism OR transcription;other metabolic processes;transport;developmental processes;other biological processes	nucleus;other cell component	nucleic acid binding activity;other molecular function	Pf00013, Pf16544, Pf16551	19317	Qki	mmu:19317; O88972; Q61110; Q78ZE4; Q78ZE5; Q8K4X9; Q8K4Y0; Q9CW34; Q9QUH4; Q9QYS9; Q9R2A8; Q9Z246	ENSMUSG00000062078		mRNA processing; Exercise-induced circadian regulation	2	0	0.01	-6.64	4.31394e-17			3.15207e+06		76.22					2.88547e+06	1.02642e+07	2.60971e+06	3.4433e+06	High	High	High	High	High
FALSE	High	Master Protein	Q9CYI4	Putative RNA-binding protein Luc7-like 1 [OS=Mus musculus]	0	9.392	9	2	16	1	371	43.9	9.88	1.74	2	FALSE	cell organization and biogenesis;RNA metabolism OR transcription;other metabolic processes;other biological processes	nucleus	nucleic acid binding activity;other molecular function	Pf03194	66978	Luc7l	mmu:66978; Q8K247; Q9CWM1; Q9CYI4	ENSMUSG00000024188			0	0	0.01	-6.64	4.31394e-17			128155		72.73					162459	376702	91258.6	101094	High	High	High	High	High
FALSE	High	Master Protein	Q99P91	Transmembrane glycoprotein NMB [OS=Mus musculus]	0	7.397	3	1	7	1	574	63.6	7.61	1.72	1	FALSE	cell adhesion;cell-cell signaling;signal transduction;other biological processes	plasma membrane;other membranes;other cytoplasmic organelle;other cell component	signal transduction activity or receptor binding;other molecular function	Pf18911, Pf20433	93695	Gpnmb	mmu:93695; Q3U3R9; Q8BVV9; Q8BXL4; Q99P91; Q9QXA0	ENSMUSG00000029816	PTK6 promotes HIF1A stabilization		1	0	100	6.64	4.31394e-17		963942		52.41		953017	796321	974993	2.18474e+06					High	High	High	High	n/a
FALSE	High	Master Protein	Q9Z108	Double-stranded RNA-binding protein Staufen homolog 1 [OS=Mus musculus]	0	11.848	5	3	22	3	487	53.9	9.52	5.16	3	FALSE	cell organization and biogenesis;transport;other biological processes	plasma membrane;other membranes;cytosol;ER/Golgi;other cell component	nucleic acid binding activity;other molecular function	Pf00035, Pf16482	20853	Stau1	mmu:20853; Q9Z108	ENSMUSG00000039536		mRNA processing	1	0	0.01	-6.64	4.31394e-17			6.53436e+06		48.29					8.49163e+06	4.73028e+06	1.27424e+07	5028223	High	High	High	High	High
FALSE	High	Master Protein	Q91W18	Tudor domain-containing protein 3 [OS=Mus musculus]	0	13.557	6	2	8	2	743	82.2	9.11	0.69	2	FALSE	cell organization and biogenesis;DNA metabolism;RNA metabolism OR transcription;other metabolic processes;other biological processes	cytosol;ER/Golgi;nucleus;other cell component	nucleic acid binding activity;other molecular function	Pf00567, Pf00627, Pf08585	219249	Tdrd3	E9Q2Q4; mmu:219249; Q6NZG7; Q8BZW6; Q8C1A4; Q91W18	ENSMUSG00000022019			0	0	0.01	-6.64	4.31394e-17			699643		59.77					930645	119797	871251	561836	High	High	n/a	High	High
FALSE	High	Master Protein	Q91YX5	Acyl-CoA:lysophosphatidylglycerol acyltransferase 1 [OS=Mus musculus]	0	17.806	16	4	37	4	370	43.1	8.79	9.48	4	FALSE	other metabolic processes;other biological processes	other membranes;ER/Golgi;other cell component	other molecular function	Pf01553, Pf16076	226856	Lpgat1	mmu:226856; Q91YX5	ENSMUSG00000026623	Acyl chain remodelling of PG		1	0	100	6.64	4.31394e-17		5.16847e+06		27.19		7.08711e+06	4.99895e+06	5.34374e+06	3.61018e+06					High	High	High	High	High
FALSE	High	Master Protein	P58059	Small ribosomal subunit protein bS21m [OS=Mus musculus]	0	4.722	16	1	9	1	87	10.6	10.32	1.39	1	FALSE	protein metabolism;other metabolic processes	mitochondrion;translational apparatus	other molecular function	Pf01165	66292	Mrps21	mmu:66292; P58059	ENSMUSG00000054312	Mitochondrial translation elongation; Mitochondrial translation termination		2	0	0.01	-6.64	4.31394e-17			423120		47.86					443772	865208	321026	403429	High	High	High	n/a	High
FALSE	High	Master Protein	Q8VCM8	BOS complex subunit NCLN [OS=Mus musculus]	0	18.502	6	3	19	3	563	62.9	6.49	4.85	3	FALSE	cell organization and biogenesis;other biological processes	other membranes;cytosol;ER/Golgi;other cell component	translation activity	Pf04389	103425	Ncln	mmu:103425; Q8C7Y4; Q8VCM8; Q9CX81	ENSMUSG00000020238			0	0	100	6.64	4.31394e-17		1.51266e+06		93.34		3.29702e+06	693998	4.41904e+06	241153					High	High	High	Peak Found	High
FALSE	High	Master Protein	Q9CQZ1	Heat shock factor-binding protein 1 [OS=Mus musculus]	0	12.137	72	3	10	3	76	8.6	4.31	0.88	3	FALSE	stress response;transport;developmental processes;other biological processes	cytosol;nucleus;other cell component	other molecular function	Pf06825	68196	Hsbp1	mmu:68196; Q3UKN1; Q9CQZ1	ENSMUSG00000031839	Attenuation phase		2	0	0.01	-6.64	4.31394e-17			4.36956e+06		47.48					3.87052e+06	4.93296e+06	2.21986e+06	7.44915e+06	High	High	High	n/a	High
FALSE	High	Master Protein	O70324	Monocarboxylate transporter 8 [OS=Mus musculus]	0	7.457	4	1	11	1	545	60	5.59	1.04	1	FALSE	cell-cell signaling;other metabolic processes;transport;other biological processes	plasma membrane;other membranes	transporter activity;other molecular function		20502	Slc16a2	mmu:20502; O70324; Q8K3S9	ENSMUSG00000033965	Transport of organic anions		1	0	100	6.64	4.31394e-17		155428		91.04		326187	35969.3	74061.4	464325					High	High	High	Peak Found	High
FALSE	High	Master Protein	Q8CIN4	Serine/threonine-protein kinase PAK 2 [OS=Mus musculus]	0	14.559	6	2	31	2	524	57.9	5.77	6.98	2	FALSE	cell cycle OR cell proliferation;cell organization and biogenesis;protein metabolism;other metabolic processes;developmental processes;signal transduction;other biological processes	other membranes;cytosol;nucleus;other cell component	enzyme regulator activity;kinase activity;other molecular function	Pf00069, Pf00786	224105	Pak2	mmu:224105; Q8CIN4	ENSMUSG00000022781	MAPK6/MAPK4 signaling; FCERI mediated MAPK activation; RAC1 GTPase cycle; RHOQ GTPase cycle; RHOG GTPase cycle; RHOH GTPase cycle; RAC2 GTPase cycle; RAC3 GTPase cycle; Generation of second messenger molecules; RHOU GTPase cycle; CD209 (DC-SIGN) signaling; RHOV GTPase cycle; Smooth Muscle Contraction; RHO GTPases activate PAKs; Ephrin signaling; Sema3A PAK dependent Axon repulsion; CD28 dependent…	Mapk signaling pathway; Regulation of actin cytoskeleton; FAS pathway and stress induction of HSP regulation; Integrin-mediated cell adhesion; Focal adhesion	24	0	0.01	-6.64	4.31394e-17			1.03276e+06		31.17					992633	1.73691e+06	945660	1.07451e+06	High	High	High	High	High
FALSE	High	Master Protein	Q3U487	E3 ubiquitin-protein ligase HECTD3 [OS=Mus musculus]	0	30.047	13	7	40	7	861	97.3	5.47	6.58	7	FALSE	protein metabolism;other metabolic processes	other cell component	other molecular function	Pf00632, Pf03256	76608	Hectd3	B1AUL1; mmu:76608; Q3TN76; Q3U487; Q641P3; Q8BQ74; Q8R1L6	ENSMUSG00000046861	Antigen processing: Ubiquitination & Proteasome degradation		1	0	0.01	-6.64	4.31394e-17			2.10426e+06		64.12					1.54087e+06	448714	2.87365e+06	3355926	High	High	High	High	High
FALSE	High	Master Protein	Q62351	Transferrin receptor protein 1 [OS=Mus musculus]	0	5.007	4	2	5	2	763	85.7	6.57	0.41	2	FALSE	stress response;transport;signal transduction;other biological processes	non-structural extracellular;plasma membrane;other membranes;other cytoplasmic organelle;other cell component	transporter activity;nucleic acid binding activity;other molecular function	Pf02225, Pf04253, Pf04389	22042	Tfrc	mmu:22042; Q61560; Q62351	ENSMUSG00000022797	Golgi Associated Vesicle Biogenesis; RHOA GTPase cycle; RHOC GTPase cycle; RHOB GTPase cycle; RAC1 GTPase cycle; RHOQ GTPase cycle; Cargo recognition for clathrin-mediated endocytosis; RHOG GTPase cycle; RND2 GTPase cycle; RHOH GTPase cycle; RAC2 GTPase cycle; RAC3 GTPase cycle; RND1 GTPase cycle; Transferrin endocytosis and recycling		15	0	100	6.64	4.31394e-17		200072		70.22		220662	529423	181402	115179					Peak Found	High	Peak Found	Peak Found	n/a
FALSE	High	Master Protein	Q9WUM4	Coronin-1C [OS=Mus musculus]	0	15.845	13	3	30	3	474	53.1	7.08	4.1	3	FALSE	cell organization and biogenesis;transport;developmental processes;other biological processes	plasma membrane;other membranes;cytoskeleton;other cytoplasmic organelle;other cell component	cytoskeletal activity;other molecular function	Pf00400, Pf08953, Pf16300	23790	Coro1c	mmu:23790; Q499X7; Q8VCQ5; Q9WUM4	ENSMUSG00000004530			0	0	100	6.64	4.31394e-17		1.18098e+07		48.98		1.49695e+07	6.42861e+06	2.06143e+07	9.31705e+06					High	High	High	High	High
FALSE	High	Master Protein	Q9Z0K8	Pantetheinase [OS=Mus musculus]	0	21.179	13	3	29	3	512	57.1	5.94	6.61	3	FALSE	cell adhesion;other metabolic processes;stress response;other biological processes	plasma membrane;other membranes	other molecular function	Pf00795, Pf19018	22361	Vnn1	mmu:22361; Q3TJI0; Q8VCT1; Q9DCH8; Q9Z0K8	ENSMUSG00000037440	Neutrophil degranulation; Post-translational modification: synthesis of GPI-anchored proteins; Vitamin B5 (pantothenate) metabolism		3	0	0.01	-6.64	4.31394e-17			415122		87.89					322655	1.58414e+06	430292	400487	High	High	High	High	High
FALSE	High	Master Protein	P46061	Ran GTPase-activating protein 1 [OS=Mus musculus]	0	32.248	15	5	52	5	589	63.5	4.68	9.82	5	FALSE	protein metabolism;other metabolic processes;stress response;transport;signal transduction;other biological processes	other membranes;cytosol;cytoskeleton;nucleus;other cell component	enzyme regulator activity;nucleic acid binding activity;other molecular function	Pf07834, Pf13516	19387	Rangap1	mmu:19387; P46061; Q60801; Q6NZB5	ENSMUSG00000022391	SUMOylation of DNA replication proteins; Postmitotic nuclear pore complex (NPC) reformation; Separation of Sister Chromatids; Amplification of signal from unattached kinetochores via a MAD2 inhibitory signal; Resolution of Sister Chromatid Cohesion; RHO GTPases Activate Formins; EML4 and NUDC in mitotic spindle formation; SUMOylation of nuclear envelope proteins		9	0	0.01	-6.64	4.31394e-17			582775		45.28					588411	1.13103e+06	428620	577194	High	High	High	High	High
FALSE	High	Master Protein	P27786	Steroid 17-alpha-hydroxylase/17,20 lyase [OS=Mus musculus]	0	17.298	15	4	12	4	507	57.6	7.18	2.28	4	FALSE	other metabolic processes;other biological processes	other membranes;ER/Golgi;other cell component	other molecular function	Pf00067	13074	Cyp17a1	mmu:13074; P27786	ENSMUSG00000003555	Androgen biosynthesis; Glucocorticoid biosynthesis	Metapathway biotransformation; Oxidation by cytochrome P450; Steroid biosynthesis	5	0	0.01	-6.64	4.31394e-17			140112		136.72					1.44846e+06	42628.7	460520	10599.7	n/a	n/a	n/a	n/a	High
FALSE	High	Master Protein	Q91YN0	Protein C12orf4 homolog [OS=Mus musculus]	0	3.198	3	1	1	1	552	63.6	6.18	0.08	1	FALSE	other biological processes	other cell component		Pf10154	28040	D6Wsu163e	mmu:28040; Q3UVK4; Q91YN0	ENSMUSG00000030347			0	0	100	6.64	4.31394e-17		1.19902e+06		33.81		1.95517e+06	1.13994e+06	1.26115e+06	922675					Peak Found	Peak Found	High	Peak Found	n/a
FALSE	High	Master Protein	Q8R010	Aminoacyl tRNA synthase complex-interacting multifunctional protein 2 [OS=Mus musculus]	0	14.982	14	3	31	3	320	35.4	7.83	7.44	3	FALSE	cell organization and biogenesis;protein metabolism;other metabolic processes;developmental processes;other biological processes	cytosol;nucleus;other cell component	other molecular function	Pf00043, Pf16780, Pf18569	231872	Aimp2	E9QP67; mmu:231872; Q8R010; Q8R2Y6	ENSMUSG00000029610		Transcriptional activation by Nfe2l2 in response to phytochemicals	1	0	0.01	-6.64	4.31394e-17			2.27334e+07		37.6					2.47595e+07	1.43677e+07	2.08732e+07	3.58467e+07	High	High	High	High	High
FALSE	High	Master Protein	Q9CQ49	Nuclear cap-binding protein subunit 2 [OS=Mus musculus]	0.001	2.518	7	1	2	1	156	18	7.81	0.18	1	FALSE	protein metabolism;RNA metabolism OR transcription;other metabolic processes;transport;other biological processes	nucleus;other cell component	nucleic acid binding activity	Pf00076	68092	Ncbp2	mmu:68092; Q0VF93; Q3UI86; Q9CQ49	ENSMUSG00000022774	Nonsense Mediated Decay (NMD) enhanced by the Exon Junction Complex (EJC); Nonsense Mediated Decay (NMD) independent of the Exon Junction Complex (EJC); Transport of the SLBP independent Mature mRNA; Transport of the SLBP Dependant Mature mRNA; Transport of Mature mRNA Derived from an Intronless Transcript; Transport of Mature mRNA derived from an Intron-Containing Transcript; mRNA Splicing - Maj…	mRNA processing	21	0	100	6.64	4.31394e-17		211733		40.46		224615	316677	199589	107863					Peak Found	Peak Found	Peak Found	Peak Found	n/a
FALSE	High	Master Protein	E9Q0S6	Tensin-1 [OS=Mus musculus]	0	27.811	8	6	33	6	1888	201.3	7.75	3.64	6	FALSE	cell organization and biogenesis;other biological processes	cytoskeleton;other cell component	cytoskeletal activity;other molecular function	Pf00017, Pf08416, Pf10409	21961	Tns1	E9Q0S6; mmu:21961	ENSMUSG00000055322		Integrin-mediated cell adhesion	1	0	0.01	-6.64	4.31394e-17			3.26561e+06		55.14					2.7717e+06	616220	3.89252e+06	3.84753e+06	High	High	High	High	High
FALSE	High	Master Protein	Q9R182	Angiopoietin-related protein 3 [OS=Mus musculus]	0	12.535	9	2	21	2	455	52.5	6.65	3.56	2	FALSE	cell adhesion;other metabolic processes;developmental processes;signal transduction;other biological processes	non-structural extracellular;extracellular matrix;ER/Golgi;other cytoplasmic organelle;other cell component	signal transduction activity or receptor binding;enzyme regulator activity;other molecular function	Pf00147	30924	Angptl3	mmu:30924; Q9R182	ENSMUSG00000028553	Assembly of active LPL and LIPC lipase complexes		1	0	0.01	-6.64	4.31394e-17			8.10955e+06		43.39					7.97942e+06	5.86138e+06	8.2418e+06	15151917	High	High	High	High	High
FALSE	High	Master Protein	Q9CQU0	Thioredoxin domain-containing protein 12 [OS=Mus musculus]	0	6.28	8	1	8	1	170	19	5.26	2.42	1	FALSE	other biological processes	ER/Golgi	other molecular function	Pf13899	66073	Txndc12	mmu:66073; Q53YN1; Q9CQU0	ENSMUSG00000028567			0	0	100	6.64	4.31394e-17		1.81697e+06		45.85		2.48358e+06	3.29859e+06	1.32928e+06	1.31285e+06					High	High	Peak Found	High	High
FALSE	High	Master Protein	Q9CZP7	Hsp90 co-chaperone Cdc37-like 1 [OS=Mus musculus]	0	3.126	5	1	1	1	335	38.4	5.39	0.11	1	FALSE	protein metabolism;other metabolic processes;other biological processes	cytosol;other cell component	other molecular function	Pf08565	67072	Cdc37l1	mmu:67072; Q3TNC7; Q8BP15; Q8C892; Q8C8X2; Q9CU15; Q9CZP7	ENSMUSG00000024780	Platelet degranulation		1	0	0.01	-6.64	4.31394e-17			219057		60.76					181813	522691	147887	263929	n/a	n/a	n/a	n/a	Peak Found
FALSE	High	Master Protein	P61022	Calcineurin B homologous protein 1 [OS=Mus musculus]	0	6.097	17	2	10	2	195	22.4	5.1	2.13	2	FALSE	cell organization and biogenesis;transport;other biological processes	plasma membrane;other membranes;cytoskeleton;ER/Golgi;nucleus;other cell component	transporter activity;enzyme regulator activity;cytoskeletal activity;other molecular function	Pf13499	56398	Chp1	mmu:56398; P61022; Q62877; Q6ZWQ8	ENSMUSG00000014077	Hyaluronan uptake and degradation	Alzheimer's disease	2	0	0.01	-6.64	4.31394e-17			2.49244e+07		84.34					1.6358e+07	3.75989e+07	1.65225e+07	86701568	High	High	High	n/a	High
FALSE	High	Master Protein	Q62077	1-phosphatidylinositol 4,5-bisphosphate phosphodiesterase gamma-1 [OS=Mus musculus]	0	16.605	5	3	27	3	1302	149.6	5.8	7.17	3	FALSE	other metabolic processes;transport;developmental processes;signal transduction;other biological processes	plasma membrane;other membranes;cytosol;nucleus;other cell component	signal transduction activity or receptor binding;other molecular function	Pf00017, Pf00018, Pf00168, Pf00169, Pf00387, Pf00388	18803	Plcg1	mmu:18803; Q62077; Q6P1G1	ENSMUSG00000016933	ISG15 antiviral mechanism; Generation of second messenger molecules; Role of phospholipids in phagocytosis; FCERI mediated MAPK activation; FCERI mediated Ca+2 mobilization; RET signaling; Synthesis of IP3 and IP4 in the cytosol; Signaling by ALK; Downstream signal transduction; VEGFR2 mediated cell proliferation; DAP12 signaling; Phospholipase C-mediated cascade: FGFR1; Phospholipase C-mediated …	ErbB signaling pathway; Primary focal segmental glomerulosclerosis (FSGS); IL-1 signaling pathway; Myometrial relaxation and contraction pathways; IL-6 signaling pathway; Kit receptor signaling pathway; EGFR1 signaling pathway	26	0	0.01	-6.64	4.31394e-17			6.10285e+06		53.07					5.48941e+06	6.78483e+06	3.6279e+06	12328573	n/a	High	High	High	High
FALSE	High	Master Protein	Q8BFR4	N-acetylglucosamine-6-sulfatase [OS=Mus musculus]	0	26.148	16	5	24	5	544	61.1	8.24	5.16	5	FALSE	other metabolic processes	other cytoplasmic organelle	other molecular function	Pf00884	75612	Gns	mmu:75612; Q3TWT0; Q8BFR4; Q8BJJ7; Q8BK91	ENSMUSG00000034707	Neutrophil degranulation; Keratan sulfate degradation; Lysosome Vesicle Biogenesis		3	0	100	6.64	4.31394e-17		531688		38.53		630493	955018	447885	448367					High	High	High	High	High
FALSE	High	Master Protein	A7MCT6	Ethanolamine kinase 2 [OS=Mus musculus]	0	12.249	23	5	15	5	385	44.5	7.21	2.34	5	FALSE	other metabolic processes;developmental processes;other biological processes	other cell component	kinase activity;other molecular function	Pf01633	214253	Etnk2	A7MCT6; B7ZNN6; D3Z771; mmu:214253; Q6XRG2	ENSMUSG00000070644	Synthesis of PE	One-carbon metabolism and related pathways; Kennedy pathway	3	0	100	6.64	4.31394e-17		4.90094e+06		26.6		4.40036e+06	3.81466e+06	5.45846e+06	6.93697e+06					High	Peak Found	High	High	High
FALSE	High	Master Protein	Q8BP56	Protein-glucosylgalactosylhydroxylysine glucosidase [OS=Mus musculus]	0	24.081	11	4	39	4	690	76.4	5.33	5.11	4	FALSE	other metabolic processes	cytosol	other molecular function	Pf03632	212974	Pgghg	mmu:212974; Q571E9; Q8BP56; Q8R585	ENSMUSG00000062031			0	0	100	6.64	4.31394e-17		236187		33.71		277621	273134	204237	120299					High	High	High	High	High
FALSE	High	Master Protein	A2AJI0	MAP7 domain-containing protein 1 [OS=Mus musculus]	0.001	2.459	2	1	5	1	846	93.2	10.15	0.75	1	FALSE	cell organization and biogenesis	cytoskeleton;other cell component		Pf05672	245877	Map7d1	A2AJI0; mmu:245877; Q80TI3; Q8CIL3; Q8VCG2; Q91YQ4	ENSMUSG00000028849			0	0	100	6.64	4.31394e-17		4.61078e+06		48.22		1.11834e+06	4.24537e+06	5.0193e+06	5.00765e+06					Peak Found	High	High	High	n/a
FALSE	High	Master Protein	Q99K23	Ufm1-specific protease 2 [OS=Mus musculus]	0	12.647	15	4	24	4	461	52.5	6.76	4.25	4	FALSE	protein metabolism;other biological processes	ER/Golgi;nucleus;other cell component	other molecular function	Pf07910, Pf20908	192169	Ufsp2	mmu:192169; Q8C5I0; Q99K23	ENSMUSG00000031634			0	0	0.01	-6.64	4.31394e-17			5.09231e+06		47.19					4.44961e+06	1.03204e+07	5.82785e+06	3.95985e+06	High	High	High	High	High
FALSE	High	Master Protein	Q6PGC1	ATP-dependent RNA helicase DHX29 [OS=Mus musculus]	0	22.285	4	4	33	4	1365	153.9	7.94	7.05	4	FALSE	cell organization and biogenesis;protein metabolism;other metabolic processes;other biological processes	cytosol;translational apparatus	translation activity;nucleic acid binding activity;other molecular function	Pf00270, Pf00271, Pf04408, Pf07717, Pf21010	218629	Dhx29	mmu:218629; Q6PGC1; Q8BQJ4; Q8BT01; Q8C9B7; Q8C9H9	ENSMUSG00000042426			0	0	100	6.64	4.31394e-17		3.23619e+06		71.81		5.13489e+06	1.16614e+06	7.20132e+06	2.03957e+06					High	High	High	High	High
FALSE	High	Master Protein	Q04207	Transcription factor p65 [OS=Mus musculus]	0	5.677	4	2	8	2	549	60.2	5.76	1.49	2	FALSE	cell-cell signaling;cell organization and biogenesis;protein metabolism;RNA metabolism OR transcription;other metabolic processes;stress response;developmental processes;signal transduction;other biological processes	cytosol;nucleus;other cell component	cytoskeletal activity;nucleic acid binding activity;other molecular function	Pf00554, Pf16179	19697	Rela	mmu:19697; Q04207; Q62025	ENSMUSG00000024927	Downstream TCR signaling; FCERI mediated NF-kB activation; CLEC7A (Dectin-1) signaling; Activation of NF-kappaB in B cells; NF-kB is activated and signals survival; TAK1-dependent IKK and NF-kappa-B activation ; PKMTs methylate histone lysines; CD209 (DC-SIGN) signaling; SUMOylation of immune response proteins; RIP-mediated NFkB activation via ZBP1; DEx/H-box helicases activate type I IFN and inf…	Selenium metabolism / selenoproteins; EBV LMP1 signaling; Apoptosis; Nod-like receptor (NLR) signaling pathway; Mechanisms associated with pluripotency; Chemokine signaling pathway; Delta-Notch signaling pathway; ApoE and miR-146 in inflammation and atherosclerosis; EDA signaling in hair follicle development; IL-1 signaling pathway; IL-2 signaling pathway; ID signaling pathway; Fibrin complement …	29	0	100	6.64	4.31394e-17		298876		91.02		341361	1.17366e+06	261678	215656					High	Peak Found	High	High	High
FALSE	High	Master Protein	Q5XG73	Acyl-CoA-binding domain-containing protein 5 [OS=Mus musculus]	0	11.764	6	2	15	2	508	56.6	5.41	1.57	2	FALSE	other metabolic processes	other membranes;nucleus;other cytoplasmic organelle;other cell component	other molecular function	Pf00887	74159	Acbd5	A2AQX9; A2AQY0; mmu:74159; Q5XG73; Q6P7V7; Q7TSC2; Q8BKU6; Q8CI99; Q9CW41	ENSMUSG00000026781	RHOA GTPase cycle; RHOC GTPase cycle; Peroxisomal lipid metabolism; Class I peroxisomal membrane protein import		4	0	100	6.64	4.31394e-17		5.2482e+06		29.27		5.11454e+06	5.38534e+06	5.42332e+06	2.60918e+06					High	High	High	High	High
FALSE	High	Master Protein	Q8BX80	Cytosolic endo-beta-N-acetylglucosaminidase [OS=Mus musculus]	0	5.939	2	1	12	1	734	82.9	6.65	3.07	1	FALSE	protein metabolism;other metabolic processes	cytosol	other molecular function	Pf03644	217364	Engase	mmu:217364; Q3TK58; Q8BJF1; Q8BX80	ENSMUSG00000033857	N-glycan trimming in the ER and Calnexin/Calreticulin cycle		1	0	0.01	-6.64	4.31394e-17			3.00069e+06		39.66					3.90536e+06	1.80213e+06	2.30559e+06	4340093	n/a	High	n/a	High	High
FALSE	High	Master Protein	Q8N9S3	Activator of 90 kDa heat shock protein ATPase homolog 2 [OS=Mus musculus]	0	9.027	18	3	11	3	331	37.6	6.44	1.5	3	FALSE	protein metabolism;other metabolic processes;other biological processes	cytosol	other molecular function	Pf08327, Pf09229	268390	Ahsa2	mmu:268390; Q0P626; Q6P3F2; Q7TMW7; Q8CBI4; Q8N9S3	ENSMUSG00000020288			0	0	0.01	-6.64	4.31394e-17			541423		74.01					649039	1.58029e+06	353425	451650	High	n/a	High	n/a	High
FALSE	High	Master Protein	Q9JJX6	P2X purinoceptor 4 [OS=Mus musculus]	0	24.771	17	3	40	3	388	43.4	7.99	6.22	3	FALSE	cell-cell signaling;other metabolic processes;stress response;transport;signal transduction;other biological processes	plasma membrane;other membranes;other cytoplasmic organelle;other cell component	signal transduction activity or receptor binding;transporter activity;other molecular function	Pf00864		P2rx4	Q9JJX3; Q9JJX4; Q9JJX5; Q9JJX6		Elevation of cytosolic Ca2+ levels; Platelet homeostasis		2	0	100	6.64	4.31394e-17		2.6368e+06		39.88		1.77724e+06	1.93639e+06	3.97379e+06	3.59054e+06					High	High	High	High	n/a
FALSE	High	Master Protein	Q4LDD4	Arf-GAP with Rho-GAP domain, ANK repeat and PH domain-containing protein 1 [OS=Mus musculus]	0	26.901	8	6	30	6	1452	162.2	6.18	4.81	6	FALSE	signal transduction;other biological processes	plasma membrane;other membranes;cytosol;ER/Golgi;nucleus;other cell component	signal transduction activity or receptor binding;enzyme regulator activity;nucleic acid binding activity;other molecular function	Pf00169, Pf00536, Pf00620, Pf00788, Pf01412	69710	Arap1	B2RUJ3; mmu:69710; Q3UDD2; Q3US99; Q4LDD4; Q58ET6; Q6PEQ9; Q6ZQ48	ENSMUSG00000032812	RHOA GTPase cycle; CDC42 GTPase cycle; RAC1 GTPase cycle; PTK6 Regulates RTKs and Their Effectors AKT1 and DOK1		4	0	0.01	-6.64	4.31394e-17			531606		31.76					566364	825323	498981	399703	High	High	High	High	High
FALSE	High	Master Protein	O88783	Coagulation factor V [OS=Mus musculus]	0	12.22	4	5	13	5	2183	247.1	6.05	2.76	5	FALSE	protein metabolism;other metabolic processes;stress response;other biological processes	non-structural extracellular;other cell component	other molecular function	Pf00754, Pf07732	14067	F5	mmu:14067; O88783; Q3UTQ2; Q3UV80	ENSMUSG00000026579	Platelet degranulation ; Regulation of Insulin-like Growth Factor (IGF) transport and uptake by Insulin-like Growth Factor Binding Proteins (IGFBPs); Post-translational protein phosphorylation; Common Pathway of Fibrin Clot Formation; COPII-mediated vesicle transport; Cargo concentration in the ER	Blood clotting cascade	7	0	0.01	-6.64	4.31394e-17			56135.4		48.5					52881	125374	58695.2	53687.2	High	High	High	High	High
FALSE	High	Master Protein	Q8CI94	Glycogen phosphorylase, brain form [OS=Mus musculus]	0	28.643	11	6	158	4	843	96.7	6.73	28.23	6	FALSE	other metabolic processes	other cell component	other molecular function	Pf00343	110078	Pygb	mmu:110078; Q8CI94; Q8K283	ENSMUSG00000033059	Neutrophil degranulation	Glycogen metabolism	2	0	100	6.64	4.31394e-17		1.44531e+06		90.36		940244	64656.6	3.60026e+06	2.22169e+06					High	High	High	High	High
FALSE	High	Master Protein	Q9CQQ8	U6 snRNA-associated Sm-like protein LSm7 [OS=Mus musculus]	0	13.223	24	2	12	2	103	11.6	5.27	2	2	FALSE	RNA metabolism OR transcription;other metabolic processes	nucleus;other cell component	nucleic acid binding activity;other molecular function	Pf01423	66094	Lsm7	mmu:66094; Q9CQQ8	ENSMUSG00000035215	mRNA Splicing - Major Pathway; mRNA decay by 5' to 3' exoribonuclease	mRNA processing	3	0	100	6.64	4.31394e-17		725686		56.9		1.02227e+06	515148	1.05828e+06	231901					High	High	High	High	High
FALSE	High	Master Protein	P61290	Proteasome activator complex subunit 3 [OS=Mus musculus]	0	7.721	6	1	16	1	254	29.5	5.95	3.25	1	FALSE	cell cycle OR cell proliferation;other biological processes	cytosol;nucleus;other cell component	enzyme regulator activity;other molecular function	Pf02251, Pf02252	19192	Psme3	mmu:19192; O35563; P61290; P97373; Q12920; Q13172; Q9BQD9	ENSMUSG00000078652	Downstream TCR signaling; FCERI mediated NF-kB activation; Neddylation; Asymmetric localization of PCP proteins; Degradation of AXIN; Hedgehog 'on' state; Ub-specific processing proteases; Regulation of RUNX3 expression and activity; Antigen processing: Ubiquitination & Proteasome degradation; Autodegradation of Cdh1 by Cdh1:APC/C; APC/C:Cdc20 mediated degradation of Securin; APC/C:Cdh1 mediated …	Proteasome degradation	49	0	0.01	-6.64	4.31394e-17			7.52404e+06		36.04					7.51608e+06	3.06837e+06	7.53201e+06	8263876	n/a	High	n/a	High	High
FALSE	High	Master Protein	O55135	Eukaryotic translation initiation factor 6 [OS=Mus musculus]	0	18.159	26	3	55	3	245	26.5	4.74	9.98	3	FALSE	cell organization and biogenesis;protein metabolism;RNA metabolism OR transcription;other metabolic processes;transport;other biological processes	cytosol;cytoskeleton;nucleus;other cell component	translation activity;nucleic acid binding activity	Pf01912	16418	Eif6	mmu:16418; O55135	ENSMUSG00000027613		Translation factors; Alpha 6 beta 4 integrin signaling pathway	2	0	0.01	-6.64	4.31394e-17			2.45945e+06		60.41					2.13444e+06	1.09082e+06	5.05608e+06	2.83394e+06	High	High	High	High	High
FALSE	High	Master Protein	O35900	U6 snRNA-associated Sm-like protein LSm2 [OS=Mus musculus]	0	9.671	20	1	13	1	95	10.8	6.52	1.65	1	FALSE	cell organization and biogenesis;RNA metabolism OR transcription;other metabolic processes	nucleus;other cell component	nucleic acid binding activity;other molecular function	Pf01423	27756	Lsm2	mmu:27756; O35900	ENSMUSG00000007050	mRNA Splicing - Major Pathway; mRNA decay by 5' to 3' exoribonuclease	mRNA processing	3	0	0.01	-6.64	4.31394e-17			3.00807e+06		26.08					3.19459e+06	2.83245e+06	3.44085e+06	1.77759e+06	High	High	n/a	High	High
FALSE	High	Master Protein	A0A0B4J1G0	Low affinity immunoglobulin gamma Fc region receptor III-A [OS=Mus musculus]	0.001	2.702	4	1	2	1	249	28.4	8.09	0.62	1	FALSE	transport;signal transduction;other biological processes	non-structural extracellular;plasma membrane;other membranes;other cell component	other molecular function	Pf13895, Pf13927	246256	Fcgr4	A0A0B4J1G0; mmu:246256; Q3TC44; Q8R2R4; Q8R477	ENSMUSG00000059089	Immunoregulatory interactions between a Lymphoid and a non-Lymphoid cell; FCGR activation; Regulation of actin dynamics for phagocytic cup formation; Role of phospholipids in phagocytosis; Neutrophil degranulation; Post-translational modification: synthesis of GPI-anchored proteins		6	0	100	6.64	4.31394e-17		133624		56.5		126160	304883	141529	94263					High	Peak Found	Peak Found	Peak Found	High
FALSE	High	Master Protein	Q14DH7	Acyl-CoA synthetase short-chain family member 3, mitochondrial [OS=Mus musculus]	0	48.417	25	9	91	9	682	74.5	8.63	16.32	9	FALSE	other metabolic processes	mitochondrion;other cell component	other molecular function	Pf00501, Pf13193, Pf16177	380660	Acss3	mmu:380660; Q14DH7; Q8BZX0	ENSMUSG00000035948	Synthesis of Ketone Bodies		1	0	0.01	-6.64	4.31394e-17			1.78164e+07		32.09					1.59568e+07	1.98928e+07	2.5229e+07	1.15282e+07	High	High	High	High	High
FALSE	High	Master Protein	P06684	Complement C5 [OS=Mus musculus]	0	60.038	12	11	62	11	1680	188.8	6.81	12.18	11	FALSE	stress response;developmental processes;other biological processes	non-structural extracellular;plasma membrane;other membranes	enzyme regulator activity	Pf00207, Pf01759, Pf01821, Pf01835, Pf07677, Pf07678, Pf07703, Pf17789, Pf17790, Pf17791, Pf21309	15139	C5	A2AS36; mmu:15139; P06684	ENSMUSG00000026874	Regulation of Complement cascade; G alpha (i) signalling events; Terminal pathway of complement; Peptide ligand-binding receptors; Activation of C3 and C5	Oxidative damage response; Complement activation, classical pathway; Spinal cord injury	8	0	100	6.64	4.31394e-17		2.82211e+06		58.79		3.28848e+06	2.42188e+06	6.31512e+06	1.72775e+06					High	High	High	High	High
FALSE	High	Master Protein	P56380	Bis(5'-nucleosyl)-tetraphosphatase [asymmetrical] [OS=Mus musculus]	0	10.411	27	2	30	2	147	17	6.28	3.72	2	FALSE	other metabolic processes;other biological processes		other molecular function	Pf00293	66401	Nudt2	mmu:66401; P56380; Q9D2U6; Q9D6V2	ENSMUSG00000028443	Detoxification of Reactive Oxygen Species	Purine metabolism	2	0	100	6.64	4.31394e-17		1.31645e+06		76.63		1.33916e+06	4.10458e+06	1.29413e+06	932006					High	High	High	High	High
FALSE	High	Master Protein	Q91WK2	Eukaryotic translation initiation factor 3 subunit H [OS=Mus musculus]	0	37.846	35	7	37	7	352	39.8	6.67	7.16	7	FALSE	cell organization and biogenesis;protein metabolism;other metabolic processes;other biological processes	translational apparatus;other cell component	nucleic acid binding activity;other molecular function	Pf01398, Pf19445	68135	Eif3h	mmu:68135; Q91WK2	ENSMUSG00000022312	L13a-mediated translational silencing of Ceruloplasmin expression; Formation of a pool of free 40S subunits; GTP hydrolysis and joining of the 60S ribosomal subunit; Translation initiation complex formation; Formation of the ternary complex, and subsequently, the 43S complex; Ribosomal scanning and start codon recognition	Translation factors	7	0	100	6.64	4.31394e-17		2.44693e+07		7.13		2.63782e+07	2.21684e+07	2.47632e+07	2.41788e+07					High	High	High	High	High
FALSE	High	Master Protein	Q99MR1	GRB10-interacting GYF protein 1 [OS=Mus musculus]	0	6.837	5	2	6	2	1044	116.2	5.39	0.44	2	FALSE	signal transduction	cytosol;other cell component		Pf02213	57330	Gigyf1	mmu:57330; Q571A0; Q6Y7W9; Q99MR1	ENSMUSG00000029714			0	0	0.01	-6.64	4.31394e-17			1.0734e+07		32.94					1.54392e+07	6.68222e+06	1.04007e+07	11077983	n/a	n/a	High	High	Peak Found
FALSE	High	Master Protein	Q61391	Neprilysin [OS=Mus musculus]	0	10.692	8	4	14	4	750	85.6	5.81	2.31	4	FALSE	protein metabolism;other metabolic processes;developmental processes;other biological processes	plasma membrane;other membranes;ER/Golgi;other cytoplasmic organelle;other cell component	other molecular function	Pf01431, Pf05649	17380	Mme	mmu:17380; Q61391; Q6NXX5; Q8K251	ENSMUSG00000027820	Neutrophil degranulation; Metabolism of Angiotensinogen to Angiotensins; Physiological factors	Alzheimer's disease; Primary focal segmental glomerulosclerosis (FSGS)	5	0	0.01	-6.64	4.31394e-17			288449		58.67					289735	766013	287169	286916	High	n/a	n/a	n/a	High
FALSE	High	Master Protein	Q80UY2	E3 ubiquitin-protein ligase KCMF1 [OS=Mus musculus]	0	23.438	18	4	28	4	381	41.8	5.76	4.1	4	FALSE	cell-cell signaling;protein metabolism;other metabolic processes	plasma membrane;other membranes;cytosol;other cell component	other molecular function	Pf00569, Pf05605		Kcmf1	mmu:74287; Q80UY2; Q9WUM2	ENSMUSG00000055239	Neutrophil degranulation		1	0	0.01	-6.64	4.31394e-17			249571		68.72					539696	212773	292733	79992.3	n/a	High	High	High	High
FALSE	High	Master Protein	Q99J27	Acetyl-coenzyme A transporter 1 [OS=Mus musculus]	0	11.712	9	3	8	3	550	61	8.16	1.72	3	FALSE	transport	other membranes;ER/Golgi	transporter activity;other molecular function	Pf13000	11416	Slc33a1	mmu:11416; Q99J27; Q9WTN1	ENSMUSG00000027822	Transport of vitamins, nucleosides, and related molecules		1	0	100	6.64	4.31394e-17		5.92361e+06		62.03		6.85797e+06	5.11655e+06	1.03654e+07	1.48496e+06					High	Peak Found	High	High	n/a
FALSE	High	Master Protein	Q9R060	Cytosolic Fe-S cluster assembly factor NUBP1 [OS=Mus musculus]	0	7.587	12	3	16	3	320	34.1	5.9	1.51	3	FALSE	cell cycle OR cell proliferation;cell organization and biogenesis;other metabolic processes;other biological processes	plasma membrane;other membranes;cytosol;cytoskeleton;nucleus;other cell component	other molecular function	Pf10609	26425	Nubp1	mmu:26425; Q3U053; Q7TMI1; Q9CRM5; Q9R060	ENSMUSG00000022503			0	0	100	6.64	4.31394e-17		709395		57.68		719220	699705	1.63054e+06	483771					High	Peak Found	High	High	High
FALSE	High	Master Protein	Q9JIF3	Solute carrier family 2, facilitated glucose transporter member 8 [OS=Mus musculus]	0	13.103	14	3	18	3	477	51.5	8.29	3.42	3	FALSE	other metabolic processes;stress response;transport;signal transduction	plasma membrane;other membranes;ER/Golgi	transporter activity;other molecular function	Pf00083	56017	Slc2a8	mmu:56017; Q5BKP8; Q9JIF3; Q9JJP4; Q9JJZ0	ENSMUSG00000026791	Cargo recognition for clathrin-mediated endocytosis; Cellular hexose transport		3	0	100	6.64	4.31394e-17		4.2225e+06		94.08		3.39026e+06	1.55871e+07	5.25904e+06	1.98765e+06					High	High	High	High	n/a
FALSE	High	Master Protein	Q61419	Cytidine monophosphate-N-acetylneuraminic acid hydroxylase [OS=Mus musculus]	0	11.937	9	3	47	3	577	66.9	6.38	8.06	3	FALSE	other metabolic processes;other biological processes	other membranes;cytoskeleton;ER/Golgi;nucleus;other cell component	other molecular function	Pf00355, Pf13483	12763	Cmah	mmu:12763; Q61419; Q7TMR9; Q8JZM9	ENSMUSG00000016756			0	0	100	6.64	4.31394e-17		8.8976e+06		38.86		6.66146e+06	1.55844e+07	8.27028e+06	9.57251e+06					High	High	High	High	High
FALSE	High	Master Protein	Q9CYR0	Single-stranded DNA-binding protein, mitochondrial [OS=Mus musculus]	0	6.634	10	1	8	1	152	17.3	9.92	2.47	1	FALSE	cell organization and biogenesis;DNA metabolism;other metabolic processes;other biological processes	mitochondrion	nucleic acid binding activity;other molecular function	Pf00436	381760	Ssbp1	mmu:381760; Q9CYR0	ENSMUSG00000029911			0	0	100	6.64	4.31394e-17		1.42362e+07		50.73		1.43516e+07	1.41218e+07	2.08576e+07	4.34622e+06					High	Peak Found	High	High	n/a
FALSE	High	Master Protein	Q9DC63	F-box only protein 3 [OS=Mus musculus]	0	6.216	10	3	6	3	480	55.2	5.02	0.3	3	FALSE	protein metabolism;other metabolic processes;other biological processes	cytosol;nucleus;other cell component	other molecular function	Pf04379, Pf09346, Pf12937	57443	Fbxo3	A2BHN5; A2BHN7; mmu:57443; Q3TKB0; Q3U9C1; Q8C7I0; Q8CEJ0; Q91VI9; Q9D2J5; Q9DC63; Q9JIE4	ENSMUSG00000027180			0	0	0.01	-6.64	4.31394e-17			82546.8		57.64					71011.5	198064	64673.9	95955.9	High	High	High	High	Peak Found
FALSE	High	Master Protein	P56371	Ras-related protein Rab-4A [OS=Mus musculus]	0	8.254	10	2	24	1	218	24.4	6.07	5.54	2	FALSE	transport;signal transduction;other biological processes	non-structural extracellular;plasma membrane;other membranes;ER/Golgi;other cytoplasmic organelle;other cell component	signal transduction activity or receptor binding;other molecular function	Pf00071	19341	Rab4a	mmu:19341; P56371; Q3TSQ6	ENSMUSG00000019478	RAB geranylgeranylation; TBC/RABGAPs; Synthesis of PIPs at the plasma membrane; MET receptor recycling	Insulin signaling	5	0	0.01	-6.64	4.31394e-17			136434		71.9					113733	388253	163666	91351.7	n/a	n/a	High	n/a	Peak Found
FALSE	High	Master Protein	Q8CIF4	Biotinidase [OS=Mus musculus]	0	18.302	12	3	29	3	520	58.1	5.8	8.33	3	FALSE	other metabolic processes	nucleus;other cell component	other molecular function	Pf00795, Pf19018	26363	Btd	mmu:26363; Q3UXQ4; Q8CIF4; Q9DAV0		Biotin transport and metabolism		1	0	0.01	-6.64	4.31394e-17			8.16846e+06		26.95					1.00764e+07	5.06327e+06	7.64858e+06	8723674	High	High	High	High	High
FALSE	High	Master Protein	O08583	THO complex subunit 4 [OS=Mus musculus]	0	34.035	29	4	31	4	255	26.9	11.15	7.52	4	FALSE	DNA metabolism;RNA metabolism OR transcription;other metabolic processes;transport;other biological processes	nucleus;other cell component	nucleic acid binding activity;other molecular function	Pf00076, Pf13865	21681	Alyref	mmu:21681; O08583; Q0VBL5; Q8CBM4; Q9JJW7	ENSMUSG00000025134	Transport of the SLBP independent Mature mRNA; Transport of the SLBP Dependant Mature mRNA; Transport of Mature mRNA Derived from an Intronless Transcript; Transport of Mature mRNA derived from an Intron-Containing Transcript; mRNA Splicing - Major Pathway; mRNA 3'-end processing; RNA Polymerase II Transcription Termination	mRNA processing	8	0	100	6.64	4.31394e-17		3.19898e+06		24.49		4.54828e+06	2.93684e+06	3.48452e+06	2.65958e+06					High	High	High	High	High
FALSE	High	Master Protein	Q9CR21	Acyl carrier protein, mitochondrial [OS=Mus musculus]	0	16.818	10	2	22	2	156	17.4	5.21	4.51	2	FALSE	cell organization and biogenesis;protein metabolism;other metabolic processes	other membranes;cytosol;mitochondrion;nucleus	translation activity;other molecular function	Pf00550	70316	Ndufab1	mmu:70316; Q9CR21; Q9D726; Q9D7V5	ENSMUSG00000030869	Complex I biogenesis; Glyoxylate metabolism and glycine degradation; Mitochondrial Fatty Acid Beta-Oxidation	Electron transport chain	5	0	0.01	-6.64	4.31394e-17			6.8077e+06		31.29					9.37689e+06	5.84326e+06	7.93132e+06	4506148	High	High	n/a	High	High
FALSE	High	Master Protein	Q7TSH2	Phosphorylase b kinase regulatory subunit beta [OS=Mus musculus]	0	18.993	6	4	28	4	1085	123.8	6.83	6.84	4	FALSE	protein metabolism;other metabolic processes	plasma membrane;other membranes;other cell component	other molecular function	Pf00723, Pf19292	102093	Phkb	mmu:102093; Q7TSH2	ENSMUSG00000036879	Glycogen breakdown (glycogenolysis)	Glycogen metabolism	2	0	100	6.64	4.31394e-17		324480		54.79		346031	439327	304272	67139.1					High	High	High	High	High
FALSE	High	Master Protein	G5E829	Plasma membrane calcium-transporting ATPase 1 [OS=Mus musculus]	0	16.215	5	4	24	3	1220	134.7	5.91	4.19	4	FALSE	transport;other biological processes	plasma membrane;other membranes;ER/Golgi;nucleus;other cell component	transporter activity;other molecular function	Pf00122, Pf00689, Pf00690, Pf00702, Pf12424, Pf13246	67972	Atp2b1	G5E829; mmu:67972	ENSMUSG00000019943	Ion homeostasis; Ion transport by P-type ATPases; Reduction of cytosolic Ca++ levels	Splicing factor NOVA regulated synaptic proteins; Calcium regulation in cardiac cells	5	0	100	6.64	4.31394e-17		2.72791e+06		26.07		2.50297e+06	2.97306e+06	2.48186e+06	4.16671e+06					High	High	High	High	High
FALSE	High	Master Protein	Q91X51	Golgi reassembly-stacking protein 1 [OS=Mus musculus]	0	6.844	7	1	5	1	446	46.9	4.65	0.41	1	FALSE	cell organization and biogenesis;protein metabolism;other metabolic processes;transport;other biological processes	other membranes;ER/Golgi	other molecular function	Pf04495	74498	Gorasp1	mmu:74498; Q91X51; Q9D3L9	ENSMUSG00000032513	COPI-mediated anterograde transport; COPII-mediated vesicle transport; Golgi Cisternae Pericentriolar Stack Reorganization		3	0	0.01	-6.64	4.31394e-17			2.73183e+06		56.88					1.34872e+06	4.9652e+06	1.83915e+06	4.05781e+06	High	High	n/a	n/a	Peak Found
FALSE	High	Master Protein	P03911	NADH-ubiquinone oxidoreductase chain 4 [OS=Mus musculus]	0	25.747	8	3	49	3	459	51.8	9.38	6.8	3	FALSE	cell organization and biogenesis;other metabolic processes;stress response;transport;developmental processes;other biological processes	other membranes;mitochondrion	transporter activity;other molecular function	Pf00361, Pf01059	17719	Mtnd4	mmu:17719; P03911	ENSMUSG00000064363	Complex I biogenesis	Oxidative phosphorylation; Electron transport chain	4	0	100	6.64	4.31394e-17		5.91583e+06		82.01		7.20613e+06	4.85656e+06	1.53435e+07	1.44266e+06					High	High	High	High	High
FALSE	High	Master Protein	P33622	Apolipoprotein C-III [OS=Mus musculus]	0	5.323	19	1	11	1	99	11	4.75	3.1	1	FALSE	cell organization and biogenesis;protein metabolism;other metabolic processes;transport;signal transduction;other biological processes	non-structural extracellular;cytosol	signal transduction activity or receptor binding;enzyme regulator activity;other molecular function	Pf05778	11814	Apoc3	mmu:11814; P33622; Q8VC58; Q9CPP9		Retinoid metabolism and transport; Chylomicron assembly; Chylomicron remodeling; HDL remodeling	Statin pathway; PPAR signaling pathway	6	0	0.01	-6.64	4.31394e-17			1.73186e+06		114.23					1.28783e+06	1.00189e+07	1.90502e+06	1.57444e+06	High	n/a	n/a	High	High
FALSE	High	Master Protein	Q6NXI6	Regulation of nuclear pre-mRNA domain-containing protein 2 [OS=Mus musculus]	0	7.886	2	2	17	2	1469	156.5	7.59	4.43	2	FALSE	RNA metabolism OR transcription;other metabolic processes	other cell component	other molecular function	Pf04818	75137	Rprd2	mmu:75137; Q3U3L8; Q6NXI6; Q6ZQA7	ENSMUSG00000028106	RNA polymerase II transcribes snRNA genes		1	0	0.01	-6.64	4.31394e-17			1.66667e+06		34.23					2.6069e+06	1.43154e+06	1.22313e+06	1.94043e+06	Peak Found	High	Peak Found	High	High
FALSE	High	Master Protein	P62751	Large ribosomal subunit protein uL23 [OS=Mus musculus]	0	4.754	15	2	4	2	156	17.7	10.45	0.53	2	FALSE	cell organization and biogenesis;protein metabolism;other metabolic processes	cytosol;translational apparatus;nucleus;other cell component	nucleic acid binding activity;other molecular function	Pf00276, Pf03939	268449	Rpl23a	mmu:268449; P29316; P39024; P62751; Q92774	ENSMUSG00000058546	L13a-mediated translational silencing of Ceruloplasmin expression; SRP-dependent cotranslational protein targeting to membrane; Major pathway of rRNA processing in the nucleolus and cytosol; Formation of a pool of free 40S subunits; GTP hydrolysis and joining of the 60S ribosomal subunit; Nonsense Mediated Decay (NMD) independent of the Exon Junction Complex (EJC); Nonsense Mediated Decay (NMD) e…	Cytoplasmic ribosomal proteins	8	0	100	6.64	4.31394e-17		1.77355e+06		90.96		661334	5.87863e+06	2.1344e+06	1.47371e+06					Peak Found	High	High	Peak Found	Peak Found
FALSE	High	Master Protein	P42230	Signal transducer and activator of transcription 5A [OS=Mus musculus]	0	7.758	5	2	7	2	793	90.8	6.39	0.46	2	FALSE	cell cycle OR cell proliferation;protein metabolism;RNA metabolism OR transcription;other metabolic processes;stress response;transport;developmental processes;signal transduction;other biological processes	cytosol;nucleus;other cell component	nucleic acid binding activity;other molecular function	Pf00017, Pf01017, Pf02864, Pf02865, Pf21354	20850	Stat5a	mmu:20850; P42230	ENSMUSG00000004043	Signaling by SCF-KIT; Downstream signal transduction; Interleukin-20 family signaling; Interleukin-7 signaling; Interleukin-3, Interleukin-5 and GM-CSF signaling; Interleukin-2 signaling; Nuclear signaling by ERBB4; Growth hormone receptor signaling; Interleukin-9 signaling; Interleukin-15 signaling; Interleukin-21 signaling	IL-9 signaling pathway; EPO receptor signaling; ErbB signaling pathway; IL-5 signaling pathway; White fat cell differentiation; IL-7 signaling pathway; Tyrobp causal network in microglia; IL-3 signaling pathway; IL-6 signaling pathway; Kit receptor signaling pathway; Adipogenesis genes; IL-2 signaling pathway; EGFR1 signaling pathway	24	0	0.01	-6.64	4.31394e-17			672406		30.49					1.05329e+06	611559	739306	547057	High	n/a	High	High	High
FALSE	High	Master Protein	P18052	Receptor-type tyrosine-protein phosphatase alpha [OS=Mus musculus]	0	6.099	5	2	4	2	829	93.6	7.05	0.31	2	FALSE	protein metabolism;other metabolic processes;signal transduction;other biological processes	plasma membrane;other membranes;other cell component	other molecular function	Pf00102	19262	Ptpra	A2AHF2; mmu:19262; P18052; Q61808	ENSMUSG00000027303	RAF/MAP kinase cascade; NCAM signaling for neurite out-growth	Spinal cord injury	3	0	100	6.64	4.31394e-17		1.38128e+06		57		2.20512e+06	2.08747e+06	572321	913988					High	High	Peak Found	Peak Found	High
FALSE	High	Master Protein	Q61881	DNA replication licensing factor MCM7 [OS=Mus musculus]	0.001	2.76	2	1	1	1	719	81.2	6.37	0.08	1	FALSE	cell cycle OR cell proliferation;cell organization and biogenesis;DNA metabolism;other metabolic processes;stress response;other biological processes	cytosol;nucleus;other cell component	nucleic acid binding activity;other molecular function	Pf00493, Pf14551, Pf17207, Pf17855	17220	Mcm7	mmu:17220; Q61881	ENSMUSG00000029730	Assembly of the pre-replicative complex; Orc1 removal from chromatin; Activation of ATR in response to replication stress; Activation of the pre-replicative complex	G1 to S cell cycle control	6	0	100	6.64	4.31394e-17		1.19121e+06		73.87		931720	3.60749e+06	1.52296e+06	878736					Peak Found	Peak Found	High	Peak Found	n/a
FALSE	High	Master Protein	Q9D883	Splicing factor U2AF 35 kDa subunit [OS=Mus musculus]	0	11.281	10	1	16	1	239	27.8	8.81	4.86	1	FALSE	RNA metabolism OR transcription;other metabolic processes	nucleus	nucleic acid binding activity;other molecular function	Pf00076, Pf00642	108121	U2af1	mmu:108121; Q564E4; Q99LX2; Q9CZ98; Q9D883	ENSMUSG00000061613	mRNA Splicing - Major Pathway; Transport of Mature mRNA derived from an Intron-Containing Transcript; mRNA 3'-end processing; RNA Polymerase II Transcription Termination	mRNA processing	5	0	0.01	-6.64	4.31394e-17			3.10218e+06		146.76					3.73033e+06	3.19108e+07	2.57981e+06	1.69451e+06	High	High	High	High	Peak Found
FALSE	High	Master Protein	Q8BP48	Methionine aminopeptidase 1 [OS=Mus musculus]	0	41.23	38	8	37	8	386	43.2	7.17	8.48	8	FALSE	protein metabolism;other metabolic processes	cytosol	other molecular function	Pf00557, Pf15801	75624	Metap1	mmu:75624; Q8BP48	ENSMUSG00000005813	Inactivation, recovery and regulation of the phototransduction cascade		1	0	100	6.64	4.31394e-17		3.3878e+06		69.55		2.46655e+06	967698	6.96764e+06	4.65313e+06					High	High	High	High	High
FALSE	High	Master Protein	Q922H4	Mannose-1-phosphate guanyltransferase alpha [OS=Mus musculus]	0	5.634	10	2	5	2	420	46.2	7.62	0.3	2	FALSE	other metabolic processes	other cell component	other molecular function	Pf00132, Pf00483	69080	Gmppa	mmu:69080; Q3UCM2; Q922H4	ENSMUSG00000033021			0	0	100	6.64	4.31394e-17		2.05744e+06		40.6		3.28463e+06	2.10075e+06	2.01503e+06	1.16912e+06					High	High	Peak Found	Peak Found	n/a
FALSE	High	Master Protein	P61089	Ubiquitin-conjugating enzyme E2 N [OS=Mus musculus]	0	17.634	55	5	24	5	152	17.1	6.57	2.51	5	FALSE	protein metabolism;DNA metabolism;other metabolic processes;stress response;signal transduction;other biological processes	cytosol;nucleus;other cell component	other molecular function	Pf00179	93765	Ube2n	mmu:93765; P61089; Q16781; Q3TSL6; Q6ZWZ0; Q9DAJ6	ENSMUSG00000074781	ISG15 antiviral mechanism; Downstream TCR signaling; FCERI mediated NF-kB activation; Formation of Incision Complex in GG-NER; Antigen processing: Ubiquitination & Proteasome degradation; CLEC7A (Dectin-1) signaling; Aggrephagy; E3 ubiquitin ligases ubiquitinate target proteins; NOD1/2 Signaling Pathway; Recruitment and ATM-mediated phosphorylation of repair and signaling proteins at DNA double s…		20	0	100	6.64	4.31394e-17		146515		49.45		188003	291045	114183	104393					High	High	High	High	n/a
FALSE	High	Master Protein	Q9CPX7	Small ribosomal subunit protein bS16m [OS=Mus musculus]	0	6.073	15	1	18	1	135	15.2	9.67	4.77	1	FALSE	protein metabolism;other metabolic processes	other membranes;cytosol;mitochondrion;translational apparatus	other molecular function	Pf00886	66242	Mrps16	mmu:66242; Q9CPX7	ENSMUSG00000049960	Mitochondrial translation elongation; Mitochondrial translation termination		2	0	100	6.64	4.31394e-17		4.21466e+06		52.62		4.1834e+06	4.24616e+06	6.76502e+06	1.41624e+06					High	High	High	High	High
FALSE	High	Master Protein	P62858	Small ribosomal subunit protein eS28 [OS=Mus musculus]	0.001	2.65	17	1	4	1	69	7.8	10.7	0.64	1	FALSE	cell organization and biogenesis;protein metabolism;RNA metabolism OR transcription;other metabolic processes;other biological processes	other membranes;cytosol;ER/Golgi;translational apparatus;nucleus;other cell component	other molecular function	Pf01200	54127	Rps28	mmu:54127; P25112; P62858; Q5BKQ7	ENSMUSG00000067288	GTP hydrolysis and joining of the 60S ribosomal subunit; Ribosomal scanning and start codon recognition; L13a-mediated translational silencing of Ceruloplasmin expression; SRP-dependent cotranslational protein targeting to membrane; Major pathway of rRNA processing in the nucleolus and cytosol; Formation of a pool of free 40S subunits; Nonsense Mediated Decay (NMD) independent of the Exon Junctio…	Cytoplasmic ribosomal proteins; mRNA processing	12	0	100	6.64	4.31394e-17		2.2921e+06		17.47		2.2005e+06	2.61429e+06	2.38751e+06	1.70074e+06					Peak Found	Peak Found	Peak Found	High	n/a
FALSE	High	Master Protein	Q9D1H6	NADH dehydrogenase [ubiquinone] 1 alpha subcomplex assembly factor 4 [OS=Mus musculus]	0	4.011	6	1	1	1	173	20.1	9.39	0.11	1	FALSE	cell organization and biogenesis;stress response;other biological processes	other membranes;cytosol;mitochondrion	other molecular function	Pf06784	68493	Ndufaf4	mmu:68493; Q3TV72; Q9D1H6	ENSMUSG00000028261	Complex I biogenesis		1	0	0.01	-6.64	4.31394e-17			302501		43.5					280790	591178	325890	245727	n/a	n/a	High	n/a	Peak Found
FALSE	High	Master Protein	Q9Z1Y4	Thyroid receptor-interacting protein 6 [OS=Mus musculus]	0.003	2.053	5	1	1	1	480	50.9	7.31	0.05	1	FALSE	cell adhesion;developmental processes;signal transduction;other biological processes	plasma membrane;other membranes;cytosol;cytoskeleton;nucleus;other cell component	signal transduction activity or receptor binding;other molecular function	Pf00412	22051	Trip6	mmu:22051; Q3TX74; Q9Z1Y4	ENSMUSG00000023348			0	0	100	6.64	4.31394e-17		1.99296e+07		43.4		2.33442e+07	1.70144e+07	2.91007e+07	9.22252e+06					Peak Found	High	Peak Found	Peak Found	n/a
FALSE	High	Master Protein	Q9QUH0	Glutaredoxin-1 [OS=Mus musculus]	0	18.132	47	2	27	2	107	11.9	8.37	5.92	2	FALSE	other biological processes	nucleus;other cell component	other molecular function	Pf00462	93692	Glrx	mmu:93692; Q9QUH0	ENSMUSG00000021591	Interconversion of nucleotide di- and triphosphates		1	0	0.01	-6.64	4.31394e-17			7.85897e+06		42.98					6.85798e+06	1.5213e+07	6.48948e+06	9.00606e+06	High	High	High	High	High
FALSE	High	Master Protein	Q8CDM8	FHF complex subunit HOOK interacting protein 2A [OS=Mus musculus]	0	16.853	16	5	32	5	764	86	5.25	3.39	5	FALSE				Pf10257, Pf19311, Pf19314	226252	Fhip2a	mmu:226252; Q3T9P9; Q68FM8; Q6P5D5; Q80TB5; Q8C8M2; Q8CDM8; Q8R1V3	ENSMUSG00000033478			0	0	0.01	-6.64	4.31394e-17			2.91781e+06		46.08					1.49227e+06	3.94881e+06	2.156e+06	4.33599e+06	High	High	High	High	High
FALSE	High	Master Protein	Q9CRD2	ER membrane protein complex subunit 2 [OS=Mus musculus]	0	19.586	19	3	36	3	297	34.9	6.81	7.52	3	FALSE	cell organization and biogenesis;other biological processes	other membranes;ER/Golgi;other cell component	other molecular function		66736	Emc2	mmu:66736; Q925K1; Q9CRD2	ENSMUSG00000022337			0	0	100	6.64	4.31394e-17		184622		56.28		227478	391669	149840	112047					High	High	High	High	High
FALSE	High	Master Protein	Q8C6I2	Succinate dehydrogenase assembly factor 2, mitochondrial [OS=Mus musculus]	0	5.206	16	2	28	2	164	19.4	6.35	6.53	2	FALSE	cell-cell signaling;cell organization and biogenesis;protein metabolism;other metabolic processes;signal transduction;other biological processes	cytosol;mitochondrion;nucleus		Pf03937	66072	Sdhaf2	mmu:66072; Q3TVE5; Q6PAS5; Q80ZJ9; Q8C6I2; Q8K2W8; Q9CYQ2	ENSMUSG00000024668			0	0	0.01	-6.64	4.31394e-17			3.04521e+06		9.58					3.09333e+06	2.50456e+06	3.02044e+06	3.07017e+06	High	High	n/a	High	High
FALSE	High	Master Protein	O88843	Death domain-containing protein CRADD [OS=Mus musculus]	0	18.01	27	3	25	3	199	22.6	6.21	5.35	3	FALSE	cell cycle OR cell proliferation;stress response;signal transduction;other biological processes	nucleus;other cell component	other molecular function	Pf00531, Pf00619	12905	Cradd	mmu:12905; O88843; Q9QUN0	ENSMUSG00000045867	TP53 Regulates Transcription of Caspase Activators and Caspases	Apoptosis	2	0	0.01	-6.64	4.31394e-17			3.05123e+06		61.74					2.59743e+06	2.23468e+06	3.58432e+06	7624193	High	High	High	High	High
FALSE	High	Master Protein	Q9CQ91	NADH dehydrogenase [ubiquinone] 1 alpha subcomplex subunit 3 [OS=Mus musculus]	0	7.281	29	1	23	1	84	9.3	8.47	4.34	1	FALSE	cell organization and biogenesis;other metabolic processes	other membranes;mitochondrion		Pf14987	66091	Ndufa3	mmu:66091; Q0VBA7; Q9CQ91	ENSMUSG00000035674	Complex I biogenesis	Oxidative phosphorylation; Electron transport chain	4	0	0.01	-6.64	4.31394e-17			2.21668e+07		29.55					2.28021e+07	1.10485e+07	2.15493e+07	23416147	High	High	High	High	High
FALSE	High	Master Protein	Q9CU62	Structural maintenance of chromosomes protein 1A [OS=Mus musculus]	0	11.067	3	3	27	3	1233	143.1	7.64	5.61	3	FALSE	cell cycle OR cell proliferation;cell organization and biogenesis;DNA metabolism;other metabolic processes;stress response;other biological processes	cytosol;cytoskeleton;nucleus;other cell component	nucleic acid binding activity;other molecular function	Pf02463, Pf06470	24061	Smc1a	A2AFQ5; mmu:24061; Q3V480; Q9CU62; Q9CUX9; Q9D959; Q9WTU1	ENSMUSG00000041133	Separation of Sister Chromatids; Resolution of Sister Chromatid Cohesion; SUMOylation of DNA damage response and repair proteins; Establishment of Sister Chromatid Cohesion; Cohesin Loading onto Chromatin	mRNA processing	6	0	100	6.64	4.31394e-17		3.10712e+06		44.13		4.55607e+06	1.79452e+06	4.35062e+06	2.21904e+06					High	High	High	High	High
FALSE	High	Master Protein	Q9CR96	Transmembrane protein 208 [OS=Mus musculus]	0	9.742	16	1	4	1	173	19.6	9.23	0.66	1	FALSE	protein metabolism;other metabolic processes	other membranes;ER/Golgi;other cytoplasmic organelle		Pf05620	66320	Tmem208	mmu:66320; Q3V2H5; Q8R1F8; Q9CR96	ENSMUSG00000014856			0	0	0.01	-6.64	4.31394e-17			2.83462e+06		39.69					2.36929e+06	3.39133e+06	1.98713e+06	4.7644e+06	n/a	n/a	n/a	High	High
FALSE	High	Master Protein	Q8JZS0	Protein lin-7 homolog A [OS=Mus musculus]	0	8.539	10	2	17	2	233	26	8.72	3.51	2	FALSE	cell-cell signaling;transport;other biological processes	plasma membrane;other membranes;ER/Golgi;other cell component	other molecular function	Pf00595, Pf02828	108030	Lin7a	mmu:108030; Q8JZS0	ENSMUSG00000019906	Dopamine Neurotransmitter Release Cycle		1	0	100	6.64	4.31394e-17		1.22501e+06		36.42		1.4849e+06	1.69853e+06	1.0106e+06	713849					High	High	High	Peak Found	High
FALSE	High	Master Protein	Q99MR6	Serrate RNA effector molecule homolog [OS=Mus musculus]	0	15.2	5	2	35	2	875	100.4	5.97	6.47	2	FALSE	RNA metabolism OR transcription;other metabolic processes;other biological processes	nucleus;other cell component	nucleic acid binding activity;other molecular function	Pf04959, Pf12066	83701	Srrt	mmu:83701; Q3UD04; Q5D042; Q8VEE6; Q99MR4; Q99MR5; Q99MR6; Q99MR7	ENSMUSG00000037364	RNA polymerase II transcribes snRNA genes; mRNA Splicing - Major Pathway		2	0	0.01	-6.64	4.31394e-17			1.28188e+07		14.87					1.27509e+07	1.42395e+07	9.84808e+06	1.2887e+07	n/a	High	n/a	High	High
FALSE	High	Master Protein	Q9Z0M5	Lysosomal acid lipase/cholesteryl ester hydrolase [OS=Mus musculus]	0	29.583	23	5	41	5	397	45.3	8.07	10.85	5	FALSE	cell cycle OR cell proliferation;cell organization and biogenesis;protein metabolism;other metabolic processes;stress response;transport;developmental processes;signal transduction;other biological processes	cytosol;nucleus;other cytoplasmic organelle;other cell component	other molecular function	Pf04083	16889	Lipa	mmu:16889; Q8C2G7; Q9Z0M5	ENSMUSG00000024781	LDL clearance		1	0	100	6.64	4.31394e-17		9.69132e+06		58.92		5.61427e+06	9.20927e+06	2.14527e+07	1.01986e+07					High	High	High	High	High
FALSE	High	Master Protein	Q6PF93	Phosphatidylinositol 3-kinase catalytic subunit type 3 [OS=Mus musculus]	0	25.411	12	5	26	5	887	101.4	6.73	3.8	5	FALSE	cell cycle OR cell proliferation;cell organization and biogenesis;protein metabolism;other metabolic processes;stress response;transport;signal transduction;other biological processes	other membranes;cytosol;other cytoplasmic organelle;other cell component	kinase activity;other molecular function	Pf00454, Pf00613, Pf00792	225326	Pik3c3	mmu:225326; Q6PF93; Q8R3S8	ENSMUSG00000033628	Macroautophagy; Synthesis of PIPs at the Golgi membrane; PI3K Cascade; RHO GTPases Activate NADPH Oxidases; Synthesis of PIPs at the early endosome membrane; Synthesis of PIPs at the late endosome membrane; Toll Like Receptor 9 (TLR9) Cascade	Microglia pathogen phagocytosis pathway; Regulation of actin cytoskeleton; Insulin signaling	10	0	100	6.64	4.31394e-17		2.5881e+06		62.87		1.64561e+06	4.42305e+06	4.07036e+06	928855					High	High	High	High	High
FALSE	High	Master Protein	Q3U0S6	Ras-interacting protein 1 [OS=Mus musculus]	0	16.262	10	4	20	4	961	103.5	7.83	1.47	4	FALSE	developmental processes;signal transduction;other biological processes	ER/Golgi;other cell component	other molecular function	Pf00788, Pf01843	69903	Rasip1	E9QLI7; mmu:69903; Q3U0S6; Q6GQW4	ENSMUSG00000044562			0	0	0.01	-6.64	4.31394e-17			1.39592e+06		100.99					771546	1.14554e+06	1.70103e+06	6.0045e+06	High	High	High	High	High
FALSE	High	Master Protein	E9PZJ8	Activating signal cointegrator 1 complex subunit 3 [OS=Mus musculus]	0	29.042	6	8	29	8	2198	250.4	7.02	4.7	8	FALSE	cell cycle OR cell proliferation;cell organization and biogenesis;protein metabolism;DNA metabolism;other metabolic processes;stress response	cytosol;translational apparatus;nucleus;other cell component	nucleic acid binding activity;other molecular function	Pf00270, Pf00271, Pf02889	77987	Ascc3	E9PZJ8; mmu:77987; Q6PB36; Q8C1G1; Q8C707; Q8K292	ENSMUSG00000038774			0	0	0.01	-6.64	4.31394e-17			631248		103.2					2.91108e+06	510471	780600	393945	High	High	High	High	High
FALSE	High	Master Protein	P03893	NADH-ubiquinone oxidoreductase chain 2 [OS=Mus musculus]	0	7.774	12	2	4	2	345	38.7	9.92	0.38	2	FALSE	cell organization and biogenesis;other metabolic processes;transport	other membranes;mitochondrion	signal transduction activity or receptor binding;transporter activity;other molecular function	Pf00361, Pf06444	17717	mt-Nd2	mmu:17717; P03893	ENSMUSG00000064345	Complex I biogenesis	Oxidative phosphorylation; Electron transport chain	4	0	100	6.64	4.31394e-17		112609		86.69		90534.1	323727	30115.8	140065					High	Peak Found	High	Peak Found	n/a
FALSE	High	Master Protein	Q63961	Endoglin [OS=Mus musculus]	0	12.37	10	3	13	3	653	70	6.2	2.94	3	FALSE	cell adhesion;cell organization and biogenesis;stress response;transport;developmental processes;signal transduction;other biological processes	non-structural extracellular;plasma membrane;other membranes;nucleus;other cell component	signal transduction activity or receptor binding;kinase activity;other molecular function		13805	Eng	mmu:13805; Q61520; Q63961; Q8K100	ENSMUSG00000026814		TGF-beta signaling pathway	1	0	0.01	-6.64	4.31394e-17			9.86951e+06		16.81					7.81384e+06	1.06894e+07	9.1125e+06	1.15037e+07	High	High	High	High	High
FALSE	High	Master Protein	Cont_P13717	Nuclease OS=Serratia marcescens OX=615 GN=nucA PE=1 SV=2	0	26.938	32	4	82	4	266	28.9	7.42	15.32	4	TRUE		non-structural extracellular	nucleic acid binding activity;other molecular function	Pf01223	66715254	nucA	A0A2V4G0H5; A0A5C7C9X8; A0A5C7DF24; A0A656VIL2; P13717				0	0	100	6.64	4.31394e-17		2.98185e+07		44.08		2.97572e+07	2.988e+07	3.33686e+07	8.81233e+06					High	High	High	High	High
FALSE	High	Master Protein	Q8CD26	Solute carrier family 35 member E1 [OS=Mus musculus]	0.001	2.481	3	1	1	1	409	44.3	9.88	0.2	1	FALSE	transport	other membranes;ER/Golgi	transporter activity	Pf03151	270066	Slc35e1	mmu:270066; Q8CD26	ENSMUSG00000019731			0	0	100	6.64	4.31394e-17		225805		74.44		160031	540449	318614	76920.8					Peak Found	Peak Found	Peak Found	Peak Found	n/a
FALSE	High	Master Protein	Q9D338	Large ribosomal subunit protein bL19m [OS=Mus musculus]	0	10.754	13	3	30	3	292	33.6	9.44	8.09	3	FALSE	protein metabolism;other metabolic processes	other membranes;mitochondrion;translational apparatus;nucleus	other molecular function	Pf01245	56284	Mrpl19	mmu:56284; Q543I0; Q8R1R0; Q9D338	ENSMUSG00000030045	Mitochondrial translation elongation; Mitochondrial translation termination		2	0	0.01	-6.64	4.31394e-17			2.91465e+06		18.02					2.72822e+06	3.31442e+06	3.11381e+06	2.15648e+06	High	High	High	High	High
FALSE	High	Master Protein	Q8VH51	RNA-binding protein 39 [OS=Mus musculus]	0	13.003	10	3	14	3	530	59.4	10.1	2.48	3	FALSE	RNA metabolism OR transcription;other metabolic processes;other biological processes	cytoskeleton;nucleus;other cell component	nucleic acid binding activity;other molecular function	Pf00076, Pf15519	170791	Rbm39	mmu:170791; Q5RJI0; Q8VH51; Q99KV0	ENSMUSG00000027620	RAC1 GTPase cycle; mRNA Splicing - Major Pathway; RHOG GTPase cycle; RND2 GTPase cycle; RAC2 GTPase cycle; RAC3 GTPase cycle; RND3 GTPase cycle; RND1 GTPase cycle; Initiation of Nuclear Envelope (NE) Reformation; Depolymerization of the Nuclear Lamina; RHOD GTPase cycle	mRNA processing	13	0	0.01	-6.64	4.31394e-17			220915		64.49					217267	621297	224625	200808	n/a	High	High	High	Peak Found
FALSE	High	Master Protein	P45377	Aldose reductase-related protein 2 [OS=Mus musculus]	0	16.08	11	2	16	2	316	36.1	6.37	3.12	2	FALSE	other metabolic processes	non-structural extracellular;cytosol;mitochondrion;other cytoplasmic organelle	other molecular function	Pf00248	14187	Akr1b8	mmu:14187; P45377; Q99JN4	ENSMUSG00000029762	Estrogen biosynthesis		1	0	0.01	-6.64	4.31394e-17			292440		71.14					606770	294705	290192	63368.6	High	High	High	High	High
FALSE	High	Master Protein	Q9Z2X2	26S proteasome non-ATPase regulatory subunit 10 [OS=Mus musculus]	0	6.676	7	2	5	2	231	25.1	6.06	0.88	2	FALSE	cell organization and biogenesis;other biological processes	plasma membrane;other membranes;cytosol;cytoskeleton;nucleus;other cell component	cytoskeletal activity;other molecular function	Pf12796	53380	Psmd10	mmu:53380; Q8R0G2; Q9D383; Q9D7N8; Q9Z2X2	ENSMUSG00000031429	Ub-specific processing proteases; MAPK6/MAPK4 signaling; GLI3 is processed to GLI3R by the proteasome; Oxygen-dependent proline hydroxylation of Hypoxia-inducible Factor Alpha; Downstream TCR signaling; FCERI mediated NF-kB activation; Neddylation; Asymmetric localization of PCP proteins; Degradation of AXIN; Hedgehog 'on' state; Regulation of RUNX3 expression and activity; Antigen processing: Ub…		48	0	100	6.64	4.31394e-17		327654		54.6		363480	642188	295360	167725					High	Peak Found	High	Peak Found	n/a
FALSE	High	Master Protein	Q8VE96	Solute carrier family 35 member F6 [OS=Mus musculus]	0	6.678	4	1	10	1	372	41	7.14	2.69	1	FALSE	cell organization and biogenesis;transport;other biological processes	other membranes;cytosol;mitochondrion;nucleus;other cytoplasmic organelle;other cell component	transporter activity	Pf06027	74919	Slc35f6	mmu:74919; Q3UB33; Q8BKN1; Q8VE96; Q9D5B2	ENSMUSG00000029175			0	0	100	6.64	4.31394e-17		6.9838e+06		31.37		8.88703e+06	5.39247e+06	9.92488e+06	5.48817e+06					High	High	High	High	n/a
FALSE	High	Master Protein	O54950	5'-AMP-activated protein kinase subunit gamma-1 [OS=Mus musculus]	0	21.046	23	4	35	4	330	37.5	7.14	6.56	4	FALSE	protein metabolism;other metabolic processes;transport;other biological processes	cytosol;nucleus;other cell component	enzyme regulator activity;kinase activity;other molecular function	Pf00571	19082	Prkag1	mmu:19082; O54950; Q5PRE8	ENSMUSG00000067713	Macroautophagy; Regulation of TP53 Activity through Phosphorylation; TP53 Regulates Metabolic Genes; Energy dependent regulation of mTOR by LKB1-AMPK	Leptin and adiponectin	5	0	0.01	-6.64	4.31394e-17			1.12359e+06		52.33					1.47712e+06	2.27328e+06	854665	750741	High	High	High	High	High
FALSE	High	Master Protein	Q3UIA2	Rho GTPase-activating protein 17 [OS=Mus musculus]	0	16.241	5	3	28	3	846	92.1	7.56	3.62	3	FALSE	cell organization and biogenesis;transport;signal transduction;other biological processes	plasma membrane;other membranes;cytosol;other cell component	enzyme regulator activity;other molecular function	Pf00620, Pf03114	70497	Arhgap17	mmu:70497; Q3UDP7; Q3UIA2; Q8BGD1; Q99LH3; Q99N39; Q99N40	ENSMUSG00000030766	CDC42 GTPase cycle; RAC1 GTPase cycle; RHOQ GTPase cycle; RAC2 GTPase cycle; RAC3 GTPase cycle; RHOD GTPase cycle		6	0	100	6.64	4.31394e-17		3.52654e+06		77.48		4.74448e+06	2.62126e+06	1.10191e+07	2.39358e+06					High	High	High	High	High
FALSE	High	Master Protein	P54731	FAS-associated factor 1 [OS=Mus musculus]	0	24.051	11	5	22	5	649	73.8	4.86	4.26	5	FALSE	protein metabolism;other metabolic processes;stress response;other biological processes	other membranes;cytosol;ER/Golgi;nucleus;other cell component	other molecular function	Pf00789, Pf14555, Pf21021	14084	Faf1	mmu:14084; P54731; Q6P1F8	ENSMUSG00000010517		FAS pathway and stress induction of HSP regulation	1	0	100	6.64	4.31394e-17		450754		36.53		477028	638072	425927	242628					High	High	High	High	High
FALSE	High	Master Protein	P16254	Signal recognition particle 14 kDa protein [OS=Mus musculus]	0	12.143	22	2	18	2	110	12.5	10.17	3.17	2	FALSE	transport	translational apparatus;nucleus	nucleic acid binding activity;other molecular function	Pf02290	20813	Srp14	mmu:20813; P16254; Q3TIK2	ENSMUSG00000009549	SRP-dependent cotranslational protein targeting to membrane; Neutrophil degranulation	mRNA processing	3	0	0.01	-6.64	4.31394e-17			505478		87.46					481777	1.96351e+06	424737	530344	High	High	n/a	High	High
FALSE	High	Master Protein	P43024	Cytochrome c oxidase subunit 6A1, mitochondrial [OS=Mus musculus]	0	13.567	59	3	22	3	111	12.3	9.98	4.38	3	FALSE	other metabolic processes	other membranes;mitochondrion	enzyme regulator activity;other molecular function	Pf02046	12861	Cox6a1	mmu:12861; P43024	ENSMUSG00000041697	Cytoprotection by HMOX1; TP53 Regulates Metabolic Genes; Respiratory electron transport	Electron transport chain	4	0	100	6.64	4.31394e-17		593942		65.6		836389	154710	1.05412e+06	421774					High	High	High	High	High
FALSE	High	Master Protein	Q9D8U8	Sorting nexin-5 [OS=Mus musculus]	0	12.324	18	6	18	6	404	46.8	6.62	2.88	6	FALSE	protein metabolism;other metabolic processes;transport;other biological processes	plasma membrane;other membranes;cytosol;other cytoplasmic organelle;other cell component	signal transduction activity or receptor binding;cytoskeletal activity;other molecular function	Pf00787, Pf09325	69178	Snx5	mmu:69178; Q543N9; Q9D8U8	ENSMUSG00000027423	Golgi Associated Vesicle Biogenesis		1	0	100	6.64	4.31394e-17		1.33349e+06		41.45		1.51719e+06	1.17203e+06	1.68092e+06	533251					High	High	High	High	High
FALSE	High	Master Protein	P97797	Tyrosine-protein phosphatase non-receptor type substrate 1 [OS=Mus musculus]	0.001	2.425	4	1	4	1	513	56.4	8.28	0.18	1	FALSE	cell adhesion;cell organization and biogenesis;stress response;transport;other biological processes	plasma membrane;other membranes;other cell component	enzyme regulator activity;other molecular function	Pf07654, Pf07686	19261	Sirpa	A0A0R4J1Z7; E0CYM8; E9QPT7; mmu:19261; O08907; O35924; O88555; O88556; P97796; P97797; Q8R559; Q9QX57; Q9WTN4	ENSMUSG00000037902	Neutrophil degranulation; Cell surface interactions at the vascular wall; DAP12 interactions; Signal regulatory protein family interactions	IL-1 signaling pathway	5	0	0.01	-6.64	4.31394e-17			219566		54.29					206888	513987	183647	233022	n/a	n/a	n/a	High	High
FALSE	High	Master Protein	Q8BYC6	Serine/threonine-protein kinase TAO3 [OS=Mus musculus]	0	12.915	5	3	6	3	898	105.3	7.36	1.23	3	FALSE	cell cycle OR cell proliferation;cell organization and biogenesis;protein metabolism;DNA metabolism;other metabolic processes;stress response;developmental processes;signal transduction;other biological processes	other cell component	kinase activity;other molecular function	Pf00069	330177	Taok3	mmu:330177; Q3V3B3; Q8BYC6	ENSMUSG00000061288	RAC1 GTPase cycle; RAC2 GTPase cycle; RAC3 GTPase cycle		3	0	0.01	-6.64	4.31394e-17			1.7646e+06		18.37					1.31337e+06	2.06502e+06	1.84981e+06	1.68332e+06	High	High	High	n/a	High
FALSE	High	Master Protein	Q7TN29	Stromal membrane-associated protein 2 [OS=Mus musculus]	0	22.735	15	3	37	3	428	46.5	8.87	5.41	3	FALSE		cytosol;nucleus;other cell component	enzyme regulator activity;other molecular function	Pf01412	69780	Smap2	mmu:69780; Q3U798; Q7TN29	ENSMUSG00000032870			0	0	0.01	-6.64	4.31394e-17			4.90778e+06		10.75					4.39821e+06	5.0665e+06	5.65733e+06	4.75404e+06	High	High	High	High	High
FALSE	High	Master Protein	P84084	ADP-ribosylation factor 5 [OS=Mus musculus]	0	34.928	63	7	92	3	180	20.5	6.79	18.85	7	FALSE	transport	plasma membrane;other membranes;ER/Golgi;other cell component	other molecular function	Pf00025	11844	Arf5	A2RTC5; mmu:11844; P26437; P84084	ENSMUSG00000020440	COPI-dependent Golgi-to-ER retrograde traffic; COPI-mediated anterograde transport		2	0	0.01	-6.64	4.31394e-17			3.49102e+06		47.86					3.70005e+06	3.29379e+06	6.89134e+06	2.42059e+06	High	High	High	High	High
FALSE	High	Master Protein	Q99M28	RNA-binding protein with serine-rich domain 1 [OS=Mus musculus]	0	8.311	14	2	8	2	305	34.2	11.84	1.84	2	FALSE	RNA metabolism OR transcription;other metabolic processes;other biological processes	nucleus;other cell component	nucleic acid binding activity	Pf00076	19826	Rnps1	mmu:19826; Q3TMJ1; Q922H8; Q99M28	ENSMUSG00000034681	Nonsense Mediated Decay (NMD) enhanced by the Exon Junction Complex (EJC); Transport of Mature mRNA derived from an Intron-Containing Transcript; mRNA Splicing - Major Pathway; mRNA 3'-end processing; RNA Polymerase II Transcription Termination	mRNA processing	6	0	0.01	-6.64	4.31394e-17			161138		68.58					99536.9	424470	183033	141862	High	High	High	High	High
FALSE	High	Master Protein	Q91X21	Uncharacterized protein KIAA2013 [OS=Mus musculus]	0	5.53	5	1	4	1	634	69.4	7.8	0.41	1	FALSE		other membranes		Pf10222	77034	Kiaa2013	B2KFU4; mmu:77034; Q3U5A6; Q69Z34; Q91X21; Q9CY11	ENSMUSG00000044496			0	0	0.01	-6.64	4.31394e-17			1.20355e+06		36.98					1.14357e+06	658678	1.74075e+06	1.26667e+06	n/a	n/a	High	n/a	Peak Found
FALSE	High	Master Protein	Q3U0Y2	Transmembrane protein 35B [OS=Mus musculus]	0.001	2.823	9	1	2	1	150	16.2	9	0.11	1	FALSE		other membranes		Pf13564		Tmem35b	A2A7U4; mmu:100039968; Q3U0Y2	ENSMUSG00000070737			0	0	100	6.64	4.31394e-17		1.02113e+06		32.83		1.06038e+06	983343	1.76228e+06	931795					Peak Found	Peak Found	High	Peak Found	n/a
FALSE	High	Master Protein	Q4PJX1	Protein odr-4 homolog [OS=Mus musculus]	0	10.963	13	4	10	4	447	50	6.14	2.15	4	FALSE	other biological processes	other membranes		Pf14778	226499	Odr4	mmu:226499; Q3U8Y3; Q4PJX1; Q99J66	ENSMUSG00000006010			0	0	0.01	-6.64	4.31394e-17			118138		37.59					126010	214993	101839	110759	High	n/a	High	High	High
FALSE	High	Master Protein	O88697	Serine/threonine-protein kinase 16 [OS=Mus musculus]	0	11.212	20	3	8	3	305	34.4	6.46	0.74	3	FALSE	protein metabolism;other metabolic processes;other biological processes	plasma membrane;other membranes;cytosol;ER/Golgi;nucleus;other cell component	nucleic acid binding activity;kinase activity;other molecular function	Pf00069	20872	Stk16	mmu:20872; O88697; Q3UEG5; Q9JMJ0; Q9JMJ1; Q9QX00	ENSMUSG00000026201			0	0	100	6.64	4.31394e-17		234844		54.01		256582	443164	214948	111491					High	Peak Found	Peak Found	High	High
FALSE	High	Master Protein	P55292	Desmocollin-2 [OS=Mus musculus]	0	16.388	6	3	17	3	902	99.9	4.94	2.66	3	FALSE	cell adhesion;stress response;other biological processes	plasma membrane;other membranes;ER/Golgi;other cell component	other molecular function	Pf00028, Pf01049, Pf08758	13506	Dsc2	mmu:13506; P55292; Q64734	ENSMUSG00000024331	Formation of the cornified envelope		2	0	0.01	-6.64	4.31394e-17			116405		61.06					116446	308518	103384	116364	High	High	High	High	High
FALSE	High	Master Protein	A2AIL4	NADH dehydrogenase (ubiquinone) complex I, assembly factor 6 [OS=Mus musculus]	0	10.918	17	3	21	3	333	38.3	9.44	5.53	3	FALSE	cell organization and biogenesis;other metabolic processes	other membranes;mitochondrion;nucleus;other cell component	other molecular function	Pf00494	76947	Ndufaf6	A2AIL4; mmu:76947	ENSMUSG00000050323	Complex I biogenesis		1	0	0.01	-6.64	4.31394e-17			1.91896e+06		54.2					1.77704e+06	310178	2.07222e+06	2086563	High	n/a	High	High	High
FALSE	High	Master Protein	O35153	BET1-like protein [OS=Mus musculus]	0	6.449	19	1	7	1	111	12.4	8.82	1.41	1	FALSE	cell organization and biogenesis;transport;other biological processes	other membranes;cytosol;ER/Golgi;other cytoplasmic organelle	other molecular function		54399	Bet1l	mmu:54399; O35153; Q9D0E4	ENSMUSG00000025484	COPI-mediated anterograde transport; Intra-Golgi traffic		2	0	0.01	-6.64	4.31394e-17			2.99776e+06		39.68					2.87642e+06	1.3295e+06	3.12421e+06	4.048e+06	n/a	n/a	n/a	High	High
FALSE	High	Master Protein	Q8BZW8	NHL repeat-containing protein 2 [OS=Mus musculus]	0	16.872	8	2	34	2	725	78.4	5.54	5.71	2	FALSE		cytosol		Pf01436, Pf13905	66866	Nhlrc2	mmu:66866; Q80XU0; Q8BZW8	ENSMUSG00000025078	Platelet degranulation		1	0	0.01	-6.64	4.31394e-17			764019		65.58					2.09354e+06	611600	802812	727101	High	High	High	High	High
FALSE	High	Master Protein	Q8R143	Pituitary tumor-transforming gene 1 protein-interacting protein [OS=Mus musculus]	0.005	1.84	5	1	4	1	174	20	8.63	0.68	1	FALSE	transport;other biological processes	plasma membrane;other membranes;nucleus;other cell component	other molecular function		108705	Pttg1ip	mmu:108705; Q3TVT1; Q8BJ96; Q8N7P0; Q8R143	ENSMUSG00000009291			0	0	100	6.64	4.31394e-17		68399.5		59.68		83374.7	151207	56114.1	39386.6					High	High	High	Peak Found	n/a
FALSE	High	Master Protein	Q9CRT8	Exportin-T [OS=Mus musculus]	0	16.758	6	3	21	3	963	109.7	5.25	4.04	3	FALSE	transport	cytosol;nucleus;other cell component	nucleic acid binding activity;other molecular function	Pf03810, Pf08389, Pf19282		Xpot	Q52KI1; Q9CRT8	ENSMUSG00000034667			0	0	0.01	-6.64	4.31394e-17			1.53015e+06		89.16					1.75213e+06	1.3363e+06	1.29333e+06	6126833	High	n/a	High	High	High
FALSE	High	Master Protein	Q9ER69	Pre-mRNA-splicing regulator WTAP [OS=Mus musculus]	0	7.481	7	2	5	2	396	44.2	5.25	0.58	2	FALSE	cell cycle OR cell proliferation;RNA metabolism OR transcription;other metabolic processes;other biological processes	other membranes;nucleus;other cell component	other molecular function	Pf17098	60532	Wtap	mmu:60532; Q3U120; Q566J5; Q9ER69	ENSMUSG00000060475	Processing of Capped Intron-Containing Pre-mRNA		1	0	0.01	-6.64	4.31394e-17			204006		103.56					181548	1.0416e+06	221853	187594	n/a	High	n/a	High	Peak Found
FALSE	High	Master Protein	Q8BM88	Cathepsin O [OS=Mus musculus]	0	7.63	12	2	8	2	312	34.7	7.8	0.67	2	FALSE	protein metabolism;other metabolic processes	non-structural extracellular;other cytoplasmic organelle	other molecular function	Pf00112	229445	Ctso	mmu:229445; Q3TM69; Q80V35; Q8BKX0; Q8BM88	ENSMUSG00000028015	MHC class II antigen presentation		1	0	100	6.64	4.31394e-17		361425		39.9		379617	503249	344104	166727					High	High	High	High	High
FALSE	High	Master Protein	Q8R307	Vacuolar protein sorting-associated protein 18 homolog [OS=Mus musculus]	0	8.22	5	3	8	3	973	110.1	6.09	0.84	3	FALSE	cell organization and biogenesis;protein metabolism;other metabolic processes;transport;other biological processes	other membranes;cytoskeleton;other cytoplasmic organelle;other cell component	cytoskeletal activity;other molecular function	Pf05131	228545	Vps18	mmu:228545; Q8BGV6; Q8BZX6; Q8C126; Q8R307	ENSMUSG00000034216			0	0	0.01	-6.64	4.31394e-17			2.05082e+07		20.44					1.87722e+07	2.57597e+07	1.60395e+07	22404858	High	High	High	High	Peak Found
FALSE	High	Master Protein	Q64324	Syntaxin-binding protein 2 [OS=Mus musculus]	0	19.173	13	5	27	5	593	66.3	6.74	2.2	5	FALSE	cell-cell signaling;stress response;transport;other biological processes	plasma membrane;other membranes;cytosol;other cytoplasmic organelle;other cell component	other molecular function	Pf00995	20911	Stxbp2	mmu:20911; Q64324	ENSMUSG00000004626	Platelet degranulation ; Other interleukin signaling	Splicing factor NOVA regulated synaptic proteins; Insulin signaling	4	0	100	6.64	4.31394e-17		1.20548e+06		69.72		2.35795e+06	616288	2.45413e+06	574489					High	Peak Found	High	High	High
FALSE	High	Master Protein	Q9R078	5'-AMP-activated protein kinase subunit beta-1 [OS=Mus musculus]	0	28.709	39	6	24	6	270	30.3	6.23	2.8	6	FALSE	protein metabolism;other metabolic processes;developmental processes;signal transduction;other biological processes	cytosol;nucleus;other cell component	kinase activity;other molecular function	Pf04739, Pf16561	19079	Prkab1	mmu:19079; Q91YN6; Q9R078	ENSMUSG00000029513	Macroautophagy; Regulation of TP53 Activity through Phosphorylation; TP53 Regulates Metabolic Genes; Energy dependent regulation of mTOR by LKB1-AMPK	Factors and pathways affecting insulin-like growth factor (IGF1)-Akt signaling; Leptin and adiponectin	6	0	100	6.64	4.31394e-17		8.39664e+06		43.01		8.9672e+06	6.67463e+06	1.61563e+07	7.86238e+06					High	High	High	High	High
FALSE	High	Master Protein	Q8BYH7	TBC1 domain family member 17 [OS=Mus musculus]	0	6.794	4	1	6	1	645	72.8	5.25	0.95	1	FALSE	other metabolic processes;transport;other biological processes	cytosol;other cytoplasmic organelle	enzyme regulator activity	Pf00566, Pf12068	233204	Tbc1d17	mmu:233204; Q3TCA5; Q8BYH7	ENSMUSG00000038520	TBC/RABGAPs		1	0	100	6.64	4.31394e-17		1.96064e+06		48.14		1.48094e+06	4.02323e+06	2.01065e+06	1.91188e+06					Peak Found	High	High	High	n/a
FALSE	High	Master Protein	Q5SV85	Synergin gamma [OS=Mus musculus]	0	4.286	1	1	6	1	1306	139.5	5.03	0.73	1	FALSE	transport	other membranes;cytosol;ER/Golgi;other cell component			217030	Synrg	mmu:217030; Q5SV84; Q5SV85; Q6PHT6	ENSMUSG00000034940			0	0	0.01	-6.64	4.31394e-17			322759		68.12					315623	857957	208810	330055	n/a	n/a	High	High	High
FALSE	High	Master Protein	Q60992	Guanine nucleotide exchange factor VAV2 [OS=Mus musculus]	0	13.077	4	2	11	2	868	99.9	6.84	3.14	2	FALSE	cell cycle OR cell proliferation;cell organization and biogenesis;developmental processes;signal transduction;other biological processes	plasma membrane;other membranes;cytosol;other cell component	signal transduction activity or receptor binding;enzyme regulator activity;other molecular function	Pf00017, Pf00130, Pf00169, Pf00621, Pf07653, Pf11971	22325	Vav2	A2AH49; mmu:22325; Q60992	ENSMUSG00000009621	RAC1 GTPase cycle; RHOG GTPase cycle; RAC2 GTPase cycle; RAC3 GTPase cycle; Regulation of actin dynamics for phagocytic cup formation; FCERI mediated MAPK activation; FCERI mediated Ca+2 mobilization; RHOA GTPase cycle; RHOB GTPase cycle; CDC42 GTPase cycle; NRAGE signals death through JNK; G alpha (12/13) signalling events; RHOC GTPase cycle; Signal transduction by L1; GPVI-mediated activation c…	Chemokine signaling pathway; Microglia pathogen phagocytosis pathway; Kit receptor signaling pathway; EGFR1 signaling pathway; Integrin-mediated cell adhesion	25	0	100	6.64	4.31394e-17		1.75488e+06		37.28		1.78694e+06	1.7234e+06	1.16561e+06	2.84445e+06					High	High	Peak Found	High	High
FALSE	High	Master Protein	Q7TMK6	Protein Hook homolog 2 [OS=Mus musculus]	0	21.884	9	3	14	3	716	83.3	5.43	2.88	3	FALSE	cell organization and biogenesis;transport;other biological processes	other membranes;cytosol;cytoskeleton;ER/Golgi;other cell component	cytoskeletal activity;other molecular function	Pf05622, Pf19047	170833	Hook2	mmu:170833; Q66JV2; Q7TMK6; Q8BY47; Q8R347; Q8VCN4; Q99LU2	ENSMUSG00000052566			0	0	100	6.64	4.31394e-17		4.76501e+06		75.67		3.81588e+06	2.3621e+06	5.95023e+06	1.31363e+07					High	High	High	High	High
FALSE	High	Master Protein	Q99P58	Ras-related protein Rab-27B [OS=Mus musculus]	0	3.32	10	2	3	2	218	24.5	5.54	0.63	2	FALSE	transport;other biological processes	plasma membrane;other membranes;ER/Golgi;other cytoplasmic organelle;other cell component	cytoskeletal activity;other molecular function	Pf00071	80718	Rab27b	mmu:80718; Q8CIX0; Q99P58	ENSMUSG00000024511	RAB GEFs exchange GTP for GDP on RABs; RAB geranylgeranylation; Platelet degranulation		3	0	100	6.64	4.31394e-17		2.99579e+06		28.67		2.673e+06	3.35756e+06	4.01911e+06	2.01477e+06					Peak Found	High	High	Peak Found	n/a
FALSE	High	Master Protein	O88351	Inhibitor of nuclear factor kappa-B kinase subunit beta [OS=Mus musculus]	0	5.489	7	2	4	2	757	86.6	6.4	0.46	2	FALSE	cell cycle OR cell proliferation;cell organization and biogenesis;protein metabolism;other metabolic processes;developmental processes;signal transduction;other biological processes	plasma membrane;other membranes;cytosol;nucleus;other cell component	signal transduction activity or receptor binding;kinase activity;other molecular function	Pf00069, Pf12179, Pf18397	16150	Ikbkb	mmu:16150; O88351; Q9R1J6		Downstream TCR signaling; FCERI mediated NF-kB activation; PKR-mediated signaling; CLEC7A (Dectin-1) signaling; Regulation of TNFR1 signaling; TNFR1-induced NF-kappa-B signaling pathway; Regulation of NF-kappa B signaling; IKK complex recruitment mediated by RIP1; Activation of NF-kappaB in B cells; RIP-mediated NFkB activation via ZBP1; p75NTR recruits signalling complexes; NF-kB is activated an…	Nod-like receptor (NLR) signaling pathway; MicroRNAs in cardiomyocyte hypertrophy; Chemokine signaling pathway; Focal adhesion: PI3K-Akt-mTOR signaling pathway; Mapk signaling pathway; Insulin signaling; Toll-like receptor signaling	25	0	0.01	-6.64	4.31394e-17			1.47007e+06		59.23					1.61564e+06	1.2549e+06	1.33762e+06	3734773	n/a	n/a	n/a	High	High
FALSE	High	Master Protein	Q64735	Complement component receptor 1-like protein [OS=Mus musculus]	0	11.82	7	2	10	2	483	53.7	6.65	1.03	2	FALSE	stress response;developmental processes;signal transduction;other biological processes	non-structural extracellular;plasma membrane;other membranes;cytoskeleton;other cell component	other molecular function	Pf00084	12946	Cr1l	E9QL18; mmu:12946; Q3TV30; Q58E68; Q61447; Q61449; Q64735; Q8CF59; Q8K328	ENSMUSG00000016481	Neutrophil degranulation; Regulation of Complement cascade	Primary focal segmental glomerulosclerosis (FSGS)	3	0	100	6.64	4.31394e-17		960343		90.96		1.03349e+06	2.83732e+06	892373	193226					High	High	High	High	n/a
FALSE	High	Master Protein	Q8VEH6	Zinc-regulated GTPase metalloprotein activator 1 [OS=Mus musculus]	0	6.862	5	1	6	1	393	43.7	4.89	1.33	1	FALSE	protein metabolism;other metabolic processes;developmental processes;other biological processes	nucleus;other cell component	other molecular function	Pf02492, Pf07683	226043	Zng1	mmu:226043; Q7TSA8; Q8K399; Q8VEH6	ENSMUSG00000024878			0	0	0.01	-6.64	4.31394e-17			96999.9		105.83					411857	48144.3	195433	21171.1	n/a	n/a	n/a	n/a	High
FALSE	High	Master Protein	P21279	Guanine nucleotide-binding protein G(q) subunit alpha [OS=Mus musculus]	0	11.779	10	3	24	3	359	42.1	5.68	4.28	3	FALSE	cell-cell signaling;developmental processes;signal transduction;other biological processes	plasma membrane;other membranes;ER/Golgi;nucleus;other cell component	signal transduction activity or receptor binding;enzyme regulator activity;other molecular function	Pf00503	14682	Gnaq	mmu:14682; P21279; Q6PFF5	ENSMUSG00000024639	G alpha (q) signalling events; PLC beta mediated events; Acetylcholine regulates insulin secretion; Fatty Acids bound to GPR40 (FFAR1) regulate insulin secretion; Thromboxane signalling through TP receptor; Thrombin signalling through proteinase activated receptors (PARs); G-protein activation; Cooperation of PDCL (PhLP1) and TRiC/CCT in G-protein beta folding; ADP signalling through P2Y purinoce…	Alzheimer's disease; Serotonin receptor 2 and STAT3 signaling; G protein signaling pathways; Myometrial relaxation and contraction pathways; Calcium regulation in cardiac cells	14	0	0.01	-6.64	4.31394e-17			375311		104.79					316315	81387	1.437e+06	445311	High	High	High	High	High
FALSE	High	Master Protein	Q4VC33	E3 ubiquitin-protein transferase MAEA [OS=Mus musculus]	0	3.948	5	1	7	1	396	45.3	8.69	0.55	1	FALSE	cell adhesion;cell cycle OR cell proliferation;cell organization and biogenesis;protein metabolism;other metabolic processes;other biological processes	plasma membrane;other membranes;cytoskeleton;nucleus;other cell component	cytoskeletal activity;other molecular function	Pf10607	59003	Maea	mmu:59003; Q3TFH0; Q3U7T6; Q4VC33; Q5XKE6; Q8BPI3; Q8BSA1; Q9JK49	ENSMUSG00000079562			0	0	0.01	-6.64	4.31394e-17			5.73132e+07		44.06					6.68275e+07	2.06188e+07	4.91536e+07	7.0796e+07	High	n/a	n/a	n/a	High
FALSE	High	Master Protein	Q3UDR8	Protein YIPF3 [OS=Mus musculus]	0	8.245	7	1	9	1	347	38	5.94	0.82	1	FALSE	other biological processes	plasma membrane;other membranes;ER/Golgi;other cell component			28064	Yipf3	mmu:28064; Q3UDR8; Q8C998; Q8K5D1; Q8VCS2	ENSMUSG00000071074			0	0	0.01	-6.64	4.31394e-17			763744		43.96					464175	1.3386e+06	742530	785564	High	High	High	High	High
FALSE	High	Master Protein	Q8CG79	Apoptosis-stimulating of p53 protein 2 [OS=Mus musculus]	0.001	2.244	2	1	4	1	1128	125.2	6.34	0.09	1	FALSE	cell cycle OR cell proliferation;developmental processes;signal transduction;other biological processes	cytosol;nucleus;other cell component	other molecular function	Pf00018, Pf12796, Pf21801	209456	Tp53bp2	mmu:209456; Q3UYM7; Q8CG79; Q8K2L5		Regulation of TP53 Activity through Association with Co-factors		1	0	0.01	-6.64	4.31394e-17			407436		38.32					443257	695789	295304	374510	Peak Found	Peak Found	High	Peak Found	High
FALSE	High	Master Protein	Q4KML4	Costars family protein ABRACL [OS=Mus musculus]	0.001	2.886	16	1	6	1	81	9	5.8	1.14	1	FALSE	other biological processes			Pf14705	73112	Abracl	mmu:73112; Q4KML4; Q8CHQ7				0	0	100	6.64	4.31394e-17		1.89646e+06		57.55		1.7902e+06	1.9948e+06	1.80296e+06	4.86453e+06					Peak Found	High	High	High	High
FALSE	High	Master Protein	Q9QX60	Deoxyguanosine kinase, mitochondrial [OS=Mus musculus]	0	23.734	26	4	26	4	277	32.3	7.66	4.02	4	FALSE	protein metabolism;other metabolic processes;other biological processes	cytosol;mitochondrion;other cell component	kinase activity;other molecular function	Pf01712	27369	Dguok	mmu:27369; Q8CBU2; Q9QX60; Q9R0Y2; Q9WUT9	ENSMUSG00000014554	Purine salvage	Purine metabolism	2	0	0.01	-6.64	4.31394e-17			956781		30.45					839246	1.56335e+06	922636	992191	High	High	High	n/a	High
FALSE	High	Master Protein	Q8BXN7	Protein phosphatase 1K, mitochondrial [OS=Mus musculus]	0	5.168	6	2	3	2	372	40.9	6.39	0.32	2	FALSE	protein metabolism;other metabolic processes	mitochondrion	other molecular function	Pf00481	243382	Ppm1k	mmu:243382; Q8BXN7	ENSMUSG00000037826	Branched-chain amino acid catabolism		1	0	0.01	-6.64	4.31394e-17			784885		54.85					816371	1.07503e+06	754614	163271	High	n/a	n/a	High	Peak Found
FALSE	High	Master Protein	Q80TH2	Erbin [OS=Mus musculus]	0	36.64	11	8	40	8	1402	157.2	5.69	7.6	8	FALSE	transport;signal transduction;other biological processes	plasma membrane;other membranes;nucleus;other cell component	signal transduction activity or receptor binding	Pf00595, Pf13855	59079	Erbin	E9QND6; mmu:59079; Q80TH2; Q8BQ14; Q8CE41; Q8K171; Q99JU3; Q9JI47	ENSMUSG00000021709	RHOA GTPase cycle; RHOB GTPase cycle; RHOC GTPase cycle; Downregulation of ERBB2 signaling; RAC1 GTPase cycle; RHOG GTPase cycle; RAC2 GTPase cycle; RAC3 GTPase cycle; Drug-mediated inhibition of ERBB2 signaling	Nod-like receptor (NLR) signaling pathway; Alpha 6 beta 4 integrin signaling pathway	12	0	100	6.64	4.31394e-17		574184		21.96		518776	610694	818047	539856					High	High	High	High	High
FALSE	High	Master Protein	Q6PGH1	Protein BUD31 homolog [OS=Mus musculus]	0	11.203	14	2	24	2	144	17	8.82	5.43	2	FALSE	RNA metabolism OR transcription;other metabolic processes;other biological processes	nucleus;other cell component	other molecular function	Pf01125	231889	Bud31	E0CX20; mmu:231889; Q6PGH1	ENSMUSG00000038722	mRNA Splicing - Major Pathway		1	0	0.01	-6.64	4.31394e-17			2.79198e+06		45.62					4.31002e+06	1.51192e+06	2.08262e+06	3.74295e+06	High	High	n/a	High	High
FALSE	High	Master Protein	O88668	Protein CREG1 [OS=Mus musculus]	0	28.026	23	3	52	3	220	24.4	6.42	10.4	3	FALSE	cell organization and biogenesis;other metabolic processes;transport;other biological processes	non-structural extracellular;other cytoplasmic organelle;other cell component	signal transduction activity or receptor binding	Pf13883	433375	Creg1	mmu:433375; O88668; Q3UNP8; Q8C3I1	ENSMUSG00000040713	Neutrophil degranulation		1	0	43.134	5.43	4.31394e-17	77.45	4.66407e+07	1.07895e+06	66.91	97.3	5.10914e+07	1.2571e+08	4.25777e+07	3.34382e+07	665013	4.48586e+06	1.75055e+06	587122	High	High	High	High	High
FALSE	High	Master Protein	Q9JKF7	Large ribosomal subunit protein mL39 [OS=Mus musculus]	0	7.83	21	4	24	4	336	38.5	7.94	3.23	4	FALSE	cell organization and biogenesis;protein metabolism;other metabolic processes	other membranes;mitochondrion;translational apparatus	other molecular function		27393	Mrpl39	A6X954; mmu:27393; Q91YK5; Q9D8U5; Q9JKF7	ENSMUSG00000022889	Mitochondrial translation elongation; Mitochondrial translation termination		2	0	100	6.64	4.31394e-17		4.07003e+06		43.64		3.161e+06	5.24048e+06	2.80977e+06	7.11105e+06					High	High	High	High	High
FALSE	High	Master Protein	P61211	ADP-ribosylation factor-like protein 1 [OS=Mus musculus]	0	30.839	41	4	59	4	181	20.4	5.72	11.8	4	FALSE	cell organization and biogenesis;other metabolic processes;transport;other biological processes	other membranes;cytosol;ER/Golgi;other cell component	enzyme regulator activity;other molecular function	Pf00025	104303	Arl1	mmu:104303; P41276; P61211	ENSMUSG00000060904	Retrograde transport at the Trans-Golgi-Network		1	0	0.01	-6.64	4.31394e-17			316196		125.89					608728	164244	2.00542e+06	64886.5	High	High	High	High	High
FALSE	High	Master Protein	P30204	Macrophage scavenger receptor types I and II [OS=Mus musculus]	0	11.717	9	2	16	2	458	50.1	6.54	3.56	2	FALSE	cell organization and biogenesis;transport;other biological processes	non-structural extracellular;plasma membrane;other membranes;other cell component	other molecular function	Pf00530, Pf01391, Pf03523	20288	Msr1	E9QNQ5; mmu:20288; P30204; Q923G0; Q9QZ56	ENSMUSG00000025044	Scavenging by Class A Receptors		1	0	100	6.64	4.31394e-17		84621.7		79.21		105646	256985	67781.5	47830					High	High	High	Peak Found	High
FALSE	High	Master Protein	P97304	DNA-directed RNA polymerases I and III subunit RPAC2 [OS=Mus musculus]	0.001	2.273	14	1	1	1	133	15.1	6.9	0.08	1	FALSE	RNA metabolism OR transcription;other metabolic processes	nucleus	nucleic acid binding activity;other molecular function	Pf01193, Pf13656	20018	Polr1d	mmu:20018; P97304	ENSMUSG00000029642		Purine metabolism; Eukaryotic transcription initiation	2	0	0.01	-6.64	4.31394e-17			132048		50.04					125444	279325	100067	138999	n/a	n/a	n/a	n/a	High
FALSE	High	Master Protein	Q9DB15	Large ribosomal subunit protein bL12m [OS=Mus musculus]	0	10.116	12	2	3	2	201	21.7	9.29	0.32	2	FALSE	protein metabolism;RNA metabolism OR transcription;other metabolic processes;other biological processes	other membranes;mitochondrion;translational apparatus	nucleic acid binding activity;other molecular function	Pf00542, Pf16320	56282	Mrpl12	B1ATZ3; mmu:56282; Q3TKJ3; Q99JS8; Q9DB15	ENSMUSG00000039640	Mitochondrial translation elongation; Mitochondrial translation termination		2	0	100	6.64	4.31394e-17		273979		66.44		244778	289209	788841	259550					High	Peak Found	Peak Found	High	n/a
FALSE	High	Master Protein	Q8C7R4	Ubiquitin-like modifier-activating enzyme 6 [OS=Mus musculus]	0	37.322	15	9	36	9	1053	117.9	6.11	3.76	9	FALSE	cell cycle OR cell proliferation;cell organization and biogenesis;protein metabolism;other metabolic processes;developmental processes;other biological processes	other cell component	other molecular function	Pf00899, Pf09358, Pf10585, Pf16190, Pf16191	231380	Uba6	mmu:231380; Q8C7R4	ENSMUSG00000035898	Synthesis of active ubiquitin: roles of E1 and E2 enzymes; Antigen processing: Ubiquitination & Proteasome degradation		2	0	100	6.64	4.31394e-17		271534		54.78		353679	510896	208468	136758					High	High	High	High	High
FALSE	High	Master Protein	Q9JKF1	Ras GTPase-activating-like protein IQGAP1 [OS=Mus musculus]	0	71.565	18	15	90	15	1657	188.6	6.48	11.85	15	FALSE	cell cycle OR cell proliferation;cell organization and biogenesis;developmental processes;signal transduction;other biological processes	plasma membrane;other membranes;cytoskeleton;nucleus;other cell component	enzyme regulator activity;cytoskeletal activity;other molecular function	Pf00307, Pf00612, Pf00616, Pf03836	29875	Iqgap1	G3UW45; mmu:29875; Q9JKF1	ENSMUSG00000030536	Neutrophil degranulation; RAC1 GTPase cycle; RHOA GTPase cycle; MAP2K and MAPK activation; RHOQ GTPase cycle; RHOC GTPase cycle; RHO GTPases activate IQGAPs; RHOU GTPase cycle; RAC2 GTPase cycle; RHOV GTPase cycle; Nephrin family interactions	G13 signaling pathway; Regulation of actin cytoskeleton	13	0	0.01	-6.64	4.31394e-17			1.99677e+06		12.6					1.82348e+06	2.20824e+06	1.71838e+06	2186521	High	High	High	High	High
FALSE	High	Master Protein	Q78YZ6	Short coiled-coil protein [OS=Mus musculus]	0	20.531	35	2	16	2	125	14.1	4.68	1.86	2	FALSE	other biological processes	other membranes;cytosol;ER/Golgi;nucleus;other cytoplasmic organelle		Pf10224	56367	Scoc	B2RV68; mmu:56367; Q32NY7; Q3TJC8; Q58E48; Q5U450; Q78YZ6; Q9WU55	ENSMUSG00000063253	Retrograde transport at the Trans-Golgi-Network		1	0	100	6.64	4.31394e-17		1.7287e+06		73.98		4.18207e+06	823804	3.32993e+06	897443					High	Peak Found	High	High	High
FALSE	High	Master Protein	Q8R1Q8	Cytoplasmic dynein 1 light intermediate chain 1 [OS=Mus musculus]	0	26.86	9	4	12	4	523	56.6	6.42	2.62	4	FALSE	cell cycle OR cell proliferation;cell organization and biogenesis;other biological processes	cytoskeleton;other cytoplasmic organelle;other cell component	cytoskeletal activity;other molecular function	Pf05783	235661	Dync1li1	mmu:235661; Q8R1Q8	ENSMUSG00000032435	Neutrophil degranulation; Separation of Sister Chromatids; Amplification of signal from unattached kinetochores via a MAD2 inhibitory signal; Resolution of Sister Chromatid Cohesion; RHO GTPases Activate Formins; EML4 and NUDC in mitotic spindle formation; MHC class II antigen presentation; COPI-mediated anterograde transport; HSP90 chaperone cycle for steroid hormone receptors (SHR) in the prese…		12	0	0.01	-6.64	4.31394e-17			1.59292e+06		74.01					4.74024e+06	1.72448e+06	1.4714e+06	1.10495e+06	High	n/a	High	High	High
FALSE	High	Master Protein	Q6PGF7	Exocyst complex component 8 [OS=Mus musculus]	0	16.985	11	3	17	3	716	81	5.4	2.51	3	FALSE	cell cycle OR cell proliferation;cell organization and biogenesis;transport;other biological processes	plasma membrane;other membranes;other cytoplasmic organelle;other cell component	other molecular function	Pf08700, Pf16528	102058	Exoc8	mmu:102058; Q6PGF7	ENSMUSG00000074030	VxPx cargo-targeting to cilium; Insulin processing		2	0	100	6.64	4.31394e-17		1.19846e+06		36.84		950872	1.32967e+06	2.06987e+06	1.08019e+06					High	High	High	High	High
FALSE	High	Master Protein	Q02257	Junction plakoglobin [OS=Mus musculus]	0	56.158	23	8	64	6	745	81.7	6.14	8.63	8	FALSE	cell adhesion;cell-cell signaling;cell organization and biogenesis;signal transduction;other biological processes	plasma membrane;other membranes;cytosol;cytoskeleton;nucleus;other cell component	other molecular function	Pf00514	16480	Jup	mmu:16480; Q02257; Q8CGD3	ENSMUSG00000001552	Neutrophil degranulation; RHOA GTPase cycle; RHOB GTPase cycle; Formation of the cornified envelope; RHOQ GTPase cycle; RHOC GTPase cycle; RHOH GTPase cycle; Adherens junctions interactions; Regulation of CDH11 function; VEGFR2 mediated vascular permeability	Wnt signaling pathway	12	0	100	6.64	4.31394e-17		1.94315e+06		35.94		2.30968e+06	2.43001e+06	999561	1.6348e+06					High	Peak Found	High	High	High
FALSE	High	Master Protein	Q6P4T0	Autophagy-related protein 2 homolog A [OS=Mus musculus]	0	23.792	9	7	28	7	1914	210.8	6.06	2.78	7	FALSE	cell organization and biogenesis;other metabolic processes;transport;other biological processes	other membranes;ER/Golgi;other cell component	transporter activity;other molecular function	Pf09333, Pf12624	329015	Atg2a	mmu:329015; Q3U9I1; Q6P4T0; Q6PHN0; Q6ZQC4; Q8R213	ENSMUSG00000024773			0	0	0.01	-6.64	4.31394e-17			1.26287e+06		70.65					1.26256e+06	829212	1.26317e+06	3.50792e+06	High	n/a	High	High	High
FALSE	High	Master Protein	Q8R0G9	Nuclear pore complex protein Nup133 [OS=Mus musculus]	0	36.075	16	9	36	9	1155	128.5	5.2	4.97	9	FALSE	cell organization and biogenesis;other metabolic processes;transport;developmental processes;other biological processes	other membranes;nucleus;other cell component	other molecular function	Pf03177	234865	Nup133	E9QLJ8; mmu:234865; Q8R0G9	ENSMUSG00000039509	SUMOylation of chromatin organization proteins; Transport of the SLBP independent Mature mRNA; Transport of the SLBP Dependant Mature mRNA; Transport of Mature mRNA Derived from an Intronless Transcript; Transport of Mature mRNA derived from an Intron-Containing Transcript; Regulation of Glucokinase by Glucokinase Regulatory Protein; snRNP Assembly; SUMOylation of DNA damage response and repair p…		22	0	100	6.64	4.31394e-17		618107		44.84		531620	1.15099e+06	433271	718664					High	High	High	High	High
FALSE	High	Master Protein	P68037	Ubiquitin-conjugating enzyme E2 L3 [OS=Mus musculus]	0	30.931	40	3	221	3	154	17.9	8.51	36.62	3	FALSE	cell cycle OR cell proliferation;protein metabolism;other metabolic processes;other biological processes	nucleus;other cell component	enzyme regulator activity;other molecular function	Pf00179	22195	Ube2l3	mmu:22195; P51966; P68037; P70653; Q9HAV1	ENSMUSG00000038965	Antigen processing: Ubiquitination & Proteasome degradation; E3 ubiquitin ligases ubiquitinate target proteins; Regulation of TNFR1 signaling; Regulation of necroptotic cell death; Synthesis of active ubiquitin: roles of E1 and E2 enzymes	Parkinson's disease	6	0	63.651	5.99	4.31394e-17	69.52	7.99113e+07	1.0766e+06	32.22	60.07	7.44047e+07	4.30518e+07	1.00802e+08	8.58254e+07	2.52441e+06	1.28093e+06	711975	904861	High	High	High	High	High
FALSE	High	Master Protein	Q99KD5	Protein unc-45 homolog A [OS=Mus musculus]	0	15.361	8	4	17	4	944	103.4	6.34	1.29	4	FALSE	protein metabolism;other metabolic processes;other biological processes	cytosol;ER/Golgi;nucleus;other cell component	other molecular function	Pf11701, Pf13181	101869	Unc45a	mmu:101869; Q3TKV6; Q8BFT3; Q8C157; Q99KD5	ENSMUSG00000030533			0	0	100	6.64	4.31394e-17		489718		165.8		595492	56475.4	402732	7.0836e+06					High	High	High	High	High
FALSE	High	Master Protein	Q9D1J3	SAP domain-containing ribonucleoprotein [OS=Mus musculus]	0	7.381	9	1	8	1	210	23.5	6.65	1.49	1	FALSE	other metabolic processes;transport;other biological processes	nucleus;other cell component	nucleic acid binding activity;other molecular function	Pf02037	66118	Sarnp	mmu:66118; Q3UJZ4; Q9CU18; Q9D1J3	ENSMUSG00000078427	Transport of Mature mRNA derived from an Intron-Containing Transcript; mRNA 3'-end processing; RNA Polymerase II Transcription Termination		3	0	0.01	-6.64	4.31394e-17			280739		46.24					199727	484584	188435	394612	High	High	High	High	High
FALSE	High	Master Protein	Q8R3V5	Endophilin-B2 [OS=Mus musculus]	0	10.163	9	2	21	2	400	44.5	5.82	1.42	2	FALSE	cell organization and biogenesis;transport	other membranes;cytosol;nucleus;other cell component	other molecular function	Pf03114, Pf14604	227700	Sh3glb2	mmu:227700; Q3TIQ1; Q3U2J4; Q3U824; Q8K140; Q8R3V5; Q91ZI7	ENSMUSG00000026860	Neutrophil degranulation; Neurexins and neuroligins; Caspase-mediated cleavage of cytoskeletal proteins		3	0	0.01	-6.64	4.31394e-17			2.10447e+06		39.45					3.28901e+06	1.58995e+06	2.78547e+06	1.4564e+06	High	High	High	High	High
FALSE	High	Master Protein	Q6P1F6	Serine/threonine-protein phosphatase 2A 55 kDa regulatory subunit B alpha isoform [OS=Mus musculus]	0	18.96	13	3	41	3	447	51.7	6.2	6.22	3	FALSE	protein metabolism;other metabolic processes;other biological processes	cytosol;other cell component	enzyme regulator activity;cytoskeletal activity;other molecular function		71978	Ppp2r2a	mmu:71978; Q6P1F6	ENSMUSG00000022052	Nonsense Mediated Decay (NMD) enhanced by the Exon Junction Complex (EJC); Cyclin A/B1/B2 associated events during G2/M transition; Initiation of Nuclear Envelope (NE) Reformation; Cyclin D associated events in G1	Glycogen metabolism; IL-6 signaling pathway; Wnt signaling pathway and pluripotency	7	0	100	6.64	4.31394e-17		5.71673e+06		82.81		1.08455e+07	1.9982e+06	1.56746e+07	3.01332e+06					High	High	High	High	High
FALSE	High	Master Protein	O09167	Large ribosomal subunit protein eL21 [OS=Mus musculus]	0	13.019	21	2	23	2	160	18.6	10.49	2.65	2	FALSE	protein metabolism;other metabolic processes	cytosol;ER/Golgi;translational apparatus;other cell component	other molecular function	Pf01157	19933	Rpl21	mmu:19933; O09167; Q9CQM8	ENSMUSG00000041453	L13a-mediated translational silencing of Ceruloplasmin expression; SRP-dependent cotranslational protein targeting to membrane; Major pathway of rRNA processing in the nucleolus and cytosol; Formation of a pool of free 40S subunits; GTP hydrolysis and joining of the 60S ribosomal subunit; Nonsense Mediated Decay (NMD) independent of the Exon Junction Complex (EJC); Nonsense Mediated Decay (NMD) e…	Cytoplasmic ribosomal proteins	8	0	0.01	-6.64	4.31394e-17			1.54137e+07		33.46					1.61609e+07	1.47011e+07	1.36683e+07	2.65575e+07	High	High	High	High	High
FALSE	High	Master Protein	P13745	Glutathione S-transferase A1 [OS=Mus musculus]	0	23.857	23	5	229	2	223	25.6	8.98	48.99	5	FALSE	other metabolic processes;other biological processes	cytosol	other molecular function	Pf00043, Pf02798		Gsta1	A2RTN4; mmu:14857; P13745	ENSMUSG00000074183	Glutathione conjugation; Heme degradation; Azathioprine ADME	Oxidative stress and redox pathway	4	0	0.01	-6.64	4.31394e-17			2.84698e+07		22.67					2.88821e+07	2.80634e+07	4.15892e+07	2.60525e+07	High	High	High	High	High
FALSE	High	Master Protein	Q99K51	Plastin-3 [OS=Mus musculus]	0	73.224	30	11	124	9	630	70.7	5.62	20.97	11	FALSE	cell organization and biogenesis;developmental processes;other biological processes	plasma membrane;other membranes;cytosol;cytoskeleton;other cell component	cytoskeletal activity;other molecular function	Pf00307, Pf13499	102866	Pls3	B1AX56; mmu:102866; Q3TUZ5; Q99K51	ENSMUSG00000016382			0	0	0.01	-6.64	4.31394e-17			6.50362e+06		31.52					1.11973e+07	6.56639e+06	6.44145e+06	6.22303e+06	High	High	High	High	High
FALSE	High	Master Protein	Q61879	Myosin-10 [OS=Mus musculus]	0	72.17	12	14	85	10	1976	228.9	5.54	14.45	14	FALSE	cell adhesion;cell cycle OR cell proliferation;cell organization and biogenesis;stress response;transport;developmental processes;other biological processes	plasma membrane;other membranes;cytosol;cytoskeleton;other cell component	cytoskeletal activity;nucleic acid binding activity;other molecular function	Pf00063, Pf00612, Pf01576, Pf02736	77579	Myh10	mmu:77579; Q5SV63; Q61879	ENSMUSG00000020900	RHO GTPases activate PAKs	Regulation of actin cytoskeleton	2	0	100	6.64	4.31394e-17		4.93946e+06		20.67		5.11762e+06	4.12544e+06	6.64025e+06	4.7675e+06					High	High	High	High	High
FALSE	High	Master Protein	Q80X95	Ras-related GTP-binding protein A [OS=Mus musculus]	0	23.872	22	4	21	4	313	36.5	7.72	4.07	4	FALSE	stress response;signal transduction;other biological processes	nucleus;other cytoplasmic organelle;other cell component	other molecular function	Pf04670	68441	Rraga	B1AXR0; mmu:68441; Q80X95; Q8C1S2; Q8CFU3	ENSMUSG00000070934	Amino acids regulate mTORC1; Macroautophagy; Regulation of PTEN gene transcription; E3 ubiquitin ligases ubiquitinate target proteins; TP53 Regulates Metabolic Genes; mTORC1-mediated signalling; Energy dependent regulation of mTOR by LKB1-AMPK		8	0	100	6.64	4.31394e-17		290631		45.34		319519	408171	264356	110604					High	Peak Found	High	Peak Found	High
FALSE	High	Master Protein	Q9Z160	Conserved oligomeric Golgi complex subunit 1 [OS=Mus musculus]	0	18.491	8	4	15	4	980	109	7.18	2.18	4	FALSE	cell organization and biogenesis;other metabolic processes;transport	other membranes;ER/Golgi		Pf08700	16834	Cog1	mmu:16834; Q6P567; Q9Z160	ENSMUSG00000018661	COPI-mediated anterograde transport; Intra-Golgi traffic; Retrograde transport at the Trans-Golgi-Network		3	0	100	6.64	4.31394e-17		1.25055e+06		36.23		1.87469e+06	748605	1.18327e+06	1.32166e+06					High	High	High	High	High
FALSE	High	Master Protein	Q6Y7W8	GRB10-interacting GYF protein 2 [OS=Mus musculus]	0	24.984	5	3	32	3	1291	149.1	5.57	8.22	3	FALSE	cell cycle OR cell proliferation;protein metabolism;other metabolic processes;stress response;developmental processes;signal transduction;other biological processes	other membranes;cytosol;ER/Golgi;other cytoplasmic organelle;other cell component	other molecular function	Pf02213	227331	Gigyf2	mmu:227331; Q0VGQ7; Q3UNS2; Q63ZU9; Q6Y7W8; Q80TV1; Q8K0R0; Q8R0A3	ENSMUSG00000048000			0	0	0.01	-6.64	4.31394e-17			341120		44.56					568308	222833	466185	249606	High	High	High	High	High
FALSE	High	Master Protein	Q8K1E0	Syntaxin-5 [OS=Mus musculus]	0	15.191	17	3	25	3	355	39.7	8.92	3.4	3	FALSE	cell organization and biogenesis;transport;other biological processes	other membranes;cytosol;ER/Golgi;other cell component	other molecular function	Pf05739, Pf11416	56389	Stx5	mmu:56389; Q3TM79; Q8K1E0; Q99J28; Q9JKP2	ENSMUSG00000010110	RHOA GTPase cycle; COPI-mediated anterograde transport; RHOC GTPase cycle; RHOG GTPase cycle; Insertion of tail-anchored proteins into the endoplasmic reticulum membrane; Intra-Golgi traffic; COPII-mediated vesicle transport; Cargo concentration in the ER		8	0	0.01	-6.64	4.31394e-17			2.0301e+07		40.73					2.2565e+07	1.74867e+07	1.82641e+07	3.86783e+07	n/a	High	n/a	High	High
FALSE	High	Master Protein	Q9CZW4	Fatty acid CoA ligase Acsl3 [OS=Mus musculus]	0	5.718	3	2	36	1	720	80.4	8.54	8.02	2	FALSE	cell organization and biogenesis;other metabolic processes;transport;developmental processes;other biological processes	plasma membrane;other membranes;mitochondrion;ER/Golgi;other cytoplasmic organelle;other cell component	other molecular function	Pf00501	74205	Acsl3	mmu:74205; Q8K1J7; Q9CZW4	ENSMUSG00000032883	Synthesis of very long-chain fatty acyl-CoAs; Intracellular metabolism of fatty acids regulates insulin secretion	Fatty acid beta-oxidation; PPAR signaling pathway; Fatty acid biosynthesis; Mitochondrial long chain fatty acid beta-oxidation; Cholesterol metabolism with Bloch and Kandutsch-Russell pathways; Omega-3 / omega-6 fatty acid synthesis; Omega-9 fatty acid synthesis	9	0	0.01	-6.64	4.31394e-17			435642		93.48					425842	1.7982e+06	329162	445667	High	n/a	n/a	n/a	High
FALSE	High	Master Protein	Q3ULF4	Paraplegin [OS=Mus musculus]	0	22.135	13	5	46	5	781	85.9	9.04	3.6	5	FALSE	cell adhesion;cell organization and biogenesis;protein metabolism;other metabolic processes;transport;other biological processes	other membranes;mitochondrion;other cell component	other molecular function	Pf00004, Pf01434, Pf06480, Pf17862	234847	Spg7	B2RQY8; D3Z1Z1; mmu:234847; Q3ULF4; Q4V9T9; Q7TNG0; Q80X42; Q811Y5; Q8K414; Q8R1A1; Q8R1K2	ENSMUSG00000000738	Processing of SMDT1		1	0	0.01	-6.64	4.31394e-17			361163		34.39					370946	580556	262642	351638	High	High	High	High	High
FALSE	High	Master Protein	Q60749	KH domain-containing, RNA-binding, signal transduction-associated protein 1 [OS=Mus musculus]	0	12.769	5	1	19	1	443	48.3	8.72	5.37	1	FALSE	cell cycle OR cell proliferation;RNA metabolism OR transcription;other metabolic processes;signal transduction;other biological processes	plasma membrane;other membranes;nucleus;other cell component	nucleic acid binding activity;other molecular function	Pf00013, Pf16274, Pf16568	20218	Khdrbs1	A2ACH3; B2KG38; mmu:20218; Q3U8T3; Q60735; Q60749; Q7M4N5; Q99M33	ENSMUSG00000028790	PTK6 Regulates Proteins Involved in RNA Processing		1	0	100	6.64	4.31394e-17		1.99471e+07		57.41		2.97358e+07	1.33807e+07	3.18645e+07	7.87888e+06					High	High	High	High	High
FALSE	High	Master Protein	Q8CI75	DIS3-like exonuclease 2 [OS=Mus musculus]	0	16.007	9	3	13	3	870	97.7	5.9	1.83	3	FALSE	cell cycle OR cell proliferation;cell organization and biogenesis;RNA metabolism OR transcription;other metabolic processes;other biological processes	other cell component	nucleic acid binding activity;other molecular function	Pf00773, Pf17216, Pf17849, Pf17877	208718	Dis3l2	mmu:208718; Q8BMG9; Q8CI75	ENSMUSG00000053333		mRNA processing	1	0	100	6.64	4.31394e-17		4.9312e+06		18.32		5.02358e+06	4.84052e+06	4.46076e+06	6.6367e+06					Peak Found	High	High	High	High
FALSE	High	Master Protein	Q6P6J9	Thioredoxin domain-containing protein 15 [OS=Mus musculus]	0	8.458	6	1	6	1	344	38.1	4.77	0.48	1	FALSE	cell cycle OR cell proliferation;cell organization and biogenesis;other biological processes	plasma membrane;other membranes;other cell component		Pf00085	69672	Txndc15	mmu:69672; Q52KM6; Q6P6J9; Q8BV80; Q8K319	ENSMUSG00000021497			0	0	100	6.64	4.31394e-17		3.13465e+06		51.12		2.71352e+06	3.28156e+06	7.07703e+06	2.99432e+06					High	High	Peak Found	High	n/a
FALSE	High	Master Protein	Q04447	Creatine kinase B-type [OS=Mus musculus]	0	30.214	27	7	40	7	381	42.7	5.67	6.02	7	FALSE	other metabolic processes;other biological processes	plasma membrane;other membranes;cytosol;mitochondrion;other cell component	kinase activity;other molecular function	Pf00217, Pf02807	12709	Ckb	mmu:12709; Q04447; Q3KQP4; Q3TKI3; Q3U5P5; Q3UF71; Q9CXK6	ENSMUSG00000001270	RND3 GTPase cycle; Creatine metabolism		2	0	100	6.64	4.31394e-17		2.54826e+06		42.07		2.06299e+06	3.56413e+06	3.14768e+06	1.24084e+06					High	High	High	High	High
FALSE	High	Master Protein	P23780	Beta-galactosidase [OS=Mus musculus]	0	12.709	6	3	11	3	647	73.1	7.47	4.79	3	FALSE	other metabolic processes;other biological processes	non-structural extracellular;ER/Golgi;other cytoplasmic organelle;other cell component	other molecular function	Pf01301, Pf21317, Pf21467	12091	Glb1	mmu:12091; P23780	ENSMUSG00000045594	Neutrophil degranulation; HS-GAG degradation; Keratan sulfate degradation; Glycosphingolipid catabolism; Sialic acid metabolism		5	0	100	6.64	4.31394e-17		472829		60.21		487231	814009	458852	121026					High	High	High	High	High
FALSE	High	Master Protein	Q00977	Gap junction beta-2 protein [OS=Mus musculus]	0	7.314	7	1	9	1	226	26.4	9.01	1.3	1	FALSE	cell-cell signaling;cell organization and biogenesis;stress response;transport;developmental processes;other biological processes	plasma membrane;other membranes;other cell component	transporter activity;other molecular function	Pf00029	14619	Gjb2	mmu:14619; Q00977	ENSMUSG00000046352	Transport of connexons to the plasma membrane	Calcium regulation in cardiac cells	2	0	100	6.64	4.31394e-17		1.05976e+07		20.14		9.86691e+06	8.13546e+06	1.13824e+07	1.31589e+07					High	High	High	High	n/a
FALSE	High	Master Protein	Q9D6U8	Protein FAM162A [OS=Mus musculus]	0	5.296	19	2	7	2	155	17.7	9.88	1.46	2	FALSE	stress response;other biological processes	other membranes;cytosol;mitochondrion		Pf06388	70186	Fam162a	mmu:70186; Q9D6U8	ENSMUSG00000003955			0	0	0.01	-6.64	4.31394e-17			3.27849e+06		33.56					2.92377e+06	1.60865e+06	3.80528e+06	3.67625e+06	n/a	High	High	High	Peak Found
FALSE	High	Master Protein	Q8R3F5	Malonyl-CoA-acyl carrier protein transacylase, mitochondrial [OS=Mus musculus]	0	19.168	20	4	34	4	381	41.9	8.1	8.01	4	FALSE	other metabolic processes		other molecular function	Pf00698	223722	Mcat	mmu:223722; Q4FZH0; Q8R3F5	ENSMUSG00000048755	Mitochondrial Fatty Acid Beta-Oxidation		1	0	0.01	-6.64	4.31394e-17			4.57222e+06		24.59					3.52231e+06	4.92001e+06	6.26225e+06	4249007	High	High	High	High	High
FALSE	High	Master Protein	A6H630	Damage-control phosphatase ARMT1 [OS=Mus musculus]	0	11.209	15	3	11	3	439	50.5	5.92	1.85	3	FALSE	other metabolic processes;stress response		other molecular function	Pf01937	73419	Armt1	A6H630; mmu:73419; Q499H1; Q99M05; Q9D9L4	ENSMUSG00000061759			0	0	100	6.64	4.31394e-17		1.02813e+06		18.08		1.02325e+06	1.23267e+06	782826	1.03303e+06					High	High	High	High	High
FALSE	High	Master Protein	Q6P2B1	Transportin-3 [OS=Mus musculus]	0	22.631	8	3	31	3	923	104.1	5.57	5.7	3	FALSE	transport	other membranes;nucleus;other cell component	other molecular function	Pf08389	320938	Tnpo3	mmu:320938; Q6P2B1; Q7TSL6; Q8BKX4; Q8BP42	ENSMUSG00000012535			0	0	100	6.64	4.31394e-17		2.8404e+06		105.19		3.76013e+06	2.14563e+06	9.79328e+06	133264					High	High	High	High	High
FALSE	High	Master Protein	Q9DCJ5	NADH dehydrogenase [ubiquinone] 1 alpha subcomplex subunit 8 [OS=Mus musculus]	0	22.775	30	3	21	3	172	20	8.46	4.05	3	FALSE	cell organization and biogenesis;other metabolic processes	other membranes;mitochondrion	other molecular function	Pf06747	68375	Ndufa8	A2AL45; mmu:68375; Q9DCJ5	ENSMUSG00000026895	Complex I biogenesis	Oxidative phosphorylation; Electron transport chain	4	0	0.01	-6.64	4.31394e-17			9.31603e+06		34.1					4.03498e+06	1.00448e+07	9.51992e+06	9116514	High	High	High	High	High
FALSE	High	Master Protein	Q6P4S8	Integrator complex subunit 1 [OS=Mus musculus]	0	41.775	7	7	46	7	2195	245	6.28	7.86	7	FALSE	cell cycle OR cell proliferation;RNA metabolism OR transcription;other metabolic processes;developmental processes;other biological processes	other membranes;nucleus		Pf12432	68510	Ints1	mmu:68510; Q0KK58; Q6P4S8; Q80UQ7; Q91Z01; Q9CTF7	ENSMUSG00000029547	RNA polymerase II transcribes snRNA genes		1	0	0.01	-6.64	4.31394e-17			1.53345e+06		28.11					1.32809e+06	1.59961e+06	1.47002e+06	2.39461e+06	High	High	High	High	High
FALSE	High	Master Protein	P58710	L-gulonolactone oxidase [OS=Mus musculus]	0	87.648	41	13	140	13	440	50.4	8.24	27.15	13	FALSE	other metabolic processes	other membranes;ER/Golgi	other molecular function	Pf01565, Pf04030	268756	Gulo	mmu:268756; P58710; Q8K152	ENSMUSG00000034450			0	0	100	6.64	4.31394e-17		7.35558e+07		57.65		8.91109e+07	1.24519e+08	6.07161e+07	2.33406e+07					High	High	High	High	High
FALSE	High	Master Protein	P61021	Ras-related protein Rab-5B [OS=Mus musculus]	0	18.962	34	5	39	3	215	23.7	8.13	8.97	5	FALSE	cell organization and biogenesis;transport;other biological processes	non-structural extracellular;plasma membrane;other membranes;ER/Golgi;other cytoplasmic organelle;other cell component	other molecular function	Pf00071	19344	Rab5b	mmu:19344; P35239; P35277; P61021	ENSMUSG00000000711	Neutrophil degranulation; RAB GEFs exchange GTP for GDP on RABs; Clathrin-mediated endocytosis; RAB geranylgeranylation		4	0	100	6.64	4.31394e-17		653455		47.18		868822	975505	491474	312059					High	High	Peak Found	Peak Found	High
FALSE	High	Master Protein	Q99J77	Sialic acid synthase [OS=Mus musculus]	0	10.583	6	1	10	1	359	40	7.06	2.52	1	FALSE	other metabolic processes	cytosol	other molecular function	Pf03102, Pf08666		Nans	mmu:94181; Q99J77; Q9JJH0	ENSMUSG00000028334	Sialic acid metabolism		1	0	100	6.64	4.31394e-17		690090		90.89		652053	2.71067e+06	505326	730345					High	High	High	High	n/a
FALSE	High	Master Protein	Q8QZZ7	EKC/KEOPS complex subunit Tprkb [OS=Mus musculus]	0	16.684	43	3	14	3	175	19.5	7.39	2.44	3	FALSE	RNA metabolism OR transcription;other metabolic processes	cytosol;nucleus;other cell component	other molecular function	Pf08617	69786	Tprkb	mmu:69786; Q8QZZ7	ENSMUSG00000054226			0	0	0.01	-6.64	4.31394e-17			353488		15.04					396674	314924	418911	315004	High	n/a	High	High	High
FALSE	High	Master Protein	P48428	Tubulin-specific chaperone A [OS=Mus musculus]	0	3.548	24	2	2	2	108	12.8	5.27	0.32	2	FALSE	cell organization and biogenesis;protein metabolism;other metabolic processes	cytoskeleton;nucleus;other cell component	cytoskeletal activity	Pf02970	21371	Tbca	mmu:21371; P48428	ENSMUSG00000042043			0	0	0.01	-6.64	4.31394e-17			447871		138.55					341304	3.8413e+06	233584	587711	n/a	n/a	n/a	n/a	Peak Found
FALSE	High	Master Protein	Q6PD03	Serine/threonine-protein phosphatase 2A 56 kDa regulatory subunit alpha isoform [OS=Mus musculus]	0	8.569	7	2	8	2	486	56.3	7.03	1.16	2	FALSE	protein metabolism;other metabolic processes;signal transduction;other biological processes	plasma membrane;other membranes;cytosol;cytoskeleton;nucleus;other cell component	enzyme regulator activity;other molecular function	Pf01603	226849	Ppp2r5a	mmu:226849; Q6PD03; Q8R1U7	ENSMUSG00000026626	RAF activation; Separation of Sister Chromatids; PKR-mediated signaling; PI5P, PP2A and IER3 Regulate PI3K/AKT Signaling; Amplification of signal from unattached kinetochores via a MAD2 inhibitory signal; Resolution of Sister Chromatid Cohesion; RHO GTPases Activate Formins; EML4 and NUDC in mitotic spindle formation; Negative regulation of MAPK pathway; Platelet sensitization by LDL; Beta-cateni…	Focal adhesion: PI3K-Akt-mTOR signaling pathway; Glycogen metabolism; IL-6 signaling pathway	18	0	100	6.64	4.31394e-17		1.87236e+06		48.43		1.71421e+06	806245	3.03529e+06	2.04509e+06					Peak Found	High	High	Peak Found	High
FALSE	High	Master Protein	P62996	Transformer-2 protein homolog beta [OS=Mus musculus]	0	9.93	6	1	16	1	288	33.6	11.25	4.42	1	FALSE	RNA metabolism OR transcription;other metabolic processes;developmental processes;other biological processes	other membranes;nucleus;other cell component	nucleic acid binding activity;other molecular function	Pf00076	20462	Tra2b	mmu:20462; O15449; P62996; Q15815; Q64283	ENSMUSG00000022858	mRNA Splicing - Major Pathway; Processing of Capped Intron-Containing Pre-mRNA; RHOBTB1 GTPase cycle; RHOBTB2 GTPase cycle	mRNA processing	5	0	100	6.64	4.31394e-17		2.88763e+06		66.42		2.99846e+06	7.9339e+06	2.24191e+06	2.78089e+06					High	High	High	High	High
FALSE	High	Master Protein	Q9D8X2	Coiled-coil domain-containing protein 124 [OS=Mus musculus]	0	7.556	11	2	8	2	217	25.3	9.64	1.12	2	FALSE	cell cycle OR cell proliferation;RNA metabolism OR transcription;other metabolic processes;other biological processes	plasma membrane;other membranes;cytosol;cytoskeleton;nucleus;other cell component	other molecular function	Pf06244	234388	Ccdc124	mmu:234388; Q8C2T0; Q9D8X2	ENSMUSG00000007721			0	0	100	6.64	4.31394e-17		3.04112e+06		34.23		2.74933e+06	4.60543e+06	2.03098e+06	3.36388e+06					High	High	High	Peak Found	High
FALSE	High	Master Protein	Q63810	Calcineurin subunit B type 1 [OS=Mus musculus]	0	11.1	34	3	15	3	170	19.3	4.81	1.49	3	FALSE	protein metabolism;other metabolic processes;transport;developmental processes;signal transduction;other biological processes	plasma membrane;other membranes;cytosol;other cell component	enzyme regulator activity;other molecular function	Pf13499	19058	Ppp3r1	mmu:19058; Q3V067; Q5F225; Q63810	ENSMUSG00000033953	FCERI mediated Ca+2 mobilization; Ca2+ pathway; Activation of BAD and translocation to mitochondria ; Calcineurin activates NFAT; CLEC7A (Dectin-1) induces NFAT activation	Alzheimer's disease; Mapk signaling pathway	7	0	100	6.64	4.31394e-17		681839		31.21		809471	897369	435755	574331					High	High	High	High	High
FALSE	High	Master Protein	Q9CY58	SERPINE1 mRNA-binding protein 1 [OS=Mus musculus]	0	6.937	4	1	17	1	407	44.7	8.54	6.14	1	FALSE	cell organization and biogenesis;other biological processes	cytosol;nucleus;other cell component	translation activity;nucleic acid binding activity;other molecular function	Pf04774, Pf16174	66870	Serbp1	mmu:66870; Q8BHS2; Q8BHU0; Q91WP3; Q9CSN0; Q9CY58; Q9DBY6	ENSMUSG00000036371		Comprehensive IL-17A signaling	1	0	0.01	-6.64	4.31394e-17			5.50451e+06		60.68					3.7566e+06	2.7648e+06	8.06571e+06	11182713	n/a	High	n/a	High	High
FALSE	High	Master Protein	Q8R3I3	Conserved oligomeric Golgi complex subunit 6 [OS=Mus musculus]	0	12.208	15	4	13	4	657	73	6.14	1.25	4	FALSE	cell organization and biogenesis;other metabolic processes;transport	other membranes;ER/Golgi		Pf06419, Pf20653	67542	Cog6	mmu:67542; Q8BSN7; Q8CHB1; Q8R3I3; Q9CTA8		COPI-mediated anterograde transport; Retrograde transport at the Trans-Golgi-Network; Intra-Golgi traffic		3	0	100	6.64	4.31394e-17		3.7132e+06		97.02		5.69992e+06	995714	2.41895e+06	1.30348e+07					High	Peak Found	High	High	High
FALSE	High	Master Protein	Q9JM96	Cdc42 effector protein 4 [OS=Mus musculus]	0	15.545	14	2	28	2	349	37.8	5.36	5.39	2	FALSE	cell organization and biogenesis;stress response;signal transduction;other biological processes	plasma membrane;other membranes;cytoskeleton;other cell component	other molecular function	Pf00786, Pf14957	56699	Cdc42ep4	mmu:56699; Q3TNF3; Q9JM96; Q9QZT8	ENSMUSG00000041598	RAC1 GTPase cycle; RHOQ GTPase cycle; RAC2 GTPase cycle		3	0	0.01	-6.64	4.31394e-17			7.34657e+06		26.61					8.33121e+06	4.61685e+06	6.4783e+06	8.65851e+06	n/a	High	n/a	High	High
FALSE	High	Master Protein	Q8BWZ3	N-alpha-acetyltransferase 25, NatB auxiliary subunit [OS=Mus musculus]	0	7.965	3	2	12	2	972	111.6	6.52	1.96	2	FALSE	protein metabolism;other metabolic processes	cytosol;ER/Golgi;other cell component		Pf09797	231713	Naa25	A1A4B7; mmu:231713; Q3KQI7; Q3TJC6; Q7TMM2; Q8BWZ3	ENSMUSG00000042719			0	0	100	6.64	4.31394e-17		1.7487e+06		54.2		1.69485e+06	1.35281e+06	3.97926e+06	1.80426e+06					High	High	High	High	High
FALSE	High	Master Protein	Q9D287	Pre-mRNA-splicing factor SPF27 [OS=Mus musculus]	0	20.238	25	4	20	4	225	26.1	5.66	3.89	4	FALSE	RNA metabolism OR transcription;other metabolic processes	cytoskeleton;nucleus;other cell component		Pf05700	68183	Bcas2	mmu:68183; Q3TKJ5; Q91YX8; Q9D287; Q9D2U4; Q9DAI0	ENSMUSG00000005687	mRNA Splicing - Major Pathway		1	0	0.01	-6.64	4.31394e-17			1.0423e+07		37.71					9.24924e+06	4.60703e+06	1.17456e+07	12666412	High	High	High	High	High
FALSE	High	Master Protein	Q80W00	Serine/threonine-protein phosphatase 1 regulatory subunit 10 [OS=Mus musculus]	0	15.055	10	4	22	4	888	94.3	9.16	4.18	4	FALSE	other biological processes	nucleus;other cell component	enzyme regulator activity;nucleic acid binding activity;other molecular function	Pf00642, Pf08711	52040	Ppp1r10	B1B179; mmu:52040; Q80W00; Q811B6; Q8C6T7; Q8K2U8	ENSMUSG00000039220			0	0	100	6.64	4.31394e-17		164052		160.73		177912	151271	2.02573e+06	24790.9					Peak Found	Peak Found	High	High	High
FALSE	High	Master Protein	Q3TLH4	Protein PRRC2C [OS=Mus musculus]	0	11.022	2	3	17	3	2846	310.7	9.1	1.31	3	FALSE	cell organization and biogenesis;other biological processes	cytosol;other cell component		Pf07001	226562	Prrc2c	E9QKG5; mmu:226562; Q05CS4; Q05DM5; Q3TKF3; Q3TLH4; Q3UXU5; Q4FZE4; Q66K03; Q6P3F4; Q80TK3; Q80YR0; Q8BMJ4; Q8C1K7; Q8CGH3	ENSMUSG00000040225			0	0	0.01	-6.64	4.31394e-17			194172		47.73					166098	412576	173659	217107	n/a	High	High	High	High
FALSE	High	Master Protein	Q8CFJ7	Solute carrier family 25 member 45 [OS=Mus musculus]	0	7.517	14	2	20	2	288	31.7	9.1	2.97	2	FALSE	transport	other membranes;mitochondrion	transporter activity	Pf00153	107375	Slc25a45	mmu:107375; Q3TC75; Q3UZE9; Q8CFJ7; Q8VBZ7	ENSMUSG00000024818			0	0	100	6.64	4.31394e-17		1.10817e+06		45.77		1.07856e+06	2.31519e+06	1.1386e+06	972171					High	High	High	Peak Found	High
FALSE	High	Master Protein	P46425	Glutathione S-transferase P 2 [OS=Mus musculus]	0	66.932	50	6	406	1	210	23.5	7.87	90.42	6	FALSE	other metabolic processes;other biological processes	cytosol;mitochondrion;other cell component	other molecular function	Pf02798, Pf14497	14869	Gstp2	mmu:14869; P46425; Q505C3	ENSMUSG00000038155		Oxidative stress and redox pathway; Exercise-induced circadian regulation	2	0	100	6.64	4.31394e-17		1.12031e+06		57.15		1.07879e+06	1.93608e+06	1.16343e+06	352931					High	High	High	High	High
FALSE	High	Master Protein	Q91ZW2	GDP-fucose protein O-fucosyltransferase 1 [OS=Mus musculus]	0	7.855	8	2	16	2	393	44.7	8.41	1.85	2	FALSE	protein metabolism;other metabolic processes;developmental processes;signal transduction;other biological processes	other membranes;ER/Golgi	other molecular function	Pf10250	140484	Pofut1	mmu:140484; Q3V1R0; Q8C8R4; Q91ZW2	ENSMUSG00000046020		Delta-Notch signaling pathway	1	0	100	6.64	4.31394e-17		215757		46.3		238973	423381	194797	158819					High	High	High	High	High
FALSE	High	Master Protein	Q8K0G8	Epithelial splicing regulatory protein 2 [OS=Mus musculus]	0	26.22	20	7	39	7	717	77.3	6.38	7.45	7	FALSE	cell cycle OR cell proliferation;RNA metabolism OR transcription;other metabolic processes;developmental processes;other biological processes	nucleus;other cell component	nucleic acid binding activity		77411	Esrp2	mmu:77411; Q8CEK2; Q8K0G8	ENSMUSG00000084128		mRNA processing	1	0	0.01	-6.64	4.31394e-17			870146		43.6					1.51491e+06	531687	819014	924471	High	High	High	High	High
FALSE	High	Master Protein	P56528	ADP-ribosyl cyclase/cyclic ADP-ribose hydrolase 1 [OS=Mus musculus]	0	6.641	6	1	14	1	304	34.4	8.29	2.89	1	FALSE	cell cycle OR cell proliferation;stress response;signal transduction;other biological processes	plasma membrane;other membranes;other cell component	other molecular function	Pf02267	12494	Cd38	mmu:12494; P56528; Q8BFY8	ENSMUSG00000029084	Nicotinate metabolism		1	0	0.01	-6.64	4.31394e-17			152220		44.7					150646	43122.1	153810	167403	High	High	High	High	High
FALSE	High	Master Protein	Q3TPX4	Exocyst complex component 5 [OS=Mus musculus]	0	5.765	6	2	13	2	708	81.7	6.71	0.81	2	FALSE	cell cycle OR cell proliferation;cell organization and biogenesis;transport;other biological processes	cytosol;other cell component	other molecular function	Pf07393, Pf20667	105504	Exoc5	mmu:105504; Q3TPX4; Q80VK3	ENSMUSG00000061244	VxPx cargo-targeting to cilium; Insulin processing		2	0	100	6.64	4.31394e-17		95361.4		51.88		151277	44101.3	134261	67732					High	Peak Found	High	High	High
FALSE	High	Master Protein	Q64339	Ubiquitin-like protein ISG15 [OS=Mus musculus]	0	15.451	25	3	14	3	161	17.9	7.9	2.07	3	FALSE	protein metabolism;other metabolic processes;stress response;signal transduction;other biological processes	non-structural extracellular;other cell component	signal transduction activity or receptor binding;other molecular function	Pf00240	100038882	Isg15	mmu:100038882; Q64339; Q8K0H3	ENSMUSG00000035692	PKR-mediated signaling; Termination of translesion DNA synthesis; ISG15 antiviral mechanism	Type II interferon signaling (IFNG)	4	0	100	6.64	4.31394e-17		2.53527e+06		70.67		1.9132e+06	7.35126e+06	1.9842e+06	3.23937e+06					High	High	High	High	High
FALSE	High	Master Protein	O55042	Alpha-synuclein [OS=Mus musculus]	0	11.167	26	2	10	2	140	14.5	4.77	0.87	2	FALSE	cell-cell signaling;cell organization and biogenesis;protein metabolism;other metabolic processes;stress response;transport;signal transduction;other biological processes	non-structural extracellular;plasma membrane;other membranes;cytosol;cytoskeleton;mitochondrion;ER/Golgi;translational apparatus;nucleus;other cell component	enzyme regulator activity;cytoskeletal activity;other molecular function	Pf01387	20617	Snca	mmu:20617; O55042; Q3U130; Q9CXF8; Q9EQC3; Q9QUR3	ENSMUSG00000025889	PKR-mediated signaling	Alzheimer's disease; Parkinson's disease; EGFR1 signaling pathway	4	0	0.01	-6.64	4.31394e-17			434808		33.28					382611	357708	494126	713085	n/a	n/a	High	n/a	High
FALSE	High	Master Protein	Q8BRK8	5'-AMP-activated protein kinase catalytic subunit alpha-2 [OS=Mus musculus]	0	30.085	11	4	39	4	552	62	7.87	9.38	4	FALSE	cell-cell signaling;cell organization and biogenesis;protein metabolism;other metabolic processes;stress response;signal transduction;other biological processes	plasma membrane;other membranes;cytosol;ER/Golgi;nucleus;other cell component	enzyme regulator activity;kinase activity;other molecular function	Pf00069, Pf16579, Pf21147	108079	Prkaa2	B1ASQ8; mmu:108079; Q3UYM4; Q8BRK8	ENSMUSG00000028518	Macroautophagy; Regulation of TP53 Activity through Phosphorylation; Nuclear events mediated by NFE2L2; TP53 Regulates Metabolic Genes; Carnitine metabolism; Energy dependent regulation of mTOR by LKB1-AMPK; AMPK inhibits chREBP transcriptional activation activity	Focal adhesion: PI3K-Akt-mTOR signaling pathway; Insulin signaling	9	0	0.01	-6.64	4.31394e-17			1.78968e+06		36.98					2.48149e+06	2.48442e+06	1.29074e+06	1.26625e+06	High	High	High	High	High
FALSE	High	Master Protein	P10711	Transcription elongation factor A protein 1 [OS=Mus musculus]	0	9.115	13	2	12	2	301	33.9	8.38	2.06	2	FALSE	RNA metabolism OR transcription;other metabolic processes;other biological processes	nucleus	nucleic acid binding activity;other molecular function	Pf01096, Pf07500, Pf08711	21399	Tcea1	mmu:21399; P10711; P10712; P23713	ENSMUSG00000033813	Formation of TC-NER Pre-Incision Complex; Dual incision in TC-NER; Gap-filling DNA repair synthesis and ligation in TC-NER; Formation of RNA Pol II elongation complex ; RNA Polymerase II Pre-transcription Events; TP53 Regulates Transcription of DNA Repair Genes		7	0	0.01	-6.64	4.31394e-17			642984		67.53					1.37979e+06	408314	1.01252e+06	273424	High	High	High	High	High
FALSE	High	Master Protein	P35576	Glucose-6-phosphatase catalytic subunit 1 [OS=Mus musculus]	0	22.623	27	5	39	5	357	40.4	9.01	5.99	5	FALSE	other metabolic processes;transport;other biological processes	other membranes;ER/Golgi	other molecular function	Pf01569	14377	G6pc1	mmu:14377; P35576; Q91WV3	ENSMUSG00000078650	Gluconeogenesis	Glycolysis and gluconeogenesis	2	0	0.01	-6.64	4.31394e-17			4.97094e+06		23.32					4.84005e+06	3.4745e+06	6.27094e+06	5105377	High	High	High	High	High
FALSE	High	Master Protein	Q9R269	Periplakin [OS=Mus musculus]	0	11.019	4	3	14	3	1755	203.9	5.54	1.03	3	FALSE	cell organization and biogenesis;stress response;other biological processes	plasma membrane;other membranes;cytoskeleton;other cell component	other molecular function	Pf17902	19041	Ppl	mmu:19041; O70231; Q9CUT1; Q9JLZ7; Q9R269		Formation of the cornified envelope; Butyrophilin (BTN) family interactions		2	0	0.01	-6.64	4.31394e-17			102297		96.83					129439	427838	65098.3	80846.5	High	n/a	High	High	High
FALSE	High	Master Protein	Q8BMK4	Cytoskeleton-associated protein 4 [OS=Mus musculus]	0	15.813	10	4	20	4	575	63.7	5.64	4.36	4	FALSE		plasma membrane;other membranes;cytoskeleton;ER/Golgi;other cell component			216197	Ckap4	B2RRB4; mmu:216197; Q8BMK4; Q8BTK8; Q8R3F2	ENSMUSG00000046841	Regulation of Insulin-like Growth Factor (IGF) transport and uptake by Insulin-like Growth Factor Binding Proteins (IGFBPs); Post-translational protein phosphorylation; Neutrophil degranulation; RND2 GTPase cycle; RND3 GTPase cycle; Surfactant metabolism		6	0	100	6.64	4.31394e-17		4.29913e+06		29.69		2.81432e+06	3.6171e+06	5.10975e+06	5.51983e+06					High	High	High	High	High
FALSE	High	Master Protein	Q9ESW4	Acylglycerol kinase, mitochondrial [OS=Mus musculus]	0	10.211	6	1	16	1	421	46.9	8.4	4.48	1	FALSE	cell organization and biogenesis;other metabolic processes;transport	other membranes;mitochondrion;other cell component	kinase activity;other molecular function	Pf00781, Pf19712	69923	Agk	mmu:69923; Q9D087; Q9ESW4	ENSMUSG00000029916	Glycerophospholipid biosynthesis		1	0	100	6.64	4.31394e-17		1.2078e+07		22.67		9.678e+06	1.12902e+07	1.29208e+07	1.63369e+07					High	High	High	High	High
FALSE	High	Master Protein	Q9JLM9	Growth factor receptor-bound protein 14 [OS=Mus musculus]	0	19.573	13	4	36	4	538	60.5	8.44	4.33	4	FALSE	signal transduction;other biological processes	plasma membrane;other membranes;other cytoplasmic organelle;other cell component	signal transduction activity or receptor binding;other molecular function	Pf00017, Pf00169, Pf00788, Pf08947	50915	Grb14	mmu:50915; Q3UI77; Q8VDI2; Q9CR03; Q9JLM9	ENSMUSG00000026888	Tie2 Signaling	EGFR1 signaling pathway; Insulin signaling	3	0	0.01	-6.64	4.31394e-17			769208		34.72					601389	614557	962775	1.21005e+06	High	High	High	High	High
FALSE	High	Master Protein	P70349	Adenosine 5'-monophosphoramidase HINT1 [OS=Mus musculus]	0	29.845	60	4	43	4	126	13.8	6.87	4.98	4	FALSE	protein metabolism;other metabolic processes;signal transduction;other biological processes	plasma membrane;other membranes;cytosol;nucleus;other cell component	other molecular function	Pf01230	15254	Hint1	mmu:15254; P70349	ENSMUSG00000020267			0	0	100	6.64	4.31394e-17		8.95285e+06		21.86		1.00188e+07	1.14165e+07	8.0003e+06	6.98688e+06					High	High	High	High	High
FALSE	High	Master Protein	Q6PD19	Armadillo-like helical domain-containing protein 3 [OS=Mus musculus]	0	8.366	6	2	6	2	689	78.6	6.6	0.84	2	FALSE	other biological processes	other membranes;cytosol;ER/Golgi		Pf08427	71617	Armh3	mmu:71617; Q3TWB1; Q6PD19; Q80V50	ENSMUSG00000039901			0	0	0.01	-6.64	4.31394e-17			473531		38.43					474938	277345	736366	472128	High	High	High	n/a	Peak Found
FALSE	High	Master Protein	Q9CPX8	Cytochrome b-c1 complex subunit 10 [OS=Mus musculus]	0	2.901	21	1	7	1	56	6.5	9.82	1.91	1	FALSE	other metabolic processes	other membranes;mitochondrion		Pf08997	66594	Uqcr11	mmu:66594; Q3TFX1; Q9CPX8	ENSMUSG00000020163	Respiratory electron transport	Electron transport chain	2	0	0.01	-6.64	4.31394e-17			3.61079e+06		93.49					5.65138e+06	1.6815e+06	1.34063e+07	2.30701e+06	n/a	High	n/a	n/a	High
FALSE	High	Master Protein	P97471	Mothers against decapentaplegic homolog 4 [OS=Mus musculus]	0	6.546	8	2	16	2	551	60.3	6.99	2.8	2	FALSE	cell cycle OR cell proliferation;cell organization and biogenesis;RNA metabolism OR transcription;other metabolic processes;stress response;developmental processes;signal transduction;other biological processes	cytosol;cytoskeleton;nucleus;other cell component	cytoskeletal activity;nucleic acid binding activity;other molecular function	Pf03165, Pf03166	17128	Smad4	mmu:17128; P97471; Q6GTP6; Q9CW56	ENSMUSG00000024515	Ub-specific processing proteases; Signaling by BMP; Downregulation of SMAD2/3:SMAD4 transcriptional activity; TGF-beta receptor signaling activates SMADs; SMAD2/SMAD3:SMAD4 heterotrimer regulates transcription; Signaling by Activin; RUNX3 regulates CDKN1A transcription; Signaling by NODAL; RUNX2 regulates bone development; FOXO-mediated transcription of cell cycle genes	TGF-beta signaling pathway; Mechanisms associated with pluripotency; Heart development; Delta-Notch signaling pathway; ESC pluripotency pathways; BMP signaling pathway in eyelid development; miR-127 in mesendoderm differentiation; ID signaling pathway; Wnt signaling pathway	19	0	0.01	-6.64	4.31394e-17			1.50313e+06		43.57					2.35158e+06	757865	1.70188e+06	1.32759e+06	n/a	High	High	High	High
FALSE	High	Master Protein	P06797	Procathepsin L [OS=Mus musculus]	0	14.521	8	2	13	2	334	37.5	6.83	3.43	2	FALSE	cell cycle OR cell proliferation;protein metabolism;other metabolic processes;stress response;developmental processes;other biological processes	non-structural extracellular;plasma membrane;other membranes;ER/Golgi;nucleus;other cytoplasmic organelle;other cell component	enzyme regulator activity;other molecular function	Pf00112, Pf08246	13039	Ctsl	mmu:13039; P06797; Q91UZ0	ENSMUSG00000021477	MHC class II antigen presentation; Assembly of collagen fibrils and other multimeric structures; Collagen degradation; Trafficking and processing of endosomal TLR; RUNX1 regulates transcription of genes involved in differentiation of keratinocytes	Endochondral ossification; Primary focal segmental glomerulosclerosis (FSGS)	7	0	100	6.64	4.31394e-17		840340		44.89		1.26856e+06	695900	1.01476e+06	397420					High	High	High	High	n/a
FALSE	High	Master Protein	Q05117	Tartrate-resistant acid phosphatase type 5 [OS=Mus musculus]	0	20.221	22	4	14	4	327	36.8	8.9	2.27	4	FALSE	other metabolic processes;stress response;developmental processes;other biological processes	non-structural extracellular;other cytoplasmic organelle	other molecular function	Pf00149	11433	Acp5	mmu:11433; Q05117	ENSMUSG00000001348	Vitamin B2 (riboflavin) metabolism	Osteoclast signaling	2	0	0.01	-6.64	4.31394e-17			3.50319e+06		31.46					3.86287e+06	1.6873e+06	3.6232e+06	3.38716e+06	High	High	High	n/a	High
FALSE	High	Master Protein	Q9CWU2	Palmitoyltransferase ZDHHC13 [OS=Mus musculus]	0.002	2.146	5	2	3	2	622	70.8	8.19	0.23	2	FALSE	protein metabolism;other metabolic processes;transport	other membranes;ER/Golgi	transporter activity;other molecular function	Pf01529, Pf12796, Pf13637	243983	Zdhhc13	mmu:243983; Q3UK32; Q3UKV1; Q9CWU2	ENSMUSG00000030471			0	0	100	6.64	4.31394e-17		86697.3		43.8		106823	129720	70363.1	43231					Peak Found	High	Peak Found	Peak Found	n/a
FALSE	High	Master Protein	Q8BUY5	Complex I assembly factor TIMMDC1, mitochondrial [OS=Mus musculus]	0	7.038	7	1	18	1	285	31.8	9.29	3	1	FALSE		other membranes;mitochondrion;nucleus		Pf02466	76916	Timmdc1	mmu:76916; Q8BUY5; Q99LS9; Q9CSI1	ENSMUSG00000002846	Complex I biogenesis		1	0	0.01	-6.64	4.31394e-17			7.61365e+06		40.97					9.63841e+06	3.54619e+06	6.06773e+06	9553443	High	High	High	High	High
FALSE	High	Master Protein	Q8R1S4	Protein MTSS 1 [OS=Mus musculus]	0	21.875	9	3	6	3	759	82.4	6.8	1.7	3	FALSE	cell cycle OR cell proliferation;cell organization and biogenesis;stress response;developmental processes;other biological processes	cytoskeleton;other cell component	signal transduction activity or receptor binding;cytoskeletal activity;other molecular function	Pf02205, Pf08397	211401	Mtss1	mmu:211401; Q8BMM3; Q8R1S4; Q99LB3				0	0	0.01	-6.64	4.31394e-17			2.01415e+07		66.72					2.04323e+07	195915	1.98548e+07	23761990	High	n/a	High	n/a	High
FALSE	High	Master Protein	Q61211	Eukaryotic translation initiation factor 2D [OS=Mus musculus]	0	15.932	12	3	44	3	570	62.8	8.24	5.5	3	FALSE	cell organization and biogenesis;protein metabolism;other metabolic processes;other biological processes	cytosol;translational apparatus;nucleus;other cell component	nucleic acid binding activity	Pf01253, Pf17832	16865	Eif2d	mmu:16865; Q3TDE0; Q3THV5; Q3TTP4; Q61211; Q8C491; Q8CBF1; Q8CC17; Q8R1I9; Q8R3M5	ENSMUSG00000026427		mRNA processing	1	0	100	6.64	4.31394e-17		4.38873e+06		22.93		4.23064e+06	2.94305e+06	5.27371e+06	4.55273e+06					High	High	High	High	High
FALSE	High	Master Protein	Q6PE01	U5 small nuclear ribonucleoprotein 40 kDa protein [OS=Mus musculus]	0	12.712	15	2	9	2	358	39.3	8.1	1.01	2	FALSE	RNA metabolism OR transcription;other metabolic processes	cytosol;nucleus		Pf00400	66585	Snrnp40	mmu:66585; Q3TEJ3; Q6PE01; Q9DCX3	ENSMUSG00000074088	mRNA Splicing - Major Pathway; mRNA Splicing - Minor Pathway	mRNA processing	3	0	0.01	-6.64	4.31394e-17			4.05357e+06		21.09					4.04333e+06	2.6977e+06	4.06383e+06	4.60433e+06	High	High	High	n/a	Peak Found
FALSE	High	Master Protein	Q91ZP3	Phosphatidate phosphatase LPIN1 [OS=Mus musculus]	0	11.636	11	5	28	5	924	101.9	6.74	3.3	5	FALSE	cell cycle OR cell proliferation;cell organization and biogenesis;other metabolic processes;other biological processes	other membranes;cytosol;mitochondrion;ER/Golgi;nucleus;other cell component	signal transduction activity or receptor binding;other molecular function	Pf04571, Pf08235, Pf16876	14245	Lpin1	mmu:14245; Q91ZP3; Q9CQI2; Q9JLG6		Depolymerization of the Nuclear Lamina; Synthesis of PE; Synthesis of PC; Triglyceride biosynthesis	Adipogenesis genes	5	0	100	6.64	4.31394e-17		3.04021e+06		42.4		3.48901e+06	1.08449e+06	3.50185e+06	2.64914e+06					High	High	High	High	High
FALSE	High	Master Protein	Q64487	Receptor-type tyrosine-protein phosphatase delta [OS=Mus musculus]	0	49.222	13	13	60	11	1912	214.3	6.55	10.22	13	FALSE	cell adhesion;cell-cell signaling;cell organization and biogenesis;protein metabolism;other metabolic processes;developmental processes;other biological processes	plasma membrane;other membranes;other cell component	signal transduction activity or receptor binding;other molecular function	Pf00041, Pf00102, Pf07679, Pf13927	19266	Ptprd	G3X9S7; mmu:19266; Q64486; Q64487; Q64488; Q64495; Q8VBV0	ENSMUSG00000028399	Receptor-type tyrosine-protein phosphatases; Synaptic adhesion-like molecules		2	0	100	6.64	4.31394e-17		3.0861e+06		33.61		4.12918e+06	1.83383e+06	3.62952e+06	2.62404e+06					High	High	High	High	High
FALSE	High	Master Protein	Q6ZQ58	La-related protein 1 [OS=Mus musculus]	0	34.043	16	10	43	10	1072	121.1	8.79	6.43	10	FALSE	cell cycle OR cell proliferation;protein metabolism;other metabolic processes;stress response;signal transduction;other biological processes	cytosol;translational apparatus;other cell component	translation activity;nucleic acid binding activity;other molecular function	Pf05383, Pf21071	73158	Larp1	A2AFQ8; J3QNB1; mmu:73158; Q6ZQ58; Q7TSF7	ENSMUSG00000037331			0	0	0.01	-6.64	4.31394e-17			931739		44.27					1.22092e+06	894822	326646	970180	High	High	High	High	High
FALSE	High	Master Protein	O54983	Ketimine reductase mu-crystallin [OS=Mus musculus]	0	4.236	6	1	8	1	313	33.5	5.67	2.83	1	FALSE	other metabolic processes;transport;other biological processes	cytosol;mitochondrion;nucleus;other cell component	other molecular function	Pf02423	12971	Crym	mmu:12971; O54983	ENSMUSG00000030905	Lysine catabolism		1	0	0.01	-6.64	4.31394e-17			616439		70.67					286934	698564	543968	1.5399e+06	n/a	n/a	n/a	High	Peak Found
FALSE	High	Master Protein	Q9DB27	Malignant T-cell-amplified sequence 1 [OS=Mus musculus]	0	14.262	28	4	37	4	181	20.5	8.82	4.83	4	FALSE	cell cycle OR cell proliferation;cell organization and biogenesis;protein metabolism;other metabolic processes;stress response;other biological processes	cytosol;translational apparatus	nucleic acid binding activity	Pf01472, Pf17832	68995	Mcts1	mmu:68995; Q3UUI6; Q9DB27	ENSMUSG00000000355			0	0	100	6.64	4.31394e-17		2.42235e+06		57.97		2.74569e+06	2.79237e+06	2.13709e+06	319325					High	High	High	High	High
FALSE	High	Master Protein	Q3UP75	UDP-glucuronosyltransferase 3A1 [OS=Mus musculus]	0	18.216	7	3	29	2	523	59.7	7.34	8.55	3	FALSE	other biological processes	other membranes;ER/Golgi	other molecular function	Pf00201	105887	Ugt3a1	mmu:105887; Q3UP75; Q8R0Y5	ENSMUSG00000072664	Glucuronidation; Aspirin ADME		2	0	100	6.64	4.31394e-17		4.74369e+06		104.56		2.08402e+07	1.54867e+06	1.45303e+07	834559					High	High	High	High	High
FALSE	High	Master Protein	Q8BS35	Alkylglycerol monooxygenase [OS=Mus musculus]	0	13.4	11	2	25	2	447	51.7	7.27	9.01	2	FALSE	other metabolic processes	other membranes;ER/Golgi	other molecular function	Pf04116	319660	Agmo	mmu:319660; Q3TR15; Q8BS35; Q8C7H5; Q8CAA6	ENSMUSG00000050103	Triglyceride biosynthesis		1	0	0.01	-6.64	4.31394e-17			1.93152e+06		55.82					2.08072e+06	570467	1.79302e+06	3.14703e+06	High	High	High	High	High
FALSE	High	Master Protein	Q9JIK5	Nucleolar RNA helicase 2 [OS=Mus musculus]	0	35.813	13	7	61	7	851	93.5	9.11	11.73	7	FALSE	cell organization and biogenesis;RNA metabolism OR transcription;other metabolic processes;stress response;other biological processes	cytosol;mitochondrion;nucleus;other cell component	nucleic acid binding activity;other molecular function	Pf00270, Pf00271, Pf08152	56200	Ddx21	mmu:56200; Q3TVJ3; Q9JIK5; Q9WV45	ENSMUSG00000020075	Major pathway of rRNA processing in the nucleolus and cytosol; B-WICH complex positively regulates rRNA expression	mRNA processing	3	0	100	6.64	4.31394e-17		55208.8		57.46		63244.9	98729.6	48193.9	19485.2					High	High	High	High	High
FALSE	High	Master Protein	Q8VCH7	Retinol dehydrogenase 10 [OS=Mus musculus]	0	8.33	12	3	10	3	341	38.1	7.59	1.32	3	FALSE	other metabolic processes;developmental processes;other biological processes	other membranes;ER/Golgi;other cell component	other molecular function	Pf00106	98711	Rdh10	mmu:98711; Q8CJ68; Q8VCH7	ENSMUSG00000025921	RA biosynthesis pathway; The canonical retinoid cycle in rods (twilight vision)	Retinol metabolism	3	0	100	6.64	4.31394e-17		137543		109.08		136576	640428	138517	61692.7					High	Peak Found	High	High	High
FALSE	High	Master Protein	Q8CCN5	BCAS3 microtubule associated cell migration factor [OS=Mus musculus]	0	7.811	2	1	13	1	928	101	6.7	1.69	1	FALSE	cell-cell signaling;other metabolic processes;stress response;developmental processes;other biological processes	cytoskeleton;nucleus;other cell component	enzyme regulator activity;cytoskeletal activity;other molecular function	Pf12490, Pf21034	192197	Bcas3	mmu:192197; Q8CC16; Q8CCN5; Q9EPX3	ENSMUSG00000059439			0	0	100	6.64	4.31394e-17		3.8114e+06		53.84		2.0976e+06	4.29686e+06	3.38079e+06	7.56319e+06					Peak Found	High	High	High	High
FALSE	High	Master Protein	Q8BS95	Golgi pH regulator [OS=Mus musculus]	0	8.098	6	1	18	1	455	52.7	9.22	3.06	1	FALSE	transport;other biological processes	other membranes;ER/Golgi	transporter activity	Pf12430, Pf12537	67549	Gpr89	mmu:67549; Q8BS95; Q9D455	ENSMUSG00000028096		GPCRs, odorant; GPCRs, orphan	2	0	0.01	-6.64	4.31394e-17			1.13062e+06		82.91					1.10428e+06	329035	1.15759e+06	3.09623e+06	n/a	n/a	High	High	High
FALSE	High	Master Protein	P61202	COP9 signalosome complex subunit 2 [OS=Mus musculus]	0	23.57	15	3	41	3	443	51.6	5.53	4.21	3	FALSE	cell cycle OR cell proliferation;protein metabolism;other metabolic processes;developmental processes;other biological processes	nucleus;other cell component	other molecular function	Pf01399	12848	Cops2	mmu:12848; O88950; P61202; Q15647; Q3V1W6; Q8R5B0; Q9CWU1; Q9R249; Q9UNQ5	ENSMUSG00000027206	Formation of TC-NER Pre-Incision Complex; Neddylation; DNA Damage Recognition in GG-NER; Cargo recognition for clathrin-mediated endocytosis; RHOBTB1 GTPase cycle		5	0	0.01	-6.64	4.31394e-17			2.77507e+06		68.07					3.14144e+06	2.45143e+06	2.20347e+06	7871972	High	High	High	High	High
FALSE	High	Master Protein	Q9EPK7	Exportin-7 [OS=Mus musculus]	0	35.803	13	10	38	10	1087	123.7	6.38	7.09	10	FALSE	transport	nucleus;other cell component	other molecular function	Pf03810	65246	Xpo7	mmu:65246; Q3TP94; Q80TS9; Q8BSK5; Q8C9M7; Q8CB42; Q8CBL8; Q8CEF5; Q9EPK7	ENSMUSG00000022100			0	0	100	6.64	4.31394e-17		3.41002e+06		58.4		4.3222e+06	1.66225e+06	6.86561e+06	2.69034e+06					High	High	High	High	High
FALSE	High	Master Protein	E9Q735	Ubiquitin conjugation factor E4 A [OS=Mus musculus]	0	21.164	10	5	24	5	1028	118.1	5.33	2.9	5	FALSE	protein metabolism;other metabolic processes;stress response	nucleus;other cell component	other molecular function	Pf04564, Pf10408		Ube4a	E9Q735; mmu:140630	ENSMUSG00000059890	Antigen processing: Ubiquitination & Proteasome degradation		1	0	0.01	-6.64	4.31394e-17			3.2245e+06		45.63					4.43157e+06	1.38672e+06	4.11264e+06	2528160	High	High	High	High	High
FALSE	High	Master Protein	Q5HZI9	Mitochondrial nicotinamide adenine dinucleotide transporter SLC25A51 [OS=Mus musculus]	0	13.959	12	2	28	2	298	33.7	9.66	4.13	2	FALSE	other metabolic processes;transport	other membranes;mitochondrion	transporter activity	Pf00153	230125	Slc25a51	mmu:230125; Q3U190; Q3UCW5; Q5HZI9	ENSMUSG00000045973			0	0	100	6.64	4.31394e-17		393557		109.81		1.90011e+06	81514.7	1.99859e+06	18343.5					High	High	High	High	High
FALSE	High	Master Protein	Q9R062	Glycogenin-1 [OS=Mus musculus]	0.009	1.439	3	1	2	1	333	37.4	5.29	0.22	1	FALSE	other metabolic processes	other cell component	other molecular function	Pf01501	27357	Gyg1	mmu:27357; Q3TWR9; Q9R062	ENSMUSG00000019528	Neutrophil degranulation; Glycogen breakdown (glycogenolysis); Glycogen synthesis	Glycogen metabolism; Insulin signaling	5	0	100	6.64	4.31394e-17		171596		41.48		171141	252494	80814.1	172052					High	Peak Found	Peak Found	High	n/a
FALSE	High	Master Protein	O35660	Glutathione S-transferase Mu 6 [OS=Mus musculus]	0	49.188	50	9	179	7	218	25.6	6.24	29.06	9	FALSE		cytosol;other cell component	other molecular function	Pf00043, Pf02798	14867	Gstm6	mmu:14867; O35660; O35661; Q8K0C3	ENSMUSG00000068762	Glutathione conjugation	Oxidative stress and redox pathway	2	0	100	6.64	4.31394e-17		3.87233e+07		59.61		6.21092e+07	1.99225e+07	7.29624e+07	2.41428e+07					High	High	High	High	High
FALSE	High	Master Protein	Q9R1C0	Transcription initiation factor TFIID subunit 7 [OS=Mus musculus]	0	4.083	5	1	3	1	341	39.1	5.33	0.35	1	FALSE	cell organization and biogenesis;protein metabolism;RNA metabolism OR transcription;other metabolic processes;signal transduction;other biological processes	nucleus;other cell component	nucleic acid binding activity;other molecular function	Pf04658	24074	Taf7	mmu:24074; Q9R1C0	ENSMUSG00000051316	RNA Polymerase II Pre-transcription Events; Regulation of TP53 Activity through Phosphorylation; RNA Polymerase II Promoter Escape; RNA Polymerase II Transcription Pre-Initiation And Promoter Opening; RNA Polymerase II Transcription Initiation	Estrogen signaling; Eukaryotic transcription initiation	8	0	100	6.64	4.31394e-17		1.97284e+06		65.45		2.30882e+06	792453	1.68576e+06	4.29421e+06					Peak Found	Peak Found	Peak Found	High	High
FALSE	High	Master Protein	Q5ND34	WD repeat-containing protein 81 [OS=Mus musculus]	0	21.059	5	4	23	4	1934	211.8	5.77	5.39	4	FALSE	cell organization and biogenesis;protein metabolism;other metabolic processes;transport;other biological processes	other membranes;cytosol;mitochondrion;other cytoplasmic organelle	enzyme regulator activity;other molecular function	Pf00400, Pf02138	192652	Wdr81	G5E8V0; mmu:192652; Q3TA90; Q3TUS9; Q5ND34; Q6KAR1	ENSMUSG00000045374			0	0	100	6.64	4.31394e-17		5.5969e+06		20.44		5.21502e+06	5.63824e+06	7.93003e+06	5.55586e+06					High	High	High	High	High
FALSE	High	Master Protein	P46467	Vacuolar protein sorting-associated protein 4B [OS=Mus musculus]	0	15.64	11	3	30	3	444	49.4	7.11	4.41	3	FALSE	cell-cell signaling;cell cycle OR cell proliferation;cell organization and biogenesis;protein metabolism;other metabolic processes;stress response;transport;developmental processes;signal transduction;other biological processes	plasma membrane;other membranes;cytosol;cytoskeleton;nucleus;other cytoplasmic organelle;other cell component	other molecular function	Pf00004, Pf04212, Pf09336, Pf17862	20479	Vps4b	mmu:20479; P46467; Q91W22; Q9R1C9	ENSMUSG00000009907	Endosomal Sorting Complex Required For Transport (ESCRT)		1	0	100	6.64	4.31394e-17		1.18473e+07		35.44		1.40025e+07	1.06571e+07	1.31705e+07	5.48145e+06					High	High	High	High	High
FALSE	High	Master Protein	Q62230	Sialoadhesin [OS=Mus musculus]	0	17.801	5	4	9	4	1695	182.9	6.67	0.96	4	FALSE	cell adhesion;transport;other biological processes	non-structural extracellular;plasma membrane;other membranes;other cytoplasmic organelle	other molecular function	Pf00047, Pf07679, Pf07686, Pf08205, Pf13895	20612	Siglec1	D3YVZ3; D3YVZ4; mmu:20612; O55216; Q62228; Q62229; Q62230		Immunoregulatory interactions between a Lymphoid and a non-Lymphoid cell		1	0	100	6.64	4.31394e-17		227401		87.12		306823	779928	168537	123810					High	High	High	High	n/a
FALSE	High	Master Protein	P08074	Carbonyl reductase [NADPH] 2 [OS=Mus musculus]	0	6.683	11	1	3	1	244	25.9	9.01	0.21	1	FALSE	other metabolic processes	mitochondrion	other molecular function	Pf00106	12409	Cbr2	mmu:12409; P08074	ENSMUSG00000025150			0	0	100	6.64	4.31394e-17		53068.1		57.94		36823.5	32253.8	111528	76478.9					Peak Found	Peak Found	High	High	n/a
FALSE	High	Master Protein	Q91WK1	SPRY domain-containing protein 4 [OS=Mus musculus]	0	16.033	22	3	59	3	207	23.3	9.45	7.38	3	FALSE		nucleus		Pf00622	66701	Spryd4	mmu:66701; Q8BUS6; Q91WK1; Q9D651	ENSMUSG00000051346			0	0	14.867	3.89	1.1482e-14	65.52	2.67746e+07	1.77506e+06	32.4	59.37	2.19903e+07	2.17588e+07	4.16762e+07	3.25996e+07	2.23553e+06	948053	3.77529e+06	1.40943e+06	High	High	High	High	High
FALSE	High	Master Protein	P06801	NADP-dependent malic enzyme [OS=Mus musculus]	0	169.937	62	22	469	22	572	63.9	7.44	90.83	22	FALSE	cell organization and biogenesis;other metabolic processes;other biological processes	cytosol;other cell component	other molecular function	Pf00390, Pf03949	17436	Me1	mmu:17436; P06801; Q9DBF9	ENSMUSG00000032418	Pyruvate metabolism	PPAR signaling pathway	2	0	0.112	-3.16	1.72042e-14	105.37	4.95641e+07	4.26957e+08	82.09	47.12	1.54511e+08	2.60818e+07	5.99073e+07	4.10068e+07	3.93298e+08	4.63497e+08	8.92618e+08	3.5662e+08	High	High	High	High	High
FALSE	High	Master Protein	P22907	Porphobilinogen deaminase [OS=Mus musculus]	0	48.978	25	6	106	6	361	39.3	6.87	18.4	6	FALSE	protein metabolism;other metabolic processes;developmental processes;other biological processes	other cell component	other molecular function	Pf01379, Pf03900	15288	Hmbs	mmu:15288; P22907; Q3TIV0	ENSMUSG00000032126	Heme biosynthesis	Heme biosynthesis	2	0	18.529	4.21	2.40332e-13	143.9	1.71254e+07	4.95838e+06	79.44	59.14	2.40151e+07	1.22123e+07	5.32675e+07	1.03253e+07	1.01132e+07	2.26631e+06	4.47796e+06	5.49035e+06	High	High	High	High	High
FALSE	High	Master Protein	P62301	Small ribosomal subunit protein uS15 [OS=Mus musculus]	0	17.076	18	2	79	2	151	17.2	10.54	17.75	2	FALSE	protein metabolism;other metabolic processes;other biological processes	cytosol;translational apparatus;nucleus;other cell component	nucleic acid binding activity;other molecular function	Pf00312, Pf08069	68052	Rps13	mmu:68052; P62301	ENSMUSG00000090862	L13a-mediated translational silencing of Ceruloplasmin expression; SRP-dependent cotranslational protein targeting to membrane; Major pathway of rRNA processing in the nucleolus and cytosol; Formation of a pool of free 40S subunits; GTP hydrolysis and joining of the 60S ribosomal subunit; Nonsense Mediated Decay (NMD) independent of the Exon Junction Complex (EJC); Nonsense Mediated Decay (NMD) e…	Cytoplasmic ribosomal proteins; mRNA processing	12	0	0.126	-2.99	4.82998e-13	78.7	1.38569e+07	1.07495e+08	68.96	45.83	3.23267e+07	1.01589e+07	1.8901e+07	6.03859e+06	1.33025e+08	8.68652e+07	1.99716e+08	7.47025e+07	High	High	High	High	High
FALSE	High	Master Protein	Q91X34	Bile acid-CoA:amino acid N-acyltransferase [OS=Mus musculus]	0	60.268	32	6	222	6	420	46.5	6.68	44.65	6	FALSE	other metabolic processes;developmental processes;other biological processes	cytosol;other cytoplasmic organelle	other molecular function	Pf04775, Pf08840	12012	Baat	A2AKK7; mmu:12012; O08833; Q8C1I3; Q91X34	ENSMUSG00000039653	Recycling of bile acids and salts; Peroxisomal protein import; Synthesis of bile acids and bile salts via 7alpha-hydroxycholesterol	Metapathway biotransformation; One-carbon metabolism and related pathways	5	0	7.646	2.93	1.03727e-12	106.87	2.53707e+08	3.56846e+07	33.48	79.56	2.82383e+08	1.8894e+08	4.00481e+08	2.27943e+08	7.20416e+07	1.76758e+07	7.8344e+07	1.04614e+07	High	High	High	High	High
FALSE	High	Master Protein	P17047	Lysosome-associated membrane glycoprotein 2 [OS=Mus musculus]	0	20.03	17	6	45	6	415	45.7	7.39	19.87	6	FALSE	cell organization and biogenesis;protein metabolism;other metabolic processes;stress response;transport;other biological processes	non-structural extracellular;plasma membrane;other membranes;ER/Golgi;other cytoplasmic organelle;other cell component	other molecular function	Pf01299, Pf21222	16784	Lamp2	A2A430; mmu:16784; P17047; Q3TXG5; Q8BSG8	ENSMUSG00000016534	Neutrophil degranulation; Platelet degranulation		2	0	9.198	3.2	2.53823e-12	69.17	5.24075e+07	106921	38.24	75.54	4.003e+07	6.8612e+07	7.09829e+07	3.10427e+07	109552	311093	63718.1	104352	High	High	High	High	High
FALSE	High	Master Protein	O35114	Lysosome membrane protein 2 [OS=Mus musculus]	0	41.496	13	6	84	6	478	54	5.1	14.77	6	FALSE	other metabolic processes;transport;other biological processes	plasma membrane;other membranes;other cytoplasmic organelle;other cell component	other molecular function	Pf01130	12492	Scarb2	mmu:12492; O35114; Q3UNF8	ENSMUSG00000029426	Cargo recognition for clathrin-mediated endocytosis	Primary focal segmental glomerulosclerosis (FSGS)	3	0	6.763	2.76	3.80251e-08	102.71	2.71635e+07	1.94951e+06	71.51	19.35	4.1144e+07	1.79335e+07	5.01903e+07	5.61855e+06	1.95018e+06	2.72618e+06	1.94884e+06	1.84163e+06	High	High	High	High	High
FALSE	High	Master Protein	Q9D1Q6	Endoplasmic reticulum resident protein 44 [OS=Mus musculus]	0	44.529	28	6	46	6	406	46.8	5.27	8.48	6	FALSE	protein metabolism;other metabolic processes;stress response	other membranes;ER/Golgi;other cell component	other molecular function	Pf00085, Pf13848	76299	Erp44	mmu:76299; Q3TVI1; Q6A045; Q9D1Q6	ENSMUSG00000028343	Neutrophil degranulation		1	0	4.84	2.27	5.74222e-08	84.92	9.31487e+07	5.44294e+06	38.16	129.16	1.07844e+08	4.15996e+07	1.13043e+08	8.0456e+07	5.01045e+07	1.73185e+06	1.71064e+07	1.70449e+06	High	High	High	High	High
FALSE	High	Master Protein	Q9D710	Thioredoxin-related transmembrane protein 2 [OS=Mus musculus]	0	14.576	9	2	39	2	295	33.9	8.75	12.08	2	FALSE	developmental processes	other membranes;mitochondrion;ER/Golgi;other cell component	other molecular function	Pf00085	66958	Tmx2	mmu:66958; Q8BW13; Q9D710	ENSMUSG00000050043			0	0	10.976	3.46	6.56252e-08	110.45	1.30515e+07	720272	40.94	121.29	1.10941e+07	1.65561e+07	1.53541e+07	5.56749e+06	998735	273507	4.14989e+06	519448	High	High	High	High	High
FALSE	High	Master Protein	A2ADY9	Protein DDI1 homolog 2 [OS=Mus musculus]	0	28.309	23	4	70	3	399	44.6	5.05	16.28	4	FALSE	protein metabolism;other metabolic processes;other biological processes	cytosol;nucleus;other cell component	other molecular function	Pf00240, Pf09668	68817	Ddi2	A2ADY9; mmu:68817	ENSMUSG00000078515			0	1	0.123	-3.03	2.81202e-07	53.93	628464	8.91375e+06	52.44	23.56	669030	1.26948e+06	380508	590358	6.76067e+06	1.12768e+07	7.717e+06	1.02961e+07	High	High	n/a	High	High
FALSE	High	Master Protein	Q9D8W7	OCIA domain-containing protein 2 [OS=Mus musculus]	0	15.926	25	2	42	2	154	16.9	9.41	7.77	2	FALSE	other biological processes	other cytoplasmic organelle		Pf07051	433904	Ociad2	mmu:433904; Q9D8W7	ENSMUSG00000029153			0	0	8.288	3.05	3.97713e-07	44.23	1.66115e+07	1.66658e+06	24.6	32.37	1.65715e+07	1.66516e+07	1.77754e+07	9.62485e+06	1.19311e+06	2.00424e+06	2.42656e+06	1.38581e+06	High	High	High	High	High
FALSE	High	Master Protein	Q9WUU7	Cathepsin Z [OS=Mus musculus]	0	46.673	33	7	80	7	306	34	6.6	11.71	7	FALSE	protein metabolism;other metabolic processes;developmental processes;other biological processes	non-structural extracellular;ER/Golgi;other cytoplasmic organelle;other cell component	other molecular function	Pf00112	64138	Ctsz	mmu:64138; Q9WUU7	ENSMUSG00000016256	Neutrophil degranulation; COPII-mediated vesicle transport; Metabolism of Angiotensinogen to Angiotensins; Cargo concentration in the ER; Lysosome Vesicle Biogenesis		5	0	9.276	3.21	4.30996e-07	60.83	1.09683e+07	838159	35.46	24.02	1.07902e+07	1.49403e+07	1.11493e+07	5.73701e+06	861418	1.24891e+06	815527	762866	High	High	High	High	High
FALSE	High	Master Protein	Q9D7S7	Large ribosomal subunit protein eL22-like 1 [OS=Mus musculus]	0	13.43	30	2	15	2	122	14.5	9.45	2.22	2	FALSE	protein metabolism;other metabolic processes	cytosol;translational apparatus;other cell component	nucleic acid binding activity;other molecular function	Pf01776	68028	Rpl22l1	mmu:68028; Q9CXU8; Q9D7S7	ENSMUSG00000039221	L13a-mediated translational silencing of Ceruloplasmin expression; SRP-dependent cotranslational protein targeting to membrane; Major pathway of rRNA processing in the nucleolus and cytosol; Formation of a pool of free 40S subunits; GTP hydrolysis and joining of the 60S ribosomal subunit; Nonsense Mediated Decay (NMD) independent of the Exon Junction Complex (EJC); Nonsense Mediated Decay (NMD) e…		7	0	0.235	-2.09	4.65764e-07	102.55	63141.7	288575	79.14	74.83	108675	160661	36686.3	21581.4	288014	696845	89748	289137	High	High	High	High	High
FALSE	High	Master Protein	P00375	Dihydrofolate reductase [OS=Mus musculus]	0	13.247	22	2	39	2	187	21.6	8.53	9.52	2	FALSE	cell cycle OR cell proliferation;cell organization and biogenesis;other metabolic processes;stress response;developmental processes;other biological processes	other membranes;cytosol;mitochondrion;nucleus;other cell component	nucleic acid binding activity;other molecular function	Pf00186	13361	Dhfr	mmu:13361; P00375; P70693; Q61485; Q61487; Q61579	ENSMUSG00000021707	Metabolism of folate and pterines	One-carbon metabolism and related pathways; One-carbon metabolism	3	0	5.392	2.43	6.87705e-07	44.97	3.26419e+07	6.05329e+06	47.7	27.62	2.2107e+07	2.90618e+07	3.66631e+07	6.33024e+07	4.86746e+06	8.82535e+06	5.32614e+06	6879727	High	High	High	High	High
FALSE	High	Master Protein	Q8VDQ1	Prostaglandin reductase 2 [OS=Mus musculus]	0	33.12	22	5	52	5	351	38	5.41	7.29	5	FALSE	other metabolic processes	cytosol	other molecular function	Pf00107, Pf16884	77219	Ptgr2	mmu:77219; Q3TG36; Q3ULY3; Q8BZA2; Q8VDQ1; Q9D1W8	ENSMUSG00000072946		Eicosanoid metabolism via cyclooxygenases (COX)	1	0	7.136	2.84	9.00189e-07	97.58	9.82058e+06	1.35538e+07	32.18	10.13	1.22813e+07	7.48093e+06	1.43624e+07	7.85287e+06	1.22541e+07	1.46577e+07	1.487e+07	1.25331e+07	High	High	High	High	High
FALSE	High	Master Protein	P28798	Progranulin [OS=Mus musculus]	0	12.808	7	3	15	3	589	63.4	6.8	3.56	3	FALSE	cell cycle OR cell proliferation;cell organization and biogenesis;protein metabolism;other metabolic processes;stress response;transport;developmental processes;signal transduction;other biological processes	non-structural extracellular;plasma membrane;other membranes;ER/Golgi;other cytoplasmic organelle;other cell component	signal transduction activity or receptor binding;other molecular function	Pf00396	14824	Grn	mmu:14824; P28798	ENSMUSG00000034708	Neutrophil degranulation		1	0	6.876	2.78	9.39522e-07	44.14	3.37456e+06	453151	16.97	40.35	3.39882e+06	3.85473e+06	3.35047e+06	2.5183e+06	538197	695973	260472	381545	High	High	High	High	High
FALSE	High	Master Protein	Q8K0Y7	Protein PAXX [OS=Mus musculus]	0	12.002	24	3	20	3	205	22	5.66	3.28	3	FALSE	DNA metabolism;other metabolic processes;stress response	nucleus;other cell component	other molecular function	Pf15384	227622	Paxx	mmu:227622; Q8C6V7; Q8K0Y7	ENSMUSG00000047617			0	0	0.266	-1.91	1.72161e-06	80.22	47777.2	128006	56.94	62	69693.8	78814.7	32752.7	19446.3	120930	302328	77550.5	135496	Peak Found	High	Peak Found	High	High
FALSE	High	Master Protein	Q9DBG3	AP-2 complex subunit beta [OS=Mus musculus]	0	106.824	19	16	190	10	937	104.5	5.38	35.52	16	FALSE	cell organization and biogenesis;transport;developmental processes;other biological processes	plasma membrane;other membranes;other cell component	other molecular function	Pf01602, Pf02883, Pf09066	71770	Ap2b1	mmu:71770; Q80XJ4; Q9DBG3	ENSMUSG00000035152	Cargo recognition for clathrin-mediated endocytosis; MHC class II antigen presentation; Recycling pathway of L1; LDL clearance; Trafficking of GluR2-containing AMPA receptors; Retrograde neurotrophin signalling; WNT5A-dependent internalization of FZD4; WNT5A-dependent internalization of FZD2, FZD5 and ROR2; VLDLR internalisation and degradation		10	0	5.005	2.32	1.75178e-06	101.44	3.63336e+07	5.67412e+06	44.91	87.16	4.74298e+07	2.78334e+07	6.57601e+07	2.58972e+07	7.0064e+06	4.59518e+06	2.13033e+07	4.26546e+06	High	High	High	High	High
FALSE	High	Master Protein	Q9R0H0	Peroxisomal acyl-coenzyme A oxidase 1 [OS=Mus musculus]	0	271.253	62	29	1079	1	661	74.6	8.48	233.84	29	FALSE	cell organization and biogenesis;other metabolic processes;other biological processes	other membranes;cytosol;other cytoplasmic organelle;other cell component	other molecular function	Pf01756, Pf02770, Pf14749	11430	Acox1	A2A850; mmu:11430; O35616; Q3TDG0; Q8BYC3; Q9R0H0	ENSMUSG00000020777	Peroxisomal protein import; alpha-linolenic acid (ALA) metabolism; Beta-oxidation of very long chain fatty acids	PPAR signaling pathway; Eicosanoid metabolism via cyclooxygenases (COX); Omega-3 / omega-6 fatty acid synthesis	6	0	4.602	2.2	2.02243e-06	380.23	4.56008e+07	9.58298e+06	14.41	112.59	5.33433e+07	4.95338e+07	3.89912e+07	4.19801e+07	5.82921e+07	1.5754e+06	7.12328e+07	724882	High	High	High	High	High
FALSE	High	Master Protein	Q99M87	DnaJ homolog subfamily A member 3, mitochondrial [OS=Mus musculus]	0	53.003	24	6	118	1	480	52.4	9.22	18.98	6	FALSE	cell organization and biogenesis;protein metabolism;DNA metabolism;other metabolic processes;stress response;signal transduction;other biological processes	plasma membrane;other membranes;cytosol;cytoskeleton;mitochondrion;nucleus;other cell component	signal transduction activity or receptor binding;enzyme regulator activity;other molecular function	Pf00226, Pf00684, Pf01556	83945	Dnaja3	mmu:83945; Q8BSM0; Q99L09; Q99M87; Q99P71; Q99P76; Q9CT11; Q9DBJ7; Q9DC44	ENSMUSG00000004069			0	2	0.244	-2.04	4.34282e-06	106.78	1.79309e+07	5.75263e+07	68.55	18.07	1.1356e+07	2.83126e+07	5.57809e+06	3.43888e+07	5.85084e+07	7.97068e+07	5.65608e+07	5.62626e+07	n/a	High	n/a	High	High
FALSE	High	Master Protein	Q91Z58	Uncharacterized protein C6orf132 homolog [OS=Mus musculus]	0.001	2.644	1	1	5	1	1206	127.8	9.36	0.55	1	FALSE											0	0	0.276	-1.86	4.67604e-06	79.91	40934.5	113035	95.15	48.14	24775.4	165447	67632.9	22888.7	118198	238752	92426.3	108098	Peak Found	High	High	Peak Found	High
FALSE	High	Master Protein	P56542	Deoxyribonuclease-2-alpha [OS=Mus musculus]	0.001	2.845	8	2	3	2	353	38.8	7.46	0.3	2	FALSE	cell organization and biogenesis;DNA metabolism;other metabolic processes;other biological processes	other cytoplasmic organelle	other molecular function	Pf03265	13423	Dnase2	mmu:13423; O55053; P56542	ENSMUSG00000003812	Lysosome Vesicle Biogenesis		1	0	3.777	1.92	4.81472e-06	90.53	86746.9	24457.1	60.25	69.89	94179	222339	79901.3	72559.8	24800.1	59189.1	10579.8	24118.9	Peak Found	High	High	High	Peak Found
FALSE	High	Master Protein	P11438	Lysosome-associated membrane glycoprotein 1 [OS=Mus musculus]	0	34.447	18	5	151	5	406	43.8	8.4	38.52	5	FALSE	transport;signal transduction;other biological processes	plasma membrane;other membranes;cytosol;ER/Golgi;other cytoplasmic organelle;other cell component	other molecular function	Pf01299, Pf21222	16783	Lamp1	mmu:16783; P11438; Q62020	ENSMUSG00000031447	Neutrophil degranulation		1	0	5.909	2.56	5.45769e-06	83.76	4.10854e+06	256671	48.41	53.44	4.67476e+06	7.98124e+06	2.72369e+06	3.61091e+06	361860	424221	117711	182060	High	High	High	High	High
FALSE	High	Master Protein	P51863	V-type proton ATPase subunit d 1 [OS=Mus musculus]	0	37.574	32	6	73	6	351	40.3	5	14.13	6	FALSE	cell cycle OR cell proliferation;cell organization and biogenesis;transport;other biological processes	plasma membrane;other membranes;cytoskeleton;ER/Golgi;other cytoplasmic organelle;other cell component	transporter activity;other molecular function	Pf01992	11972	Atp6v0d1	mmu:11972; P51863; Q54A57; Q9QWJ2	ENSMUSG00000013160	Insulin receptor recycling; Amino acids regulate mTORC1; ROS and RNS production in phagocytes; Transferrin endocytosis and recycling; Ion channel transport		5	0	4.412	2.14	6.33738e-06	42.5	4.46655e+07	9.72335e+06	26.69	14.03	5.77184e+07	3.62339e+07	5.5059e+07	3.43981e+07	1.0658e+07	7.75396e+06	9.11269e+06	1.03749e+07	High	High	High	High	High
FALSE	High	Master Protein	Q9DCS2	Methyltransferase-like 26 [OS=Mus musculus]	0	19.805	16	2	410	2	204	22.7	6.52	76.33	2	FALSE				Pf06080	68347	Mettl26	mmu:68347; Q9DCS2	ENSMUSG00000025731			0	0	0.269	-1.9	1.0314e-05	109.24	5.62161e+07	1.25578e+08	56.2	65.69	5.84531e+07	1.18968e+08	3.24974e+07	5.40647e+07	1.01997e+08	3.45897e+08	1.07963e+08	1.46068e+08	High	High	High	High	High
FALSE	High	Master Protein	Q60648	Ganglioside GM2 activator [OS=Mus musculus]	0	16.737	35	4	70	4	193	20.8	5.9	19.3	4	FALSE	other metabolic processes;transport;other biological processes	plasma membrane;other membranes;cytosol;other cytoplasmic organelle	transporter activity;enzyme regulator activity;other molecular function	Pf02221	14667	Gm2a	mmu:14667; Q60648; Q61610; Q61819	ENSMUSG00000000594	Neutrophil degranulation; Glycosphingolipid catabolism		2	0	3.655	1.87	1.24172e-05	81.79	1.07256e+08	3.81945e+07	40.67	56.87	1.18485e+08	9.70923e+07	9.61244e+07	2.07412e+08	1.58169e+07	5.77898e+07	2.52435e+07	6.05327e+07	High	High	High	High	High
FALSE	High	Master Protein	Q8C7E7	Starch-binding domain-containing protein 1 [OS=Mus musculus]	0	14.741	11	2	20	2	338	36.1	5.99	2.46	2	FALSE	cell organization and biogenesis;other metabolic processes;transport	plasma membrane;other membranes;ER/Golgi;other cell component	other molecular function	Pf00686	52331	Stbd1	mmu:52331; Q147T8; Q8C7E7	ENSMUSG00000047963	Neutrophil degranulation; RHOA GTPase cycle; RHOG GTPase cycle; RAC2 GTPase cycle; RAC3 GTPase cycle; RHOD GTPase cycle	Exercise-induced circadian regulation	7	0	0.24	-2.06	1.45303e-05	62.44	214057	848880	63.35	23.76	59548.3	394755	258884	176992	674661	1.17726e+06	824447	874037	High	High	High	High	High
FALSE	High	Master Protein	P56654	Cytochrome P450 2C37 [OS=Mus musculus]	0	114.051	47	16	280	3	490	55.6	7.11	50.27	16	FALSE	other metabolic processes	plasma membrane;other membranes;ER/Golgi;other cell component	other molecular function	Pf00067	13096	Cyp2c37	E9QKN4; mmu:13096; P56654	ENSMUSG00000042248		Eicosanoid metabolism via cytochrome P450 monooxygenases	1	0	0.248	-2.01	1.76054e-05	58.35	1.00482e+07	4.11119e+07	51.8	17.26	7.09648e+06	1.42276e+07	6.23242e+06	1.88285e+07	5.25782e+07	3.95323e+07	3.53341e+07	4.27547e+07	High	High	High	High	High
FALSE	High	Master Protein	Q61207	Prosaposin [OS=Mus musculus]	0	80.678	29	11	290	11	557	61.4	5.19	65.85	11	FALSE	cell organization and biogenesis;protein metabolism;other metabolic processes;stress response;transport;developmental processes;signal transduction;other biological processes	non-structural extracellular;other cytoplasmic organelle;other cell component	signal transduction activity or receptor binding;other molecular function	Pf02199, Pf03489, Pf05184	19156	Psap	mmu:19156; Q60861; Q61207; Q64006; Q64219	ENSMUSG00000004207	Neutrophil degranulation; Glycosphingolipid catabolism; Platelet degranulation ; G alpha (i) signalling events; Peptide ligand-binding receptors		5	0	3.537	1.82	2.18551e-05	94.92	5.0248e+07	5.31289e+07	32.28	44.05	5.08455e+07	7.6151e+07	4.96575e+07	3.50172e+07	4.89195e+07	5.77005e+07	4.6217e+07	1.07425e+08	High	High	High	High	High
FALSE	High	Master Protein	P10605	Cathepsin B [OS=Mus musculus]	0	64.445	32	7	247	7	339	37.3	5.91	47.12	7	FALSE	protein metabolism;other metabolic processes;other biological processes	non-structural extracellular;plasma membrane;other membranes;other cytoplasmic organelle;other cell component	other molecular function	Pf00112, Pf08127	13030	Ctsb	mmu:13030; P10605; Q3UDW7	ENSMUSG00000021939	Neutrophil degranulation; MHC class II antigen presentation; Assembly of collagen fibrils and other multimeric structures; Collagen degradation; Trafficking and processing of endosomal TLR		5	0	3.499	1.81	2.62084e-05	50.18	1.64916e+08	3.90836e+07	45.46	70.59	2.53382e+08	1.98802e+08	1.36806e+08	7.82826e+07	6.20973e+07	2.40566e+07	1.03703e+08	2.4599e+07	High	High	High	High	High
FALSE	High	Master Protein	Q64446	Copper-transporting ATPase 2 [OS=Mus musculus]	0	4.114	4	2	11	2	1462	157.1	6.65	0.96	2	FALSE	protein metabolism;other metabolic processes;transport;other biological processes	plasma membrane;other membranes;ER/Golgi;other cytoplasmic organelle;other cell component	transporter activity;other molecular function	Pf00122, Pf00403, Pf00702	11979	Atp7b	B1AQ56; mmu:11979; Q64446	ENSMUSG00000006567	Ion transport by P-type ATPases		1	0	4.669	2.22	2.94135e-05	149.38	2.3414e+07	5.34477e+06	38.64	103.92	1.82197e+07	1.66616e+07	3.00892e+07	3.73753e+07	1.72505e+07	1.65598e+06	2.55288e+07	1.48729e+06	High	Peak Found	High	High	High
FALSE	High	Master Protein	Q8K3K7	1-acyl-sn-glycerol-3-phosphate acyltransferase beta [OS=Mus musculus]	0	11.218	14	2	30	2	278	31	8.88	11.27	2	FALSE	other metabolic processes;other biological processes	other membranes;ER/Golgi	other molecular function	Pf01553	67512	Agpat2	mmu:67512; Q8K3K7	ENSMUSG00000026922	Synthesis of PA; Neutrophil degranulation	Triacylglyceride synthesis; Adipogenesis genes	4	0	0.2	-2.32	4.56792e-05	55.21	2.83422e+06	1.59175e+07	30.35	41.54	4.36767e+06	2.31731e+06	3.26764e+06	2.45829e+06	2.21101e+07	9.93468e+06	2.31049e+07	1.14593e+07	High	High	High	High	High
FALSE	High	Master Protein	Q9DBD0	Inhibitor of carbonic anhydrase [OS=Mus musculus]	0	30.858	12	4	46	4	700	76.7	7.25	7.87	4	FALSE	stress response;transport	non-structural extracellular;plasma membrane;other membranes;other cytoplasmic organelle	enzyme regulator activity	Pf00405	71775	Ica	mmu:71775; Q9DBD0	ENSMUSG00000033688			0	0	6.063	2.6	4.61353e-05	96.02	1.36678e+07	2.96546e+06	85.53	37.32	1.7187e+07	1.08691e+07	4.53999e+07	7.36247e+06	2.30069e+06	3.47831e+06	5.04196e+06	2.52823e+06	High	High	High	High	High
FALSE	High	Master Protein	P63242	Eukaryotic translation initiation factor 5A-1 [OS=Mus musculus]	0	52.834	47	7	264	7	154	16.8	5.24	41.88	7	FALSE	protein metabolism;other metabolic processes;other biological processes	other membranes;ER/Golgi;nucleus;other cell component	translation activity;nucleic acid binding activity	Pf01287, Pf21485	276770	Eif5a	mmu:276770; P10159; P63242; Q16182; Q5NCX0; Q78NR3; Q9D0G2	ENSMUSG00000078812	Hypusine synthesis from eIF5A-lysine	Translation factors	2	0	3.483	1.8	4.97541e-05	104.87	8.0421e+07	1.1226e+07	33.89	91.37	9.28568e+07	6.91798e+07	1.35365e+08	6.96507e+07	1.42634e+07	2.8602e+06	3.48004e+07	8.83547e+06	High	High	High	High	High
FALSE	High	Master Protein	P70445	Eukaryotic translation initiation factor 4E-binding protein 2 [OS=Mus musculus]	0	5.046	11	1	18	1	120	12.9	6.52	3.46	1	FALSE	signal transduction;other biological processes	other cell component	other molecular function	Pf05456	13688	Eif4ebp2	mmu:13688; P70445	ENSMUSG00000020091		Translation factors	1	0	0.262	-1.93	6.22052e-05	93.58	213273	1.01339e+06	103.95	55.68	144813	994205	122077	314097	755035	1.72878e+06	410436	1.36014e+06	Peak Found	High	Peak Found	High	High
FALSE	High	Master Protein	Q3UIU2	NADH dehydrogenase [ubiquinone] 1 beta subcomplex subunit 6 [OS=Mus musculus]	0	11.087	20	2	55	2	128	15.5	9.79	11.49	2	FALSE	cell organization and biogenesis;other metabolic processes	other membranes;mitochondrion;nucleus		Pf09782	230075	Ndufb6	mmu:230075; Q3UIU2	ENSMUSG00000071014	Complex I biogenesis	Oxidative phosphorylation; Electron transport chain	4	0	0.294	-1.77	7.55974e-05	146	1.78961e+07	7.32086e+07	94.35	24.55	5.56764e+06	5.37615e+07	5.95726e+06	5.91414e+07	7.32453e+07	4.44512e+07	7.31719e+07	83635522	High	High	High	High	High
FALSE	High	Master Protein	Q921H8	3-ketoacyl-CoA thiolase A, peroxisomal [OS=Mus musculus]	0	172.248	72	18	816	8	424	43.9	8.44	179.64	18	FALSE	other metabolic processes;other biological processes	other cytoplasmic organelle	other molecular function	Pf00108, Pf02803	113868	Acaa1a	mmu:113868; Q921H8	ENSMUSG00000036138		PPAR signaling pathway; Eicosanoid metabolism via cyclooxygenases (COX)	2	0	0.303	-1.72	7.839e-05	104.88	6.58574e+07	1.31192e+08	36.42	39.51	2.99567e+07	7.25917e+07	5.97479e+07	8.0012e+07	9.23292e+07	2.14801e+08	1.04108e+08	1.6532e+08	High	High	High	High	High
FALSE	High	Master Protein	Q62264	Thyroid hormone-inducible hepatic protein [OS=Mus musculus]	0	15.813	26	2	44	2	150	17.1	4.98	8.62	2	FALSE	other metabolic processes;other biological processes	cytosol;nucleus	other molecular function	Pf07084	21835	Thrsp	mmu:21835; Q62264	ENSMUSG00000035686	Carnitine metabolism		1	0	0.27	-1.89	7.84151e-05	85.81	1.08431e+07	3.98127e+07	73.24	47.6	1.0631e+07	3.83089e+06	1.10595e+07	2.62858e+07	2.70213e+07	2.78926e+07	5.68271e+07	7.06825e+07	High	High	High	High	High
FALSE	High	Master Protein	Q9JIF7	Coatomer subunit beta [OS=Mus musculus]	0	80.246	24	15	238	15	953	107	6	34.97	15	FALSE	transport	plasma membrane;other membranes;cytosol;ER/Golgi;other cell component	other molecular function	Pf01602, Pf07718, Pf14806	70349	Copb1	mmu:70349; Q3T9Y4; Q3TT72; Q3U8G9; Q3UE02; Q9JIF7	ENSMUSG00000030754	Neutrophil degranulation; COPI-dependent Golgi-to-ER retrograde traffic; COPI-mediated anterograde transport		3	0	3.257	1.7	8.48417e-05	96.29	1.11872e+08	4.9165e+07	5.2	59.29	1.16503e+08	1.07412e+08	1.18408e+08	1.07424e+08	9.27958e+07	2.39932e+07	7.5074e+07	3.21976e+07	High	High	High	High	High
FALSE	High	Master Protein	P11930	Acyl-coenzyme A diphosphatase NUDT19 [OS=Mus musculus]	0	42.011	39	7	73	7	357	40.3	6.68	17.87	7	FALSE	other metabolic processes	other cytoplasmic organelle	other molecular function		110959	Nudt19	B2RS21; mmu:110959; P11930	ENSMUSG00000034875	Peroxisomal protein import; Peroxisomal lipid metabolism		2	0	0.248	-2.01	0.000110623	38.64	1.12062e+07	1.62155e+07	9.98	35.84	1.18313e+07	1.08285e+07	1.15971e+07	9.41594e+06	1.17838e+07	1.80734e+07	1.45486e+07	26399087	High	High	High	High	High
FALSE	High	Master Protein	P45591	Cofilin-2 [OS=Mus musculus]	0	25.738	44	5	92	4	166	18.7	7.88	18.35	5	FALSE	cell organization and biogenesis;other biological processes	cytoskeleton;nucleus;other cell component	cytoskeletal activity	Pf00241	12632	Cfl2	mmu:12632; P45591	ENSMUSG00000062929		G13 signaling pathway; Regulation of actin cytoskeleton	2	0	0.312	-1.68	0.000140018	100.91	3.37905e+07	5.915e+07	88.06	70.03	3.18207e+07	1.08517e+08	1.37165e+07	3.58821e+07	4.81951e+07	1.74424e+08	5.83616e+07	5.99491e+07	High	High	High	High	High
FALSE	High	Master Protein	Q8BX02	KN motif and ankyrin repeat domain-containing protein 2 [OS=Mus musculus]	0	20.073	9	5	17	5	843	90.2	5.55	2.07	5	FALSE	cell organization and biogenesis;developmental processes;other biological processes	mitochondrion;other cell component		Pf12075, Pf12796	235041	Kank2	mmu:235041; Q8BLD5; Q8BX02; Q91Z35	ENSMUSG00000032194			0	0	0.325	-1.62	0.000147509	48.18	83533.9	255232	64.47	50.25	98460.6	223631	70870.1	66047.2	297859	560958	217067	218705	High	Peak Found	High	High	High
FALSE	High	Master Protein	P19639	Glutathione S-transferase Mu 3 [OS=Mus musculus]	0	60.319	55	10	220	5	218	25.7	7.77	51.67	10	FALSE	other biological processes	cytosol;other cell component	other molecular function	Pf00043, Pf02798	14864	Gstm3	mmu:14864; P19639	ENSMUSG00000004038	Glutathione conjugation	Oxidative stress and redox pathway; Exercise-induced circadian regulation	3	1	4.921	2.3	0.000147509	129.14	1.81844e+07	1.87475e+06	47.42	52.06	1.58199e+07	2.09024e+07	3.74327e+07	1.45999e+07	1.68645e+06	713550	3.09745e+06	2.08408e+06	High	High	High	High	High
FALSE	High	Master Protein	Q99PT1	Rho GDP-dissociation inhibitor 1 [OS=Mus musculus]	0	44.966	29	5	85	5	204	23.4	5.2	18.89	5	FALSE	signal transduction;other biological processes	non-structural extracellular;plasma membrane;other membranes;cytosol;nucleus;other cell component	enzyme regulator activity;other molecular function	Pf02115	192662	Arhgdia	mmu:192662; Q5M9P6; Q8BPI0; Q99KC4; Q99PT1	ENSMUSG00000025132	RHOA GTPase cycle; RHOC GTPase cycle; RHOH GTPase cycle; CDC42 GTPase cycle; RAC1 GTPase cycle; RHOG GTPase cycle; RAC2 GTPase cycle; Axonal growth stimulation; Axonal growth inhibition (RHOA activation)		9	0	3.125	1.64	0.000161833	81.41	8.65462e+07	2.16051e+07	24.16	78.81	9.15009e+07	6.44386e+07	1.15602e+08	8.18599e+07	5.03146e+07	4.67242e+06	3.1041e+07	15037485	High	High	High	High	High
FALSE	High	Master Protein	Q9JM14	5'(3')-deoxyribonucleotidase, cytosolic type [OS=Mus musculus]	0	21.617	29	3	50	3	200	23.1	5.49	10.11	3	FALSE	other metabolic processes	cytosol;nucleus;other cell component	other molecular function	Pf06941	50773	Nt5c	mmu:50773; Q9JM14	ENSMUSG00000020736	Purine catabolism; Pyrimidine catabolism	Purine metabolism	3	0	5.564	2.48	0.000168472	103.09	1.32304e+07	2.57477e+06	55.94	79.84	1.8821e+07	7.77725e+06	2.6391e+07	9.3005e+06	6.44384e+06	913685	5.03718e+06	1.3161e+06	High	High	High	High	High
FALSE	High	Master Protein	Q99LC3	NADH dehydrogenase [ubiquinone] 1 alpha subcomplex subunit 10, mitochondrial [OS=Mus musculus]	0	44.362	40	9	266	9	355	40.6	7.78	55.93	9	FALSE	cell organization and biogenesis;other metabolic processes;transport	other membranes;mitochondrion;other cell component	transporter activity	Pf01712	67273	Ndufa10	mmu:67273; Q3UKK0; Q8BL57; Q99LC3; Q9CW21	ENSMUSG00000026260	Complex I biogenesis	Oxidative phosphorylation; Electron transport chain	4	0	3.111	1.64	0.00017361	125.51	1.5933e+08	1.86267e+07	48.07	40.35	1.64119e+08	1.5468e+08	2.93493e+08	9.18407e+07	1.91079e+07	3.21272e+07	1.81576e+07	1.25906e+07	High	High	High	High	High
FALSE	High	Master Protein	Q8BZB2	Phosphopantothenoylcysteine decarboxylase [OS=Mus musculus]	0	5.9	15	2	10	2	204	22.3	6.52	1.51	2	FALSE	other metabolic processes	other cell component	other molecular function	Pf02441	66812	Ppcdc	mmu:66812; Q8BZB2	ENSMUSG00000063849	Coenzyme A biosynthesis		1	0	0.33	-1.6	0.000182895	74.67	73334.8	219913	60.54	47.87	18749.6	126385	67278.1	79936.7	206062	379118	110194	234696	High	High	High	High	High
FALSE	High	Master Protein	Q9R0Q3	Transmembrane emp24 domain-containing protein 2 [OS=Mus musculus]	0	27.574	26	4	136	4	201	22.7	5.17	24.16	4	FALSE	cell organization and biogenesis;stress response;transport;developmental processes;signal transduction;other biological processes	other membranes;ER/Golgi;other cell component	signal transduction activity or receptor binding	Pf01105	56334	Tmed2	mmu:56334; Q9R0Q3	ENSMUSG00000029390	COPI-dependent Golgi-to-ER retrograde traffic; COPI-mediated anterograde transport; COPII-mediated vesicle transport; Cargo concentration in the ER; Pre-NOTCH Processing in Golgi		5	0	3.439	1.78	0.000306962	122.41	3.62045e+07	1.23338e+07	36.36	48.26	3.83241e+07	3.42022e+07	5.25285e+07	2.04057e+07	1.63536e+07	6.07824e+06	1.94667e+07	9.30204e+06	High	High	High	High	High
FALSE	High	Master Protein	Q9CYS6	Uncharacterized protein C2orf72 homolog [OS=Mus musculus]	0	10.086	4	1	20	1	286	30.3	6.05	3.84	1	FALSE				Pf15443							0	0	4.705	2.23	0.000332761	66.41	1.79101e+07	3.62374e+06	11.47	66.72	1.85488e+07	1.72935e+07	1.48778e+07	1.95419e+07	5.50433e+06	873973	5.96831e+06	2.38566e+06	High	High	High	High	High
FALSE	High	Master Protein	O70131	Ninjurin-1 [OS=Mus musculus]	0	11.162	13	1	24	1	152	16.5	6.55	2.91	1	FALSE	cell adhesion;cell organization and biogenesis;stress response;developmental processes;other biological processes	non-structural extracellular;plasma membrane;other membranes	other molecular function	Pf04923	18081	Ninj1	mmu:18081; O70131	ENSMUSG00000037966			0	0	4.579	2.2	0.000398422	123.89	5.36117e+06	772883	74.87	102.53	1.11519e+07	3.62585e+06	7.92701e+06	1.12313e+06	3.04029e+06	196477	3.19259e+06	175488	High	High	High	High	High
FALSE	High	Master Protein	P11588	Major urinary protein 1 [OS=Mus musculus]	0	177.882	69	15	1470	1	180	20.6	5.1	261.64	15	FALSE	cell organization and biogenesis;other metabolic processes;stress response;signal transduction;other biological processes	non-structural extracellular;cytosol;nucleus	signal transduction activity or receptor binding;kinase activity;other molecular function	Pf00061	100039054	Mup1	mmu:100039054; P11588; Q61921	ENSMUSG00000094793			0	1	2.937	1.55	0.000411985	109.95	6.14395e+08	1.91078e+08	61.7	86	8.52967e+08	4.42551e+08	1.11338e+09	2.12354e+08	5.0411e+08	1.10034e+08	3.31814e+08	4.01446e+07	n/a	n/a	n/a	n/a	n/a
FALSE	High	Master Protein	Q8BH69	Selenide, water dikinase 1 [OS=Mus musculus]	0	50.357	35	6	103	6	392	42.9	5.97	24.59	6	FALSE	other metabolic processes	plasma membrane;other membranes;nucleus;other cell component	kinase activity;other molecular function	Pf00586, Pf02769	109079	Sephs1	mmu:109079; Q8BH69	ENSMUSG00000026662		Selenium metabolism / selenoproteins	1	0	3.629	1.86	0.000442903	63.17	2.84677e+07	4.55609e+06	28.39	50.08	3.3584e+07	2.37567e+07	4.21646e+07	2.41308e+07	7.5317e+06	2.8617e+06	7.0881e+06	2.92857e+06	High	High	High	High	High
FALSE	High	Master Protein	Q8K2I4	Beta-mannosidase [OS=Mus musculus]	0	31.771	18	10	61	10	879	100.8	7.25	10.8	10	FALSE	protein metabolism;other metabolic processes	non-structural extracellular;other cytoplasmic organelle	other molecular function	Pf02836, Pf17753, Pf17786	110173	Manba	mmu:110173; Q3TDB3; Q3TLS7; Q3UQT5; Q8K2I4; Q99MS1; Q9CRH3		Neutrophil degranulation; Lysosomal oligosaccharide catabolism		2	0	4.789	2.26	0.000491377	81.79	8.22566e+06	73363.7	30.58	59.67	6.16565e+06	9.49763e+06	1.21429e+07	7.12405e+06	46995.2	168777	60926.6	88339.6	High	High	High	High	High
FALSE	High	Master Protein	Q8K4Z3	NAD(P)H-hydrate epimerase [OS=Mus musculus]	0	18.069	17	2	35	2	282	31	7.69	7.64	2	FALSE	cell organization and biogenesis;other metabolic processes;transport;developmental processes;other biological processes	non-structural extracellular;other cell component	other molecular function	Pf03853	246703	Naxe	mmu:246703; Q8K4Z3	ENSMUSG00000028070	Nicotinamide salvaging		1	0	0.31	-1.69	0.00049579	87.74	9.30596e+06	3.33456e+07	80.63	46.35	4.72195e+06	1.83401e+07	4.63334e+06	2.72532e+07	2.37052e+07	4.69066e+07	1.81346e+07	4.98419e+07	High	High	High	High	High
FALSE	High	Master Protein	P59913	Protein-L-isoaspartate O-methyltransferase domain-containing protein 1 [OS=Mus musculus]	0	11.812	11	2	29	2	357	40.7	5.66	9.93	2	FALSE	protein metabolism;other metabolic processes	other membranes;other cell component	other molecular function	Pf01135	319263	Pcmtd1	mmu:319263; P59913	ENSMUSG00000051285			0	0	4.91	2.3	0.000534711	95.39	1.41886e+07	3.15193e+06	50.96	90.26	1.72331e+07	1.16819e+07	2.75573e+07	8.69218e+06	5.81783e+06	1.66723e+06	1.16035e+07	1707624	High	High	High	High	High
FALSE	High	Master Protein	Q8VCH0	3-ketoacyl-CoA thiolase B, peroxisomal [OS=Mus musculus]	0	195.24	70	19	835	9	424	44	8.51	191.38	19	FALSE	other metabolic processes	other cytoplasmic organelle	other molecular function	Pf00108, Pf02803	235674	Acaa1b	mmu:235674; Q8VCH0	ENSMUSG00000010651	Neutrophil degranulation; Peroxisomal protein import; alpha-linolenic acid (ALA) metabolism; Beta-oxidation of very long chain fatty acids	PPAR signaling pathway	5	9	0.344	-1.54	0.000541564	99.05	1.51705e+08	8.60897e+08	23.29	25.5	1.51865e+08	1.51545e+08	1.05665e+08	1.91128e+08	5.86864e+08	1.11959e+09	8.35069e+08	8.87524e+08	High	High	High	High	High
FALSE	High	Master Protein	Q8R123	FAD synthase [OS=Mus musculus]	0	48.823	27	7	82	7	492	54.7	6.64	20.04	7	FALSE	other metabolic processes	plasma membrane;other membranes;cytosol	other molecular function	Pf00994, Pf01507	319945	Flad1	mmu:319945; Q3TSN6; Q8BXQ1; Q8R123	ENSMUSG00000042642	Vitamin B2 (riboflavin) metabolism		1	0	0.336	-1.57	0.00065655	112.37	1.21785e+07	4.64977e+07	22.24	30.84	9.00548e+06	1.32148e+07	1.53453e+07	1.12235e+07	5.47508e+07	2.48556e+07	4.22822e+07	5.11334e+07	High	High	High	High	High
FALSE	High	Master Protein	Q62189	U1 small nuclear ribonucleoprotein A [OS=Mus musculus]	0	14.768	16	2	60	2	287	31.8	9.8	7.42	2	FALSE	RNA metabolism OR transcription;other metabolic processes	nucleus	nucleic acid binding activity;other molecular function	Pf00076	53607	Snrpa	mmu:53607; Q52LA2; Q62189	ENSMUSG00000061479	mRNA Splicing - Major Pathway	miRNAs and TFs in iPS Cell Generation; mRNA processing	3	0	0.307	-1.7	0.000665912	68.94	8.6462e+06	2.39701e+07	62.56	19.46	2.63573e+06	1.40093e+07	5.75691e+06	1.29856e+07	2.25044e+07	3.05643e+07	1.93683e+07	2.55313e+07	High	High	High	High	High
FALSE	High	Master Protein	Q3TCN2	Putative phospholipase B-like 2 [OS=Mus musculus]	0	30.038	23	9	34	9	594	66.2	6.13	7.39	9	FALSE	other metabolic processes	non-structural extracellular;other cytoplasmic organelle	other molecular function	Pf04916	71772	Plbd2	mmu:71772; Q3TCN2; Q3TD43; Q3TPP8; Q8BHG8; Q8BMB6; Q8BXI3; Q8C0M4; Q8R0V3; Q9DBG4; Q9EQI9	ENSMUSG00000029598			0	0	4.185	2.07	0.000888304	32.53	1.57595e+07	3.91904e+06	9.89	30.56	1.46475e+07	1.60577e+07	1.54668e+07	1.83651e+07	3.2866e+06	2.38715e+06	4.67318e+06	4797823	High	High	High	High	High
FALSE	High	Master Protein	Q04519	Sphingomyelin phosphodiesterase [OS=Mus musculus]	0	6.775	6	2	10	2	627	69.9	7.2	1.17	2	FALSE	cell organization and biogenesis;other metabolic processes;stress response;other biological processes	non-structural extracellular;plasma membrane;other membranes;other cytoplasmic organelle;other cell component	other molecular function	Pf00149, Pf19272	20597	Smpd1	mmu:20597; Q04519; Q3UL52	ENSMUSG00000037049	Glycosphingolipid catabolism	Ovarian infertility; Sphingolipid metabolism overview; Sphingolipid metabolism (integrated pathway)	4	0	0.371	-1.43	0.00091727	92	145213	391262	70.46	91.26	184569	382854	114250	82906.5	402480	1.34432e+06	169703	380358	High	High	High	High	High
FALSE	High	Master Protein	Q9WU56	Pseudouridylate synthase 1 homolog [OS=Mus musculus]	0	8.305	12	2	15	2	423	47.5	8.9	1.74	2	FALSE	RNA metabolism OR transcription;other metabolic processes;other biological processes	mitochondrion;nucleus;other cell component	nucleic acid binding activity;other molecular function	Pf01416	56361	Pus1	mmu:56361; Q3UUC6; Q791J1; Q8C250; Q8VDQ3; Q9EQD1; Q9JJE5; Q9WU56	ENSMUSG00000029507			0	0	4.694	2.23	0.00098872	72.55	1.08699e+07	2.20501e+06	24.49	69.36	1.20943e+07	1.38283e+07	7.74562e+06	9.76938e+06	6.14654e+06	1.59091e+06	3.04499e+06	1.59674e+06	High	High	High	High	High
FALSE	High	Master Protein	Q61160	FAS-associated death domain protein [OS=Mus musculus]	0	21.66	18	2	68	2	205	22.9	6.04	9.82	2	FALSE	cell organization and biogenesis;protein metabolism;other metabolic processes;stress response;developmental processes;signal transduction;other biological processes	plasma membrane;other membranes;cytosol;other cell component	signal transduction activity or receptor binding;other molecular function	Pf00531, Pf01335	14082	Fadd	mmu:14082; Q3TC37; Q61082; Q61160	ENSMUSG00000031077	TNFR1-induced proapoptotic signaling; Regulation of TNFR1 signaling; Regulation by c-FLIP; CASP8 activity is inhibited; Dimerization of procaspase-8; TRAIL signaling; TRIF-mediated programmed cell death; FasL/ CD95L signaling	Apoptosis; Apoptosis modulation by HSP70; Alzheimer's disease; FAS pathway and stress induction of HSP regulation; Toll-like receptor signaling	15	0	0.252	-1.99	0.00132273	52.28	1.76363e+06	7.50458e+06	31.79	35.34	1.79326e+06	1.17278e+06	1.7345e+06	2.57976e+06	9.87855e+06	3.82137e+06	6.99514e+06	8.05111e+06	High	High	High	High	High
FALSE	High	Master Protein	Q9DCG2	CD302 antigen [OS=Mus musculus]	0	11.796	18	3	14	3	228	25.4	4.61	2.14	3	FALSE	transport	plasma membrane;other membranes;other cell component	other molecular function	Pf00059	66205	Cd302	A2AW84; A2AW85; mmu:66205; Q78KD8; Q9D0X7; Q9DCG2	ENSMUSG00000060703			0	0	2.96	1.57	0.0013588	108.9	4.26163e+07	1.2824e+07	59.64	85.41	7.48958e+07	1.92352e+07	6.74474e+07	2.69269e+07	2.63168e+07	2.98405e+06	3.20293e+07	6249028	High	High	High	High	Peak Found
FALSE	High	Master Protein	Q9ESX5	H/ACA ribonucleoprotein complex subunit DKC1 [OS=Mus musculus]	0	12.874	8	3	26	3	509	57.4	9.28	3.94	3	FALSE	cell organization and biogenesis;DNA metabolism;RNA metabolism OR transcription;other metabolic processes;other biological processes	nucleus	nucleic acid binding activity;other molecular function	Pf01472, Pf01509, Pf08068, Pf16198	245474	Dkc1	mmu:245474; Q3UWE5; Q9ESX5	ENSMUSG00000031403	Telomere Extension By Telomerase		1	0	0.319	-1.65	0.00137461	53.48	9.33142e+06	2.03646e+07	30.55	31.39	5.21993e+06	9.51658e+06	9.14985e+06	1.17762e+07	2.14714e+07	1.79114e+07	1.93148e+07	33780573	High	High	High	High	High
FALSE	High	Master Protein	P49935	Pro-cathepsin H [OS=Mus musculus]	0	41.754	28	5	331	5	333	37.1	8.4	52.12	5	FALSE	protein metabolism;other metabolic processes;developmental processes;signal transduction;other biological processes	non-structural extracellular;cytosol;cytoskeleton;other cytoplasmic organelle;other cell component	enzyme regulator activity;other molecular function	Pf00112, Pf08246	13036	Ctsh	mmu:13036; P49935; Q3UCD6	ENSMUSG00000032359	MHC class II antigen presentation; Neutrophil degranulation; Surfactant metabolism		3	0	2.826	1.5	0.00138404	81.74	5.95735e+07	1.44261e+07	48.51	29.61	4.11077e+07	9.87947e+07	3.56864e+07	8.63343e+07	1.45489e+07	8.67899e+06	1.88585e+07	1.43044e+07	High	High	High	High	High
FALSE	High	Master Protein	Q80WJ7	Protein LYRIC [OS=Mus musculus]	0	12.223	9	3	11	3	579	63.8	9.33	0.95	3	FALSE	signal transduction;other biological processes	plasma membrane;other membranes;ER/Golgi;nucleus;other cell component	nucleic acid binding activity;other molecular function	Pf15686	67154	Mtdh	B2RSG8; mmu:67154; Q05CM0; Q3U9F8; Q3UAQ8; Q80WJ7; Q8BN67; Q8CBT9; Q8CDL0; Q8CGI7; Q9D052	ENSMUSG00000022255			0	0	0.382	-1.39	0.00146355	57.06	202534	490235	55.95	48	133708	439134	256629	159842	435232	970647	345543	552189	Peak Found	High	Peak Found	High	High
FALSE	High	Master Protein	Q3UGR5	Haloacid dehalogenase-like hydrolase domain-containing protein 2 [OS=Mus musculus]	0	17.607	27	4	82	4	259	28.7	6.05	8.72	4	FALSE	other metabolic processes		other molecular function	Pf13242, Pf13344	76987	Hdhd2	mmu:76987; Q3U8M0; Q3UGR5; Q6PEB2; Q9CXN1; Q9DCF2	ENSMUSG00000025421			0	0	0.251	-1.99	0.00154323	104.1	5.49718e+06	4.76828e+06	31.66	67.73	7.3897e+06	3.99877e+06	4.26659e+06	7.0827e+06	8.23986e+06	1.34895e+06	7.68833e+06	2.95727e+06	High	High	High	High	High
FALSE	High	Master Protein	Q9JHS3	Ragulator complex protein LAMTOR2 [OS=Mus musculus]	0	13.706	35	3	21	3	125	13.5	5.4	4.14	3	FALSE	signal transduction;other biological processes	other membranes;other cytoplasmic organelle	enzyme regulator activity;other molecular function	Pf03259	83409	Lamtor2	mmu:83409; Q9JHS3	ENSMUSG00000028062	TP53 Regulates Metabolic Genes; Neutrophil degranulation; mTORC1-mediated signalling; MAP2K and MAPK activation; Amino acids regulate mTORC1; Macroautophagy; Regulation of PTEN gene transcription; Energy dependent regulation of mTOR by LKB1-AMPK		9	0	3.795	1.92	0.00163835	39.44	4.05065e+06	1.06741e+06	37.32	26.15	6.01674e+06	3.75511e+06	4.36943e+06	2.31025e+06	1.27655e+06	925999	1.23043e+06	702087	High	High	High	High	High
FALSE	High	Master Protein	Q9CRC8	Leucine-rich repeat-containing protein 40 [OS=Mus musculus]	0	16.787	13	4	34	4	602	68	6.89	8.98	4	FALSE	signal transduction			Pf00560, Pf13855	67144	Lrrc40	mmu:67144; Q78WQ9; Q8BS83; Q9CRC8				0	0	3.899	1.96	0.00196097	66.66	4.71616e+06	1.23224e+06	46.55	50.24	6.47081e+06	1.95503e+06	6.03583e+06	3.68502e+06	1.63545e+06	416140	1.58356e+06	958864	High	High	High	High	High
FALSE	High	Master Protein	Q9ET22	Dipeptidyl peptidase 2 [OS=Mus musculus]	0	39.189	24	6	70	6	506	56.2	5.39	15.26	6	FALSE	protein metabolism;other metabolic processes	non-structural extracellular;ER/Golgi;other cytoplasmic organelle;other cell component	other molecular function	Pf05577	83768	Dpp7	mmu:83768; Q8R082; Q9ET22	ENSMUSG00000026958	Neutrophil degranulation		1	0	3.203	1.68	0.00247382	56.1	1.25017e+06	493324	31.31	57.74	1.47209e+06	1.62611e+06	1.0617e+06	777802	532373	1.08528e+06	297524	457139	High	High	High	High	High
FALSE	High	Master Protein	Q9D136	2-oxoglutarate and iron-dependent oxygenase domain-containing protein 3 [OS=Mus musculus]	0	5.375	4	1	2	1	315	35.4	6.74	0.28	1	FALSE		other membranes	other molecular function	Pf13640	66179	Ogfod3	mmu:66179; Q9D136	ENSMUSG00000025169			0	0	2.674	1.42	0.0026485	72.27	321857	114278	65.61	53.58	367583	654480	281818	101505	60919.9	198223	169747	76934.3	Peak Found	Peak Found	High	Peak Found	Peak Found
FALSE	High	Master Protein	Q9D8B3	Charged multivesicular body protein 4b [OS=Mus musculus]	0	8.387	12	1	28	1	224	24.9	4.82	4.4	1	FALSE	cell cycle OR cell proliferation;cell organization and biogenesis;protein metabolism;other metabolic processes;stress response;transport;other biological processes	plasma membrane;other membranes;cytosol;cytoskeleton;nucleus;other cytoplasmic organelle;other cell component	other molecular function	Pf03357	75608	Chmp4b	A2AVM1; mmu:75608; Q3TXM7; Q91VM7; Q922P1; Q9D8B3	ENSMUSG00000038467	Macroautophagy; Sealing of the nuclear envelope (NE) by ESCRT-III; Pyroptosis; Endosomal Sorting Complex Required For Transport (ESCRT)		4	0	0.296	-1.76	0.00284106	90.9	5.28216e+06	1.76489e+07	118.6	55.94	3.2688e+06	3.54621e+06	7.8679e+06	3.26356e+07	2.36308e+07	1.31812e+07	1.15058e+07	37615108	High	High	High	High	High
FALSE	High	Master Protein	Q8CIM7	Cytochrome P450 2D26 [OS=Mus musculus]	0	57.484	38	12	128	10	500	56.9	6.64	33.33	12	FALSE	other metabolic processes;other biological processes	other membranes;mitochondrion;ER/Golgi;other cell component	other molecular function	Pf00067	76279	Cyp2d26	mmu:76279; Q8CIM7; Q9DBJ5				0	0	2.542	1.35	0.00297889	118.34	1.49404e+08	5.09162e+07	47.71	111.51	1.75496e+08	7.19997e+07	2.46633e+08	1.27191e+08	2.67914e+08	1.54973e+07	1.16276e+08	2.22957e+07	High	High	High	High	High
FALSE	High	Master Protein	Q8VBV3	Exosome complex component RRP4 [OS=Mus musculus]	0	11.88	25	4	26	4	293	32.6	7.5	6.22	4	FALSE	RNA metabolism OR transcription;other metabolic processes;other biological processes	cytosol;nucleus;other cytoplasmic organelle;other cell component	nucleic acid binding activity	Pf14382, Pf15985, Pf21266	227715	Exosc2	mmu:227715; Q8VBV3	ENSMUSG00000039356	Major pathway of rRNA processing in the nucleolus and cytosol; mRNA decay by 3' to 5' exoribonuclease; Tristetraprolin (TTP, ZFP36) binds and destabilizes mRNA; Butyrate Response Factor 1 (BRF1) binds and destabilizes mRNA; KSRP (KHSRP) binds and destabilizes mRNA		5	0	2.748	1.46	0.00304646	109.31	559343	169581	76.45	81.46	669248	1.26929e+06	467487	118409	219723	512079	82387.5	130882	High	High	High	High	High
FALSE	High	Master Protein	Q8CIZ8	von Willebrand factor [OS=Mus musculus]	0	3.828	0	1	4	1	2813	309.1	5.5	0.26	1	FALSE	cell adhesion;stress response;developmental processes;other biological processes	non-structural extracellular;extracellular matrix;plasma membrane;other membranes;ER/Golgi;other cell component	signal transduction activity or receptor binding;other molecular function	Pf00092, Pf00093, Pf00094, Pf01826, Pf08742, Pf16164	22371	Vwf	mmu:22371; Q60863; Q6XUV6; Q8BIU9; Q8CGN0; Q8CIZ8; Q9JK16		Platelet degranulation ; Intrinsic Pathway of Fibrin Clot Formation; MAP2K and MAPK activation; Integrin cell surface interactions; GRB2:SOS provides linkage to MAPK signaling for Integrins ; p130Cas linkage to MAPK signaling for integrins; GP1b-IX-V activation signalling; Platelet Adhesion to exposed collagen	Focal adhesion: PI3K-Akt-mTOR signaling pathway; Blood clotting cascade; Focal adhesion	13	0	2.504	1.32	0.00314802	63.93	133458	59218.3	49.83	43.27	127177	275242	140049	95306.9	53306	100070	34877.1	65786.2	High	High	High	High	Peak Found
FALSE	High	Master Protein	P60766	Cell division control protein 42 homolog [OS=Mus musculus]	0	29.744	26	4	108	1	191	21.2	6.55	26.71	4	FALSE	cell adhesion;cell cycle OR cell proliferation;cell organization and biogenesis;protein metabolism;other metabolic processes;stress response;transport;developmental processes;signal transduction;other biological processes	plasma membrane;other membranes;cytosol;cytoskeleton;ER/Golgi;other cytoplasmic organelle;other cell component	signal transduction activity or receptor binding;other molecular function	Pf00071	12540	Cdc42	A2A9U6; mmu:12540; P21181; P25763; P60766; Q3THZ7; Q3TJK6; Q545V0; Q6P201; Q8BQ51	ENSMUSG00000006699	Regulation of actin dynamics for phagocytic cup formation; CDC42 GTPase cycle; RAC1 GTPase cycle; RHOQ GTPase cycle; Factors involved in megakaryocyte development and platelet production; RHO GTPases Activate Formins; EGFR downregulation; RHO GTPases activate IQGAPs; EPHB-mediated forward signaling; MAPK6/MAPK4 signaling; RHOG GTPase cycle; RHOU GTPase cycle; RAC2 GTPase cycle; RAC3 GTPase cycle;…	Oxidative damage response; BDNF pathway; Chemokine signaling pathway; G13 signaling pathway; p38 Mapk signaling pathway; IL-3 signaling pathway; Mapk signaling pathway; Regulation of actin cytoskeleton; Comprehensive IL-17A signaling; EGFR1 signaling pathway; Integrin-mediated cell adhesion; Focal adhesion	36	1	2.825	1.5	0.00323723	52.73	4.00463e+07	1.27381e+07	35.01	55.08	5.49004e+07	2.81925e+07	5.36311e+07	2.99025e+07	2.66297e+06	1.76706e+07	1.24396e+07	1.30438e+07	High	High	High	High	High
FALSE	High	Master Protein	Q9R0M6	Ras-related protein Rab-9A [OS=Mus musculus]	0	29.821	50	7	28	7	201	22.9	5.66	3.82	7	FALSE	transport;signal transduction;other biological processes	plasma membrane;other membranes;cytosol;ER/Golgi;other cytoplasmic organelle;other cell component	other molecular function	Pf00071	56382	Rab9a	mmu:56382; Q9R0M6	ENSMUSG00000079316	RAB GEFs exchange GTP for GDP on RABs; Retrograde transport at the Trans-Golgi-Network; RAB geranylgeranylation; RHOBTB3 ATPase cycle		4	0	3.865	1.95	0.00331202	84.13	8.63642e+06	220459	13.53	90.23	8.57169e+06	7.92158e+06	8.70163e+06	1.07316e+07	233211	790565	121185	208403	High	High	High	High	High
FALSE	High	Master Protein	Q9QWR8	Alpha-N-acetylgalactosaminidase [OS=Mus musculus]	0	72.871	24	8	121	8	415	47.2	6.44	27.61	8	FALSE	other metabolic processes	other cytoplasmic organelle;other cell component	other molecular function	Pf16499, Pf17450	17939	Naga	mmu:17939; O88620; Q8R437; Q8VDK2; Q9QWR8	ENSMUSG00000022453			0	0	3.614	1.85	0.00338063	76.43	2.2071e+07	455850	39.98	70.18	3.65533e+07	2.4303e+07	2.00441e+07	1.41257e+07	816432	300487	691541	98346.8	High	High	High	High	High
FALSE	High	Master Protein	O89017	Legumain [OS=Mus musculus]	0	47.07	26	6	111	6	435	49.3	6.39	29.76	6	FALSE	cell cycle OR cell proliferation;cell organization and biogenesis;protein metabolism;other metabolic processes;other biological processes	non-structural extracellular;other cytoplasmic organelle;other cell component	other molecular function	Pf01650, Pf20985	19141	Lgmn	mmu:19141; O89017	ENSMUSG00000021190	MHC class II antigen presentation; Trafficking and processing of endosomal TLR		2	0	2.501	1.32	0.00366089	109.5	1.02516e+08	8.70139e+07	83.51	31.32	5.33266e+07	1.85094e+08	5.6779e+07	3.27797e+08	9.89686e+07	4.57669e+07	7.68463e+07	9.85269e+07	High	High	High	High	High
FALSE	High	Master Protein	Q14CH1	Molybdenum cofactor sulfurase [OS=Mus musculus]	0	38.637	19	8	61	8	862	95	6.62	15.72	8	FALSE	protein metabolism;other metabolic processes		other molecular function	Pf00266, Pf03473, Pf03476	68591	Mocos	mmu:68591; Q14CH1	ENSMUSG00000039616	Molybdenum cofactor biosynthesis		1	0	3.987	2	0.00366321	13.97	1.30908e+07	3.39386e+06	36.59	44.98	1.26654e+07	5.368e+06	1.4805e+07	1.35304e+07	3.45607e+06	907620	3.42355e+06	3.36444e+06	High	High	High	High	High
FALSE	High	Master Protein	P14106	Complement C1q subcomponent subunit B [OS=Mus musculus]	0	5.184	6	1	1	1	253	26.7	8.15	0.19	1	FALSE	cell organization and biogenesis;stress response;other biological processes	non-structural extracellular;other cell component	other molecular function	Pf00386, Pf01391	12260	C1qb	mmu:12260; P14106; Q3U793	ENSMUSG00000036905	Initial triggering of complement; Classical antibody-mediated complement activation; Regulation of Complement cascade	Oxidative damage response; Complement activation, classical pathway; Microglia pathogen phagocytosis pathway	6	0	2.62	1.39	0.00375311	67.19	312324	117239	58.37	39.64	299940	586365	325218	115782	127347	218195	98783.6	107933	Peak Found	Peak Found	High	Peak Found	Peak Found
FALSE	High	Master Protein	Q6P9Q4	FH1/FH2 domain-containing protein 1 [OS=Mus musculus]	0	19.016	11	7	21	7	1197	129.5	6.28	2.41	7	FALSE	cell organization and biogenesis;transport;other biological processes	cytosol;cytoskeleton;nucleus;other cell component	cytoskeletal activity;other molecular function	Pf02181, Pf18382	234686	Fhod1	mmu:234686; Q6P9Q4; Q8BMK2	ENSMUSG00000014778			0	0	3.556	1.83	0.00376418	77.89	1.4243e+06	3.9104e+06	48.54	35.2	1.37127e+06	2.22446e+06	1.47939e+06	555264	3.43368e+06	2.77742e+06	4.45331e+06	6.17868e+06	High	High	High	Peak Found	High
FALSE	High	Master Protein	Q9D0B5	Thiosulfate sulfurtransferase/rhodanese-like domain-containing protein 3 [OS=Mus musculus]	0	15.568	22	2	35	2	157	17.3	8.13	5.66	2	FALSE			other molecular function	Pf00581	77032	Tstd3	mmu:77032; Q9D0B5	ENSMUSG00000028251			0	0	0.322	-1.64	0.00403062	110.14	4.34004e+06	2.21473e+07	82.22	57.39	2.37649e+06	754008	7.92596e+06	9.47456e+06	2.2697e+07	2.92288e+06	2.16109e+07	26750579	High	High	High	High	High
FALSE	High	Master Protein	Q64191	N(4)-(beta-N-acetylglucosaminyl)-L-asparaginase [OS=Mus musculus]	0	14.659	14	3	14	3	346	37	6.44	4.34	3	FALSE	protein metabolism;other metabolic processes	non-structural extracellular;ER/Golgi;other cytoplasmic organelle;other cell component	other molecular function	Pf01112	11593	Aga	mmu:11593; Q64191	ENSMUSG00000031521	Neutrophil degranulation		1	0	3.053	1.61	0.00453692	46.09	1.85975e+06	609249	20.64	37.78	2.0617e+06	2.53153e+06	1.66322e+06	1.67758e+06	620262	944145	363470	598432	High	High	High	High	High
FALSE	High	Master Protein	P52840	Sulfotransferase 1A1 [OS=Mus musculus]	0	73.996	49	9	436	9	291	34	8.1	84.23	9	FALSE	other metabolic processes;other biological processes	cytosol;other cell component	other molecular function	Pf00685		Sult1a1	P52840		Paracetamol ADME; Cytosolic sulfonation of small molecules		2	0	0.404	-1.31	0.00458123	95.1	5.6438e+07	2.58182e+08	36.71	21.52	5.78117e+07	8.5987e+07	5.50969e+07	3.39496e+07	1.75314e+08	2.61943e+08	3.03521e+08	2.54476e+08	High	High	High	High	High
FALSE	High	Master Protein	Q6P8X1	Sorting nexin-6 [OS=Mus musculus]	0	10.521	6	2	16	2	406	46.6	6.16	2.38	2	FALSE	transport;other biological processes	other membranes;cytosol;nucleus;other cytoplasmic organelle;other cell component	signal transduction activity or receptor binding;cytoskeletal activity;other molecular function	Pf00787, Pf09325	72183	Snx6	mmu:72183; Q6P8X1; Q9CZ03	ENSMUSG00000005656			0	0	2.542	1.35	0.00549459	42.2	353213	128242	23.51	52.45	413444	403665	309067	244597	132606	278845	94320.5	124021	High	High	High	High	High
FALSE	High	Master Protein	O35344	Importin subunit alpha-4 [OS=Mus musculus]	0	38.586	23	6	76	4	521	57.7	4.94	14.28	6	FALSE	transport	cytosol;nucleus;other cell component	other molecular function	Pf00514, Pf01749, Pf16186	16648	Kpna3	mmu:16648; O35344	ENSMUSG00000021929			0	0	0.283	-1.82	0.00551992	100.31	3.36682e+06	1.07349e+07	79.73	49.9	3.80736e+06	2.145e+06	1.06719e+07	2.97725e+06	9.95578e+06	2.84359e+06	1.1575e+07	13944496	High	High	High	High	High
FALSE	High	Master Protein	P12265	Beta-glucuronidase [OS=Mus musculus]	0	50.213	19	7	118	7	648	74.1	6.7	26.03	7	FALSE	protein metabolism;other metabolic processes	non-structural extracellular;ER/Golgi;other cytoplasmic organelle;other cell component	signal transduction activity or receptor binding;other molecular function	Pf00703, Pf02836, Pf02837	110006	Gusb	mmu:110006; P12265; Q61601; Q64473; Q64474; Q6IR10	ENSMUSG00000025534	Neutrophil degranulation; HS-GAG degradation; Hyaluronan uptake and degradation		3	0	2.419	1.27	0.00553392	52.54	7.32752e+07	2.75473e+07	35.08	49.07	6.46469e+07	5.77383e+07	8.3055e+07	1.21729e+08	2.36903e+07	3.20323e+07	2.36362e+07	59627368	High	High	High	High	High
FALSE	High	Master Protein	Q3UZZ6	Sulfotransferase 1 family member D1 [OS=Mus musculus]	0	53.482	28	6	169	6	295	35.1	5.76	30.71	6	FALSE	other metabolic processes	other cell component	other molecular function	Pf00685	53315	Sult1d1	mmu:53315; O35401; Q3UZZ6; Q6NZD1; Q9R2C2	ENSMUSG00000029273			0	0	3.519	1.82	0.00555275	58.8	4.18281e+06	2.06268e+06	65.84	56.23	4.38997e+06	1.01747e+07	3.98542e+06	2.2952e+06	3.79647e+06	1.96247e+06	2.168e+06	813191	High	High	High	High	High
FALSE	High	Master Protein	Q63836	Selenium-binding protein 2 [OS=Mus musculus]	0	324.958	86	35	2069	8	472	52.6	6.18	458.12	35	FALSE	transport	other membranes;cytosol;nucleus	other molecular function	Pf05694	20342	Selenbp2	mmu:20342; Q63836; Q8R1T6			Selenium metabolism / selenoproteins	1	21	2.391	1.26	0.0063581	87.66	3.7953e+09	5.80509e+08	15.13	40.36	4.02095e+09	3.71823e+09	3.87397e+09	2.80874e+09	6.94323e+08	4.85352e+08	2.49078e+08	7.07513e+08	High	High	High	High	High
FALSE	High	Master Protein	P57746	V-type proton ATPase subunit D [OS=Mus musculus]	0	9.868	21	2	23	2	247	28.4	9.45	4.58	2	FALSE	cell cycle OR cell proliferation;cell organization and biogenesis;transport;other biological processes	plasma membrane;other membranes;cytoskeleton;ER/Golgi;nucleus;other cytoplasmic organelle;other cell component	transporter activity	Pf01813	73834	Atp6v1d	mmu:73834; P57746	ENSMUSG00000021114	Neutrophil degranulation; Insulin receptor recycling; Amino acids regulate mTORC1; ROS and RNS production in phagocytes; Transferrin endocytosis and recycling; Ion channel transport		6	0	3.576	1.84	0.00666095	103.4	7.20531e+06	1.93454e+06	23.07	100.9	7.59099e+06	5.19966e+06	9.20225e+06	6.83923e+06	7.76064e+06	775583	2.55046e+06	1.46736e+06	High	High	High	High	High
FALSE	High	Master Protein	Q9WVA4	Transgelin-2 [OS=Mus musculus]	0	25.965	25	3	45	3	199	22.4	8.24	8.09	3	FALSE	cell organization and biogenesis;other biological processes	cytoskeleton	cytoskeletal activity	Pf00307, Pf00402	21346	Tagln2	mmu:21346; Q3TIB8; Q6A0C6; Q78ZX2; Q91VU2; Q9WVA4	ENSMUSG00000026547	Platelet degranulation		1	0	2.727	1.45	0.00692877	61.52	2.86662e+07	1.21112e+07	49.25	37.36	2.72463e+07	1.75818e+07	5.51966e+07	3.01601e+07	1.39536e+07	5.32988e+06	1.40255e+07	10512077	High	High	High	High	High
FALSE	High	Master Protein	O88587	Catechol O-methyltransferase [OS=Mus musculus]	0	117.902	60	13	452	13	265	29.5	5.83	103.59	13	FALSE	other metabolic processes;stress response;other biological processes	plasma membrane;other membranes;cytosol;other cell component	other molecular function	Pf01596	12846	Comt	mmu:12846; O88587; Q91XH4	ENSMUSG00000000326	Enzymatic degradation of dopamine by COMT; Methylation; Enzymatic degradation of Dopamine by monoamine oxidase	Methylation; Metapathway biotransformation; Estrogen metabolism; Biogenic amine synthesis	7	0	2.361	1.24	0.00739936	101.19	2.90788e+08	1.01907e+08	15.71	16.76	2.86667e+08	2.94968e+08	3.73582e+08	2.63422e+08	9.39701e+07	1.10513e+08	1.28338e+08	8.94087e+07	High	High	High	High	High
FALSE	High	Master Protein	P48776	Tryptophan 2,3-dioxygenase [OS=Mus musculus]	0	26.083	19	6	51	6	406	47.7	6.81	10.36	6	FALSE	cell organization and biogenesis;other metabolic processes;other biological processes		other molecular function	Pf03301	56720	Tdo2	mmu:56720; P48776	ENSMUSG00000028011	Tryptophan catabolism	Tryptophan metabolism	2	0	3.478	1.8	0.00742283	101.76	6.30205e+06	882884	42.73	104.2	7.40373e+06	4.99664e+06	1.18939e+07	5.36429e+06	651147	1.19709e+06	553855	4.18628e+06	High	High	High	High	High
FALSE	High	Master Protein	Q9Z2A9	Glutathione hydrolase 5 proenzyme [OS=Mus musculus]	0	15.155	11	3	32	3	573	61.6	8.5	4.33	3	FALSE	protein metabolism;other metabolic processes;stress response;other biological processes	plasma membrane;other membranes	other molecular function	Pf01019	23887	Ggt5	mmu:23887; Q8C7B4; Q9Z2A9	ENSMUSG00000006344	Synthesis of Leukotrienes (LT) and Eoxins (EX); Aflatoxin activation and detoxification; Paracetamol ADME; Glutathione synthesis and recycling	Glutathione metabolism; Oxidative stress and redox pathway; Glutathione and one-carbon metabolism	7	0	0.298	-1.75	0.00765831	41.59	1.00563e+06	9.9645e+06	24.98	22.98	1.52479e+06	919877	968806	1.04385e+06	1.15297e+07	8.61178e+06	7.38505e+06	1.21185e+07	High	High	High	High	High
FALSE	High	Master Protein	Q9DCS9	NADH dehydrogenase [ubiquinone] 1 beta subcomplex subunit 10 [OS=Mus musculus]	0	37.745	42	6	83	6	176	21	8.03	24.04	6	FALSE	cell organization and biogenesis;other metabolic processes	other membranes;mitochondrion		Pf10249	68342	Ndufb10	mmu:68342; Q3UAE3; Q9DCS9	ENSMUSG00000040048	Complex I biogenesis	Oxidative phosphorylation; Electron transport chain	4	0	2.538	1.34	0.00803273	71.49	4.22124e+07	1.35209e+07	31.24	69.45	4.0061e+07	4.96531e+07	4.44794e+07	2.16795e+07	2.20781e+07	8.28037e+06	3.39472e+07	7.77905e+06	High	High	High	High	High
FALSE	High	Master Protein	P50295	Arylamine N-acetyltransferase 2 [OS=Mus musculus]	0	11.372	11	2	20	2	290	33.7	5.88	2.95	2	FALSE		other cell component	other molecular function	Pf00797	17961	Nat2	mmu:17961; P50295	ENSMUSG00000051147	Paracetamol ADME; Acetylation	Metapathway biotransformation	3	0	0.298	-1.75	0.00821599	55.87	3.65825e+06	1.22725e+07	48.39	35.12	1.99586e+06	3.90092e+06	3.43068e+06	6.60762e+06	1.07196e+07	1.40505e+07	8.01442e+06	1.84505e+07	High	High	High	High	High
FALSE	High	Master Protein	Q9CRD0	OCIA domain-containing protein 1 [OS=Mus musculus]	0	24.258	16	2	60	2	247	27.6	7.81	10.39	2	FALSE	other biological processes	other cytoplasmic organelle		Pf07051	68095	Ociad1	mmu:68095; Q3TEC2; Q3TJS3; Q7TNB3; Q922M2; Q9CRD0	ENSMUSG00000029152			0	0	0.379	-1.4	0.00821599	70.7	4.53156e+06	2.95056e+07	72.95	28.69	3.56009e+06	1.23914e+07	2.54724e+06	5.76811e+06	2.49097e+07	2.16493e+07	4.05194e+07	3.49494e+07	High	High	High	High	High
FALSE	High	Master Protein	Q9WV60	Glycogen synthase kinase-3 beta [OS=Mus musculus]	0	8.826	15	3	23	3	420	46.7	8.78	2.24	3	FALSE	cell-cell signaling;cell cycle OR cell proliferation;cell organization and biogenesis;protein metabolism;RNA metabolism OR transcription;other metabolic processes;stress response;transport;developmental processes;signal transduction;other biological processes	plasma membrane;other membranes;cytosol;cytoskeleton;mitochondrion;nucleus;other cell component	signal transduction activity or receptor binding;cytoskeletal activity;kinase activity;other molecular function	Pf00069	56637	Gsk3b	mmu:56637; Q9WV60	ENSMUSG00000022812	GLI3 is processed to GLI3R by the proteasome; GSK3B and BTRC:CUL1-mediated-degradation of NFE2L2; Beta-catenin phosphorylation cascade; Disassembly of the destruction complex and recruitment of AXIN to the membrane; Regulation of HSF1-mediated heat shock response; B-WICH complex positively regulates rRNA expression; CRMPs in Sema3A signaling	ErbB signaling pathway; IL-5 signaling pathway; MicroRNAs in cardiomyocyte hypertrophy; Mechanisms associated with pluripotency; Neural crest differentiation; Alzheimer's disease; Chemokine signaling pathway; Delta-Notch signaling pathway; Focal adhesion: PI3K-Akt-mTOR signaling pathway; IL-7 signaling pathway; Glycogen metabolism; ESC pluripotency pathways; IL-3 signaling pathway; Wnt signaling …	28	0	2.934	1.55	0.00834072	95.43	2.04551e+06	857197	77.92	69.17	1.21341e+06	1.25275e+06	6.14717e+06	3.33994e+06	2.02231e+06	383613	1.17961e+06	622903	High	High	High	High	High
[truncated: 4,233 more rows]
[truncated: 5 more columns]
