# Supplementary material for: Nebulized and intravenous enzyme replacement therapy in mice with mucopolysaccharidosis type II
Source: PLoS One. 2025 Jun 26;20(6):e0310485. doi: 10.1371/journal.pone.0310485 (PMC12200698; doi:10.1371/journal.pone.0310485)
Supplement: S2 File — (ZIP) [file pone.0310485.s002.zip]

Archive with 3 entries (3 files):
- 33677_Lung_KO_vs_KO-Neb_100Feature.xlsx
- 33677_Lung_KO_vs_KOIV_100feature.xlsx
- 33677_Lung_WT_vs_KO_100feature.xlsx
