# Supplementary material for: Nebulized and intravenous enzyme replacement therapy in mice with mucopolysaccharidosis type II
Source: PLoS One. 2025 Jun 26;20(6):e0310485. doi: 10.1371/journal.pone.0310485 (PMC12200698; doi:10.1371/journal.pone.0310485)
Supplement: S2 File — (ZIP) [file pone.0310485.s002.zip › 33677_Lung_KO_vs_KO-Neb_100Feature.xlsx]

## Sheet: Proteins
Checked	Protein FDR Confidence: Combined	Master	Accession	Description	Exp. q-value: Combined	Sum PEP Score	Coverage [%]	# Peptides	# PSMs	# Unique Peptides	# AAs	MW [kDa]	calc. pI	Score CHIMERY: CHIMERYS	# Peptides (by Search Engine): CHIMERYS	Contaminant	Biological Process	Cellular Component	Molecular Function	Pfam IDs	Entrez Gene ID	Ensembl Gene ID	Gene Symbol	Gene ID	Reactome Pathways	WikiPathways	# Protein Pathway Groups	# Razor Peptides	Abundance Ratio: (KO-Neb) / (KO)	Abundance Ratio (log2): (KO-Neb) / (KO)	Abundance Ratio Adj. P-Value: (KO-Neb) / (KO)	Abundance Ratio Variability [%]: (KO-Neb) / (KO)	Abundances (Grouped): KO	Abundances (Grouped): KO-Neb	Abundances (Grouped) CV [%]: KO	Abundances (Grouped) CV [%]: KO-Neb	Abundances (Normalized): F4: Sample, KO	Abundances (Normalized): F5: Sample, KO	Abundances (Normalized): F6: Sample, KO	Abundances (Normalized): F1: Sample, KO-Neb	Abundances (Normalized): F2: Sample, KO-Neb	Abundances (Normalized): F3: Sample, KO-Neb	Found in Sample: F4: Sample, KO	Found in Sample: F5: Sample, KO	Found in Sample: F6: Sample, KO	Found in Sample: F1: Sample, KO-Neb	Found in Sample: F2: Sample, KO-Neb	Found in Sample: F3: Sample, KO-Neb	# Protein Groups
FALSE	High	Master Protein	Q6NXN1	SUZ domain-containing protein 1 [OS=Mus musculus]	0.003	2.349	13	1	5	1	152	17	9	0.22	1	FALSE				Pf12752, Pf12901	213491	ENSMUSG00000040842	Szrd1	mmu:213491; Q3TB72; Q6NXN1; Q8BT36			0	0	100	6.64	4.32903e-17			1.54906e+06		45.62				2.20197e+06	814191	1.54906e+06	High	High	High	High	Peak Found	High	1
FALSE	High	Master Protein	Q9CWF6	Bardet-Biedl syndrome 2 protein homolog [OS=Mus musculus]	0	6.271	5	3	5	3	721	79.9	5.86	1.07	3	FALSE	cell cycle OR cell proliferation;cell organization and biogenesis;other metabolic processes;transport;developmental processes;signal transduction;other biological processes	plasma membrane;other membranes;cytoskeleton;other cell component	other molecular function	Pf14781, Pf14782, Pf14783	67378	ENSMUSG00000031755	Bbs2	mmu:67378; Q9CWF6	BBSome-mediated cargo-targeting to cilium		1	0	0.01	-6.64	4.32903e-17		630867		32.15		630867	478643	904641				High	Peak Found	High	Peak Found	Peak Found	High	1
FALSE	High	Master Protein	Q6P8J7	Creatine kinase S-type, mitochondrial [OS=Mus musculus]	0	44.989	38	10	81	9	419	47.4	8.4	16.88	10	FALSE	other metabolic processes	other membranes;mitochondrion	kinase activity;other molecular function	Pf00217, Pf02807	76722	ENSMUSG00000021622	Ckmt2	mmu:76722; Q6P8J7	Creatine metabolism		1	0	0.01	-6.64	4.32903e-17		1.37317e+06		102.53		7.1203e+06	1.28773e+06	1.37317e+06				High	Peak Found	High	n/a	High	High	1
FALSE	High	Master Protein	Q8K411	Presequence protease, mitochondrial [OS=Mus musculus]	0	39.945	22	11	63	11	1036	117.3	7.2	10.45	11	FALSE	protein metabolism;other metabolic processes	mitochondrion	other molecular function	Pf00675, Pf05193, Pf08367	69617	ENSMUSG00000021193	Pitrm1	mmu:69617; Q3THC4; Q3TJI1; Q3TPP0; Q3URQ8; Q4KUG2; Q4KUG3; Q6ZPX6; Q8K411; Q922N1; Q9CV63	Mitochondrial protein import		1	0	0.01	-6.64	4.32903e-17		1.81167e+06		78.62		1.70142e+06	1.81167e+06	6135120				High	High	High	High	High	High	1
FALSE	High	Master Protein	Q3UCV8	Ubiquitin thioesterase otulin [OS=Mus musculus]	0	12.729	21	4	14	4	352	40.3	5.68	2.19	4	FALSE	cell-cell signaling;protein metabolism;other metabolic processes;stress response;developmental processes;signal transduction;other biological processes	other cell component	other molecular function	Pf16218	432940	ENSMUSG00000046034	Otulin	mmu:432940; Q3UCV8; Q3UY59; Q5M8N1; Q8R027	Regulation of TNFR1 signaling; Synthesis of active ubiquitin: roles of E1 and E2 enzymes		2	0	0.01	-6.64	4.32903e-17		160589		47.97		160589	289149	115016				High	High	High	High	High	High	1
FALSE	High	Master Protein	Q9ER88	Small ribosomal subunit protein mS29 [OS=Mus musculus]	0	9.428	13	3	12	3	391	44.7	8.94	0.99	3	FALSE	cell organization and biogenesis;protein metabolism;other metabolic processes	other membranes;mitochondrion;translational apparatus;nucleus	other molecular function	Pf10236	65111	ENSMUSG00000068921	Dap3	mmu:65111; Q8C2B2; Q8CCQ8; Q8VCK8; Q9CRT4; Q9CS11; Q9D5V9; Q9ER88	Mitochondrial translation elongation; Mitochondrial translation termination		2	0	100	6.64	4.32903e-17			2.2602e+06		17.06				2.2602e+06	1.73379e+06	2.4365e+06	High	High	n/a	High	High	High	1
FALSE	High	Master Protein	P23298	Protein kinase C eta type [OS=Mus musculus]	0	12.539	8	4	12	4	683	77.9	7.68	2.64	4	FALSE	protein metabolism;other metabolic processes;stress response;signal transduction;other biological processes	plasma membrane;other membranes;cytosol;other cell component	enzyme regulator activity;kinase activity;other molecular function	Pf00069, Pf00130, Pf00168, Pf00433	18755	ENSMUSG00000021108	Prkch	mmu:18755; P23298; Q8K2K8	Effects of PIP2 hydrolysis	G protein signaling pathways; Myometrial relaxation and contraction pathways; Wnt signaling pathway; Mapk signaling pathway; Calcium regulation in cardiac cells; Insulin signaling; Wnt signaling pathway and pluripotency	8	0	0.01	-6.64	4.32903e-17		2.05304e+06		38.19		1.11638e+06	2.5501e+06	2.05304e+06				High	High	High	High	High	High	1
FALSE	High	Master Protein	Q3TL44	NLR family member X1 [OS=Mus musculus]	0	32.391	23	11	35	11	975	107.8	7.37	3.5	11	FALSE	stress response;other biological processes	plasma membrane;other membranes;mitochondrion	other molecular function	Pf05729, Pf13516, Pf21402	270151	ENSMUSG00000032109	Nlrx1	mmu:270151; Q3TL44; Q3UKJ1; Q80W30; Q8C249	Regulation of NF-kappa B signaling; Negative regulators of DDX58/IFIH1 signaling		2	0	0.01	-6.64	4.32903e-17		853188		66.39		853188	2.27618e+06	739595				High	High	High	High	High	High	1
FALSE	High	Master Protein	P62264	Small ribosomal subunit protein uS11 [OS=Mus musculus]	0	10.732	14	2	17	2	151	16.3	10.05	2.09	2	FALSE	cell organization and biogenesis;protein metabolism;RNA metabolism OR transcription;other metabolic processes;other biological processes	cytosol;translational apparatus;nucleus;other cell component	nucleic acid binding activity;other molecular function	Pf00411	20044	ENSMUSG00000024608	Rps14	mmu:20044; P06366; P62264; Q544W4	L13a-mediated translational silencing of Ceruloplasmin expression; SRP-dependent cotranslational protein targeting to membrane; Major pathway of rRNA processing in the nucleolus and cytosol; Formation of a pool of free 40S subunits; GTP hydrolysis and joining of the 60S ribosomal subunit; Nonsense Mediated Decay (NMD) independent of the Exon Junction Complex (EJC); Nonsense Mediated Decay (NMD) e…	Cytoplasmic ribosomal proteins; mRNA processing	12	0	0.01	-6.64	4.32903e-17		7.03655e+06		133.33		7.03655e+06	4.61691e+07	1.54562e+06				Peak Found	High	High	High	n/a	High	1
FALSE	High	Master Protein	Q63739	Protein tyrosine phosphatase type IVA 1 [OS=Mus musculus]	0	6.552	28	2	9	2	173	19.8	8.97	0.68	2	FALSE	cell cycle OR cell proliferation;protein metabolism;other metabolic processes;other biological processes	plasma membrane;other membranes;cytoskeleton;ER/Golgi;nucleus;other cytoplasmic organelle;other cell component	other molecular function	Pf00782	19243	ENSMUSG00000026064; ENSMUSG00000117310	Ptp4a1	mmu:19243; O09097; O09154; Q3UFU9; Q63739			0	0	100	6.64	4.32903e-17			135448		43.36				101823	232586	135448	n/a	High	High	Peak Found	High	High	1
FALSE	High	Master Protein	Q08943	FACT complex subunit SSRP1 [OS=Mus musculus]	0	29.11	24	9	30	9	708	80.8	6.76	4.54	9	FALSE	cell organization and biogenesis;DNA metabolism;other metabolic processes;stress response;other biological processes	nucleus	nucleic acid binding activity;other molecular function	Pf00505, Pf03531, Pf08512, Pf17292, Pf21092, Pf21103	20833	ENSMUSG00000027067	Ssrp1	mmu:20833; Q08943; Q3U9Z2; Q3UJ75; Q4V9U4; Q8CGA6	Formation of RNA Pol II elongation complex ; RNA Polymerase II Pre-transcription Events; Regulation of TP53 Activity through Phosphorylation; TP53 Regulates Transcription of DNA Repair Genes	Mechanisms associated with pluripotency	6	0	100	6.64	4.32903e-17			1.46435e+06		55.51				1.46435e+06	431266	1.64635e+06	High	High	High	High	High	High	1
FALSE	High	Master Protein	Q3UIR3	E3 ubiquitin-protein ligase DTX3L [OS=Mus musculus]	0	24.188	18	7	28	7	748	83	8.09	3.59	7	FALSE	cell organization and biogenesis;protein metabolism;DNA metabolism;other metabolic processes;stress response;transport;signal transduction;other biological processes	other membranes;cytosol;nucleus;other cytoplasmic organelle;other cell component	enzyme regulator activity;other molecular function	Pf13923, Pf18102, Pf21717, Pf21718		ENSMUSG00000049502	Dtx3l	mmu:209200; Q3UIR3; Q8BN11	Antigen processing: Ubiquitination & Proteasome degradation		1	0	100	6.64	4.32903e-17			2.3076e+06		54.42				4.09198e+06	2.3076e+06	1.3274e+06	High	High	High	High	High	High	1
FALSE	High	Master Protein	Q8K4I3	Rho guanine nucleotide exchange factor 6 [OS=Mus musculus]	0	40.213	25	11	44	9	771	87	5.87	9.54	11	FALSE	cell cycle OR cell proliferation;cell organization and biogenesis;signal transduction	other cell component	enzyme regulator activity	Pf00169, Pf00307, Pf00621, Pf07653, Pf16523, Pf16614, Pf16615	73341	ENSMUSG00000031133	Arhgef6	mmu:73341; Q8C9V4; Q8K4I3	CDC42 GTPase cycle; RAC1 GTPase cycle; NRAGE signals death through JNK; G alpha (12/13) signalling events; RHOU GTPase cycle; Regulation of cytoskeletal remodeling and cell spreading by IPP complex components; G beta:gamma signalling through CDC42	Regulation of actin cytoskeleton	8	0	0.01	-6.64	4.32903e-17		221027		52.38		86308.7	292617	221027				High	High	High	High	High	High	1
FALSE	High	Master Protein	P70275	Semaphorin-3E [OS=Mus musculus]	0	13.036	11	5	10	5	775	89.5	7.9	1.03	5	FALSE	cell cycle OR cell proliferation;cell organization and biogenesis;developmental processes;signal transduction;other biological processes	non-structural extracellular	signal transduction activity or receptor binding	Pf00047, Pf01403	20349	ENSMUSG00000063531	Sema3e	mmu:20349; O09078; O09079; P70275; Q9QX23	Other semaphorin interactions		1	0	0.01	-6.64	4.32903e-17		492328		43.76		263594	492328	682725				Peak Found	High	High	High	High	High	1
FALSE	High	Master Protein	P70452	Syntaxin-4 [OS=Mus musculus]	0	14.77	28	4	14	4	298	34.1	6.14	1.46	4	FALSE	cell-cell signaling;cell organization and biogenesis;stress response;transport;other biological processes	non-structural extracellular;plasma membrane;other membranes;ER/Golgi;other cytoplasmic organelle;other cell component	enzyme regulator activity;cytoskeletal activity;other molecular function	Pf00804, Pf05739	20909	ENSMUSG00000030805	Stx4	mmu:20909; P70452; Q3TSL5; Q3UKQ8; Q80WT8	ER-Phagosome pathway; Other interleukin signaling; trans-Golgi Network Vesicle Budding; Disinhibition of SNARE formation	Insulin signaling	5	0	0.01	-6.64	4.32903e-17		1.87062e+06		33.83		1.14363e+06	1.87062e+06	2343083				Peak Found	High	High	High	n/a	High	1
FALSE	High	Master Protein	Q8BTW9	Serine/threonine-protein kinase PAK 4 [OS=Mus musculus]	0	26.633	19	7	23	7	593	64.6	9.85	4.32	7	FALSE	cell cycle OR cell proliferation;cell organization and biogenesis;protein metabolism;other metabolic processes;developmental processes;signal transduction;other biological processes	other cell component	kinase activity;other molecular function	Pf00069, Pf00786	70584	ENSMUSG00000030602	Pak4	mmu:70584; Q6ZPX0; Q80Z97; Q8BTW9; Q9CS71	RAC1 GTPase cycle; RHOQ GTPase cycle; RAC2 GTPase cycle; RAC3 GTPase cycle; RHOG GTPase cycle; RHOH GTPase cycle; RHOU GTPase cycle; RHOV GTPase cycle	ErbB signaling pathway; Regulation of actin cytoskeleton; Integrin-mediated cell adhesion; Focal adhesion	12	0	100	6.64	4.32903e-17			68936.9		48.31				64765.8	144301	68936.9	High	High	High	High	High	High	1
FALSE	High	Master Protein	Q9QYY0	GRB2-associated-binding protein 1 [OS=Mus musculus]	0	16.159	17	6	14	6	695	76.8	5.67	1.41	6	FALSE	stress response;developmental processes;signal transduction;other biological processes	cytosol;other cell component	other molecular function	Pf00169	14388	ENSMUSG00000031714	Gab1	mmu:14388; Q91VW7; Q9QYY0	PIP3 activates AKT signaling; PI5P, PP2A and IER3 Regulate PI3K/AKT Signaling; PI3K Cascade; PI-3K cascade:FGFR2; PI3K events in ERBB2 signaling; RET signaling; PI-3K cascade:FGFR1; PI-3K cascade:FGFR4; Erythropoietin activates Phosphoinositide-3-kinase (PI3K); PI-3K cascade:FGFR3; GAB1 signalosome; MET activates PI3K/AKT signaling; MET activates PTPN11; MET activates RAP1 and RAC1; MET receptor …	ErbB signaling pathway; Mechanisms associated with pluripotency; ESC pluripotency pathways; IL-3 signaling pathway; IL-6 signaling pathway; EGFR1 signaling pathway; Insulin signaling	22	0	0.01	-6.64	4.32903e-17		1.69919e+06		24.4		2.2554e+06	1.39733e+06	1.69919e+06				Peak Found	High	High	High	High	n/a	1
FALSE	High	Master Protein	Q8C854	Myelin expression factor 2 [OS=Mus musculus]	0	16.815	10	5	11	5	591	63.3	8.87	2.24	5	FALSE	other biological processes	nucleus;other cell component	nucleic acid binding activity;other molecular function	Pf00076	17876	ENSMUSG00000027201; ENSMUSG00000049230	Myef2	mmu:17876; Q60690; Q6P930; Q6ZPT3; Q8C854; Q8QZZ1		Mitochondrial gene expression; MicroRNAs in cardiomyocyte hypertrophy; mRNA processing	3	0	100	6.64	4.32903e-17			2.08159e+06		46.85				2.08159e+06	2.24531e+06	787365	High	High	High	Peak Found	High	High	1
FALSE	High	Master Protein	Q8K3C3	Protein LZIC [OS=Mus musculus]	0	24.767	38	6	28	6	190	21.5	4.96	5.75	6	FALSE	other biological processes		other molecular function	Pf06384	69151	ENSMUSG00000028990	Lzic	mmu:69151; Q8K3C3; Q9D8V3			0	0	0.01	-6.64	4.32903e-17		5.63985e+06		30.2		7.2055e+06	5.63985e+06	3.8476e+06				High	High	High	High	High	High	1
FALSE	High	Master Protein	Q9DC33	High mobility group protein 20A [OS=Mus musculus]	0.001	3.394	5	1	9	1	346	39.9	6.4	0.87	1	FALSE	cell organization and biogenesis;other biological processes	nucleus	nucleic acid binding activity;other molecular function	Pf00505	66867	ENSMUSG00000032329	Hmg20a	mmu:66867; Q3LSF9; Q6NV87; Q8BSK1; Q8C3C1; Q8CAA0; Q9CYG2; Q9DC33			0	0	0.01	-6.64	4.32903e-17		717240		26.6		493455	717240	856862				High	Peak Found	High	n/a	High	High	1
FALSE	High	Master Protein	Q64176	Carboxylesterase 1E [OS=Mus musculus]	0	24.516	25	8	39	5	562	61.5	6.15	7.62	8	FALSE	other metabolic processes;transport;other biological processes	other membranes;ER/Golgi;other cell component	other molecular function	Pf00135	13897	ENSMUSG00000061959	Ces1e	mmu:13897; Q64176			0	0	0.01	-6.64	4.32903e-17		586581		43.78		586581	420296	986270				Peak Found	High	High	High	High	High	1
FALSE	High	Master Protein	P70453	High affinity cAMP-specific 3',5'-cyclic phosphodiesterase 7A [OS=Mus musculus]	0.001	3.458	3	1	4	1	456	52.5	7.36	0.26	1	FALSE	other metabolic processes;signal transduction	cytosol	other molecular function	Pf00233	18583	ENSMUSG00000069094	Pde7a	mmu:18583; P70453; Q3TFY5; Q9ERB3	G alpha (s) signalling events	Purine metabolism; G protein signaling pathways	3	0	100	6.64	4.32903e-17			254344		79.95				536643	254344	77674.9	n/a	High	n/a	High	Peak Found	High	1
FALSE	High	Master Protein	Q76I79	Protein phosphatase Slingshot homolog 1 [OS=Mus musculus]	0	5.221	3	2	10	2	1042	115.2	6.68	1.36	2	FALSE	cell-cell signaling;cell organization and biogenesis;protein metabolism;other metabolic processes;other biological processes	plasma membrane;other membranes;cytoskeleton;other cell component	cytoskeletal activity;other molecular function	Pf00782, Pf08766	231637	ENSMUSG00000042121	Ssh1	mmu:231637; Q3TDG3; Q69ZM4; Q76I79; Q811E5		Regulation of actin cytoskeleton	1	0	0.01	-6.64	4.32903e-17		308727		42.73		283486	585949	308727				Peak Found	High	High	High	High	High	1
FALSE	High	Master Protein	Q91WK5	Glycine cleavage system H protein, mitochondrial [OS=Mus musculus]	0	4.668	12	1	10	1	170	18.6	4.75	3.55	1	FALSE	protein metabolism;other metabolic processes	other cell component	other molecular function	Pf01597	68133	ENSMUSG00000034424	Gcsh	mmu:68133; Q91WK5; Q9CY75; Q9D197	Glycine degradation		2	0	0.01	-6.64	4.32903e-17		3.29045e+06		20.02		3.18097e+06	3.29045e+06	4.50025e+06				High	High	High	High	High	High	1
FALSE	High	Master Protein	Q9ERS5	Pleckstrin homology domain-containing family A member 2 [OS=Mus musculus]	0	10.007	12	3	10	3	425	47.4	8.47	2.81	3	FALSE	other biological processes	plasma membrane;other membranes;nucleus;other cell component	other molecular function	Pf00169	83436	ENSMUSG00000031557	Plekha2	mmu:83436; Q8BY29; Q9ERS5	Synthesis of PIPs at the plasma membrane		1	0	0.01	-6.64	4.32903e-17		2.78976e+06		15.47		2.78976e+06	3.47491e+06	2.60698e+06				High	High	High	High	n/a	High	1
FALSE	High	Master Protein	Q9JK39-2	Isoform 2 of Butyrophilin-like protein 10 [OS=Mus musculus]	0	4.38	5	2	4	2	492	54.1	6.32	0.44	2	FALSE							Btnl10	Q9JK39-2			0	0	100	6.64	4.32903e-17			3.99311e+06		70.75				3.99311e+06	743367	5.41116e+06	n/a	High	n/a	High	Peak Found	High	1
FALSE	High	Master Protein	Q80X80	Phospholipid transfer protein C2CD2L [OS=Mus musculus]	0	14.293	10	4	19	4	706	76.3	7.21	5.61	4	FALSE	cell organization and biogenesis;transport;other biological processes	plasma membrane;other membranes;ER/Golgi;other cell component	transporter activity;other molecular function	Pf00168, Pf18696	71764	ENSMUSG00000032120	C2cd2l	G5E8D9; mmu:71764; Q80X80			0	0	0.01	-6.64	4.32903e-17		1.88621e+06		23.39		1.88621e+06	1.48661e+06	2382236				High	High	High	High	High	High	1
FALSE	High	Master Protein	Q8CG16	Complement C1r-A subcomponent [OS=Mus musculus]	0	10.322	10	3	8	3	707	80	5.66	0.94	3	FALSE	protein metabolism;other metabolic processes;stress response;other biological processes	non-structural extracellular	other molecular function	Pf00084, Pf00089, Pf00431, Pf14670	50909	ENSMUSG00000055172	C1ra	mmu:50909; Q8CG16; Q99KI6; Q9ET60	Regulation of Complement cascade; Initial triggering of complement; Classical antibody-mediated complement activation	Oxidative damage response; Complement activation, classical pathway	5	0	100	6.64	4.32903e-17			398734		111.13				1.83756e+06	398734	187641	High	High	n/a	High	High	High	1
FALSE	High	Master Protein	Q9WV69	Dematin [OS=Mus musculus]	0	12.291	15	3	20	3	405	45.4	8.41	2.7	3	FALSE	cell cycle OR cell proliferation;cell organization and biogenesis;signal transduction;other biological processes	plasma membrane;other membranes;cytosol;cytoskeleton;other cell component	signal transduction activity or receptor binding;cytoskeletal activity;other molecular function	Pf02209, Pf16182	13829	ENSMUSG00000022099	Dmtn	F8WIF9; mmu:13829; Q3TYC5; Q8JZV5; Q9WV69; Q9WVM2	Miscellaneous transport and binding events		1	0	100	6.64	4.32903e-17			516696		145.9				516696	5.6491e+06	153763	High	High	High	High	High	High	1
FALSE	High	Master Protein	Q9D099	Alkaline ceramidase 3 [OS=Mus musculus]	0	4.668	6	1	13	1	267	31.5	9.01	3.83	1	FALSE	other metabolic processes;stress response;developmental processes;other biological processes	other membranes;ER/Golgi	other molecular function	Pf05875	66190	ENSMUSG00000030760	Acer3	mmu:66190; Q542R2; Q9D099; Q9D0X4; Q9D3J4	Sphingolipid metabolism		1	0	0.01	-6.64	4.32903e-17		230561		54.97		78944.8	230561	294381				High	High	High	High	n/a	High	1
FALSE	High	Master Protein	Q8BH61	Coagulation factor XIII A chain [OS=Mus musculus]	0	55.838	33	15	89	15	732	83.2	5.92	17.22	15	FALSE	protein metabolism;other metabolic processes;stress response	non-structural extracellular;other cell component	other molecular function	Pf00868, Pf00927, Pf01841	74145	ENSMUSG00000039109	F13a1	mmu:74145; Q3TNF9; Q8BH61; Q8BIP2	Platelet degranulation ; Common Pathway of Fibrin Clot Formation		2	0	0.01	-6.64	4.32903e-17		1.24044e+07		36.48		1.25354e+07	1.24044e+07	5.96209e+06				High	High	High	High	High	High	1
FALSE	High	Master Protein	Q6PDQ2	Chromodomain-helicase-DNA-binding protein 4 [OS=Mus musculus]	0	83.362	20	24	101	24	1915	217.6	5.81	19.21	24	FALSE	cell organization and biogenesis;protein metabolism;DNA metabolism;other metabolic processes;stress response;other biological processes	cytoskeleton;nucleus;other cell component	nucleic acid binding activity;other molecular function	Pf00176, Pf00271, Pf00385, Pf00628, Pf06461, Pf06465, Pf08073, Pf08074	107932	ENSMUSG00000063870	Chd4	mmu:107932; Q6PDQ2	HDACs deacetylate histones; Regulation of TP53 Activity through Acetylation; RNA Polymerase I Transcription Initiation; Regulation of PTEN gene transcription; NGF-stimulated transcription	Mechanisms associated with pluripotency	6	0	0.01	-6.64	4.32903e-17		3.74219e+06		65.93		1.757e+06	3.74219e+06	7.31376e+06				High	High	High	High	High	High	1
FALSE	High	Master Protein	A2AJL3	FGGY carbohydrate kinase domain-containing protein [OS=Mus musculus]	0	8.358	17	5	9	5	552	60.3	6.42	0.7	5	FALSE	other metabolic processes;other biological processes	other cell component	kinase activity	Pf00370, Pf02782	75578	ENSMUSG00000028573	Fggy	A2AJL3; mmu:75578; Q8BUF2; Q8K0F0; Q9D7H0			0	0	100	6.64	4.32903e-17			432038		56.52				1.00583e+06	389324	432038	n/a	High	High	High	High	High	1
FALSE	High	Master Protein	Q99LJ0	CTTNBP2 N-terminal-like protein [OS=Mus musculus]	0	8.416	4	2	4	2	638	69.8	7.71	1.32	2	FALSE	protein metabolism;other metabolic processes;other biological processes	cytoskeleton;other cell component	other molecular function	Pf09727	80281	ENSMUSG00000062127	Cttnbp2nl	mmu:80281; Q6ZPR0; Q8BSV1; Q922L8; Q99LJ0			0	0	0.01	-6.64	4.32903e-17		6.5267e+06		36.58		3.47718e+06	7.62697e+06	6.5267e+06				Peak Found	High	High	n/a	High	n/a	1
FALSE	High	Master Protein	P63321	Ras-related protein Ral-A [OS=Mus musculus]	0	27.862	45	8	61	3	206	23.5	7.11	11.2	8	FALSE	cell cycle OR cell proliferation;transport;developmental processes;signal transduction;other biological processes	plasma membrane;other membranes;mitochondrion;other cell component	signal transduction activity or receptor binding;cytoskeletal activity;other molecular function	Pf00071	56044	ENSMUSG00000008859	Rala	mmu:56044; P05810; P63321			0	1	100	6.64	4.32903e-17			60627.8		52.17				60627.8	105789	36313.9	n/a	High	n/a	High	High	n/a	1
FALSE	High	Master Protein	Q9CQA1	Trafficking protein particle complex subunit 5 [OS=Mus musculus]	0	9.975	31	3	10	3	188	20.8	9.66	1.6	3	FALSE	cell organization and biogenesis;transport	ER/Golgi;other cytoplasmic organelle;other cell component		Pf04051	66682	ENSMUSG00000040236	Trappc5	mmu:66682; Q8BJX6; Q9CQA1	RAB GEFs exchange GTP for GDP on RABs; COPII-mediated vesicle transport		2	0	100	6.64	4.32903e-17			1.72124e+06		57.61				1.94715e+06	471209	1.72124e+06	n/a	High	High	High	High	High	1
FALSE	High	Master Protein	Q62181	Semaphorin-3C [OS=Mus musculus]	0	18.043	18	8	13	8	751	85.2	8.65	1.17	8	FALSE	cell cycle OR cell proliferation;cell organization and biogenesis;developmental processes;signal transduction;other biological processes	non-structural extracellular	signal transduction activity or receptor binding	Pf01403, Pf07679	20348	ENSMUSG00000028780	Sema3c	mmu:20348; Q62181; Q6NXW7			0	0	100	6.64	4.32903e-17			5.14336e+06		61.63				1.85006e+06	8.0094e+06	5.14336e+06	n/a	High	High	High	High	High	1
FALSE	High	Master Protein	Q61749	Translation initiation factor eIF-2B subunit delta [OS=Mus musculus]	0	15.932	19	6	15	6	524	57.6	9.25	1.31	6	FALSE	protein metabolism;other metabolic processes;stress response;developmental processes;signal transduction;other biological processes	translational apparatus;other cell component	enzyme regulator activity;nucleic acid binding activity;other molecular function	Pf01008	13667	ENSMUSG00000029145	Eif2b4	mmu:13667; Q3TYW7; Q61748; Q61749; Q8VC35	Recycling of eIF2:GDP	Translation factors	2	0	0.01	-6.64	4.32903e-17		233092		61.18		218020	233092	594744				High	High	High	High	High	High	1
FALSE	High	Master Protein	Q9JKK1	Syntaxin-6 [OS=Mus musculus]	0	9.992	27	3	16	3	255	29	4.92	2.99	3	FALSE	cell organization and biogenesis;transport;other biological processes	other membranes;cytosol;ER/Golgi;nucleus;other cytoplasmic organelle;other cell component	other molecular function	Pf05739, Pf09177	58244	ENSMUSG00000026470	Stx6	mmu:58244; Q9D3A1; Q9D729; Q9JKK1	Retrograde transport at the Trans-Golgi-Network; Intra-Golgi traffic		2	0	0.01	-6.64	4.32903e-17		1.38682e+06		81.87		1.17644e+06	1.38682e+06	4719164				High	High	High	High	n/a	High	1
FALSE	High	Master Protein	Q8BG80	F-box only protein 46 [OS=Mus musculus]	0.001	3.599	5	1	3	1	603	65.3	7.78	0.23	1	FALSE				Pf12937	243867	ENSMUSG00000050428	Fbxo46	mmu:243867; Q8BG80			0	0	0.01	-6.64	4.32903e-17		61402.9		128.89		38816.8	485620	61402.9				Peak Found	High	Peak Found	High	n/a	n/a	1
FALSE	High	Master Protein	Q8VDI7	Ubiquitin-associated domain-containing protein 1 [OS=Mus musculus]	0	6.748	7	2	3	2	409	45.5	4.97	0.73	2	FALSE	protein metabolism;other metabolic processes	plasma membrane;other membranes;cytosol;ER/Golgi;other cell component	other molecular function	Pf00627	98766	ENSMUSG00000036352	Ubac1	mmu:98766; Q3TZH3; Q8VDI7	Antigen processing: Ubiquitination & Proteasome degradation		1	0	0.01	-6.64	4.32903e-17		1.46693e+06		25.49		2.20988e+06	1.44556e+06	1.46693e+06				High	Peak Found	Peak Found	High	n/a	High	1
FALSE	High	Master Protein	Q62193	Replication protein A 32 kDa subunit [OS=Mus musculus]	0	6.461	17	2	9	2	270	29.7	6.15	0.95	2	FALSE	cell cycle OR cell proliferation;cell organization and biogenesis;DNA metabolism;other metabolic processes;stress response;signal transduction;other biological processes	nucleus;other cell component	nucleic acid binding activity;other molecular function	Pf08784			Rpa2	Q62193	Regulation of HSF1-mediated heat shock response; Recognition of DNA damage by PCNA-containing replication complex; Formation of Incision Complex in GG-NER; Dual Incision in GG-NER; Dual incision in TC-NER; Gap-filling DNA repair synthesis and ligation in TC-NER; Fanconi Anemia Pathway; Regulation of TP53 Activity through Phosphorylation; Translesion Synthesis by POLH; Removal of the Flap Intermed…		25	0	100	6.64	4.32903e-17			675576		51.54				1.14834e+06	675576	394199	High	High	High	High	Peak Found	High	1
FALSE	High	Master Protein	P61922	4-aminobutyrate aminotransferase, mitochondrial [OS=Mus musculus]	0	7.919	13	4	7	4	500	56.4	8.09	0.67	4	FALSE	other metabolic processes;stress response;developmental processes;other biological processes	mitochondrion;other cell component	other molecular function	Pf00202		ENSMUSG00000057880	Abat	mmu:268860; P61922; Q8BZA3	Degradation of GABA		1	0	0.01	-6.64	4.32903e-17		1.95583e+06		113.89		1.95583e+06	1.1763e+07	1.53007e+06				High	Peak Found	High	n/a	n/a	High	1
FALSE	High	Master Protein	Q99K28	ADP-ribosylation factor GTPase-activating protein 2 [OS=Mus musculus]	0	28.429	21	7	20	6	520	56.6	8.18	4.51	7	FALSE	cell organization and biogenesis;transport	plasma membrane;other membranes;cytosol;ER/Golgi	enzyme regulator activity;other molecular function	Pf01412	77038	ENSMUSG00000027255	Arfgap2	mmu:77038; Q99K28; Q9D758; Q9JIH1	COPI-dependent Golgi-to-ER retrograde traffic; COPI-mediated anterograde transport		2	0	100	6.64	4.32903e-17			2.49278e+06		37.97				1.7375e+06	3.73404e+06	2.49278e+06	High	High	High	High	High	High	1
FALSE	High	Master Protein	Q6PEB6	MOB-like protein phocein [OS=Mus musculus]	0	18.027	44	5	21	5	225	26	5.78	2.72	5	FALSE		other membranes;ER/Golgi;other cell component	other molecular function	Pf03637	19070	ENSMUSG00000025979	Mob4	mmu:19070; Q3TS21; Q6PEB6; Q8BSA3; Q9CX28			0	0	0.01	-6.64	4.32903e-17		2.15352e+06		59.97		1.11475e+06	2.15352e+06	3.97503e+06				High	High	High	High	High	High	1
FALSE	High	Master Protein	Q9D6M3	Mitochondrial glutamate carrier 1 [OS=Mus musculus]	0	6.855	15	2	7	2	323	34.6	9.09	1.01	2	FALSE	other metabolic processes;transport;other biological processes	other membranes;mitochondrion	transporter activity	Pf00153	68267	ENSMUSG00000019082	Slc25a22	mmu:68267; Q3TRY1; Q9D6M3	Organic anion transporters		1	0	0.01	-6.64	4.32903e-17		200930		51.46		72642.7	242431	200930				High	High	High	High	High	n/a	1
FALSE	High	Master Protein	Cont_P35908	Keratin, type II cytoskeletal 2 epidermal OS=Homo sapiens OX=9606 GN=KRT2 PE=1 SV=2	0	60.639	29	15	65	7	639	65.4	8	15.28	15	TRUE	cell cycle OR cell proliferation;cell organization and biogenesis;protein metabolism;other metabolic processes;other biological processes	plasma membrane;cytosol;cytoskeleton;other cell component	bone, tooth or skin structural activity;cytoskeletal activity	Pf00038, Pf16208	3849	ENSG00000172867	KRT2	hsa:3849; P35908; Q4VAQ2	Formation of the cornified envelope		2	0	100	6.64	4.32903e-17			1.68925e+07		104.93				4.87928e+07	1.68925e+07	2.29767e+06	High	High	n/a	High	High	High	1
FALSE	High	Master Protein	Q5DTX6	Junctional cadherin 5-associated protein [OS=Mus musculus]	0	61.435	28	20	74	20	1320	144.7	6.52	10.49	20	FALSE	cell adhesion;other biological processes	plasma membrane;other membranes;other cell component		Pf15351	240185	ENSMUSG00000033960	Jcad	mmu:240185; Q5DTX6			0	0	100	6.64	4.32903e-17			4.37937e+06		20.07				4.37937e+06	5.45549e+06	3.66177e+06	High	High	High	High	High	High	1
FALSE	High	Master Protein	Q8JZU2	Tricarboxylate transport protein, mitochondrial [OS=Mus musculus]	0	17.91	17	5	18	5	311	33.9	9.89	3.75	5	FALSE	transport	mitochondrion	transporter activity	Pf00153	13358	ENSMUSG00000003528	Slc25a1	mmu:13358; Q3TDH6; Q8JZU2	Gluconeogenesis; Fatty acyl-CoA biosynthesis		2	0	100	6.64	4.32903e-17			1.26771e+07		21.6				1.0829e+07	1.64738e+07	1.26771e+07	High	n/a	High	High	High	High	1
FALSE	High	Master Protein	Q8BMQ2	General transcription factor 3C polypeptide 4 [OS=Mus musculus]	0	21.718	12	7	17	7	817	91.6	6.73	2.84	7	FALSE	cell organization and biogenesis;RNA metabolism OR transcription;other metabolic processes	mitochondrion;nucleus;other cell component	nucleic acid binding activity;other molecular function	Pf12657, Pf12660, Pf19336	269252	ENSMUSG00000035666	Gtf3c4	mmu:269252; Q148Y1; Q8BKZ4; Q8BMQ2	RNA Polymerase III Transcription Initiation From Type 1 Promoter; RNA Polymerase III Transcription Initiation From Type 2 Promoter		2	0	100	6.64	4.32903e-17			83275.7		25.04				122019	83275.7	78935.6	High	High	High	High	High	Peak Found	1
FALSE	High	Master Protein	Q9R190	Metastasis-associated protein MTA2 [OS=Mus musculus]	0	22.782	13	6	36	5	668	75	9.67	9.17	6	FALSE	cell organization and biogenesis;protein metabolism;DNA metabolism;other metabolic processes;other biological processes	nucleus;other cell component	nucleic acid binding activity;other molecular function	Pf00249, Pf00320, Pf01426, Pf01448, Pf17226	23942	ENSMUSG00000071646	Mta2	mmu:23942; Q3TVT8; Q9R190	HDACs deacetylate histones; Regulation of TP53 Activity through Acetylation; RNA Polymerase I Transcription Initiation; Regulation of PTEN gene transcription	Mechanisms associated with pluripotency; EGFR1 signaling pathway	6	0	0.01	-6.64	4.32903e-17		5.10862e+06		13.76		5.25985e+06	5.10862e+06	4.04651e+06				High	High	High	High	High	High	1
FALSE	High	Master Protein	Q8BHB9	Chloride intracellular channel protein 6 [OS=Mus musculus]	0	17.983	15	6	64	3	596	62.8	4.32	14.47	6	FALSE	transport;other biological processes	plasma membrane;other membranes;other cell component	signal transduction activity or receptor binding;transporter activity;other molecular function	Pf13409, Pf13410	209195	ENSMUSG00000022949	Clic6	mmu:209195; Q8BHB9			0	0	0.01	-6.64	4.32903e-17		312302		150.35		185845	5.15576e+06	312302				High	High	High	High	High	n/a	1
FALSE	High	Master Protein	Q921K8	TRPM8 channel-associated factor 2 [OS=Mus musculus]	0	15.707	12	6	26	6	919	101.5	6.52	3.56	6	FALSE	other biological processes	plasma membrane;other membranes;other cell component	other molecular function	Pf13402, Pf17291	232748	ENSMUSG00000029851	Tcaf2	mmu:232748; Q6KAN8; Q921K8; Q922C4			0	0	0.01	-6.64	4.32903e-17		2.60656e+06		25.91		2.60656e+06	2.45788e+06	3.86135e+06				High	High	High	High	High	High	1
FALSE	High	Master Protein	Q80TL7-2	Isoform 2 of Protein MON2 homolog [OS=Mus musculus]	0	25.658	7	10	24	10	1708	188.2	6.09	3.06	10	FALSE							Mon2	Q80TL7-2			0	0	0.01	-6.64	4.32903e-17		1.4532e+06		7.87		1.30966e+06	1.4532e+06	1.53175e+06				High	High	High	High	High	High	1
FALSE	High	Master Protein	P70280	Vesicle-associated membrane protein 7 [OS=Mus musculus]	0	11.702	28	4	12	4	220	25	8.6	1.82	4	FALSE	cell organization and biogenesis;stress response;transport;other biological processes	plasma membrane;other membranes;ER/Golgi;other cytoplasmic organelle;other cell component	other molecular function	Pf00957, Pf13774	20955		Vamp7	mmu:20955; P70280			0	0	0.01	-6.64	4.32903e-17		1.30551e+06		30.51		830690	1.57655e+06	1.30551e+06				High	High	High	High	High	High	1
FALSE	High	Master Protein	Q8BG07	5'-3' exonuclease PLD4 [OS=Mus musculus]	0	18.359	15	6	19	6	503	56.1	7.31	3.49	6	FALSE	DNA metabolism;stress response;transport;other biological processes	other membranes;ER/Golgi;nucleus;other cytoplasmic organelle;other cell component	other molecular function	Pf00614, Pf13918	104759	ENSMUSG00000052160	Pld4	mmu:104759; Q3TD59; Q3UA19; Q6PDR0; Q8BG07; Q8BR69	Role of phospholipids in phagocytosis; Synthesis of IP3 and IP4 in the cytosol		2	0	100	6.64	4.32903e-17			2.183e+06		29.07				2.183e+06	2.19587e+06	1.24541e+06	High	High	High	High	High	High	1
FALSE	High	Master Protein	Q3TVI8	Pre-B-cell leukemia transcription factor-interacting protein 1 [OS=Mus musculus]	0	14.033	8	4	9	4	727	81.1	5.36	0.77	4	FALSE	cell adhesion;cell organization and biogenesis;other metabolic processes;stress response;developmental processes;other biological processes	other membranes;cytosol;cytoskeleton;nucleus;other cell component	other molecular function		229534	ENSMUSG00000042613	Pbxip1	mmu:229534; Q3TD91; Q3TVI8; Q3TWL9; Q8R319			0	0	0.01	-6.64	4.32903e-17		331991		53.97		154021	331991	513756				High	High	High	High	High	n/a	1
FALSE	High	Master Protein	Q6PIX5	Inactive rhomboid protein 1 [OS=Mus musculus]	0	10.656	9	3	4	3	856	97.2	8.59	0.35	3	FALSE	cell cycle OR cell proliferation;other biological processes	other membranes;ER/Golgi		Pf01694, Pf12595	13650	ENSMUSG00000020282	Rhbdf1	A2AVE2; mmu:13650; Q04843; Q5DTF4; Q6PIX5; Q6PJ49; Q8VIK0			0	0	100	6.64	4.32903e-17			2.38654e+06		27.8				2.38654e+06	2.38897e+06	1.39716e+06	High	High	n/a	Peak Found	Peak Found	Peak Found	1
FALSE	High	Master Protein	Q99P91	Transmembrane glycoprotein NMB [OS=Mus musculus]	0	4.668	3	1	21	1	574	63.6	7.61	4.87	1	FALSE	cell adhesion;cell-cell signaling;signal transduction;other biological processes	plasma membrane;other membranes;other cytoplasmic organelle;other cell component	signal transduction activity or receptor binding;other molecular function	Pf18911, Pf20433	93695	ENSMUSG00000029816	Gpnmb	mmu:93695; Q3U3R9; Q8BVV9; Q8BXL4; Q99P91; Q9QXA0	PTK6 promotes HIF1A stabilization		1	0	0.01	-6.64	4.32903e-17		1.23692e+06		44.44		942150	1.23692e+06	2.17805e+06				High	High	High	High	High	High	1
FALSE	High	Master Protein	Q91WM2	Haloacid dehalogenase-like hydrolase domain-containing 5 [OS=Mus musculus]	0	10.253	10	3	10	3	419	46.3	7.88	1.5	3	FALSE	other metabolic processes			Pf13344	214932	ENSMUSG00000058979	Hdhd5	mmu:214932; Q91WM2			0	0	0.01	-6.64	4.32903e-17		1.54139e+06		48.87		1.54139e+06	2.38797e+06	837319				High	High	High	High	n/a	High	1
FALSE	High	Master Protein	Q9CPP0	Nucleoplasmin-3 [OS=Mus musculus]	0	8.138	24	2	10	2	175	19	4.82	1.22	2	FALSE	cell organization and biogenesis;RNA metabolism OR transcription;other metabolic processes	cytosol;cytoskeleton;nucleus;other cell component	nucleic acid binding activity;other molecular function	Pf03066	18150	ENSMUSG00000056209	Npm3	mmu:18150; Q3UJ58; Q9CPP0			0	0	100	6.64	4.32903e-17			2.89453e+06		13.65				2.57983e+06	2.89453e+06	3.37966e+06	n/a	High	High	High	High	High	1
FALSE	High	Master Protein	Q8K273	ER membrane protein complex subunit 5 [OS=Mus musculus]	0	9.337	34	2	13	2	131	14.7	9.16	2.37	2	FALSE	cell organization and biogenesis;transport;other biological processes	plasma membrane;other membranes;ER/Golgi;other cytoplasmic organelle;other cell component	transporter activity;other molecular function	Pf10270	236792	ENSMUSG00000061273	Mmgt1	A7UH87; mmu:236792; Q8K273			0	0	100	6.64	4.32903e-17			434163		87.21				434163	1.05697e+06	131710	High	High	High	High	High	Peak Found	1
FALSE	High	Master Protein	Q91XU3	Phosphatidylinositol 5-phosphate 4-kinase type-2 gamma [OS=Mus musculus]	0	16.509	16	4	30	4	421	47.3	6.89	3.41	4	FALSE	other metabolic processes;other biological processes	plasma membrane;other membranes;cytosol;ER/Golgi;nucleus;other cytoplasmic organelle;other cell component	kinase activity;other molecular function	Pf01504	117150	ENSMUSG00000025417	Pip4k2c	mmu:117150; Q3UFU5; Q91XU3; Q99K02	PI5P, PP2A and IER3 Regulate PI3K/AKT Signaling; PI5P Regulates TP53 Acetylation; Synthesis of PIPs at the plasma membrane; Synthesis of PIPs in the nucleus	Regulation of actin cytoskeleton	5	0	100	6.64	4.32903e-17			1.50254e+06		48.25				1.78256e+06	1.50254e+06	590469	High	High	High	High	High	High	1
FALSE	High	Master Protein	Q811G0	Protein PTHB1 [OS=Mus musculus]	0	9.187	10	5	6	5	885	99	6.13	0.6	5	FALSE	cell cycle OR cell proliferation;cell organization and biogenesis;transport;other biological processes	plasma membrane;other membranes;cytoskeleton;other cell component		Pf14727, Pf14728	319845	ENSMUSG00000035919	Bbs9	mmu:319845; P97498; Q3UMR2; Q7TQH9; Q811G0; Q8BKD7; Q8K0T5	BBSome-mediated cargo-targeting to cilium		1	0	0.01	-6.64	4.32903e-17		1.03062e+06		21.14		1.03062e+06	854170	1299829				High	High	High	n/a	n/a	n/a	1
FALSE	High	Master Protein	Q8R127	Saccharopine dehydrogenase-like oxidoreductase [OS=Mus musculus]	0	10.151	16	3	13	3	429	47.1	8.6	2.24	3	FALSE	other metabolic processes	other cell component	other molecular function	Pf03435	109232	ENSMUSG00000038936	Sccpdh	mmu:109232; Q3TMB9; Q8R127	Platelet degranulation		1	0	100	6.64	4.32903e-17			1.01922e+06		45.44				1.01922e+06	1.90209e+06	837765	High	High	High	High	High	High	1
FALSE	High	Master Protein	D3YZP9	Coiled-coil domain-containing protein 6 [OS=Mus musculus]	0	18.301	14	5	23	5	469	52.9	7.34	3.77	5	FALSE		cytosol;cytoskeleton	other molecular function	Pf09755	76551	ENSMUSG00000048701	Ccdc6	D3YZP9; mmu:76551			0	0	0.01	-6.64	4.32903e-17		892614		57.09		589633	1.78578e+06	892614				High	High	High	High	High	High	1
FALSE	High	Master Protein	Q9DB73	NADH-cytochrome b5 reductase 1 [OS=Mus musculus]	0	15.659	17	4	28	4	305	34.1	8.87	7.6	4	FALSE	other metabolic processes	other membranes;cytosol;ER/Golgi	other molecular function	Pf00175, Pf00970	72017	ENSMUSG00000026456	Cyb5r1	mmu:72017; Q91W81; Q9DB73	Platelet degranulation ; Erythrocytes take up carbon dioxide and release oxygen	Oxidation by cytochrome P450	3	0	0.01	-6.64	4.32903e-17		3.02829e+06		99.48		3.02829e+06	2.10754e+06	1.28912e+07				High	High	High	High	High	High	1
FALSE	High	Master Protein	Q9D0L7	Armadillo repeat-containing protein 10 [OS=Mus musculus]	0	22.105	30	5	33	5	306	33.3	7.99	9.32	5	FALSE	other biological processes	other membranes;mitochondrion;ER/Golgi	other molecular function	Pf04826	67211	ENSMUSG00000038525	Armc10	mmu:67211; Q80ZY2; Q9CUN3; Q9CZ87; Q9D0L7			0	0	0.01	-6.64	4.32903e-17		2.92102e+06		17.72		2.73133e+06	2.92102e+06	3.77658e+06				High	High	High	High	High	High	1
FALSE	High	Master Protein	Q9D9T8	EF-hand domain-containing protein 1 [OS=Mus musculus]	0	18.022	16	6	16	6	648	75.1	6.05	4.07	6	FALSE	cell cycle OR cell proliferation;cell organization and biogenesis;developmental processes;other biological processes	cytoskeleton;other cell component	cytoskeletal activity;other molecular function	Pf06565, Pf13499	71877		Efhc1	mmu:71877; Q9D9T8			0	0	0.01	-6.64	4.32903e-17		1.50244e+06		42.01		2.76519e+06	1.50244e+06	1.32951e+06				High	High	High	High	High	High	1
FALSE	High	Master Protein	Q8C7H1	Methylmalonic aciduria type A homolog, mitochondrial [OS=Mus musculus]	0	12.148	16	4	7	4	415	45.9	9.32	0.88	4	FALSE	other metabolic processes	cytosol;mitochondrion;other cell component	other molecular function	Pf03308	109136	ENSMUSG00000037022	Mmaa	mmu:109136; Q8C7H1; Q8R2N3; Q8VC22	Cobalamin (Cbl) metabolism; Propionyl-CoA catabolism		2	0	0.01	-6.64	4.32903e-17		236340		24.21		184778	301115	236340				Peak Found	Peak Found	High	High	High	High	1
FALSE	High	Master Protein	Q8VEE4	Replication protein A 70 kDa DNA-binding subunit [OS=Mus musculus]	0	18.612	14	6	17	6	623	69	7.91	2.85	6	FALSE	cell cycle OR cell proliferation;cell organization and biogenesis;DNA metabolism;other metabolic processes;stress response;developmental processes;other biological processes	nucleus;other cell component	nucleic acid binding activity;other molecular function	Pf01336, Pf04057, Pf08646, Pf16900	68275	ENSMUSG00000000751	Rpa1	mmu:68275; Q3TEJ8; Q8VEE4	Formation of Incision Complex in GG-NER; Dual incision in TC-NER; Gap-filling DNA repair synthesis and ligation in TC-NER; Regulation of HSF1-mediated heat shock response; Processing of DNA double-strand break ends; G2/M DNA damage checkpoint; SUMOylation of DNA damage response and repair proteins; Recognition of DNA damage by PCNA-containing replication complex; Dual Incision in GG-NER; Fanconi …	Mismatch repair; Homologous recombination; G1 to S cell cycle control	29	0	0.01	-6.64	4.32903e-17		1.3979e+06		37.92		1.3979e+06	1.23268e+06	2.4092e+06				High	High	High	High	High	High	1
FALSE	High	Master Protein	Q9WVJ3	Carboxypeptidase Q [OS=Mus musculus]	0	26.316	28	7	54	7	470	51.8	6.21	14.78	7	FALSE	protein metabolism;other metabolic processes;other biological processes	ER/Golgi;other cytoplasmic organelle;other cell component	other molecular function	Pf04389	54381	ENSMUSG00000039007	Cpq	mmu:54381; O70216; Q3U8N9; Q9WVJ3			0	0	0.01	-6.64	4.32903e-17		9.92865e+06		4.29		9.92865e+06	9.4372e+06	1.0281e+07				High	High	High	High	High	High	1
FALSE	High	Master Protein	P08775	DNA-directed RNA polymerase II subunit RPB1 [OS=Mus musculus]	0	49.606	16	17	83	17	1970	217	7.37	11.48	17	FALSE	RNA metabolism OR transcription;other metabolic processes;other biological processes	nucleus;other cell component	nucleic acid binding activity;other molecular function	Pf00623, Pf04983, Pf04990, Pf04992, Pf04997, Pf04998, Pf05000, Pf05001	20020	ENSMUSG00000005198	Polr2a	mmu:20020; P08775; Q5F298	Formation of TC-NER Pre-Incision Complex; Dual incision in TC-NER; Gap-filling DNA repair synthesis and ligation in TC-NER; mRNA Splicing - Major Pathway; Formation of RNA Pol II elongation complex ; RNA Polymerase II Pre-transcription Events; Processing of Capped Intron-Containing Pre-mRNA; Estrogen-dependent gene expression; mRNA Splicing - Minor Pathway; RNA polymerase II transcribes snRNA gen…	Estrogen signaling; Purine metabolism; mRNA processing; Eukaryotic transcription initiation	24	0	0.01	-6.64	4.32903e-17		531112		34.05		531112	870302	476895				High	High	High	High	High	High	1
FALSE	High	Master Protein	Q8K1R7	Serine/threonine-protein kinase Nek9 [OS=Mus musculus]	0	28.492	15	8	30	8	984	107.1	5.63	4.41	8	FALSE	cell cycle OR cell proliferation;protein metabolism;other metabolic processes;other biological processes	cytoskeleton;nucleus;other cell component	enzyme regulator activity;kinase activity;other molecular function	Pf00069, Pf00415, Pf13540	217718	ENSMUSG00000034290	Nek9	mmu:217718; Q148U2; Q8K1R7; Q8R3P1	Activation of NIMA Kinases NEK9, NEK6, NEK7		1	0	0.01	-6.64	4.32903e-17		2.49188e+06		34.59		3.00827e+06	2.49188e+06	1.43868e+06				High	High	High	High	High	High	1
FALSE	High	Master Protein	Q05144	Ras-related C3 botulinum toxin substrate 2 [OS=Mus musculus]	0	7.44	13	2	14	1	192	21.4	7.61	3.89	2	FALSE	cell adhesion;cell cycle OR cell proliferation;cell organization and biogenesis;signal transduction;other biological processes	plasma membrane;other membranes;cytosol;cytoskeleton;nucleus;other cell component	enzyme regulator activity;other molecular function	Pf00071	19354	ENSMUSG00000033220	Rac2	mmu:19354; Q05144; Q3TBC4; Q9D8X9	PIP3 activates AKT signaling; PI5P, PP2A and IER3 Regulate PI3K/AKT Signaling; RAC2 GTPase cycle; GPVI-mediated activation cascade; ROS and RNS production in phagocytes; RHO GTPases Activate NADPH Oxidases; PCP/CE pathway	Macrophage markers; Chemokine signaling pathway; Microglia pathogen phagocytosis pathway; IL-3 signaling pathway; Mapk signaling pathway; Regulation of actin cytoskeleton; Integrin-mediated cell adhesion; Insulin signaling; Focal adhesion	16	0	0.01	-6.64	4.32903e-17		9.14151e+06		55.59		9.14151e+06	1.46064e+07	4238775				High	High	High	High	n/a	High	1
FALSE	High	Master Protein	Q8BTY8	Sec1 family domain-containing protein 2 [OS=Mus musculus]	0	17.59	11	5	22	5	684	74.7	6.81	3.9	5	FALSE	transport			Pf00995	212986	ENSMUSG00000062110	Scfd2	mmu:212986; Q3USN5; Q8BFV9; Q8BKU5; Q8BKZ0; Q8BTP6; Q8BTQ9; Q8BTY8; Q8BXI1; Q8BXS0; Q8BZ58			0	0	0.01	-6.64	4.32903e-17		1.84587e+06		34.79		1.84587e+06	1.4395e+06	2816824				High	High	High	High	High	High	1
FALSE	High	Master Protein	Q8K4B2	Interleukin-1 receptor-associated kinase 3 [OS=Mus musculus]	0	4.916	7	3	10	3	609	68.4	6.79	1.15	3	FALSE	protein metabolism;other metabolic processes;signal transduction;other biological processes	plasma membrane;other membranes;nucleus;other cell component	kinase activity;other molecular function	Pf00069, Pf00531	73914	ENSMUSG00000020227	Irak3	mmu:73914; Q8C7U8; Q8CE40; Q8K1S8; Q8K4B2	Interleukin-1 signaling	IL-1 signaling pathway; Toll-like receptor signaling	3	0	0.01	-6.64	4.32903e-17		102670		111.2		84155.6	102670	595236				Peak Found	High	High	High	High	High	1
FALSE	High	Master Protein	A2AAJ9	Obscurin [OS=Mus musculus]	0	14.88	4	6	8	6	8886	966	5.9	1.02	6	FALSE	protein metabolism;other metabolic processes;other biological processes	non-structural extracellular;plasma membrane;other membranes;cytosol;cytoskeleton;nucleus;other cell component	enzyme regulator activity;cytoskeletal activity;kinase activity;other molecular function	Pf00041, Pf00047, Pf00069, Pf00169, Pf00612, Pf00621, Pf07679		ENSMUSG00000061462	Obscn	A2AAJ9; A2AB85; B2FDE7; Q695L2; Q811H7	RHOA GTPase cycle; NRAGE signals death through JNK; G alpha (12/13) signalling events; RHOQ GTPase cycle		4	0	100	6.64	4.32903e-17			328986		55.01				648419	328986	225274	High	n/a	High	Peak Found	High	High	1
FALSE	High	Master Protein	Q60967	Bifunctional 3'-phosphoadenosine 5'-phosphosulfate synthase 1 [OS=Mus musculus]	0	22.528	20	7	23	6	624	70.7	6.77	3.31	7	FALSE	other metabolic processes	cytosol;other cell component	kinase activity;other molecular function	Pf01583, Pf01747, Pf14306	23971	ENSMUSG00000028032	Papss1	mmu:23971; Q3U647; Q60967	Transport and synthesis of PAPS	Purine metabolism	2	0	0.01	-6.64	4.32903e-17		178670		73.88		178670	125221	485445				High	High	High	High	High	High	1
FALSE	High	Master Protein	Q91VE0	Long-chain fatty acid transport protein 4 [OS=Mus musculus]	0	24.629	22	9	19	9	643	72.3	8.59	3.54	9	FALSE	other metabolic processes;transport;other biological processes	plasma membrane;other membranes;ER/Golgi;other cell component	transporter activity;other molecular function	Pf00501, Pf13193	26569	ENSMUSG00000059316	Slc27a4	mmu:26569; O88562; Q3TD48; Q91VE0	Transport of fatty acids	PPAR signaling pathway	2	0	0.01	-6.64	4.32903e-17		1.3564e+06		54.93		2.35652e+06	740806	1.3564e+06				High	High	High	High	High	High	1
FALSE	High	Master Protein	Q9JK92	Heat shock protein beta-8 [OS=Mus musculus]	0	8.924	27	3	5	3	196	21.5	5.02	0.99	3	FALSE	stress response;other biological processes	cytosol;nucleus;other cell component	other molecular function	Pf00011	80888	ENSMUSG00000041548	Hspb8	mmu:80888; Q9JK92	HSF1-dependent transactivation		1	0	0.01	-6.64	4.32903e-17		279997		51.73		279997	381727	115956				Peak Found	High	Peak Found	High	n/a	High	1
FALSE	High	Master Protein	Q9DCG9	Multifunctional methyltransferase subunit TRM112-like protein [OS=Mus musculus]	0	6.798	26	2	15	2	125	14.1	5.27	3.97	2	FALSE	cell organization and biogenesis;protein metabolism;RNA metabolism OR transcription;other metabolic processes;other biological processes	nucleus;other cell component	other molecular function	Pf03966	67674	ENSMUSG00000038812	Trmt112	mmu:67674; Q91YP8; Q9D1N6; Q9DCG9	Methylation; Eukaryotic Translation Termination		2	0	0.01	-6.64	4.32903e-17		3.55395e+06		54.83		3.55395e+06	1.05394e+06	3912043				Peak Found	High	High	High	High	High	1
FALSE	High	Master Protein	Q80TM9	Nischarin [OS=Mus musculus]	0	41.121	15	13	46	13	1593	174.9	5.16	6.28	13	FALSE	cell-cell signaling;cell cycle OR cell proliferation;cell organization and biogenesis;other metabolic processes;transport;signal transduction;other biological processes	plasma membrane;other membranes;cytosol;cytoskeleton;nucleus;other cytoplasmic organelle;other cell component	signal transduction activity or receptor binding;cytoskeletal activity;other molecular function	Pf00787, Pf12799	64652	ENSMUSG00000021910	Nisch	mmu:64652; Q2YDV7; Q80TM9; Q8C354; Q8C4X9; Q8CBH0; Q91XW6; Q99LG6; Q9EPW8; Q9WUM6	RAC1 GTPase cycle; RND2 GTPase cycle; RND3 GTPase cycle		3	0	0.01	-6.64	4.32903e-17		3.64661e+06		30.16		2.58054e+06	3.64661e+06	4.79675e+06				High	High	High	High	High	High	1
FALSE	High	Master Protein	P49769	Presenilin-1 [OS=Mus musculus]	0	16.13	15	4	16	4	467	52.6	5.38	2.97	4	FALSE	cell adhesion;cell-cell signaling;cell cycle OR cell proliferation;cell organization and biogenesis;protein metabolism;other metabolic processes;stress response;transport;developmental processes;signal transduction;other biological processes	plasma membrane;other membranes;cytoskeleton;mitochondrion;ER/Golgi;nucleus;other cytoplasmic organelle;other cell component	signal transduction activity or receptor binding;transporter activity;other molecular function	Pf01080		ENSMUSG00000019969	Psen1	P49769; Q91WK6; Q9JLP9	Neutrophil degranulation; EPH-ephrin mediated repulsion of cells; NRIF signals cell death from the nucleus; Nuclear signaling by ERBB4; Regulated proteolysis of p75NTR; Noncanonical activation of NOTCH3	Alzheimer's disease	8	0	0.01	-6.64	4.32903e-17		194694		62.59		145422	194694	453754				High	High	High	High	n/a	High	1
FALSE	High	Master Protein	P32507	Nectin-2 [OS=Mus musculus]	0	20.571	24	6	15	6	530	57.3	4.86	1.92	6	FALSE	cell adhesion;cell cycle OR cell proliferation;cell organization and biogenesis;other biological processes	plasma membrane;other membranes;other cell component	other molecular function	Pf07686, Pf08205	19294	ENSMUSG00000062300	Nectin2	mmu:19294; P32507; Q62096	Immunoregulatory interactions between a Lymphoid and a non-Lymphoid cell; Nectin/Necl trans heterodimerization		3	0	100	6.64	4.32903e-17			2.40638e+06		90.46				2.40638e+06	1.47382e+06	8.19498e+06	High	High	High	High	High	High	1
FALSE	High	Master Protein	Q8CJG1	Protein argonaute-1 [OS=Mus musculus]	0	39.352	24	12	42	9	857	97.2	9.16	6.65	12	FALSE	cell organization and biogenesis;RNA metabolism OR transcription;other metabolic processes;other biological processes	cytosol;nucleus;other cell component	nucleic acid binding activity;other molecular function	Pf02170, Pf02171, Pf08699, Pf16486, Pf16487, Pf16488	236511	ENSMUSG00000041530	Ago1	A1L365; mmu:236511; Q8CJG1	MicroRNA (miRNA) biogenesis; Small interfering RNA (siRNA) biogenesis; Post-transcriptional silencing by small RNAs		3	0	0.01	-6.64	4.32903e-17		2.47752e+06		4.78		2.47752e+06	2.29654e+06	2.51285e+06				High	High	High	High	High	High	1
FALSE	High	Master Protein	Q8R3N1	Nucleolar protein 14 [OS=Mus musculus]	0	5.428	5	2	8	2	860	98.7	7.59	0.65	2	FALSE	RNA metabolism OR transcription;other metabolic processes;other biological processes	nucleus;other cell component	nucleic acid binding activity;other molecular function	Pf04147	75416	ENSMUSG00000036693	Nop14	mmu:75416; Q5RL78; Q8R3N1	Major pathway of rRNA processing in the nucleolus and cytosol		1	0	100	6.64	4.32903e-17			1.7401e+06		33.76				1.7401e+06	2.19426e+06	1.07381e+06	High	High	High	High	High	High	1
FALSE	High	Master Protein	Q9DBS8	Centrosomal protein POC5 [OS=Mus musculus]	0	8.95	9	3	13	3	558	60.9	8.09	2.41	3	FALSE	cell cycle OR cell proliferation	cytosol;cytoskeleton;nucleus			67463	ENSMUSG00000021671	Poc5	mmu:67463; Q8C299; Q8CI36; Q9CZ74; Q9DBS8			0	0	100	6.64	4.32903e-17			1.16573e+06		34.19				773834	1.57472e+06	1.16573e+06	High	n/a	High	High	High	High	1
FALSE	High	Master Protein	Q8BPM0	Disheveled-associated activator of morphogenesis 1 [OS=Mus musculus]	0	23.763	11	8	23	7	1077	123.3	7.46	4.98	8	FALSE	cell-cell signaling;cell organization and biogenesis;signal transduction	plasma membrane;other membranes;cytosol;cytoskeleton	cytoskeletal activity;other molecular function	Pf02181, Pf06367, Pf06371	208846	ENSMUSG00000034574	Daam1	mmu:208846; Q3UHB4; Q6DFY0; Q6TAB8; Q80Y68; Q8BPM0; Q9CQQ2	RHOA GTPase cycle; RHOB GTPase cycle; RHO GTPases Activate Formins; RHOC GTPase cycle; PCP/CE pathway	Wnt signaling pathway	6	0	100	6.64	4.32903e-17			44089.4		83.4				44089.4	107404	16365	High	High	High	High	High	High	1
FALSE	High	Master Protein	Q8K441	ATP-binding cassette sub-family A member 6 [OS=Mus musculus]	0.003	2.553	1	1	1	1	1624	183.2	6.93	0.12	1	FALSE	transport	plasma membrane;other membranes;ER/Golgi;nucleus;other cell component	transporter activity;other molecular function	Pf00005, Pf12698	76184	ENSMUSG00000044749	Abca6	A2A6R3; mmu:76184; Q8BGH0; Q8BPT1; Q8K441	ABC transporters in lipid homeostasis		1	0	0.01	-6.64	4.32903e-17		2259081		60.63		1.44994e+06	4.72124e+06	2259081				Peak Found	High	Peak Found	n/a	n/a	n/a	1
FALSE	High	Master Protein	Q8BM39	Pre-mRNA-splicing factor 18 [OS=Mus musculus]	0.001	3.795	13	2	4	2	342	39.9	8.15	0.19	2	FALSE	cell organization and biogenesis;RNA metabolism OR transcription;other metabolic processes;other biological processes	nucleus		Pf02840, Pf08799	67229	ENSMUSG00000039449	Prpf18	mmu:67229; Q3UX46; Q8BM39; Q8BZ54	mRNA Splicing - Major Pathway	mRNA processing	2	0	0.01	-6.64	4.32903e-17		1.16096e+06		34.47		656020	1.16096e+06	1.36702e+06				High	Peak Found	High	High	n/a	n/a	1
FALSE	High	Master Protein	P53811	Phosphatidylinositol transfer protein beta isoform [OS=Mus musculus]	0	11.881	26	4	19	4	271	31.5	6.95	3.76	4	FALSE	cell organization and biogenesis;transport;developmental processes	other membranes;ER/Golgi;other cell component	transporter activity;other molecular function	Pf02121	56305	ENSMUSG00000050017	Pitpnb	mmu:56305; P53811	PI and PC transport between ER and Golgi membranes		1	0	0.01	-6.64	4.32903e-17		4.06159e+06		60.39		4.06159e+06	3.83147e+06	10279696				High	High	High	High	High	High	1
FALSE	High	Master Protein	Q8BXG3	Intraflagellar transport protein 57 homolog [OS=Mus musculus]	0	6.221	11	3	3	3	429	48.7	4.98	0.3	3	FALSE	cell cycle OR cell proliferation;cell organization and biogenesis;transport;developmental processes;signal transduction;other biological processes	cytoskeleton;ER/Golgi;other cell component	nucleic acid binding activity	Pf10498	73916	ENSMUSG00000032965	Ift57	mmu:73916; Q8BXG3; Q924M2; Q9CUS6	Hedgehog 'off' state; Intraflagellar transport		2	0	0.01	-6.64	4.32903e-17		1.27081e+06		28.97		920110	1.66435e+06	1.27081e+06				Peak Found	Peak Found	High	n/a	High	n/a	1
FALSE	High	Master Protein	P10923	Osteopontin [OS=Mus musculus]	0	6.115	14	2	3	2	294	32.4	4.53	0.38	2	FALSE	cell adhesion;other metabolic processes;stress response;developmental processes;signal transduction;other biological processes	non-structural extracellular;ER/Golgi;other cell component	signal transduction activity or receptor binding;other molecular function	Pf00865	20750	ENSMUSG00000029304	Spp1	mmu:20750; P10923; P19008; Q91VH4	Signaling by PDGF; Integrin cell surface interactions; Regulation of Insulin-like Growth Factor (IGF) transport and uptake by Insulin-like Growth Factor Binding Proteins (IGFBPs); Post-translational protein phosphorylation; Degradation of the extracellular matrix	TGF-beta signaling pathway; Endochondral ossification; Mechanisms associated with pluripotency; Focal adhesion: PI3K-Akt-mTOR signaling pathway; Tyrobp causal network in microglia; Lung fibrosis; Circulating monocytes and cardiac macrophages in diastolic dysfunction; Osteoclast signaling; Focal adhesion	14	0	0.01	-6.64	4.32903e-17		2.65842e+06		30.59		2.65842e+06	2.9898e+06	1.58008e+06				Peak Found	High	Peak Found	n/a	High	High	1
FALSE	High	Master Protein	Q99JY8	Phospholipid phosphatase 3 [OS=Mus musculus]	0	16.273	21	4	21	4	312	35.2	9.07	3.91	4	FALSE	cell adhesion;other metabolic processes;stress response;transport;developmental processes;signal transduction;other biological processes	plasma membrane;other membranes;ER/Golgi	signal transduction activity or receptor binding;other molecular function	Pf01569	67916	ENSMUSG00000028517	Plpp3	mmu:67916; Q3TVM4; Q3TXR7; Q8BTB7; Q99JY8	Sphingolipid metabolism	Triacylglyceride synthesis; Sphingolipid metabolism overview; Sphingolipid metabolism (integrated pathway)	4	0	0.01	-6.64	4.32903e-17		5.97245e+06		69.23		5.97245e+06	1.18569e+07	2.55617e+06				High	High	High	High	High	High	1
FALSE	High	Master Protein	Q8K4Q8	Collectin-12 [OS=Mus musculus]	0	6.52	4	2	13	2	742	81.3	5.49	3.81	2	FALSE	cell organization and biogenesis;stress response;transport;signal transduction;other biological processes	other membranes;other cell component	other molecular function	Pf00059, Pf01391	140792	ENSMUSG00000036103	Colec12	mmu:140792; Q3TYT8; Q8C979; Q8K4Q8; Q8VIF6			0	0	0.01	-6.64	4.32903e-17		1.96112e+06		13.42		1.96112e+06	1.78158e+06	2.31402e+06				High	High	High	High	High	High	1
FALSE	High	Master Protein	O88271	Craniofacial development protein 1 [OS=Mus musculus]	0	9.338	17	3	8	3	295	32.9	4.86	1.25	3	FALSE	cell adhesion;cell organization and biogenesis;other biological processes	extracellular matrix;nucleus;other cell component		Pf07572	23837	ENSMUSG00000031954	Cfdp1	mmu:23837; O70565; O88271; Q9JMA5			0	0	0.01	-6.64	4.32903e-17		132653		63.96		67780.6	261146	132653				Peak Found	Peak Found	High	High	High	n/a	1
FALSE	High	Master Protein	Q6ZQB6	Inositol hexakisphosphate and diphosphoinositol-pentakisphosphate kinase 2 [OS=Mus musculus]	0	12.772	7	5	11	5	1129	128.3	7.94	1.31	5	FALSE	other metabolic processes;other biological processes	cytosol	kinase activity;other molecular function	Pf00328, Pf18086	227399	ENSMUSG00000040648	Ppip5k2	E9PVE9; mmu:227399; Q3TM75; Q3UUA3; Q6ZQB6; Q7TPU4	Synthesis of pyrophosphates in the cytosol		1	0	0.01	-6.64	4.32903e-17		47113.8		53.82		27013.6	47113.8	82514				Peak Found	High	High	High	High	High	1
FALSE	High	Master Protein	Q9ER38	Torsin-3A [OS=Mus musculus]	0	20.93	21	6	35	6	385	43.8	6.28	6.41	6	FALSE		ER/Golgi;nucleus	other molecular function	Pf06309, Pf21376	30935	ENSMUSG00000060519	Tor3a	mmu:30935; Q3T9Q6; Q3TDA9; Q3U5X1; Q3U8F2; Q9CR17; Q9CU67; Q9ER38			0	0	0.01	-6.64	4.32903e-17		1.03418e+06		32.45		890621	1.03418e+06	1.61354e+06				High	High	High	High	High	High	1
FALSE	High	Master Protein	P08122	Collagen alpha-2(IV) chain [OS=Mus musculus]	0	10.6	3	3	22	3	1707	167.2	8.48	3.92	3	FALSE	cell organization and biogenesis;RNA metabolism OR transcription;other metabolic processes;developmental processes;signal transduction;other biological processes	non-structural extracellular;extracellular matrix	extracellular structural activity	Pf01391, Pf01413	12827	ENSMUSG00000031503	Col4a2	mmu:12827; P08122; Q3B7C2; Q3TPV9; Q61375; Q66JS5; Q6RCT6; Q6RCT7; Q6U9X1; Q8BPI9; Q8BPK3; Q91VI3	Collagen biosynthesis and modifying enzymes; Signaling by PDGF; Integrin cell surface interactions; NCAM1 interactions; Collagen degradation; Crosslinking of collagen fibrils; Laminin interactions; Non-integrin membrane-ECM interactions	Focal adhesion: PI3K-Akt-mTOR signaling pathway; Dysregulated miRNA targeting in insulin/PI3K-AKT signaling; Focal adhesion	13	0	0.01	-6.64	4.32903e-17		1.93922e+06		11.63		1.69041e+06	2.13658e+06	1.93922e+06				High	High	High	High	High	High	1
FALSE	High	Master Protein	Q9CWD8	Iron-sulfur protein NUBPL [OS=Mus musculus]	0	7.057	14	3	6	3	319	34.1	9.07	1.3	3	FALSE	cell organization and biogenesis;other metabolic processes	plasma membrane;other membranes	other molecular function	Pf10609	76826	ENSMUSG00000035142	Nubpl	mmu:76826; Q6P6K2; Q9CWD8	Complex I biogenesis		1	0	100	6.64	4.32903e-17			1.82233e+06		8.21				1.80928e+06	2.08669e+06	1.82233e+06	High	n/a	High	High	Peak Found	High	1
FALSE	High	Master Protein	Q99KK9	Histidine--tRNA ligase, mitochondrial [OS=Mus musculus]	0	6.279	8	3	13	3	505	56.9	8.32	2.32	3	FALSE	protein metabolism;RNA metabolism OR transcription;other metabolic processes	cytosol	other molecular function	Pf03129, Pf13393	70791	ENSMUSG00000019143	Hars2	mmu:70791; Q99KK9			0	0	0.01	-6.64	4.32903e-17		54113.8		32.61		31184.3	62006.6	54113.8				High	High	High	High	High	High	1
FALSE	High	Master Protein	Q91YR5	eEF1A lysine and N-terminal methyltransferase [OS=Mus musculus]	0	5.144	6	2	5	2	698	78.7	6.83	0.54	2	FALSE	other metabolic processes;other biological processes	cytosol;mitochondrion;nucleus;other cell component	other molecular function	Pf01564, Pf13649	71449	ENSMUSG00000026694	Mettl13	mmu:71449; Q3TF24; Q3TFY3; Q69ZX4; Q8BWN2; Q8BX81; Q91YR5			0	0	100	6.64	4.32903e-17			469625		28.76				469625	694057	407704	n/a	High	High	Peak Found	Peak Found	High	1
FALSE	High	Master Protein	Q8VCI0	Phospholipase B-like 1 [OS=Mus musculus]	0	29.436	24	8	52	8	550	63	8.87	8.88	8	FALSE	other metabolic processes	non-structural extracellular;other cytoplasmic organelle	other molecular function	Pf04916	66857		Plbd1	mmu:66857; Q3TA89; Q8VCI0; Q9D1S0	Acyl chain remodelling of PC; Acyl chain remodelling of PE; Hydrolysis of LPC; Acyl chain remodelling of PI		4	0	0.01	-6.64	4.32903e-17		3.88255e+06		34.55		3.88255e+06	3.53515e+06	6.4609e+06				High	High	High	High	High	High	1
FALSE	High	Master Protein	Q3T9E4	T-cell-specific guanine nucleotide triphosphate-binding protein 2 [OS=Mus musculus]	0	23.845	36	7	20	7	415	47.1	5.74	2.45	7	FALSE	stress response;other biological processes	other membranes;ER/Golgi	other molecular function	Pf05049	21822	ENSMUSG00000078921; ENSMUSG00000078922	Tgtp2	mmu:100039796; mmu:21822; Q3T9E4			0	0	100	6.64	4.32903e-17			438383		20.27				482665	438383	320418	High	High	High	High	High	High	1
FALSE	High	Master Protein	O08911	Mitogen-activated protein kinase 12 [OS=Mus musculus]	0	23.413	34	8	23	8	367	42	6.29	3.91	8	FALSE	cell cycle OR cell proliferation;protein metabolism;other metabolic processes;signal transduction;other biological processes	mitochondrion;nucleus;other cell component	kinase activity;other molecular function	Pf00069	29857	ENSMUSG00000022610	Mapk12	mmu:29857; O08911; Q9D0M4	Negative regulation of MAPK pathway; NOD1/2 Signaling Pathway; VEGFA-VEGFR2 Pathway; DSCAM interactions; Myogenesis	Mapk cascade; ESC pluripotency pathways; Parkinson's disease; Mapk signaling pathway; Signal transduction of S1P receptor; Integrin-mediated cell adhesion; Insulin signaling; Focal adhesion	13	0	100	6.64	4.32903e-17			2.67802e+06		8.79				2.67802e+06	2.70535e+06	2.30222e+06	High	High	High	High	High	High	1
FALSE	High	Master Protein	Q8VCR7	Putative protein-lysine deacylase ABHD14B [OS=Mus musculus]	0	30.953	47	7	37	7	210	22.4	6.27	8.6	7	FALSE	other biological processes	cytosol;nucleus;other cell component	other molecular function	Pf12697			Abhd14b	Q8VCR7	Cytosolic sulfonation of small molecules		1	0	0.01	-6.64	4.32903e-17		264856		78.78		44757.9	264856	434474				High	High	High	High	High	High	1
FALSE	High	Master Protein	Q922B6	E3 ubiquitin-protein ligase TRAF7 [OS=Mus musculus]	0	4.67	7	3	4	3	594	66.4	6.99	0.44	3	FALSE	cell organization and biogenesis;protein metabolism;other metabolic processes;signal transduction;other biological processes	plasma membrane;other membranes;cytosol;nucleus;other cell component	other molecular function	Pf00400, Pf13445			Traf7	Q922B6; Q99JV3	Antigen processing: Ubiquitination & Proteasome degradation		1	0	100	6.64	4.32903e-17			134992		56.25				134992	312772	121532	n/a	n/a	High	High	High	High	1
FALSE	High	Master Protein	Q3UR97	Sorting nexin-21 [OS=Mus musculus]	0	8.029	16	4	6	4	363	40.3	5.36	0.48	4	FALSE	transport	other membranes;other cytoplasmic organelle	other molecular function	Pf00787	101113	ENSMUSG00000050373	Snx21	mmu:101113; Q3UR97			0	0	0.01	-6.64	4.32903e-17		108165		117.23		108165	94355.3	737208				Peak Found	High	High	n/a	High	High	1
FALSE	High	Master Protein	Q6P9J5	KN motif and ankyrin repeat domain-containing protein 4 [OS=Mus musculus]	0	42.053	23	11	37	11	1016	110.3	4.88	8.06	11	FALSE	cell organization and biogenesis;other biological processes	cytosol;cytoskeleton;other cell component		Pf12075, Pf12796	242553	ENSMUSG00000035407	Kank4	mmu:242553; Q6P9J5; Q8BV03			0	0	100	6.64	4.32903e-17			740481		117.87				740481	4.76314e+06	551257	High	High	High	High	High	High	1
FALSE	High	Master Protein	Q9WU79	Proline dehydrogenase 1, mitochondrial [OS=Mus musculus]	0	25.94	22	7	23	7	599	68	8.24	3.16	7	FALSE	other metabolic processes	mitochondrion;nucleus;other cell component	other molecular function	Pf01619	19125	ENSMUSG00000003526	Prodh	A0JLW6; mmu:19125; Q3UNR4; Q9QX61; Q9WU79	Proline catabolism	Amino acid metabolism	2	0	100	6.64	4.32903e-17			1.1393e+06		69.9				1.03483e+06	3.29046e+06	1.1393e+06	High	High	High	High	High	High	1
FALSE	High	Master Protein	Q9CR09	Ubiquitin-fold modifier-conjugating enzyme 1 [OS=Mus musculus]	0	8.257	20	2	6	2	167	19.5	7.4	0.84	2	FALSE	cell organization and biogenesis;protein metabolism;other metabolic processes;stress response;developmental processes		other molecular function	Pf08694	66155	ENSMUSG00000062963	Ufc1	mmu:66155; Q9CR09			0	0	100	6.64	4.32903e-17			106442		121.81				106442	506501	23305.6	n/a	High	n/a	High	High	Peak Found	1
FALSE	High	Master Protein	Q9CT10	Ran-binding protein 3 [OS=Mus musculus]	0	12.541	12	4	9	4	491	52.5	5.12	1.88	4	FALSE	transport	nucleus;other cell component	other molecular function	Pf00638	71810	ENSMUSG00000002372	Ranbp3	A6H6I9; mmu:71810; Q3TIS4; Q3U2G4; Q3UYG7; Q9CT10			0	0	0.01	-6.64	4.32903e-17		120964		66.64		63757.3	253519	120964				Peak Found	High	High	High	High	High	1
FALSE	High	Master Protein	P61082	NEDD8-conjugating enzyme Ubc12 [OS=Mus musculus]	0	4.668	9	1	14	1	183	20.9	7.69	4.23	1	FALSE	protein metabolism;other metabolic processes;other biological processes	nucleus	other molecular function	Pf00179	22192	ENSMUSG00000005575	Ube2m	mmu:22192; O76069; P61082; Q8VC50	Neddylation; Antigen processing: Ubiquitination & Proteasome degradation; TGF-beta receptor signaling activates SMADs; Dectin-1 mediated noncanonical NF-kB signaling; NIK-->noncanonical NF-kB signaling		5	0	100	6.64	4.32903e-17			4.5491e+06		9.02				4.73496e+06	4.5491e+06	3.97074e+06	High	High	High	High	High	High	1
FALSE	High	Master Protein	P15379	CD44 antigen [OS=Mus musculus]	0	14.005	8	3	18	3	778	85.6	4.96	6.6	3	FALSE	cell adhesion;cell-cell signaling;cell cycle OR cell proliferation;cell organization and biogenesis;other metabolic processes;stress response;transport;developmental processes;signal transduction;other biological processes	non-structural extracellular;plasma membrane;other membranes;cytosol;ER/Golgi;other cell component	signal transduction activity or receptor binding;other molecular function	Pf00193	12505		Cd44	mmu:12505; P15379; Q05732; Q61395; Q62060; Q62061; Q62062; Q62063; Q62408; Q62409; Q64296; Q99J14; Q9QYX8	Cell surface interactions at the vascular wall; Neutrophil degranulation; Integrin cell surface interactions; Degradation of the extracellular matrix; Hyaluronan uptake and degradation	Mechanisms associated with pluripotency; Wnt signaling pathway and pluripotency	7	0	0.01	-6.64	4.32903e-17		1.70898e+07		34.09		1.70898e+07	2.31308e+07	11400801				High	High	High	High	High	High	1
FALSE	High	Master Protein	Q8K2F8	Protein LSM14 homolog A [OS=Mus musculus]	0	4.668	4	1	3	1	462	50.5	9.52	1.61	1	FALSE	cell cycle OR cell proliferation;cell organization and biogenesis;stress response;signal transduction;other biological processes	cytosol;cytoskeleton;other cell component	nucleic acid binding activity	Pf09532, Pf12701	67070	ENSMUSG00000066568	Lsm14a	mmu:67070; Q8K2F8; Q9CTG8			0	0	0.01	-6.64	4.32903e-17		1.51893e+06		81.53		1.51893e+06	1.02925e+06	4622786				High	High	Peak Found	High	n/a	n/a	1
FALSE	High	Master Protein	Q9ES00	Ubiquitin conjugation factor E4 B [OS=Mus musculus]	0	26.054	14	10	31	10	1173	133.2	6.07	5.73	10	FALSE	cell cycle OR cell proliferation;cell organization and biogenesis;protein metabolism;other metabolic processes;stress response;developmental processes;signal transduction;other biological processes	nucleus;other cell component	other molecular function	Pf04564, Pf10408		ENSMUSG00000028960	Ube4b	mmu:63958; Q6DID4; Q9EQE0; Q9ES00			0	0	0.01	-6.64	4.32903e-17		306390		93.87		117345	306390	923273				High	High	High	High	High	High	1
FALSE	High	Master Protein	P16015	Carbonic anhydrase 3 [OS=Mus musculus]	0	21.23	35	5	46	5	260	29.3	7.37	9.95	5	FALSE	other metabolic processes;stress response;other biological processes	cytosol;other cell component	other molecular function	Pf00194	12350	ENSMUSG00000027559	Ca3	mmu:12350; P16015; Q9ERN8	Reversible hydration of carbon dioxide		1	0	100	6.64	4.32903e-17			4.7115e+06		63.35				966702	4.7115e+06	5.04351e+06	High	High	High	Peak Found	High	High	1
FALSE	High	Master Protein	Q8JZQ2	AFG3-like protein 2 [OS=Mus musculus]	0	20.346	15	7	26	6	802	89.5	8.6	4.85	7	FALSE	cell cycle OR cell proliferation;cell organization and biogenesis;protein metabolism;other metabolic processes;transport;developmental processes;other biological processes	other membranes;mitochondrion	other molecular function	Pf00004, Pf01434, Pf06480, Pf17862	69597	ENSMUSG00000024527	Afg3l2	mmu:69597; Q8JZQ2	Processing of SMDT1	mRNA processing	2	1	100	6.64	4.32903e-17			758632		92.69				758632	2.29498e+06	312477	High	High	High	High	High	High	1
FALSE	High	Master Protein	P97770	tRNA (guanine(6)-N2)-methyltransferase THUMP3 [OS=Mus musculus]	0	11.432	16	5	15	5	505	56.4	7.43	1.48	5	FALSE	RNA metabolism OR transcription;other metabolic processes	cytosol;nucleus;other cell component	nucleic acid binding activity;other molecular function	Pf01170, Pf02926	14911	ENSMUSG00000030264	Thumpd3	mmu:14911; P97770; Q99M45; Q9D3P0			0	0	0.01	-6.64	4.32903e-17		893359		83.69		3.21023e+06	893359	795567				High	High	High	High	High	High	1
FALSE	High	Master Protein	Q8CJF7	Protein ELYS [OS=Mus musculus]	0	20.35	5	7	12	7	2243	247.5	6.55	1.59	7	FALSE	cell cycle OR cell proliferation;cell organization and biogenesis;transport;other biological processes	other membranes;nucleus;other cell component	nucleic acid binding activity	Pf13934, Pf16687	226747	ENSMUSG00000026491	Ahctf1	B2RRC8; mmu:226747; Q8BVJ5; Q8CJF7; Q8VD55	RHO GTPases Activate Formins; Separation of Sister Chromatids; Resolution of Sister Chromatid Cohesion; Postmitotic nuclear pore complex (NPC) reformation; Amplification of signal from unattached kinetochores via a MAD2 inhibitory signal; EML4 and NUDC in mitotic spindle formation		7	0	100	6.64	4.32903e-17			1.17445e+06		12.07				1.17445e+06	1.33306e+06	1.04756e+06	n/a	High	High	High	High	High	1
FALSE	High	Master Protein	Q8R1T1	Charged multivesicular body protein 7 [OS=Mus musculus]	0	8.395	10	3	9	3	451	50.6	5.22	0.92	3	FALSE	cell cycle OR cell proliferation;cell organization and biogenesis;protein metabolism;other metabolic processes;stress response;transport;other biological processes	plasma membrane;other membranes;cytosol;cytoskeleton;nucleus;other cytoplasmic organelle;other cell component		Pf03357	105513	ENSMUSG00000034190	Chmp7	mmu:105513; Q8CFW4; Q8R1T1	Macroautophagy; Sealing of the nuclear envelope (NE) by ESCRT-III; Pyroptosis; Endosomal Sorting Complex Required For Transport (ESCRT)		4	0	0.01	-6.64	4.32903e-17		532550		45.31		464571	532550	1.02403e+06				High	High	High	High	High	High	1
FALSE	High	Master Protein	Q62101	Serine/threonine-protein kinase D1 [OS=Mus musculus]	0	17.248	11	6	31	2	918	102	6.58	5.06	6	FALSE	cell organization and biogenesis;protein metabolism;other metabolic processes;stress response;transport;developmental processes;signal transduction;other biological processes	plasma membrane;other membranes;cytosol;ER/Golgi;nucleus;other cytoplasmic organelle;other cell component	kinase activity;other molecular function	Pf00069, Pf00130, Pf00169	18760	ENSMUSG00000002688	Prkd1	E9QNA3; mmu:18760; Q62101		G protein signaling pathways; Myometrial relaxation and contraction pathways; Wnt signaling pathway; Calcium regulation in cardiac cells; EGFR1 signaling pathway; Wnt signaling pathway and pluripotency	6	1	0.01	-6.64	4.32903e-17		2.74638e+06		13.61		3.01211e+06	2.28999e+06	2.74638e+06				n/a	High	n/a	High	n/a	n/a	1
FALSE	High	Master Protein	P04247	Myoglobin [OS=Mus musculus]	0	26.912	42	5	47	5	154	17.1	7.62	9.67	5	FALSE	stress response;transport;developmental processes;other biological processes		other molecular function	Pf00042	17189	ENSMUSG00000018893	Mb	mmu:17189; P04247	Intracellular oxygen transport		1	0	0.01	-6.64	4.32903e-17		1.12584e+06		28.98		1.28863e+06	1.12584e+06	704772				High	Peak Found	High	Peak Found	High	High	1
FALSE	High	Master Protein	P58742	Aladin [OS=Mus musculus]	0	13.63	12	4	13	4	546	59.4	6.87	2.57	4	FALSE	cell cycle OR cell proliferation;cell organization and biogenesis;transport;other biological processes	other membranes;cytosol;cytoskeleton;nucleus		Pf00400	223921	ENSMUSG00000036678	Aaas	mmu:223921; P58742; Q544M6	RHOA GTPase cycle; Transport of the SLBP independent Mature mRNA; Transport of the SLBP Dependant Mature mRNA; Transport of Mature mRNA Derived from an Intronless Transcript; Transport of Mature mRNA derived from an Intron-Containing Transcript; Regulation of Glucokinase by Glucokinase Regulatory Protein; snRNP Assembly; SUMOylation of DNA damage response and repair proteins; SUMOylation of ubiqu…		16	0	0.01	-6.64	4.32903e-17		1.82793e+06		39.67		1.82793e+06	2.29169e+06	966471				High	High	High	High	High	High	1
FALSE	High	Master Protein	P49442	Inositol polyphosphate 1-phosphatase [OS=Mus musculus]	0	14.642	15	4	23	4	396	43.3	5.01	6.24	4	FALSE	other metabolic processes		other molecular function	Pf00459	16329	ENSMUSG00000026102	Inpp1	mmu:16329; P49442; Q8R3L1	Synthesis of IP2, IP, and Ins in the cytosol		1	0	0.01	-6.64	4.32903e-17		2.62408e+06		20.78		2.03428e+06	2.62408e+06	3108551				High	High	High	High	High	High	1
FALSE	High	Master Protein	B2RY04	Dedicator of cytokinesis protein 5 [OS=Mus musculus]	0	26.808	8	10	27	9	1868	214.3	7.55	3.8	10	FALSE	cell organization and biogenesis;signal transduction;other biological processes	plasma membrane;other membranes;cytosol;cytoskeleton;other cell component	enzyme regulator activity;other molecular function	Pf00018, Pf06920, Pf14429, Pf16172, Pf20421, Pf20422	68813	ENSMUSG00000044447	Dock5	B2RY04; E9QLI4; mmu:68813	RAC1 GTPase cycle; Factors involved in megakaryocyte development and platelet production; RHOG GTPase cycle		3	0	0.01	-6.64	4.32903e-17		1.05712e+06		48.43		684432	1.05712e+06	1.80985e+06				High	High	High	High	High	n/a	1
FALSE	High	Master Protein	B1AZI6	THO complex subunit 2 [OS=Mus musculus]	0	17.379	5	5	14	5	1594	182.7	8.44	2.23	5	FALSE	RNA metabolism OR transcription;other metabolic processes;transport;developmental processes;other biological processes	nucleus;other cell component	nucleic acid binding activity	Pf11262, Pf11732, Pf16134	331401	ENSMUSG00000037475	Thoc2	B1AZI6; mmu:331401	Transport of Mature mRNA derived from an Intron-Containing Transcript; mRNA 3'-end processing; RNA Polymerase II Transcription Termination		3	0	0.01	-6.64	4.32903e-17		1943837		85.12		1.11314e+06	5.84195e+06	1943837				Peak Found	High	High	High	High	High	1
FALSE	High	Master Protein	Q8BXC6	COMM domain-containing protein 2 [OS=Mus musculus]	0	7.077	22	2	5	2	199	22.8	6.62	0.94	2	FALSE		other cell component		Pf07258	52245	ENSMUSG00000036513	Commd2	mmu:52245; Q8BJI3; Q8BXC6	Neddylation		1	0	0.01	-6.64	4.32903e-17		681945		28.62		403180	681945	716780				Peak Found	Peak Found	High	n/a	High	n/a	1
FALSE	High	Master Protein	Q9ERR1	Nuclear distribution protein nudE-like 1 [OS=Mus musculus]	0	6.246	7	2	8	1	345	38.3	5.24	1.67	2	FALSE	cell cycle OR cell proliferation;cell organization and biogenesis;transport;developmental processes;signal transduction;other biological processes	cytoskeleton;ER/Golgi;nucleus;other cell component	cytoskeletal activity;other molecular function	Pf04880	83431	ENSMUSG00000018736	Ndel1	mmu:83431; Q9D0Q4; Q9EPT6; Q9ERR1	Separation of Sister Chromatids; Amplification of signal from unattached kinetochores via a MAD2 inhibitory signal; Resolution of Sister Chromatid Cohesion; RHO GTPases Activate Formins; EML4 and NUDC in mitotic spindle formation		6	1	100	6.64	4.32903e-17			903961		58.81				903961	1.5712e+06	435800	n/a	n/a	n/a	High	n/a	n/a	1
FALSE	High	Master Protein	Q9CXY1	Endosomal/lysosomal proton channel TMEM175 [OS=Mus musculus]	0	4.639	4	1	6	1	499	55.5	6.79	0.41	1	FALSE	cell organization and biogenesis;transport;other biological processes	other membranes;other cytoplasmic organelle	transporter activity;other molecular function	Pf06736	72392	ENSMUSG00000013495	Tmem175	mmu:72392; Q3TDC4; Q99K00; Q9CXY1			0	0	0.01	-6.64	4.32903e-17		3.59582e+06		10.16		3.36344e+06	3.59582e+06	4.09628e+06				High	High	High	n/a	n/a	High	1
FALSE	High	Master Protein	Q8VI75	Importin-4 [OS=Mus musculus]	0	10.62	6	4	11	4	1082	119.2	5.03	2.29	4	FALSE	transport;other biological processes	nucleus;other cell component	other molecular function	Pf02985, Pf03810	75751	ENSMUSG00000002319	Ipo4	mmu:75751; Q3TBW0; Q8VI75; Q99J52			0	0	100	6.64	4.32903e-17			2.20479e+06		28.53				2.20479e+06	1.48396e+06	2.68919e+06	High	High	High	High	High	Peak Found	1
FALSE	High	Master Protein	P39039	Mannose-binding protein A [OS=Mus musculus]	0	6.245	22	3	6	3	239	25.4	7.61	0.34	3	FALSE	cell organization and biogenesis;stress response;other biological processes	non-structural extracellular;ER/Golgi;other cytoplasmic organelle;other cell component	other molecular function	Pf00059, Pf01391	17194	ENSMUSG00000037780	Mbl1	mmu:17194; P39039; Q0P6H1			0	0	100	6.64	4.32903e-17			3.9414e+06		23.61				3.9414e+06	2.68339e+06	4.33505e+06	High	High	n/a	Peak Found	High	High	1
FALSE	High	Master Protein	E9Q394-2	Isoform 2 of A-kinase anchor protein 13 [OS=Mus musculus]	0	61.085	12	20	56	20	2754	301.3	5.29	9.15	20	FALSE							Akap13	E9Q394-2			0	0	0.01	-6.64	4.32903e-17		4.11058e+06		13.69		4.11058e+06	3.35162e+06	4.39938e+06				High	High	High	High	High	High	1
FALSE	High	Master Protein	Q9JJG0	Transforming acidic coiled-coil-containing protein 2 [OS=Mus musculus]	0	11.441	7	4	12	4	1149	124.1	5.06	1.33	4	FALSE	cell cycle OR cell proliferation;cell organization and biogenesis;transport;developmental processes;other biological processes	plasma membrane;other membranes;cytosol;cytoskeleton;nucleus;other cell component	other molecular function	Pf05010	57752	ENSMUSG00000030852	Tacc2	mmu:57752; Q3TN02; Q811U0; Q8BQD4; Q99KQ6; Q9JJG0			0	0	0.01	-6.64	4.32903e-17		2.03418e+06		14.08		2.03418e+06	1.5764e+06	2.03654e+06				Peak Found	High	High	High	High	High	1
FALSE	High	Master Protein	O54692	Centromere/kinetochore protein zw10 homolog [OS=Mus musculus]	0	16.406	13	7	13	7	779	88	5.92	1.8	7	FALSE	cell cycle OR cell proliferation;cell organization and biogenesis;transport;signal transduction;other biological processes	other membranes;cytosol;cytoskeleton;ER/Golgi;nucleus;other cell component		Pf06248, Pf20665, Pf20666	26951	ENSMUSG00000032264	Zw10	mmu:26951; O54692; Q3TIA5; Q3ULW1; Q921H3	COPI-dependent Golgi-to-ER retrograde traffic; Separation of Sister Chromatids; Amplification of signal from unattached kinetochores via a MAD2 inhibitory signal; Resolution of Sister Chromatid Cohesion; RHO GTPases Activate Formins; EML4 and NUDC in mitotic spindle formation		7	0	100	6.64	4.32903e-17			927256		60.54				1.54727e+06	927256	391540	High	High	High	High	High	High	1
FALSE	High	Master Protein	Q8R0Y8	Mitochondrial coenzyme A transporter SLC25A42 [OS=Mus musculus]	0	13.635	21	4	11	4	318	35.2	10.05	1.36	4	FALSE	transport		transporter activity;other molecular function	Pf00153	73095	ENSMUSG00000002346	Slc25a42	mmu:73095; Q8R0Y8	Vitamin B5 (pantothenate) metabolism		1	0	0.01	-6.64	4.32903e-17		1.01299e+07		40.11		1.01299e+07	1.27865e+07	5.33381e+06				High	High	High	High	High	n/a	1
FALSE	High	Master Protein	Q8BGZ4	Cell division cycle protein 23 homolog [OS=Mus musculus]	0	25.491	19	8	22	8	597	68.5	7.18	2.86	8	FALSE	cell cycle OR cell proliferation;cell organization and biogenesis;protein metabolism;other metabolic processes;other biological processes	nucleus		Pf04049, Pf13181, Pf13414	52563		Cdc23	mmu:52563; Q6PD06; Q8BGZ4; Q8C0F1	Antigen processing: Ubiquitination & Proteasome degradation; Inactivation of APC/C via direct inhibition of the APC/C complex; APC/C:Cdc20 mediated degradation of Cyclin B; Autodegradation of Cdh1 by Cdh1:APC/C; APC/C:Cdc20 mediated degradation of Securin; APC/C:Cdh1 mediated degradation of Cdc20 and other APC/C:Cdh1 targeted proteins in late mitosis/early G1; Cdc20:Phospho-APC/C mediated degrada…		16	0	100	6.64	4.32903e-17			1.25458e+06		6.06				1.25458e+06	1.19123e+06	1.34361e+06	High	High	High	High	High	High	1
FALSE	High	Master Protein	O08600	Endonuclease G, mitochondrial [OS=Mus musculus]	0	14.899	33	6	15	6	294	32.2	9.54	3.08	6	FALSE	cell organization and biogenesis;DNA metabolism;other metabolic processes;stress response;developmental processes;other biological processes	other membranes;mitochondrion;nucleus;other cell component	nucleic acid binding activity;other molecular function	Pf01223	13804	ENSMUSG00000015337	Endog	mmu:13804; O08600			0	0	0.01	-6.64	4.32903e-17		1.73709e+06		22.5		1.42785e+06	2.22995e+06	1.73709e+06				High	High	High	High	High	High	1
FALSE	High	Master Protein	P34022	Ran-specific GTPase-activating protein [OS=Mus musculus]	0	13.145	22	2	16	2	203	23.6	5.22	3.66	2	FALSE	cell cycle OR cell proliferation;cell organization and biogenesis;transport;other biological processes	cytosol;cytoskeleton;nucleus;other cell component	enzyme regulator activity	Pf00638	19385	ENSMUSG00000005732	Ranbp1	mmu:19385; P34022; P34023; Q3TL81; Q9D894; Q9DCA3			0	0	100	6.64	4.32903e-17			7.56181e+06		5.46				7.56266e+06	6.8694e+06	7.56181e+06	High	High	High	High	High	High	1
FALSE	High	Master Protein	Q9QVP4	Myosin regulatory light chain 2, atrial isoform [OS=Mus musculus]	0	27.69	50	5	143	5	175	19.4	4.81	25.38	5	FALSE	developmental processes;other biological processes	cytoskeleton;other cell component	other molecular function	Pf13202, Pf13499	17898	ENSMUSG00000020469	Myl7	mmu:17898; Q63977; Q9JIE8; Q9QVP4	Smooth Muscle Contraction		1	0	0.01	-6.64	4.32903e-17		85015768		100.42		1.84256e+08	2.53769e+06	85015768				High	High	High	n/a	High	High	1
FALSE	High	Master Protein	Q9DBP0	Sodium-dependent phosphate transport protein 2B [OS=Mus musculus]	0	4.668	4	1	11	1	697	76.2	7.68	1.34	1	FALSE	transport;developmental processes;other biological processes	plasma membrane;other membranes;other cell component	transporter activity;other molecular function	Pf02690	20531	ENSMUSG00000029188	Slc34a2	mmu:20531; Q9DBP0; Q9Z290	Surfactant metabolism; Type II Na+/Pi cotransporters		2	0	0.01	-6.64	4.32903e-17		166359		57.53		47890.4	166359	197620				Peak Found	High	High	High	High	High	1
FALSE	High	Master Protein	Q9D659	V-type immunoglobulin domain-containing suppressor of T-cell activation [OS=Mus musculus]	0.001	3.599	4	1	7	1	308	33.5	7.53	1.05	1	FALSE	protein metabolism;other metabolic processes;signal transduction;other biological processes	plasma membrane;other membranes	enzyme regulator activity;other molecular function	Pf07686	74048	ENSMUSG00000020101	Vsir	A3RLQ7; E9PUF5; mmu:74048; Q6KAT9; Q9D659			0	0	0.01	-6.64	4.32903e-17		1.04933e+06		63.87		1.02421e+06	2.85358e+06	1.04933e+06				Peak Found	Peak Found	High	n/a	High	High	1
FALSE	High	Master Protein	Q8CHK3	Lysophospholipid acyltransferase 7 [OS=Mus musculus]	0	14.783	16	4	24	4	473	53.4	8.69	4.63	4	FALSE	other metabolic processes;developmental processes;other biological processes	other membranes;ER/Golgi;other cell component	other molecular function	Pf03062	77582	ENSMUSG00000035596	Mboat7	mmu:77582; Q3UDM6; Q8CHK3; Q8R1P9; Q9CY76	Acyl chain remodelling of PI		1	0	100	6.64	4.32903e-17			1.75442e+06		41.8				1.14071e+06	1.75442e+06	2.68479e+06	High	High	High	High	High	High	1
FALSE	High	Master Protein	Q3TCJ1	BRISC complex subunit Abraxas 2 [OS=Mus musculus]	0	4.668	4	1	2	1	415	46.9	6.18	1.5	1	FALSE	cell cycle OR cell proliferation;cell organization and biogenesis;protein metabolism;other metabolic processes;stress response;other biological processes	cytoskeleton;nucleus;other cell component	cytoskeletal activity;other molecular function	Pf21125	109359		Abraxas2	mmu:109359; Q3TB08; Q3TCJ1; Q8K0R4	Metalloprotease DUBs		1	0	0.01	-6.64	4.32903e-17		2.92772e+06		3.88		2.75161e+06	2.9589e+06	2.92772e+06				High	Peak Found	High	n/a	n/a	n/a	1
FALSE	High	Master Protein	Q91ZU6-5	Isoform 5 of Dystonin [OS=Mus musculus]	0	9.217	3	5	7	1	2639	304.6	6.54	0.44	5	FALSE							Dst	Q91ZU6-5			0	0	100	6.64	4.32903e-17			87078.2		38.69				102592	87078.2	44326.1	n/a	High	n/a	Peak Found	High	Peak Found	1
FALSE	High	Master Protein	Q6TYB5	Fasciculation and elongation protein zeta-2 [OS=Mus musculus]	0.002	3.151	3	1	6	1	348	39.1	4.58	0.88	1	FALSE	other biological processes	other cell component		Pf07763	225020	ENSMUSG00000056121	Fez2	mmu:225020; Q6TYB5			0	0	100	6.64	4.32903e-17			1.96946e+06		23.22				1.56612e+06	2.49712e+06	1.96946e+06	n/a	High	n/a	High	High	High	1
FALSE	High	Master Protein	Q0GUM3	Interferon-gamma-inducible GTPase 10 [OS=Mus musculus]	0	22.908	25	6	21	6	417	47.2	6.13	3.7	6	FALSE	cell organization and biogenesis;stress response;other biological processes	other membranes;other cell component	other molecular function	Pf05049			Gm12250	mmu:631323; Q0GUM2; Q0GUM3			0	0	0.01	-6.64	4.32903e-17		1.83343e+06		64.76		367687	1.83343e+06	2.06883e+06				High	High	High	High	High	High	1
FALSE	High	Master Protein	Q91YT8	CSC1-like protein 1 [OS=Mus musculus]	0	17.772	8	5	20	5	804	91.8	7.93	3.68	5	FALSE	transport	plasma membrane;other membranes;cytoskeleton;other cytoplasmic organelle;other cell component	transporter activity;nucleic acid binding activity	Pf02714, Pf13967, Pf14703	208795	ENSMUSG00000026519	Tmem63a	mmu:208795; Q3TCS5; Q69ZZ1; Q91YT8	Neutrophil degranulation		1	0	100	6.64	4.32903e-17			2.18483e+06		84.92				2.18483e+06	8.02254e+06	1.94806e+06	High	High	High	High	High	High	1
FALSE	High	Master Protein	Q922H4	Mannose-1-phosphate guanyltransferase alpha [OS=Mus musculus]	0	10.549	7	3	10	3	420	46.2	7.62	1.33	3	FALSE	other metabolic processes	other cell component	other molecular function	Pf00132, Pf00483	69080	ENSMUSG00000033021	Gmppa	mmu:69080; Q3UCM2; Q922H4			0	0	100	6.64	4.32903e-17			3.98008e+06		6.9				3.59966e+06	4.11964e+06	3.98008e+06	n/a	High	High	High	High	High	1
FALSE	High	Master Protein	F8VPK0	Superkiller complex protein 3 [OS=Mus musculus]	0	47.872	19	17	53	17	1563	173.8	7.12	10.45	17	FALSE	protein metabolism;RNA metabolism OR transcription;other metabolic processes	cytosol;nucleus;other cell component		Pf13181, Pf14559	218343	ENSMUSG00000033991	Skic3	F8VPK0; mmu:218343	mRNA decay by 3' to 5' exoribonuclease		1	0	0.01	-6.64	4.32903e-17		683022		43.99		590522	1.28049e+06	683022				High	High	High	High	High	High	1
FALSE	High	Master Protein	Q9EQC5	N-terminal kinase-like protein [OS=Mus musculus]	0	15.726	12	5	23	5	806	89.1	6.44	4.08	5	FALSE	protein metabolism;other metabolic processes;stress response;transport;developmental processes;other biological processes	other membranes;cytosol;cytoskeleton;ER/Golgi;other cell component	kinase activity;other molecular function	Pf00069	78891	ENSMUSG00000024941	Scyl1	mmu:78891; Q3TST7; Q3UKU0; Q8K222; Q9EQC5			0	0	0.01	-6.64	4.32903e-17		2.73903e+06		69.45		2.04251e+06	2.73903e+06	7.12731e+06				High	High	High	High	High	High	1
FALSE	High	Master Protein	Q9CR56	NF-kappa-B inhibitor-interacting Ras-like protein 2 [OS=Mus musculus]	0	7.239	12	2	12	2	191	21.5	8.05	3.97	2	FALSE	stress response;developmental processes;signal transduction;other biological processes	other cell component	other molecular function	Pf00071	71966	ENSMUSG00000017837	Nkiras2	mmu:71966; Q8BWG0; Q9CR56	RIP-mediated NFkB activation via ZBP1; TAK1-dependent IKK and NF-kappa-B activation ; TRAF6 mediated NF-kB activation		3	0	100	6.64	4.32903e-17			374120		65.82				382551	374120	65864.7	High	High	High	High	High	High	1
FALSE	High	Master Protein	Q8R570	Synaptosomal-associated protein 47 [OS=Mus musculus]	0	22.736	32	9	25	9	413	46.5	5.76	4.41	9	FALSE	cell-cell signaling;cell organization and biogenesis;transport;other biological processes	plasma membrane;other membranes;ER/Golgi;other cell component	other molecular function		67826	ENSMUSG00000009894	Snap47	mmu:67826; Q3UNK4; Q8BK87; Q8R570			0	0	0.01	-6.64	4.32903e-17		1.28886e+06		8.88		1.28886e+06	1.10497e+06	1.29941e+06				High	High	High	High	High	High	1
FALSE	High	Master Protein	Q8BP48	Methionine aminopeptidase 1 [OS=Mus musculus]	0	30.098	39	8	28	8	386	43.2	7.17	4.27	8	FALSE	protein metabolism;other metabolic processes	cytosol	other molecular function	Pf00557, Pf15801	75624	ENSMUSG00000005813	Metap1	mmu:75624; Q8BP48	Inactivation, recovery and regulation of the phototransduction cascade		1	0	0.01	-6.64	4.32903e-17		3.18784e+06		58.82		2.98849e+06	3.18784e+06	7.84725e+06				High	High	High	High	High	High	1
FALSE	High	Master Protein	Q5FWH6	Rho guanine nucleotide exchange factor 15 [OS=Mus musculus]	0	34.341	22	11	29	11	849	92.9	8.34	3.68	11	FALSE	developmental processes;other biological processes	other cell component	enzyme regulator activity	Pf00621	442801	ENSMUSG00000052921	Arhgef15	mmu:442801; Q14B44; Q5FWH6; Q69ZV7	RAC1 GTPase cycle; NRAGE signals death through JNK; RHOA GTPase cycle; CDC42 GTPase cycle; G alpha (12/13) signalling events		5	0	0.01	-6.64	4.32903e-17		1.98707e+06		19.47		1.39579e+06	1.98707e+06	2.01756e+06				High	High	High	High	High	High	1
FALSE	High	Master Protein	Q9DCV4	Regulator of microtubule dynamics protein 1 [OS=Mus musculus]	0	15.42	20	4	28	4	305	35	8.7	7.62	4	FALSE		cytoskeleton;other cell component	cytoskeletal activity	Pf21033	66302	ENSMUSG00000028229	Rmdn1	A2AGJ3; A9UN01; mmu:66302; Q8C0Y9; Q8R166; Q9CWS6; Q9DCV4			0	0	0.01	-6.64	4.32903e-17		6.51896e+06		46.75		6.51896e+06	1.00536e+07	3.73795e+06				High	High	High	High	High	High	1
FALSE	High	Master Protein	P57746	V-type proton ATPase subunit D [OS=Mus musculus]	0	19.169	35	5	53	5	247	28.4	9.45	10.34	5	FALSE	cell cycle OR cell proliferation;cell organization and biogenesis;transport;other biological processes	plasma membrane;other membranes;cytoskeleton;ER/Golgi;nucleus;other cytoplasmic organelle;other cell component	transporter activity	Pf01813	73834	ENSMUSG00000021114	Atp6v1d	mmu:73834; P57746	Neutrophil degranulation; Insulin receptor recycling; Amino acids regulate mTORC1; ROS and RNS production in phagocytes; Transferrin endocytosis and recycling; Ion channel transport		6	0	0.01	-6.64	4.32903e-17		1.33668e+06		39.02		1.8668e+06	1.33668e+06	820175				High	High	High	High	High	High	1
FALSE	High	Master Protein	Q9CR70	EKC/KEOPS complex subunit Lage3 [OS=Mus musculus]	0	4.574	19	1	12	1	148	15.8	8.13	2.92	1	FALSE	RNA metabolism OR transcription;other metabolic processes	nucleus;other cell component		Pf09341	66192	ENSMUSG00000015289	Lage3	mmu:66192; Q9CR70			0	0	100	6.64	4.32903e-17			345523		55.27				656781	219512	345523	High	High	High	High	High	High	1
FALSE	High	Master Protein	Q8C5P7	Testis development-related protein [OS=Mus musculus]	0	4.996	13	2	2	2	182	20.2	5.73	0.46	2	FALSE	other biological processes	cytosol;nucleus;other cell component		Pf15683	72148	ENSMUSG00000050052	Tdrp	mmu:72148; Q3TQC8; Q8C5P7			0	0	100	6.64	4.32903e-17			705068		9.02				614989	705068	733219	n/a	High	n/a	Peak Found	High	Peak Found	1
FALSE	High	Master Protein	Q9D273	Corrinoid adenosyltransferase MMAB [OS=Mus musculus]	0	7.083	14	2	7	2	237	26.3	9.2	0.98	2	FALSE	other metabolic processes		other molecular function	Pf01923	77697	ENSMUSG00000029575	Mmab	mmu:77697; Q3UFL6; Q8CBZ0; Q8VBZ4; Q9D273	Cobalamin (Cbl) metabolism		1	0	100	6.64	4.32903e-17			2.68068e+06		11.07				2.68068e+06	2.89605e+06	2.31922e+06	n/a	High	High	High	Peak Found	Peak Found	1
FALSE	High	Master Protein	P70426	GTP-binding protein Rit1 [OS=Mus musculus]	0	8.84	30	4	16	4	219	25.2	9.2	3.81	4	FALSE	signal transduction	plasma membrane;other membranes	other molecular function	Pf00071	19769	ENSMUSG00000028057	Rit1	mmu:19769; P70426			0	0	100	6.64	4.32903e-17			1.19543e+06		17.14				1.47589e+06	1.19543e+06	1.05794e+06	High	High	High	High	High	High	1
FALSE	High	Master Protein	Q9D708	Protein S100-A16 [OS=Mus musculus]	0	8.195	27	2	13	2	124	14.3	5.86	2.32	2	FALSE	other biological processes	non-structural extracellular;plasma membrane;other membranes;cytosol;nucleus;other cell component	other molecular function	Pf01023	67860	ENSMUSG00000074457	S100a16	mmu:67860; Q3TVE3; Q9D708			0	0	100	6.64	4.32903e-17			3.83649e+06		33.68				3.94405e+06	3.83649e+06	1.99245e+06	n/a	High	High	High	High	High	1
FALSE	High	Master Protein	Q8VDG7	Platelet-activating factor acetylhydrolase 2, cytoplasmic [OS=Mus musculus]	0	8.076	12	3	7	3	390	43.5	7.47	0.78	3	FALSE	other metabolic processes;other biological processes	other membranes;ER/Golgi;other cell component	other molecular function	Pf03403	100163	ENSMUSG00000037366	Pafah2	E9QNW7; mmu:100163; Q8R0Y7; Q8VDG7	Platelet homeostasis		1	0	0.01	-6.64	4.32903e-17		626451		79.22		424547	626451	1.83288e+06				Peak Found	High	High	High	High	High	1
FALSE	High	Master Protein	Q61881	DNA replication licensing factor MCM7 [OS=Mus musculus]	0	17.017	11	5	22	5	719	81.2	6.37	2.94	5	FALSE	cell cycle OR cell proliferation;cell organization and biogenesis;DNA metabolism;other metabolic processes;stress response;other biological processes	cytosol;nucleus;other cell component	nucleic acid binding activity;other molecular function	Pf00493, Pf14551, Pf17207, Pf17855	17220	ENSMUSG00000029730	Mcm7	mmu:17220; Q61881	Assembly of the pre-replicative complex; Orc1 removal from chromatin; Activation of ATR in response to replication stress; Activation of the pre-replicative complex	G1 to S cell cycle control	6	0	100	6.64	4.32903e-17			1.52457e+06		22.54				1.82008e+06	1.52457e+06	1.14671e+06	High	High	High	High	High	High	1
FALSE	High	Master Protein	Q8CJ53	Cdc42-interacting protein 4 [OS=Mus musculus]	0	21.675	18	7	37	7	603	68.4	5.9	3.47	7	FALSE	transport;signal transduction;other biological processes	plasma membrane;cytoskeleton;ER/Golgi;nucleus;other cytoplasmic organelle;other cell component	other molecular function	Pf00018, Pf00611	106628	ENSMUSG00000019487	Trip10	mmu:106628; Q8BTR8; Q8CJ53; Q8R433; Q99LI0	Clathrin-mediated endocytosis; RHOQ GTPase cycle		2	0	0.01	-6.64	4.32903e-17		192016		86.46		145592	192016	670350				High	High	High	High	High	High	1
FALSE	High	Master Protein	Q8BFQ8	Glutamine amidotransferase-like class 1 domain-containing protein 1 [OS=Mus musculus]	0	10.789	25	3	15	3	220	23.3	7.05	2.86	3	FALSE	other metabolic processes	non-structural extracellular;other cell component	other molecular function		213350	ENSMUSG00000051007	Gatd1	mmu:213350; Q8BFQ8; Q8C2Q9			0	0	0.01	-6.64	4.32903e-17		2.82768e+06		29.69		2.82768e+06	2.11797e+06	3.84972e+06				High	High	High	High	High	n/a	1
FALSE	High	Master Protein	Q6ZQ58	La-related protein 1 [OS=Mus musculus]	0	23.053	14	9	23	9	1072	121.1	8.79	2.16	9	FALSE	cell cycle OR cell proliferation;protein metabolism;other metabolic processes;stress response;signal transduction;other biological processes	cytosol;translational apparatus;other cell component	translation activity;nucleic acid binding activity;other molecular function	Pf05383, Pf21071	73158	ENSMUSG00000037331	Larp1	A2AFQ8; J3QNB1; mmu:73158; Q6ZQ58; Q7TSF7			0	0	100	6.64	4.32903e-17			331392		34.88				243910	487931	331392	High	High	High	High	High	High	1
FALSE	High	Master Protein	P10630	Eukaryotic initiation factor 4A-II [OS=Mus musculus]	0	32.114	23	8	121	3	407	46.4	5.48	40.08	8	FALSE	protein metabolism;other metabolic processes;other biological processes	translational apparatus;other cell component	nucleic acid binding activity;other molecular function	Pf00270, Pf00271	13682	ENSMUSG00000022884	Eif4a2	mmu:13682; P10630; Q61513; Q61514	L13a-mediated translational silencing of Ceruloplasmin expression; GTP hydrolysis and joining of the 60S ribosomal subunit; Translation initiation complex formation; Ribosomal scanning and start codon recognition; ISG15 antiviral mechanism; Deadenylation of mRNA	Translation factors; mRNA processing	9	0	100	6.64	4.32903e-17			1.70154e+06		39.57				1.70154e+06	843095	1.99553e+06	High	n/a	High	High	High	High	1
FALSE	High	Master Protein	Q8R059	UDP-glucose 4-epimerase [OS=Mus musculus]	0	18.668	24	5	20	5	347	38.2	6.74	2.59	5	FALSE	other metabolic processes	cytosol	other molecular function	Pf16363	74246	ENSMUSG00000028671	Gale	Q8R059	Galactose catabolism		1	0	0.01	-6.64	4.32903e-17		569995		26.99		685326	391279	569995				High	High	High	High	High	High	1
FALSE	High	Master Protein	Q8R123	FAD synthase [OS=Mus musculus]	0	11.659	18	5	13	5	492	54.7	6.64	1.81	5	FALSE	other metabolic processes	plasma membrane;other membranes;cytosol	other molecular function	Pf00994, Pf01507	319945	ENSMUSG00000042642	Flad1	mmu:319945; Q3TSN6; Q8BXQ1; Q8R123	Vitamin B2 (riboflavin) metabolism		1	0	100	6.64	4.32903e-17			2.05209e+06		37.67				1.76368e+06	3.47321e+06	2.05209e+06	n/a	High	High	High	High	Peak Found	1
FALSE	High	Master Protein	Q91YP0	L-2-hydroxyglutarate dehydrogenase, mitochondrial [OS=Mus musculus]	0	17.404	22	6	17	6	464	50.9	8.29	3.18	6	FALSE	other metabolic processes	other membranes	other molecular function	Pf01266	217666	ENSMUSG00000020988	L2hgdh	mmu:217666; Q3TH61; Q3U7Z0; Q3ULY6; Q91YP0	Interconversion of 2-oxoglutarate and 2-hydroxyglutarate		1	0	0.01	-6.64	4.32903e-17		1.33861e+06		15.16		1.7235e+06	1.33831e+06	1.33861e+06				High	High	High	High	High	High	1
FALSE	High	Master Protein	Q8K2I1	Protein farnesyltransferase subunit beta [OS=Mus musculus]	0	10.043	13	3	11	3	437	48.8	5.8	1.88	3	FALSE	cell cycle OR cell proliferation;protein metabolism;other metabolic processes;stress response;other biological processes	cytoskeleton;other cell component	other molecular function	Pf00432	110606	ENSMUSG00000033373	Fntb	mmu:110606; Q8K2I1	Inactivation, recovery and regulation of the phototransduction cascade; RAS processing		2	0	0.01	-6.64	4.32903e-17		358430		118.18		267511	358430	2324776				High	High	High	High	n/a	High	1
FALSE	High	Master Protein	A2AQ25	Sickle tail protein [OS=Mus musculus]	0	53.714	15	18	56	18	1946	212.9	7.77	7.42	18	FALSE	developmental processes	cytoskeleton;other cell component		Pf03915	208618	ENSMUSG00000036617	Skt	A2AQ25; A2AUE9; A2AUF0; A2AUF1; mmu:208618; Q75UV8; Q75UV9; Q80VK2; Q8BHX8; Q8BHY1; Q8CHA8; Q8R0K6			0	0	0.01	-6.64	4.32903e-17		2.9255e+06		18.87		2.9255e+06	2.54624e+06	3.67673e+06				High	High	High	High	High	High	1
FALSE	High	Master Protein	Q3U1Z5	G-protein-signaling modulator 3 [OS=Mus musculus]	0	8.267	23	2	18	2	159	17.6	5.2	3.32	2	FALSE	other biological processes	plasma membrane;other membranes;other cell component	enzyme regulator activity	Pf02188	106512	ENSMUSG00000034786	Gpsm3	mmu:106512; Q3U1M8; Q3U1Z5; Q3UJZ5; Q8VDF9	G alpha (i) signalling events		1	0	0.01	-6.64	4.32903e-17		151736		61.41		49423.4	221372	151736				Peak Found	High	High	High	High	High	1
FALSE	High	Master Protein	Q9CQX8	Alpha-ketoglutarate dehydrogenase component 4 [OS=Mus musculus]	0	9.337	44	2	18	2	102	11.1	9.99	2.34	2	FALSE	other metabolic processes	mitochondrion		Pf10937	66128	ENSMUSG00000061474	Mrps36	mmu:66128; Q4VA25; Q9CQX8	Mitochondrial translation elongation; Mitochondrial translation termination		2	0	0.01	-6.64	4.32903e-17		8.36848e+06		77.13		8.36848e+06	1.15873e+06	12091138				High	High	High	High	High	High	1
FALSE	High	Master Protein	Q3UFK8	FERM domain-containing protein 8 [OS=Mus musculus]	0	10.784	10	3	5	3	466	51.8	6.44	0.95	3	FALSE	other biological processes	plasma membrane;other membranes;cytosol;cytoskeleton;nucleus;other cell component		Pf00373	67457	ENSMUSG00000024816	Frmd8	mmu:67457; Q3UFK8; Q8C7U3; Q8C7U5; Q99KB3; Q9CSY6; Q9DC30			0	0	100	6.64	4.32903e-17			1.30693e+06		56.84				1.30693e+06	1.02456e+06	2.84776e+06	n/a	High	n/a	High	Peak Found	Peak Found	1
FALSE	High	Master Protein	Q9D6S7	Ribosome-recycling factor, mitochondrial [OS=Mus musculus]	0	7.668	22	3	13	3	262	29	9.85	0.82	3	FALSE	cell organization and biogenesis;protein metabolism;other metabolic processes		translation activity	Pf01765	67871	ENSMUSG00000026887	Mrrf	B1B055; mmu:67871; Q9D6S7	Mitochondrial translation termination		1	0	0.01	-6.64	4.32903e-17		3.58274e+06		47.77		1.77069e+06	3.58274e+06	5.0929e+06				High	High	High	High	High	High	1
FALSE	High	Master Protein	O89026	Roundabout homolog 1 [OS=Mus musculus]	0	16.429	6	6	15	5	1612	176.3	6.18	2.65	6	FALSE	cell adhesion;cell cycle OR cell proliferation;cell organization and biogenesis;developmental processes;signal transduction;other biological processes	plasma membrane;other membranes;ER/Golgi;other cell component	other molecular function	Pf00041, Pf07679, Pf13927	19876		Robo1	mmu:19876; O89026	Role of ABL in ROBO-SLIT signaling; SLIT2:ROBO1 increases RHOA activity; Regulation of expression of SLITs and ROBOs		4	0	0.01	-6.64	4.32903e-17		84110.2		89.57		79986.1	345621	84110.2				High	High	Peak Found	High	High	High	1
FALSE	High	Master Protein	Q8BYL4	Tyrosine--tRNA ligase, mitochondrial [OS=Mus musculus]	0	11.36	20	5	13	5	472	52.6	9.16	1.09	5	FALSE	protein metabolism;RNA metabolism OR transcription;other metabolic processes	cytosol;mitochondrion;nucleus	nucleic acid binding activity;other molecular function	Pf00579	70120	ENSMUSG00000022792	Yars2	mmu:70120; Q6PAH7; Q8BYL4			0	0	100	6.64	4.32903e-17			317179		55.37				723568	284491	317179	High	High	High	High	High	High	1
FALSE	High	Master Protein	Q9CZS1	Aldehyde dehydrogenase X, mitochondrial [OS=Mus musculus]	0	27.626	23	8	33	6	519	57.5	7.02	8.29	8	FALSE	other metabolic processes	cytosol;mitochondrion;nucleus	other molecular function	Pf00171	72535	ENSMUSG00000035561	Aldh1b1	mmu:72535; Q3UAH5; Q9CZS1	Ethanol oxidation		1	0	100	6.64	4.32903e-17			1.10046e+06		79.88				1.10046e+06	2.87893e+06	567106	High	n/a	High	Peak Found	High	High	1
FALSE	High	Master Protein	Q8C119	Protein NDNF [OS=Mus musculus]	0	8.042	10	3	10	3	568	65	8.97	1.02	3	FALSE	cell organization and biogenesis;protein metabolism;other metabolic processes;stress response;developmental processes;signal transduction;other biological processes	non-structural extracellular;extracellular matrix	other molecular function	Pf10179, Pf19433	68169	ENSMUSG00000049001	Ndnf	mmu:68169; Q80VN3; Q8BWV6; Q8C119			0	0	0.01	-6.64	4.32903e-17		1.58892e+06		32.53		2.5483e+06	1.43279e+06	1.58892e+06				High	High	High	High	High	High	1
FALSE	High	Master Protein	Q8K0T0	Reticulon-1 [OS=Mus musculus]	0	13.786	10	4	17	4	780	83.5	4.58	1.8	4	FALSE	cell organization and biogenesis;developmental processes;other biological processes	other membranes;ER/Golgi;other cell component		Pf02453	104001	ENSMUSG00000021087	Rtn1	mmu:104001; Q8K0T0; Q8K4S4			0	0	100	6.64	4.32903e-17			9.33584e+06		85.46				9.33584e+06	6.06765e+06	2.98488e+07	High	High	High	High	High	High	1
FALSE	High	Master Protein	Q9R1C6	Diacylglycerol kinase epsilon [OS=Mus musculus]	0	12.725	14	5	10	5	564	63.6	7.44	2.31	5	FALSE	other metabolic processes;signal transduction;other biological processes	other membranes;cytosol;nucleus;other cell component	kinase activity;other molecular function	Pf00130, Pf00609, Pf00781	56077	ENSMUSG00000000276	Dgke	mmu:56077; Q5SU69; Q9R1C6	Effects of PIP2 hydrolysis		1	0	0.01	-6.64	4.32903e-17		1.28348e+06		37.73		969337	1.28348e+06	2.01538e+06				High	High	High	High	High	n/a	1
FALSE	High	Master Protein	A1L314	Macrophage-expressed gene 1 protein [OS=Mus musculus]	0	14.296	13	5	12	5	713	78.3	5.92	1.41	5	FALSE	stress response	other membranes;other cell component	other molecular function	Pf01823	17476		Mpeg1	A1L314; A1L315; mmu:17476; Q61889			0	0	100	6.64	4.32903e-17			2.95059e+06		17.22				2.43335e+06	3.44737e+06	2.95059e+06	High	High	n/a	High	High	High	1
FALSE	High	Master Protein	O89112	Glutathione S-transferase LANCL1 [OS=Mus musculus]	0	8.303	12	2	7	2	399	45.3	7.77	1.18	2	FALSE	other metabolic processes;other biological processes	plasma membrane;other membranes;other cell component	signal transduction activity or receptor binding;other molecular function	Pf05147	14768	ENSMUSG00000026000	Lancl1	mmu:14768; O89112			0	0	0.01	-6.64	4.32903e-17		7.60176e+06		36.54		5.85754e+06	7.60176e+06	11851577				Peak Found	Peak Found	High	High	High	n/a	1
FALSE	High	Master Protein	Q9DAK2	Parkin coregulated gene protein homolog [OS=Mus musculus]	0	5.877	20	3	7	3	241	27.7	8.72	1.74	3	FALSE	stress response;other biological processes	cytosol;cytoskeleton;other cell component	signal transduction activity or receptor binding;cytoskeletal activity;other molecular function	Pf10274	69310	ENSMUSG00000037196	Pacrg	mmu:69310; Q7TPF9; Q8CG20; Q9DAK2			0	0	100	6.64	4.32903e-17			698801		45.63				585076	1.32107e+06	698801	High	High	High	Peak Found	High	Peak Found	1
FALSE	High	Master Protein	P97465	Docking protein 1 [OS=Mus musculus]	0	24.763	28	7	16	7	482	52.4	6.57	2.06	7	FALSE	signal transduction;other biological processes	cytosol;nucleus;other cell component		Pf00169, Pf02174	13448	ENSMUSG00000068335	Dok1	mmu:13448; P97465; Q9R213	RET signaling; PTK6 Regulates RTKs and Their Effectors AKT1 and DOK1	Kit receptor signaling pathway	3	0	0.01	-6.64	4.32903e-17		142595		63.33		142595	244996	57391.7				Peak Found	High	High	High	High	High	1
FALSE	High	Master Protein	O70458	Oncostatin-M-specific receptor subunit beta [OS=Mus musculus]	0.001	3.622	4	2	6	2	971	110.2	6.6	0.67	2	FALSE	signal transduction;other biological processes	plasma membrane;other membranes;other cell component	signal transduction activity or receptor binding;other molecular function	Pf00041, Pf17971, Pf21177	18414		Osmr	mmu:18414; O70458; O88821	IL-6-type cytokine receptor ligand interactions	Focal adhesion: PI3K-Akt-mTOR signaling pathway	2	0	100	6.64	4.32903e-17			811258		20.73				551186	811422	811258	n/a	High	High	Peak Found	High	High	1
FALSE	High	Master Protein	P63147	Ubiquitin-conjugating enzyme E2 B [OS=Mus musculus]	0	8.293	20	2	14	2	152	17.3	5.01	2.72	2	FALSE	cell cycle OR cell proliferation;cell organization and biogenesis;protein metabolism;DNA metabolism;other metabolic processes;stress response;developmental processes;other biological processes	plasma membrane;other membranes;nucleus;other cell component	other molecular function	Pf00179	22210	ENSMUSG00000020390	Ube2b	mmu:22210; P23567; P63147; Q3UGS2; Q9D0J6	Antigen processing: Ubiquitination & Proteasome degradation; E3 ubiquitin ligases ubiquitinate target proteins; Synthesis of active ubiquitin: roles of E1 and E2 enzymes; Recognition of DNA damage by PCNA-containing replication complex	Proteasome degradation	5	0	0.01	-6.64	4.32903e-17		2.82464e+06		49.88		2.82464e+06	1.70776e+06	4761851				High	Peak Found	High	High	High	High	1
FALSE	High	Master Protein	Q8VEH6	Zinc-regulated GTPase metalloprotein activator 1 [OS=Mus musculus]	0	7.716	18	4	8	4	393	43.7	4.89	0.71	4	FALSE	protein metabolism;other metabolic processes;developmental processes;other biological processes	nucleus;other cell component	other molecular function	Pf02492, Pf07683	226043	ENSMUSG00000024878	Zng1	mmu:226043; Q7TSA8; Q8K399; Q8VEH6			0	0	100	6.64	4.32903e-17			94348.6		49.91				111952	35234.3	94348.6	High	n/a	High	High	High	High	1
FALSE	High	Master Protein	Q8C129	Leucyl-cystinyl aminopeptidase [OS=Mus musculus]	0	52.085	26	17	56	17	1025	117.2	5.96	11.48	17	FALSE	protein metabolism;other metabolic processes;signal transduction;other biological processes	plasma membrane;other membranes;other cell component	other molecular function	Pf01433, Pf11838, Pf17900	240028	ENSMUSG00000023845	Lnpep	mmu:240028; Q8C129	Antigen processing: Ubiquitination & Proteasome degradation; Endosomal/Vacuolar pathway		2	0	0.01	-6.64	4.32903e-17		1.62402e+06		11.91		1.62402e+06	1.6011e+06	1.96905e+06				High	High	High	High	High	High	1
FALSE	High	Master Protein	Q91ZJ9	Hyaluronidase-1 [OS=Mus musculus]	0	6.177	10	2	9	2	462	52.1	6.4	0.93	2	FALSE	protein metabolism;other metabolic processes;stress response;developmental processes;other biological processes	non-structural extracellular;other cytoplasmic organelle;other cell component	other molecular function	Pf01630	15586	ENSMUSG00000010051	Hyal1	B1AV90; mmu:15586; O70229; Q8CE62; Q8QZX3; Q8VBW7; Q8VDK0; Q91ZJ9	Hyaluronan uptake and degradation; CS/DS degradation		2	0	0.01	-6.64	4.32903e-17		75158.8		54.47		132415	42675.7	75158.8				High	High	High	High	High	n/a	1
FALSE	High	Master Protein	Q69Z89	Ras-associating and dilute domain-containing protein [OS=Mus musculus]	0	15.804	12	7	13	7	1099	120.3	6.57	1.35	7	FALSE	cell adhesion;signal transduction;other biological processes	cytoskeleton;other cell component	other molecular function	Pf00498, Pf00595, Pf00788, Pf01843	231858	ENSMUSG00000029576	Radil	mmu:231858; Q69Z89; Q8BNL0; Q8C549; Q8C6X2; Q8CAL1			0	0	100	6.64	4.32903e-17			52640.9		61.06				52640.9	98011.4	26691.8	n/a	High	n/a	High	High	High	1
FALSE	High	Master Protein	O88543	COP9 signalosome complex subunit 3 [OS=Mus musculus]	0	35.384	37	9	62	9	423	47.8	6.65	10.16	9	FALSE	protein metabolism;other metabolic processes;developmental processes;other biological processes	cytosol;nucleus;other cell component		Pf01399, Pf21215	26572	ENSMUSG00000019373	Cops3	mmu:26572; O88543	Neddylation; DNA Damage Recognition in GG-NER; Formation of TC-NER Pre-Incision Complex; Cargo recognition for clathrin-mediated endocytosis		4	0	0.01	-6.64	4.32903e-17		177550		18.17		185321	177550	130154				High	High	High	High	High	High	1
FALSE	High	Master Protein	Q9ERA6	Tuftelin-interacting protein 11 [OS=Mus musculus]	0	9.956	7	3	12	3	838	96.2	5.9	1.49	3	FALSE	cell organization and biogenesis;RNA metabolism OR transcription;other metabolic processes;other biological processes	extracellular matrix;nucleus;other cell component	nucleic acid binding activity	Pf01585, Pf07842, Pf12457	54723	ENSMUSG00000029345	Tfip11	mmu:54723; Q8VD06; Q9ERA6	mRNA Splicing - Major Pathway		1	0	100	6.64	4.32903e-17			705999		33.33				705999	799925	396104	High	High	High	High	Peak Found	High	1
FALSE	High	Master Protein	Q8BGB5	LIM domain-containing protein 2 [OS=Mus musculus]	0	4.258	19	1	1	1	128	14.2	9.04	0.25	1	FALSE	cell organization and biogenesis	plasma membrane;other membranes;cytosol;cytoskeleton;nucleus	cytoskeletal activity;other molecular function	Pf00412	67803	ENSMUSG00000040699	Limd2	mmu:67803; Q8BGB5			0	0	100	6.64	4.32903e-17			4.8959e+06		51				4.8959e+06	1.83266e+06	6.01984e+06	n/a	n/a	High	Peak Found	Peak Found	Peak Found	1
FALSE	High	Master Protein	Q64520	Guanylate kinase [OS=Mus musculus]	0	27.088	49	7	46	7	198	21.9	6.55	9.5	7	FALSE	other metabolic processes;transport	cytosol;other cell component	kinase activity;other molecular function	Pf00625	14923	ENSMUSG00000020444	Guk1	mmu:14923; Q564F2; Q564G0; Q64520	Azathioprine ADME; Interconversion of nucleotide di- and triphosphates	Purine metabolism	3	0	0.01	-6.64	4.32903e-17		5.32247e+06		35.65		3.5354e+06	5.32247e+06	7394332				High	High	High	High	High	High	1
FALSE	High	Master Protein	P39688	Tyrosine-protein kinase Fyn [OS=Mus musculus]	0	25.58	25	8	39	1	537	60.6	6.67	7.12	8	FALSE	cell cycle OR cell proliferation;cell organization and biogenesis;protein metabolism;other metabolic processes;stress response;developmental processes;signal transduction;other biological processes	plasma membrane;other membranes;cytosol;cytoskeleton;mitochondrion;ER/Golgi;nucleus;other cytoplasmic organelle;other cell component	signal transduction activity or receptor binding;enzyme regulator activity;cytoskeletal activity;kinase activity;other molecular function	Pf00017, Pf00018, Pf07714	14360	ENSMUSG00000019843	Fyn	mmu:14360; P39688; Q3TAT3; Q3U0T5; Q8K2A3	PIP3 activates AKT signaling; PI5P, PP2A and IER3 Regulate PI3K/AKT Signaling; GPVI-mediated activation cascade; VEGFA-VEGFR2 Pathway; Regulation of signaling by CBL; CD28 dependent Vav1 pathway; FCGR activation; RAF/MAP kinase cascade; Signaling by ERBB2; NCAM signaling for neurite out-growth; EPHB-mediated forward signaling; CD209 (DC-SIGN) signaling; EPHA-mediated growth cone collapse; EPH-eph…	Primary focal segmental glomerulosclerosis (FSGS); IL-7 signaling pathway; IL-3 signaling pathway; IL-6 signaling pathway; Kit receptor signaling pathway; IL-2 signaling pathway; Alpha 6 beta 4 integrin signaling pathway; Integrin-mediated cell adhesion; Focal adhesion	41	1	100	6.64	4.32903e-17			1.52954e+06		71.81				1.24246e+06	1.52954e+06	4.31267e+06	n/a	n/a	High	n/a	High	n/a	1
FALSE	High	Master Protein	O35988	Syndecan-4 [OS=Mus musculus]	0	4.558	7	1	6	1	198	21.5	4.41	1.96	1	FALSE	cell cycle OR cell proliferation;cell organization and biogenesis;stress response;developmental processes;other biological processes	non-structural extracellular;other membranes;cytoskeleton;ER/Golgi;other cell component	other molecular function	Pf01034	20971	ENSMUSG00000017009	Sdc4	mmu:20971; O35988	Cell surface interactions at the vascular wall; Syndecan interactions; Retinoid metabolism and transport; A tetrasaccharide linker sequence is required for GAG synthesis; HS-GAG biosynthesis; HS-GAG degradation		6	0	100	6.64	4.32903e-17			3.59743e+06		36.37				3.59743e+06	2.13309e+06	4.63391e+06	n/a	High	High	High	Peak Found	High	1
FALSE	High	Master Protein	Q80U87	Ubiquitin carboxyl-terminal hydrolase 8 [OS=Mus musculus]	0.002	3.21	2	2	3	2	1080	122.5	8.47	0.43	2	FALSE	cell cycle OR cell proliferation;cell organization and biogenesis;protein metabolism;other metabolic processes;signal transduction;other biological processes	plasma membrane;other membranes;cytosol;nucleus;other cytoplasmic organelle;other cell component	other molecular function	Pf00443, Pf00581, Pf08969, Pf20625	84092	ENSMUSG00000027363	Usp8	A2AI53; mmu:84092; Q80U87; Q80YP2; Q8R0D3; Q9EQU1; Q9WVP5	Downregulation of ERBB2:ERBB3 signaling; Ub-specific processing proteases; Regulation of FZD by ubiquitination; Negative regulation of MET activity		4	0	0.01	-6.64	4.32903e-17		1.2266e+06		6.94		1.37367e+06	1.2266e+06	1.21552e+06				Peak Found	High	Peak Found	High	n/a	n/a	1
FALSE	High	Master Protein	Q5SSI6	U3 small nucleolar RNA-associated protein 18 homolog [OS=Mus musculus]	0	6.181	11	3	3	3	552	61.2	8.78	0.28	3	FALSE	RNA metabolism OR transcription;other metabolic processes;other biological processes	other membranes;nucleus;other cell component			217109	ENSMUSG00000054079	Utp18	mmu:217109; Q5SSI6	Major pathway of rRNA processing in the nucleolus and cytosol		1	0	100	6.64	4.32903e-17			848338		79.71				848338	854305	46424.6	n/a	n/a	n/a	Peak Found	High	Peak Found	1
FALSE	High	Master Protein	Q9WV85	Nucleoside diphosphate kinase 3 [OS=Mus musculus]	0	15.621	43	4	15	4	169	19.1	6.68	4.22	4	FALSE	other metabolic processes		kinase activity;other molecular function	Pf00334	79059	ENSMUSG00000073435	Nme3	mmu:79059; Q9D931; Q9EPA2; Q9WV85	Interconversion of nucleotide di- and triphosphates	Purine metabolism	2	0	100	6.64	4.32903e-17			2.38329e+06		89.12				2.38329e+06	8.35418e+06	1.64596e+06	High	High	High	High	High	Peak Found	1
FALSE	High	Master Protein	Q6PAR5	GTPase-activating protein and VPS9 domain-containing protein 1 [OS=Mus musculus]	0	32.872	12	13	51	13	1458	162.3	5.19	9.92	13	FALSE	transport;other biological processes	plasma membrane;other membranes;cytosol;other cytoplasmic organelle;other cell component	enzyme regulator activity;other molecular function	Pf00616, Pf02204, Pf18151	66691	ENSMUSG00000026867	Gapvd1	A0PJI8; A2AR09; A2AR10; A2AR17; A2AR18; mmu:66691; Q3TNS1; Q3UDL0; Q3UYD5; Q6PAR5; Q6ZPP0; Q80V37; Q80ZK4; Q8BTS5; Q9CRS2; Q9CTI1	Clathrin-mediated endocytosis; RAB GEFs exchange GTP for GDP on RABs		2	0	0.01	-6.64	4.32903e-17		2.70498e+06		29.2		2.70498e+06	1.69026e+06	3.10696e+06				High	High	High	High	High	High	1
FALSE	High	Master Protein	Q8R3S6	Exocyst complex component 1 [OS=Mus musculus]	0	47.631	23	13	39	13	894	101.8	6.52	5.94	13	FALSE	cell cycle OR cell proliferation;cell organization and biogenesis;transport;developmental processes;signal transduction;other biological processes	plasma membrane;other membranes;other cell component	other molecular function	Pf09763, Pf15277, Pf20654	69940	ENSMUSG00000036435	Exoc1	E9QQ24; mmu:69940; Q8R3S6	VxPx cargo-targeting to cilium; Insulin processing		2	0	100	6.64	4.32903e-17			3.64698e+06		28.9				3.64698e+06	2.7147e+06	4.87281e+06	High	High	High	High	High	High	1
FALSE	High	Master Protein	Q8C2E7	WASH complex subunit 5 [OS=Mus musculus]	0	42.299	19	15	48	15	1159	134	7.12	7.18	15	FALSE	cell cycle OR cell proliferation;cell organization and biogenesis;transport;other biological processes	other membranes;cytosol;ER/Golgi;nucleus;other cytoplasmic organelle;other cell component	other molecular function	Pf10266	223593	ENSMUSG00000022350	Washc5	mmu:223593; Q8BGY1; Q8C2E7; Q8K2J2			0	0	0.01	-6.64	4.32903e-17		1.77775e+06		46.94		2.9486e+06	1.13907e+06	1.77775e+06				High	High	High	High	High	High	1
FALSE	High	Master Protein	Q7TNV0	Protein DEK [OS=Mus musculus]	0	12.397	9	3	13	3	380	43.1	6.86	3.94	3	FALSE	cell organization and biogenesis;other biological processes	cytoskeleton;nucleus	nucleic acid binding activity;other molecular function	Pf08766	110052	ENSMUSG00000021377	Dek	mmu:110052; Q7TNV0; Q80VC5; Q8BZV6	B-WICH complex positively regulates rRNA expression; Transcriptional regulation by the AP-2 (TFAP2) family of transcription factors	A network map of Macrophage-stimulating protein (MSP) signaling	3	0	0.01	-6.64	4.32903e-17		6.47374e+06		18.32		6.47374e+06	5.32434e+06	7.70626e+06				Peak Found	High	High	High	High	n/a	1
FALSE	High	Master Protein	Q61072	Disintegrin and metalloproteinase domain-containing protein 9 [OS=Mus musculus]	0	9.337	6	2	7	2	845	92	7.47	2.18	2	FALSE	cell adhesion;protein metabolism;other metabolic processes;stress response;signal transduction;other biological processes	non-structural extracellular;plasma membrane;other membranes;other cell component	signal transduction activity or receptor binding;other molecular function	Pf00200, Pf01421, Pf01562, Pf08516	11502	ENSMUSG00000031555	Adam9	E9QPP2; mmu:11502; Q60618; Q61072; Q61853; Q80U94			0	0	0.01	-6.64	4.32903e-17		292280		15.98		292280	349468	254619				High	High	Peak Found	n/a	High	High	1
FALSE	High	Master Protein	Q61151	Serine/threonine-protein phosphatase 2A 56 kDa regulatory subunit epsilon isoform [OS=Mus musculus]	0	7.924	9	3	9	3	467	54.7	6.95	0.96	3	FALSE	protein metabolism;other metabolic processes;signal transduction	cytosol;nucleus;other cell component	enzyme regulator activity	Pf01603	26932	ENSMUSG00000021051	Ppp2r5e	mmu:26932; Q3V1I5; Q571M6; Q61151; Q8C2M2	Separation of Sister Chromatids; PI5P, PP2A and IER3 Regulate PI3K/AKT Signaling; Amplification of signal from unattached kinetochores via a MAD2 inhibitory signal; Resolution of Sister Chromatid Cohesion; RHO GTPases Activate Formins; EML4 and NUDC in mitotic spindle formation; Negative regulation of MAPK pathway; Platelet sensitization by LDL; RAF activation; Beta-catenin phosphorylation cascad…	Focal adhesion: PI3K-Akt-mTOR signaling pathway; Glycogen metabolism; IL-6 signaling pathway; Wnt signaling pathway; Wnt signaling pathway and pluripotency	19	0	0.01	-6.64	4.32903e-17		2.54914e+06		37.47		2.92524e+06	2.54914e+06	1.30681e+06				High	Peak Found	High	High	High	High	1
FALSE	High	Master Protein	Q91V08	C-type lectin domain family 2 member D [OS=Mus musculus]	0	8.733	15	2	17	2	207	23.6	7.62	5.09	2	FALSE	stress response;other biological processes	plasma membrane;other membranes;ER/Golgi;other cell component	signal transduction activity or receptor binding;other molecular function	Pf00059	93694	ENSMUSG00000030157	Clec2d	mmu:93694; Q1AFZ3; Q8VI19; Q8VI20; Q91V08			0	0	0.01	-6.64	4.32903e-17		3.25892e+06		33.75		3.25892e+06	3.0961e+06	5.47945e+06				High	High	High	High	High	High	1
FALSE	High	Master Protein	Q6ZQK5	Arf-GAP with coiled-coil, ANK repeat and PH domain-containing protein 2 [OS=Mus musculus]	0	43.543	24	11	52	11	770	87.2	6.68	10.43	11	FALSE	transport;other biological processes	other membranes;other cytoplasmic organelle;other cell component	enzyme regulator activity;other molecular function	Pf00169, Pf01412, Pf12796, Pf16746	78618	ENSMUSG00000049076	Acap2	mmu:78618; Q3UHL4; Q6ZQK5; Q811F3; Q9CTS8			0	0	100	6.64	4.32903e-17			242662		63.02				242662	501481	140876	High	High	High	High	High	High	1
FALSE	High	Master Protein	Q6PD28	Serine/threonine-protein phosphatase 2A 56 kDa regulatory subunit beta isoform [OS=Mus musculus]	0	8.768	8	3	11	3	497	57.3	6.84	2.59	3	FALSE	protein metabolism;other metabolic processes;signal transduction;other biological processes	cytosol;nucleus;other cell component	enzyme regulator activity	Pf01603		ENSMUSG00000024777	Ppp2r5b	mmu:225849; Q3V3S8; Q6PD28; Q8R342	Separation of Sister Chromatids; PI5P, PP2A and IER3 Regulate PI3K/AKT Signaling; Amplification of signal from unattached kinetochores via a MAD2 inhibitory signal; Resolution of Sister Chromatid Cohesion; RHO GTPases Activate Formins; EML4 and NUDC in mitotic spindle formation; Negative regulation of MAPK pathway; Platelet sensitization by LDL; RAF activation; Beta-catenin phosphorylation cascad…		14	0	0.01	-6.64	4.32903e-17		1.80763e+06		7.6		2.03977e+06	1.78034e+06	1.80763e+06				High	High	High	High	n/a	High	1
FALSE	High	Master Protein	O54965	E3 ubiquitin-protein ligase RNF13 [OS=Mus musculus]	0	7.861	11	2	3	2	381	42.7	5.06	0.43	2	FALSE	protein metabolism;other metabolic processes;other biological processes	other membranes;cytosol;ER/Golgi;nucleus;other cytoplasmic organelle;other cell component	other molecular function	Pf02225, Pf13639	24017	ENSMUSG00000036503	Rnf13	mmu:24017; O54965; O54966; Q6PEA8			0	0	0.01	-6.64	4.32903e-17		7.00628e+06		17.46		8.12933e+06	7.00628e+06	5.70558e+06				High	High	High	n/a	n/a	n/a	1
FALSE	High	Master Protein	Q7TSJ2	Microtubule-associated protein 6 [OS=Mus musculus]	0	4.586	2	1	5	1	906	96.4	9.5	0.64	1	FALSE	cell cycle OR cell proliferation;cell organization and biogenesis;transport;developmental processes;other biological processes	other membranes;cytoskeleton;ER/Golgi;other cell component	cytoskeletal activity;other molecular function	Pf21410	17760	ENSMUSG00000055407	Map6	mmu:17760; O55129; O70586; O70587; Q78DV4; Q78DV5; Q7TSJ2			0	0	100	6.64	4.32903e-17			281672		36.09				319566	281672	147994	n/a	High	High	High	High	High	1
FALSE	High	Master Protein	Q8K1Z0	Ubiquinone biosynthesis protein COQ9, mitochondrial [OS=Mus musculus]	0	10.065	25	4	10	4	313	35.1	5.92	2.27	4	FALSE	other metabolic processes	other membranes;mitochondrion;other cell component	other molecular function	Pf08511, Pf21392	67914	ENSMUSG00000031782	Coq9	mmu:67914; Q8K1Z0; Q9CT61			0	0	100	6.64	4.32903e-17			1.45883e+06		69.47				631222	2.92411e+06	1.45883e+06	High	High	High	High	High	High	1
FALSE	High	Master Protein	Q8BHC4	Dephospho-CoA kinase domain-containing protein [OS=Mus musculus]	0	7.552	12	2	9	2	231	26.5	9.58	1.99	2	FALSE	other metabolic processes		kinase activity;other molecular function	Pf01121	68087	ENSMUSG00000020935	Dcakd	mmu:68087; Q8BHC4	Coenzyme A biosynthesis		1	0	0.01	-6.64	4.32903e-17		1.24989e+06		25.17		1.24989e+06	1.75423e+06	1.09676e+06				High	High	High	High	High	High	1
FALSE	High	Master Protein	Q9DBX3	Sushi domain-containing protein 2 [OS=Mus musculus]	0	7.909	5	2	9	2	820	90.6	6.62	1.7	2	FALSE	other biological processes	non-structural extracellular;plasma membrane;other membranes		Pf00084, Pf00094, Pf03782	71733	ENSMUSG00000006342	Susd2	mmu:71733; Q8BY19; Q8BYN0; Q8BYZ3; Q8BYZ9; Q8BZQ4; Q8C179; Q9DBX3			0	0	0.01	-6.64	4.32903e-17		5.30813e+06		7.78		5.6492e+06	4.83374e+06	5.30813e+06				High	High	High	High	n/a	High	1
FALSE	High	Master Protein	A2AIP0	Protein FAM166B [OS=Mus musculus]	0	13.285	21	4	13	4	273	30.2	9.04	2.53	4	FALSE		cytoskeleton		Pf10629	329831	ENSMUSG00000042788	Cimip2b	A2AIP0; A2AIP2; B0R005; B0R006; mmu:329831; Q8C6T2; Q8CDW8			0	0	0.01	-6.64	4.32903e-17		3.65052e+06		34.8		2.29937e+06	3.65052e+06	4.78716e+06				High	High	High	n/a	n/a	High	1
FALSE	High	Master Protein	Q3U319	E3 ubiquitin-protein ligase BRE1B [OS=Mus musculus]	0	16.274	8	6	9	5	1001	113.9	6.48	1.03	6	FALSE	cell organization and biogenesis;protein metabolism;other metabolic processes;other biological processes	nucleus;other cell component	nucleic acid binding activity;other molecular function	Pf00097	233900	ENSMUSG00000030816	Rnf40	mmu:233900; Q3U319; Q6ZQ75; Q8BJA1; Q8BY03; Q8CHX4	E3 ubiquitin ligases ubiquitinate target proteins		1	0	100	6.64	4.32903e-17			1.85704e+06		15.28				1.85704e+06	1.75618e+06	2.32293e+06	High	High	Peak Found	High	High	High	1
FALSE	High	Master Protein	P56400	Platelet glycoprotein Ib beta chain [OS=Mus musculus]	0	6.677	14	2	12	2	206	21.7	10.43	4.59	2	FALSE	cell adhesion;protein metabolism;other metabolic processes;stress response;transport;other biological processes	plasma membrane;other membranes	other molecular function	Pf01462	14724	ENSMUSG00000050761	Gp1bb	mmu:14724; P56400	Intrinsic Pathway of Fibrin Clot Formation; GP1b-IX-V activation signalling; Platelet Adhesion to exposed collagen; Platelet Aggregation (Plug Formation)		4	0	0.01	-6.64	4.32903e-17		2.86394e+06		39.08		2.86394e+06	3.25731e+06	1.39848e+06				High	High	High	High	High	High	1
FALSE	High	Master Protein	Q9R062	Glycogenin-1 [OS=Mus musculus]	0	40.642	31	8	64	8	333	37.4	5.29	14.37	8	FALSE	other metabolic processes	other cell component	other molecular function	Pf01501	27357	ENSMUSG00000019528	Gyg1	mmu:27357; Q3TWR9; Q9R062	Neutrophil degranulation; Glycogen breakdown (glycogenolysis); Glycogen synthesis	Glycogen metabolism; Insulin signaling	5	0	0.01	-6.64	4.32903e-17		1032535		73		388286	2.07328e+06	1032535				High	High	High	High	High	High	1
FALSE	High	Master Protein	Q8BGV3	Tumor-associated calcium signal transducer 2 [OS=Mus musculus]	0	16.439	23	4	34	4	317	35.6	8.6	7.17	4	FALSE	developmental processes;other biological processes	non-structural extracellular;plasma membrane;other membranes;nucleus		Pf00086, Pf18635, Pf21283	56753	ENSMUSG00000051397	Tacstd2	mmu:56753; O55130; Q8BGV3			0	0	100	6.64	4.32903e-17			6.52391e+06		17.51				6.52391e+06	5.06269e+06	7.21136e+06	High	High	High	High	High	High	1
FALSE	High	Master Protein	Q9CZE3	Ras-related protein Rab-32 [OS=Mus musculus]	0	11.911	27	4	29	3	223	25.1	6.68	4.94	4	FALSE	cell organization and biogenesis;transport;other biological processes	other membranes;mitochondrion;ER/Golgi;other cytoplasmic organelle;other cell component	other molecular function	Pf00071	67844	ENSMUSG00000019832	Rab32	mmu:67844; Q3TXU7; Q8BVD3; Q91YN4; Q9CZE3	RAB GEFs exchange GTP for GDP on RABs; RAB geranylgeranylation		2	1	0.01	-6.64	4.32903e-17		5083977		19.56		5.78773e+06	3.88513e+06	5083977				High	High	High	High	High	High	1
FALSE	High	Master Protein	Q9QWV4	Myeloid leukemia factor 1 [OS=Mus musculus]	0	4.165	7	1	30	1	267	30.4	9.32	6.14	1	FALSE	cell cycle OR cell proliferation;RNA metabolism OR transcription;other metabolic processes;other biological processes	cytoskeleton;nucleus;other cell component	nucleic acid binding activity;other molecular function	Pf10248	17349	ENSMUSG00000048416	Mlf1	mmu:17349; O70217; Q9QWV4			0	0	0.01	-6.64	4.32903e-17		1.39862e+06		62.88		2.4433e+06	590242	1.39862e+06				High	High	High	High	High	High	1
FALSE	High	Master Protein	Q8BJU0	Small glutamine-rich tetratricopeptide repeat-containing protein alpha [OS=Mus musculus]	0	18.563	17	4	23	4	315	34.3	5.06	5.57	4	FALSE	cell organization and biogenesis;protein metabolism;other metabolic processes;stress response;transport;other biological processes	other membranes;cytosol;ER/Golgi;nucleus;other cell component	other molecular function	Pf00515, Pf13181, Pf16546	52551	ENSMUSG00000004937	Sgta	mmu:52551; Q8BGA6; Q8BJU0; Q99L52	Insertion of tail-anchored proteins into the endoplasmic reticulum membrane		1	0	100	6.64	4.32903e-17			4.17536e+06		64.35				9.66292e+06	4.17536e+06	2.90511e+06	High	High	High	High	High	High	1
FALSE	High	Master Protein	Q8R404	MICOS complex subunit MIC13 [OS=Mus musculus]	0	5.959	35	2	21	2	119	13.4	8.63	4.6	2	FALSE	cell organization and biogenesis	other membranes;mitochondrion;nucleus		Pf15884	224904	ENSMUSG00000049760	Micos13	mmu:224904; Q8R404			0	0	0.01	-6.64	4.32903e-17		5.26938e+06		49.29		9.86643e+06	5.26938e+06	3.89557e+06				High	High	High	High	High	High	1
FALSE	High	Master Protein	Q8CFE4	SCY1-like protein 2 [OS=Mus musculus]	0	18.084	13	7	14	7	930	103.3	8.02	2	7	FALSE	cell-cell signaling;protein metabolism;other metabolic processes;transport;developmental processes;signal transduction;other biological processes	other membranes;ER/Golgi;other cytoplasmic organelle;other cell component	signal transduction activity or receptor binding;kinase activity;other molecular function	Pf00069	213326	ENSMUSG00000069539	Scyl2	mmu:213326; Q3UT57; Q3UWU9; Q8CFE4; Q8K0M4			0	0	100	6.64	4.32903e-17			4.73019e+06		28.73				4.79441e+06	2.73034e+06	4.73019e+06	High	High	High	High	High	High	1
FALSE	High	Master Protein	Q9D6U8	Protein FAM162A [OS=Mus musculus]	0	7.058	12	2	12	2	155	17.7	9.88	3.01	2	FALSE	stress response;other biological processes	other membranes;cytosol;mitochondrion		Pf06388	70186	ENSMUSG00000003955	Fam162a	mmu:70186; Q9D6U8			0	0	100	6.64	4.32903e-17			1.14278e+06		14.08				936818	1.14278e+06	1.2425e+06	High	High	High	High	High	High	1
FALSE	High	Master Protein	Q8R3G1	Nuclear inhibitor of protein phosphatase 1 [OS=Mus musculus]	0	18.571	24	5	17	5	351	38.5	7.37	2.93	5	FALSE	cell cycle OR cell proliferation;RNA metabolism OR transcription;other metabolic processes;other biological processes	nucleus	enzyme regulator activity;nucleic acid binding activity;other molecular function	Pf00498	100336	ENSMUSG00000028882	Ppp1r8	mmu:100336; Q8C087; Q8R3G1		mRNA processing	1	0	100	6.64	4.32903e-17			2.63449e+06		9.79				2.6168e+06	2.63449e+06	3.09738e+06	High	High	High	High	High	High	1
FALSE	High	Master Protein	Q8CI75	DIS3-like exonuclease 2 [OS=Mus musculus]	0	22.955	17	7	27	7	870	97.7	5.9	2.29	7	FALSE	cell cycle OR cell proliferation;cell organization and biogenesis;RNA metabolism OR transcription;other metabolic processes;other biological processes	other cell component	nucleic acid binding activity;other molecular function	Pf00773, Pf17216, Pf17849, Pf17877	208718	ENSMUSG00000053333	Dis3l2	mmu:208718; Q8BMG9; Q8CI75		mRNA processing	1	0	0.01	-6.64	4.32903e-17		2.83543e+06		48.37		2.83543e+06	1.03149e+06	3.08674e+06				High	High	High	High	High	High	1
FALSE	High	Master Protein	Q8BVU0	DISP complex protein LRCH3 [OS=Mus musculus]	0	29.028	21	9	32	9	778	86.3	7.03	4.17	9	FALSE	cell organization and biogenesis	cytosol		Pf00307, Pf13855	70144	ENSMUSG00000022801	Lrch3	B2RXA0; mmu:70144; Q3U222; Q3UZ74; Q8BVU0			0	0	100	6.64	4.32903e-17			2.73179e+06		23.56				3.48724e+06	2.17395e+06	2.73179e+06	High	High	High	High	High	High	1
FALSE	High	Master Protein	Q8R1U1	Conserved oligomeric Golgi complex subunit 4 [OS=Mus musculus]	0	20.992	12	6	30	6	785	88.6	5.15	5.7	6	FALSE	cell organization and biogenesis;other metabolic processes;transport	other membranes;cytosol;ER/Golgi	other molecular function	Pf08318, Pf20662, Pf20663	102339	ENSMUSG00000031753	Cog4	mmu:102339; Q3T9K1; Q8R1U1	COPI-mediated anterograde transport; Retrograde transport at the Trans-Golgi-Network; Intra-Golgi traffic		3	0	100	6.64	4.32903e-17			174557		60.06				251600	174557	58747.5	High	High	High	High	High	High	1
FALSE	High	Master Protein	Q9D820	Prolyl-tRNA synthetase associated domain-containing protein 1 [OS=Mus musculus]	0	12.303	34	3	13	3	169	18.9	6.14	1.22	3	FALSE	RNA metabolism OR transcription		other molecular function	Pf04073	67939	ENSMUSG00000032673	Prorsd1	mmu:67939; Q8BFX7; Q9D820			0	0	0.01	-6.64	4.32903e-17		687717		28.02		687717	518372	912843				Peak Found	High	High	High	High	High	1
FALSE	High	Master Protein	Q8BZN6	Dedicator of cytokinesis protein 10 [OS=Mus musculus]	0	32.958	12	15	29	15	2187	249.4	7.09	2.79	15	FALSE	cell cycle OR cell proliferation;cell organization and biogenesis;developmental processes;signal transduction;other biological processes	cytosol;nucleus;other cell component	enzyme regulator activity;other molecular function	Pf00169, Pf06920, Pf11878, Pf14429, Pf20421, Pf20422	210293	ENSMUSG00000038608	Dock10	A0A087WQ86; E9QM99; F1AHI9; mmu:210293; Q8BZN6	Factors involved in megakaryocyte development and platelet production; CDC42 GTPase cycle; RAC1 GTPase cycle; RAC2 GTPase cycle; RAC3 GTPase cycle		5	0	0.01	-6.64	4.32903e-17		33836.2		94.82		18358.9	118677	33836.2				High	High	High	High	High	High	1
FALSE	High	Master Protein	Q91ZV0	Melanoma inhibitory activity protein 2 [OS=Mus musculus]	0	16.88	7	6	18	6	1396	156.4	4.55	2.9	6	FALSE	transport;other biological processes	other membranes;ER/Golgi	other molecular function	Pf07653			Mia2	Q8CIE3; Q8R311; Q91ZV0	Cargo concentration in the ER		1	0	0.01	-6.64	4.32903e-17		2.34171e+06		8.84		2.37092e+06	2.34171e+06	2.01397e+06				High	High	High	High	High	High	1
FALSE	High	Master Protein	Q8K1J6	CCA tRNA nucleotidyltransferase 1, mitochondrial [OS=Mus musculus]	0	25.21	29	7	41	7	434	49.9	8.56	10.32	7	FALSE	RNA metabolism OR transcription;other metabolic processes	cytosol;nucleus	nucleic acid binding activity;other molecular function	Pf01743, Pf12627	70047	ENSMUSG00000013736	Trnt1	mmu:70047; Q3TKW1; Q3UX99; Q8K1J6; Q920N6; Q9CSX0			0	0	100	6.64	4.32903e-17			1.0369e+06		108.29				201194	3.47622e+06	1.0369e+06	High	High	High	High	High	High	1
FALSE	High	Master Protein	Q3TLH4	Protein PRRC2C [OS=Mus musculus]	0	20.789	4	7	21	7	2846	310.7	9.1	2.68	7	FALSE	cell organization and biogenesis;other biological processes	cytosol;other cell component		Pf07001	226562	ENSMUSG00000040225	Prrc2c	E9QKG5; mmu:226562; Q05CS4; Q05DM5; Q3TKF3; Q3TLH4; Q3UXU5; Q4FZE4; Q66K03; Q6P3F4; Q80TK3; Q80YR0; Q8BMJ4; Q8C1K7; Q8CGH3			0	0	100	6.64	4.32903e-17			254477		168.44				2.33045e+07	254477	181059	High	High	High	High	High	High	1
FALSE	High	Master Protein	Q8BVL3	Sorting nexin-17 [OS=Mus musculus]	0	18.204	21	7	18	7	470	52.8	7.49	3.08	7	FALSE	transport;developmental processes;signal transduction	other membranes;cytosol;ER/Golgi;other cytoplasmic organelle;other cell component	signal transduction activity or receptor binding;other molecular function	Pf00787, Pf18116, Pf21271, Pf21273	266781	ENSMUSG00000029146	Snx17	mmu:266781; Q8BVL3; Q8R0N8			0	0	0.01	-6.64	4.32903e-17		358310		35.03		190211	358310	398883				High	High	High	High	High	High	1
FALSE	High	Master Protein	Q8CEC0	Nuclear pore complex protein Nup88 [OS=Mus musculus]	0	17.455	13	5	21	5	753	84.9	6.27	2.36	5	FALSE	other metabolic processes;transport	nucleus	other molecular function	Pf10168	19069	ENSMUSG00000040667	Nup88	mmu:19069; Q80Z13; Q8CEC0; Q8K090	Transport of the SLBP independent Mature mRNA; Transport of the SLBP Dependant Mature mRNA; Transport of Mature mRNA Derived from an Intronless Transcript; Transport of Mature mRNA derived from an Intron-Containing Transcript; Regulation of Glucokinase by Glucokinase Regulatory Protein; snRNP Assembly; SUMOylation of DNA damage response and repair proteins; SUMOylation of ubiquitinylation protein…		15	0	0.01	-6.64	4.32903e-17		1.13674e+06		83.57		408438	1.13674e+06	2743162				High	High	High	High	High	n/a	1
FALSE	High	Master Protein	Q91WN1	DnaJ homolog subfamily C member 9 [OS=Mus musculus]	0	12.046	27	4	10	4	259	30	5.94	1.53	4	FALSE	cell organization and biogenesis;other biological processes	non-structural extracellular;plasma membrane;other membranes;nucleus;other cell component	other molecular function	Pf00226	108671	ENSMUSG00000021811	Dnajc9	mmu:108671; Q3TSG3; Q8R0E3; Q91WN1			0	0	0.01	-6.64	4.32903e-17		3.55691e+06		27.59		2.99091e+06	5.05634e+06	3.55691e+06				High	High	High	High	High	High	1
FALSE	High	Master Protein	Q8BXN9	Transmembrane protein 87A [OS=Mus musculus]	0	8.24	6	2	8	2	555	63.3	6.67	2.33	2	FALSE	transport;other biological processes	plasma membrane;other membranes;cytosol;ER/Golgi;other cell component		Pf06814	211499		Tmem87a	mmu:211499; Q8BTV9; Q8BU98; Q8BXN9; Q8R2P9; Q8R3S7	RHOA GTPase cycle		1	0	100	6.64	4.32903e-17			2.56951e+06		12.44				2.05353e+06	2.57082e+06	2.56951e+06	High	n/a	High	High	Peak Found	High	1
FALSE	High	Master Protein	Q61211	Eukaryotic translation initiation factor 2D [OS=Mus musculus]	0	18.208	31	9	23	9	570	62.8	8.24	2.89	9	FALSE	cell organization and biogenesis;protein metabolism;other metabolic processes;other biological processes	cytosol;translational apparatus;nucleus;other cell component	nucleic acid binding activity	Pf01253, Pf17832	16865	ENSMUSG00000026427	Eif2d	mmu:16865; Q3TDE0; Q3THV5; Q3TTP4; Q61211; Q8C491; Q8CBF1; Q8CC17; Q8R1I9; Q8R3M5		mRNA processing	1	0	100	6.64	4.32903e-17			488370		43.44				896188	488370	412313	High	High	High	High	High	High	1
FALSE	High	Master Protein	Q9EPK2	Protein XRP2 [OS=Mus musculus]	0.003	2.295	7	2	2	2	347	39.4	5.24	0.16	2	FALSE	transport	plasma membrane;other membranes;cytoskeleton;ER/Golgi;nucleus;other cell component	enzyme regulator activity;other molecular function	Pf07986	19889	ENSMUSG00000060090	Rp2	mmu:19889; Q8BLN8; Q8BVQ8; Q8BZP9; Q9EPK2	Trafficking of myristoylated proteins to the cilium		1	0	0.01	-6.64	4.32903e-17		4.32402e+06		74.3		4.32402e+06	7.08918e+06	966441				Peak Found	Peak Found	High	n/a	High	n/a	1
FALSE	High	Master Protein	Q9Z1D1	Eukaryotic translation initiation factor 3 subunit G [OS=Mus musculus]	0	15.493	20	4	29	4	320	35.6	5.9	5.44	4	FALSE	cell organization and biogenesis;protein metabolism;other metabolic processes;other biological processes	cytosol;translational apparatus;nucleus;other cell component	nucleic acid binding activity	Pf00076, Pf12353	53356	ENSMUSG00000070319	Eif3g	mmu:53356; Q9R079; Q9Z1D1	L13a-mediated translational silencing of Ceruloplasmin expression; Formation of a pool of free 40S subunits; GTP hydrolysis and joining of the 60S ribosomal subunit; Translation initiation complex formation; Formation of the ternary complex, and subsequently, the 43S complex; Ribosomal scanning and start codon recognition	Translation factors; mRNA processing	8	0	0.01	-6.64	4.32903e-17		2.24188e+06		32.66		2.8229e+06	1.41816e+06	2.24188e+06				High	High	High	High	High	High	1
FALSE	High	Master Protein	Q9CYL5	Golgi-associated plant pathogenesis-related protein 1 [OS=Mus musculus]	0	8.254	28	2	22	2	154	17.1	9.51	4.87	2	FALSE	other biological processes	non-structural extracellular;other membranes;ER/Golgi	other molecular function	Pf00188	384009	ENSMUSG00000028480	Glipr2	mmu:384009; Q3TJ42; Q8BTK4; Q9CYL5			0	0	100	6.64	4.32903e-17			4.52378e+06		18.42				5.10333e+06	4.52378e+06	3.50983e+06	High	High	High	High	High	High	1
FALSE	High	Master Protein	Q3V3R1	Monofunctional C1-tetrahydrofolate synthase, mitochondrial [OS=Mus musculus]	0	31.951	18	11	42	11	977	105.7	7.02	10.12	11	FALSE	other metabolic processes;developmental processes	cytosol;mitochondrion	other molecular function	Pf00763, Pf01268, Pf02882	270685	ENSMUSG00000040675	Mthfd1l	mmu:270685; Q3TVQ0; Q3V3R1; Q3V402; Q80V98; Q8CAL0; Q8K2N5	Metabolism of folate and pterines	One-carbon metabolism	2	0	0.01	-6.64	4.32903e-17		2886103		24.42		4.26077e+06	2.82558e+06	2886103				High	High	High	High	High	High	1
FALSE	High	Master Protein	Q9DAV9	Trimeric intracellular cation channel type B [OS=Mus musculus]	0.001	3.598	7	1	3	1	292	32.6	9.11	0.36	1	FALSE	cell organization and biogenesis;other metabolic processes;transport;developmental processes;signal transduction;other biological processes	other membranes;ER/Golgi	transporter activity;other molecular function	Pf05197	52076	ENSMUSG00000028420	Tmem38b	A2AQG4; mmu:52076; Q3U6M4; Q3UBM6; Q3UWS8; Q9DAV9			0	0	0.01	-6.64	4.32903e-17		63618		88.86		183265	27875.1	63618				High	Peak Found	Peak Found	n/a	n/a	n/a	1
FALSE	High	Master Protein	Q8C0P5	Coronin-2A [OS=Mus musculus]	0	12.229	11	4	11	4	524	59.5	7.71	1.89	4	FALSE		other cell component	cytoskeletal activity	Pf00400, Pf08953, Pf16300	107684	ENSMUSG00000028337	Coro2a	mmu:107684; Q3U6H8; Q8BW42; Q8C0P5			0	0	0.01	-6.64	4.32903e-17		1.5373e+06		15.54		1.18819e+06	1.60706e+06	1.5373e+06				Peak Found	High	Peak Found	High	High	High	1
FALSE	High	Master Protein	Q921Q3	Chitobiosyldiphosphodolichol beta-mannosyltransferase [OS=Mus musculus]	0	4.123	3	1	4	1	482	54.4	8.37	0.42	1	FALSE	protein metabolism;other metabolic processes	other membranes;ER/Golgi	other molecular function	Pf00534	208211	ENSMUSG00000039427	Alg1	mmu:208211; Q3UKT8; Q921Q3	Biosynthesis of the N-glycan precursor (dolichol lipid-linked oligosaccharide, LLO) and transfer to a nascent protein		1	0	0.01	-6.64	4.32903e-17		1.04642e+06		46.35		1.04642e+06	1.8555e+06	764171				High	Peak Found	Peak Found	High	n/a	High	1
FALSE	High	Master Protein	P53564	Homeobox protein cut-like 1 [OS=Mus musculus]	0	11.68	3	4	12	2	1515	165.5	6.32	1.86	4	FALSE	transport;developmental processes;other biological processes	other membranes;ER/Golgi;nucleus;other cell component	nucleic acid binding activity;other molecular function	Pf00046, Pf02376	13047		Cux1	mmu:13047; O08994; P53564; P70301; Q571L6; Q91ZD2			0	1	0.01	-6.64	4.32903e-17		136321		92.34		114273	553627	136321				High	n/a	High	High	High	High	1
FALSE	High	Master Protein	Q6A026	Sister chromatid cohesion protein PDS5 homolog A [OS=Mus musculus]	0	26.073	10	8	27	7	1332	150.2	7.85	4.12	8	FALSE	cell cycle OR cell proliferation;cell organization and biogenesis;developmental processes;other biological processes	plasma membrane;other membranes;nucleus;other cell component		Pf20168			Pds5a	E9Q656; Q6A026	Separation of Sister Chromatids; Resolution of Sister Chromatid Cohesion; Establishment of Sister Chromatid Cohesion; Cohesin Loading onto Chromatin		4	0	0.01	-6.64	4.32903e-17		3.06896e+06		52.24		2.26036e+06	3.06896e+06	6.01366e+06				High	High	High	High	High	High	1
FALSE	High	Master Protein	Q8BFS6	Serine/threonine-protein phosphatase CPPED1 [OS=Mus musculus]	0	10.755	26	4	11	4	312	35.2	5.34	0.9	4	FALSE		plasma membrane;other membranes;cytosol	other molecular function	Pf00149	223978	ENSMUSG00000065979	Cpped1	mmu:223978; Q3UYF7; Q8BFS6; Q8BJQ3; Q8BYB7; Q8K236; Q8R3G2	Neutrophil degranulation		1	0	100	6.64	4.32903e-17			725443		65.89				725443	1.77301e+06	535629	High	High	High	High	High	High	1
FALSE	High	Master Protein	A2ALU4	Protein Shroom2 [OS=Mus musculus]	0	14.04	9	7	14	7	1481	164.6	6.7	1.1	7	FALSE	cell organization and biogenesis;developmental processes;other biological processes	plasma membrane;other membranes;cytoskeleton;other cell component	cytoskeletal activity;other molecular function	Pf00595, Pf08687, Pf08688	110380	ENSMUSG00000045180	Shroom2	A2ALU4; mmu:110380; Q2EY23; Q8C7N1; Q8CCR2; Q8CDZ0			0	0	0.01	-6.64	4.32903e-17		58576.8		85.7		48939	211267	58576.8				High	High	High	High	High	High	1
FALSE	High	Master Protein	Q8VHC3	Selenoprotein M [OS=Mus musculus]	0	6.442	40	3	8	3	145	16.4	5.54	1.11	3	FALSE	cell-cell signaling;other metabolic processes;transport;other biological processes	ER/Golgi;other cell component	other molecular function	Pf08806	114679	ENSMUSG00000075702	Selenom	B2RVS9; mmu:114679; Q3V374; Q8CBT7; Q8VCJ0; Q8VHC3		Selenium metabolism / selenoproteins	1	0	0.01	-6.64	4.32903e-17		1.88848e+06		39.17		1.88848e+06	1.22945e+06	2759473				High	High	Peak Found	High	n/a	High	1
FALSE	High	Master Protein	Q8C163	Nuclease EXOG, mitochondrial [OS=Mus musculus]	0	15.983	29	5	14	5	368	41.4	8.12	1.69	5	FALSE	cell organization and biogenesis;DNA metabolism;other metabolic processes	other membranes;mitochondrion;nucleus;other cell component	nucleic acid binding activity;other molecular function	Pf01223, Pf18026	208194	ENSMUSG00000042787	Exog	mmu:208194; Q3UFL2; Q8C163			0	0	100	6.64	4.32903e-17			2.11848e+06		21.18				2.11848e+06	1.572e+06	2.42396e+06	High	High	High	High	High	High	1
FALSE	High	Master Protein	Q8CG48	Structural maintenance of chromosomes protein 2 [OS=Mus musculus]	0	4.665	1	1	1	1	1191	134.2	8.41	0.22	1	FALSE	cell cycle OR cell proliferation;cell organization and biogenesis;DNA metabolism;stress response;other biological processes	nucleus;other cell component	nucleic acid binding activity;other molecular function	Pf02463, Pf06470	14211	ENSMUSG00000028312	Smc2	mmu:14211; Q52KE9; Q61076; Q8CG48; Q9CS17; Q9CSD8	Condensation of Prophase Chromosomes; Condensation of Prometaphase Chromosomes		2	0	0.01	-6.64	4.32903e-17		2.02793e+06		60.25		2.02793e+06	2.49926e+06	546547				Peak Found	Peak Found	High	n/a	n/a	n/a	1
FALSE	High	Master Protein	Q8BVA4	Leiomodin-1 [OS=Mus musculus]	0	17.113	13	5	14	5	595	66.3	9.19	2.67	5	FALSE	cell organization and biogenesis;other biological processes	cytosol;cytoskeleton	cytoskeletal activity	Pf02205, Pf03250	93689		Lmod1	mmu:93689; Q8BVA4	Smooth Muscle Contraction		1	0	100	6.64	4.32903e-17			3.72918e+06		42.02				1.57124e+06	3.84731e+06	3.72918e+06	High	n/a	High	High	High	High	1
FALSE	High	Master Protein	Q91VH2	Sorting nexin-9 [OS=Mus musculus]	0	35.054	25	9	49	9	595	66.5	5.52	8.88	9	FALSE	cell cycle OR cell proliferation;cell organization and biogenesis;transport;other biological processes	plasma membrane;other membranes;cytosol;ER/Golgi;other cell component	other molecular function	Pf00018, Pf00787, Pf10456	66616	ENSMUSG00000002365	Snx9	mmu:66616; Q91VH2	Golgi Associated Vesicle Biogenesis; Clathrin-mediated endocytosis		2	0	0.01	-6.64	4.32903e-17		4.13781e+06		19.94		3.74091e+06	5.43305e+06	4.13781e+06				High	High	High	High	High	High	1
FALSE	High	Master Protein	Q8BGQ1	Spermatogenesis-defective protein 39 homolog [OS=Mus musculus]	0	13.044	11	4	10	4	491	56.6	7.17	2.85	4	FALSE	cell organization and biogenesis;protein metabolism;other metabolic processes;transport;other biological processes	ER/Golgi;other cytoplasmic organelle;other cell component	other molecular function	Pf04840	104799	ENSMUSG00000021038	Vipas39	mmu:104799; Q8BGQ1; Q8BL55; Q8CIK4; Q91YI3			0	0	0.01	-6.64	4.32903e-17		977583		23.26		909251	1.37784e+06	977583				Peak Found	High	High	High	n/a	High	1
FALSE	High	Master Protein	Q99K01	Pyridoxal-dependent decarboxylase domain-containing protein 1 [OS=Mus musculus]	0	29.283	22	10	32	10	787	87.3	5.48	4.46	10	FALSE	other metabolic processes	ER/Golgi;other cell component	other molecular function	Pf00282	94184	ENSMUSG00000022680	Pdxdc1	mmu:94184; Q3TCL3; Q3TN13; Q8BMK9; Q8BW02; Q8BW51; Q8BZZ4; Q99K01; Q9DC25			0	0	100	6.64	4.32903e-17			1.4986e+06		20.38				1.4986e+06	1.95073e+06	1.32234e+06	High	High	High	High	High	High	1
FALSE	High	Master Protein	Q9EPW0	Inositol polyphosphate-4-phosphatase type I A [OS=Mus musculus]	0	4.617	4	2	5	2	939	105.5	7.05	0.5	2	FALSE	other metabolic processes	plasma membrane;other membranes;nucleus;other cytoplasmic organelle;other cell component	other molecular function		269180		Inpp4a	mmu:269180; Q8CBJ8; Q9EPW0	Synthesis of PIPs at the plasma membrane; Synthesis of IP2, IP, and Ins in the cytosol; Synthesis of PIPs at the early endosome membrane	Insulin signaling	4	0	0.01	-6.64	4.32903e-17		1.27109e+06		11.02		1.06247e+06	1.31214e+06	1.27109e+06				High	Peak Found	High	High	High	n/a	1
FALSE	High	Master Protein	Q921N6	Probable ATP-dependent RNA helicase DDX27 [OS=Mus musculus]	0	4.825	6	3	4	3	760	85.9	9.25	0.38	3	FALSE	RNA metabolism OR transcription;other metabolic processes	nucleus;other cell component	nucleic acid binding activity;other molecular function	Pf00270, Pf00271	228889	ENSMUSG00000017999	Ddx27	mmu:228889; Q3UUG2; Q8R0W3; Q8R1E2; Q921N6			0	0	0.01	-6.64	4.32903e-17		30743.8		75.53		7504.41	53910.5	30743.8				Peak Found	High	High	High	High	n/a	1
FALSE	High	Master Protein	Q3V384	AFG1-like ATPase [OS=Mus musculus]	0	8.673	11	3	10	3	480	54.3	8.03	2.35	3	FALSE	cell organization and biogenesis;protein metabolism;other metabolic processes	other membranes;mitochondrion;other cell component	other molecular function	Pf03969	215951	ENSMUSG00000038302	Afg1l	mmu:215951; Q3V384; Q5EBH5; Q8K1E9			0	0	0.01	-6.64	4.32903e-17		292696		51.47		210935	559791	292696				High	High	High	n/a	High	High	1
FALSE	High	Master Protein	Q3TBD2	Rho GTPase-activating protein 45 [OS=Mus musculus]	0	27.409	13	8	28	8	1116	122.8	5.94	6.11	8	FALSE	signal transduction;other biological processes	plasma membrane;other membranes;cytosol	enzyme regulator activity;other molecular function	Pf00620		ENSMUSG00000035697	Arhgap45	mmu:70719; Q3TBD2; Q3TDD2; Q3TSW0; Q3TXM6; Q3UZ72; Q8BI83; Q9CU46	Neutrophil degranulation; RHOA GTPase cycle; CDC42 GTPase cycle; RAC1 GTPase cycle		4	0	0.01	-6.64	4.32903e-17		1.20985e+07		100.07		1.20985e+07	2.71466e+06	35038628				High	High	High	High	High	High	1
FALSE	High	Master Protein	Q80UY1	Carnosine N-methyltransferase [OS=Mus musculus]	0	7.814	7	2	15	2	400	46.3	6.16	4.09	2	FALSE	other metabolic processes	cytosol;nucleus	other molecular function	Pf07942	67383	ENSMUSG00000024726	Carnmt1	mmu:67383; Q80UY1; Q9CWF3	Histidine catabolism		1	0	0.01	-6.64	4.32903e-17		104309		128.81		104309	777303	56858.5				High	High	High	High	High	High	1
FALSE	High	Master Protein	Q9JM62	Receptor expression-enhancing protein 6 [OS=Mus musculus]	0	5.817	11	2	13	2	201	22.2	7.33	2.73	2	FALSE	other biological processes	other membranes;ER/Golgi;other cell component		Pf03134	70335	ENSMUSG00000035504	Reep6	mmu:70335; Q8K0X2; Q9JM62			0	0	0.01	-6.64	4.32903e-17		6.91477e+06		43.88		1.01273e+07	6.91477e+06	3.98016e+06				High	High	High	High	High	High	1
FALSE	High	Master Protein	O70152	Dolichol-phosphate mannosyltransferase subunit 1 [OS=Mus musculus]	0	18.044	36	5	31	5	260	29.2	9.51	7.5	5	FALSE	protein metabolism;other metabolic processes	other membranes;ER/Golgi;other cell component	other molecular function	Pf00535	13480	ENSMUSG00000078919; ENSMUSG00000093752	Dpm1	mmu:13480; O70152; Q9D829	Synthesis of dolichyl-phosphate mannose		1	0	0.01	-6.64	4.32903e-17		944600		45.79		932773	1.95073e+06	944600				High	High	High	High	High	High	1
FALSE	High	Master Protein	Q99PW4	EKC/KEOPS complex subunit Tp53rkb [OS=Mus musculus]	0.001	3.974	7	1	6	1	244	27.4	9.23	0.86	1	FALSE	protein metabolism;RNA metabolism OR transcription;other metabolic processes	cytosol;nucleus;other cell component	kinase activity;other molecular function	Pf06293			Tp53rkb	Q91W37; Q99PW4; Q9CZ32	Regulation of TP53 Activity through Phosphorylation		1	0	100	6.64	4.32903e-17			1.77502e+06		12.37				1.77502e+06	2.1131e+06	1.6753e+06	High	n/a	High	Peak Found	Peak Found	High	1
FALSE	High	Master Protein	Q9JKV1	Proteasomal ubiquitin receptor ADRM1 [OS=Mus musculus]	0	11.605	10	3	28	3	407	42	5.07	6.68	3	FALSE	cell organization and biogenesis;RNA metabolism OR transcription;other metabolic processes;developmental processes;signal transduction;other biological processes	plasma membrane;other membranes;cytosol;nucleus;other cell component	enzyme regulator activity;other molecular function	Pf04683, Pf16550	56436	ENSMUSG00000039041	Adrm1	mmu:56436; Q3UKZ8; Q8BPH8; Q922A7; Q9JKV1	Ub-specific processing proteases; UCH proteinases		2	0	0.01	-6.64	4.32903e-17		2.16897e+06		8.76		2.16897e+06	2.02381e+06	2.40563e+06				High	High	High	High	High	High	1
FALSE	High	Master Protein	Q8CGF1	Rho GTPase-activating protein 29 [OS=Mus musculus]	0	28.931	10	8	20	8	1266	142.3	7.17	3.64	8	FALSE	signal transduction;other biological processes	other cell component	enzyme regulator activity;other molecular function	Pf00130, Pf00620	214137	ENSMUSG00000039831	Arhgap29	mmu:214137; Q3V135; Q7TMW2; Q8BLJ2; Q8BLR8; Q8CGF1	RHOA GTPase cycle; CDC42 GTPase cycle; RAC1 GTPase cycle		3	0	0.01	-6.64	4.32903e-17		1.89835e+06		39.68		1.03566e+06	1.89835e+06	2.44805e+06				High	High	High	High	High	High	1
FALSE	High	Master Protein	Q8CCN5	BCAS3 microtubule associated cell migration factor [OS=Mus musculus]	0	17.538	14	7	22	7	928	101	6.7	2.82	7	FALSE	cell-cell signaling;other metabolic processes;stress response;developmental processes;other biological processes	cytoskeleton;nucleus;other cell component	enzyme regulator activity;cytoskeletal activity;other molecular function	Pf12490, Pf21034	192197	ENSMUSG00000059439	Bcas3	mmu:192197; Q8CC16; Q8CCN5; Q9EPX3			0	0	100	6.64	4.32903e-17			1.20384e+06		33.4				1.20384e+06	1.39814e+06	689129	High	High	High	High	High	High	1
FALSE	High	Master Protein	B2RXC1	Trafficking protein particle complex subunit 11 [OS=Mus musculus]	0	30.601	15	10	36	10	1133	128.3	7.58	6.13	10	FALSE	cell organization and biogenesis;transport;other biological processes	ER/Golgi;other cell component		Pf11817, Pf12742	320714	ENSMUSG00000038102	Trappc11	B2RXC1; B9EJS1; mmu:320714; Q52KP8; Q8BXY8	RAB GEFs exchange GTP for GDP on RABs		1	0	0.01	-6.64	4.32903e-17		846174		34.92		846174	528784	1.10525e+06				High	High	High	High	High	High	1
FALSE	High	Master Protein	E9Q735	Ubiquitin conjugation factor E4 A [OS=Mus musculus]	0	20.604	9	6	16	6	1028	118.1	5.33	2.38	6	FALSE	protein metabolism;other metabolic processes;stress response	nucleus;other cell component	other molecular function	Pf04564, Pf10408		ENSMUSG00000059890	Ube4a	E9Q735; mmu:140630	Antigen processing: Ubiquitination & Proteasome degradation		1	0	0.01	-6.64	4.32903e-17		2.06166e+06		20.64		1.40513e+06	2.06773e+06	2.06166e+06				High	High	High	High	n/a	High	1
FALSE	High	Master Protein	P0C605-2	Isoform Beta of cGMP-dependent protein kinase 1 [OS=Mus musculus]	0	44.136	25	12	51	12	686	77.7	5.44	11.63	12	FALSE							Prkg1	P0C605-2			0	0	0.01	-6.64	4.32903e-17		1.02973e+07		41.18		4.52191e+06	1.02973e+07	1.09484e+07				High	High	High	High	High	High	1
FALSE	High	Master Protein	P19426	Negative elongation factor E [OS=Mus musculus]	0	12.091	17	4	16	4	375	42.5	9.38	2.96	4	FALSE	other biological processes	plasma membrane;other membranes;nucleus;other cell component	nucleic acid binding activity;other molecular function	Pf00076	27632	ENSMUSG00000024369	Nelfe	mmu:27632; P19426; P97485; P97486; Q9CZN3	Formation of RNA Pol II elongation complex ; RNA Polymerase II Pre-transcription Events; Formation of the Early Elongation Complex; TP53 Regulates Transcription of DNA Repair Genes	mRNA processing	6	0	0.01	-6.64	4.32903e-17		101066		58.8		55394.5	188421	101066				High	High	High	High	High	High	1
FALSE	High	Master Protein	Q9JKN1	Zinc transporter 7 [OS=Mus musculus]	0	4.668	4	1	8	1	378	41.8	6.84	1.02	1	FALSE	transport;other biological processes	other membranes;cytosol;mitochondrion;ER/Golgi;other cell component	transporter activity;other molecular function	Pf01545	66500	ENSMUSG00000054414	Slc30a7	mmu:66500; Q80Y27; Q9JKN1			0	0	100	6.64	4.32903e-17			2.69823e+06		60.86				2.69823e+06	5.67206e+06	1.73869e+06	High	High	High	High	High	Peak Found	1
FALSE	High	Master Protein	B2RXR6	Serine/threonine-protein phosphatase 6 regulatory ankyrin repeat subunit B [OS=Mus musculus]	0	52.056	28	15	61	15	993	107.3	6.42	10.05	15	FALSE				Pf12796	329154	ENSMUSG00000052331	Ankrd44	B2RXN6; B2RXR6; B7ZWK8; mmu:329154			0	0	0.01	-6.64	4.32903e-17		3.29554e+06		18.29		3.29554e+06	3.10011e+06	4.3159e+06				High	High	High	High	High	High	1
FALSE	High	Master Protein	Q9D8X1	Copper homeostasis protein cutC homolog [OS=Mus musculus]	0	23.509	48	7	24	7	272	29	7.34	2.72	7	FALSE	cell organization and biogenesis	cytosol;nucleus;other cell component	other molecular function	Pf03932	66388	ENSMUSG00000025193	Cutc	mmu:66388; Q9D8X1			0	0	0.01	-6.64	4.32903e-17		2.41848e+06		32.11		1.47198e+06	2.90053e+06	2.41848e+06				High	High	High	High	High	High	1
FALSE	High	Master Protein	P30285	Cyclin-dependent kinase 4 [OS=Mus musculus]	0	10.343	25	4	26	4	303	33.7	6.62	2.78	4	FALSE	cell cycle OR cell proliferation;cell organization and biogenesis;protein metabolism;other metabolic processes;signal transduction;other biological processes	other membranes;cytosol;nucleus;other cell component	kinase activity;other molecular function	Pf00069	12567	ENSMUSG00000006728	Cdk4	mmu:12567; P30285	Senescence-Associated Secretory Phenotype (SASP); RMTs methylate histone arginines; SCF(Skp2)-mediated degradation of p27/p21; Ubiquitin-dependent degradation of Cyclin D; Oxidative Stress Induced Senescence; Cyclin D associated events in G1; Oncogene Induced Senescence; Transcriptional regulation of granulopoiesis; Transcriptional regulation by RUNX2; PTK6 Regulates Cell Cycle; Drug-mediated inh…	Spinal cord injury; Ovarian infertility; p53 signaling; IL-7 signaling pathway; Novel Jun-Dmp1 pathway; G1 to S cell cycle control	17	0	100	6.64	4.32903e-17			109857		78.99				257184	109857	45339.2	High	High	High	High	High	High	1
FALSE	High	Master Protein	Q6PD03	Serine/threonine-protein phosphatase 2A 56 kDa regulatory subunit alpha isoform [OS=Mus musculus]	0	11.635	9	3	8	3	486	56.3	7.03	2.19	3	FALSE	protein metabolism;other metabolic processes;signal transduction;other biological processes	plasma membrane;other membranes;cytosol;cytoskeleton;nucleus;other cell component	enzyme regulator activity;other molecular function	Pf01603	226849	ENSMUSG00000026626	Ppp2r5a	mmu:226849; Q6PD03; Q8R1U7	RAF activation; Separation of Sister Chromatids; PI5P, PP2A and IER3 Regulate PI3K/AKT Signaling; PKR-mediated signaling; Amplification of signal from unattached kinetochores via a MAD2 inhibitory signal; Resolution of Sister Chromatid Cohesion; RHO GTPases Activate Formins; EML4 and NUDC in mitotic spindle formation; Negative regulation of MAPK pathway; Platelet sensitization by LDL; Beta-cateni…	Focal adhesion: PI3K-Akt-mTOR signaling pathway; Glycogen metabolism; IL-6 signaling pathway	18	0	100	6.64	4.32903e-17			550117		82.06				550117	1.32918e+06	213220	n/a	High	n/a	High	High	Peak Found	1
FALSE	High	Master Protein	Q9CXA2	Trans-L-3-hydroxyproline dehydratase [OS=Mus musculus]	0	16.076	26	5	17	5	354	37.8	6.7	2.2	5	FALSE			other molecular function	Pf05544	67217	ENSMUSG00000019718	L3hypdh	B8JJ82; mmu:67217; Q99KB5; Q9CXA2			0	0	0.01	-6.64	4.32903e-17		1.22446e+06		57.87		1.22446e+06	1.0626e+06	2.85603e+06				High	High	High	High	High	n/a	1
FALSE	High	Master Protein	Q9CZX7	Type 2 phosphatidylinositol 4,5-bisphosphate 4-phosphatase [OS=Mus musculus]	0	15.766	31	4	21	4	257	28	8.68	2.1	4	FALSE	other metabolic processes;other biological processes	plasma membrane;other membranes;other cytoplasmic organelle	other molecular function	Pf09788	72519	ENSMUSG00000028221	Pip4p2	mmu:72519; Q9CZX7			0	0	0.01	-6.64	4.32903e-17		4800679		6.97		5.21714e+06	4.54665e+06	4800679				High	High	High	High	High	High	1
FALSE	High	Master Protein	Q91X43	SH3 domain-containing protein 19 [OS=Mus musculus]	0	13.293	12	5	8	5	789	86	8.53	1.93	5	FALSE	cell organization and biogenesis;other biological processes	plasma membrane;other membranes;cytosol;nucleus	other molecular function	Pf00018, Pf07653, Pf14604	27059	ENSMUSG00000028082	Sh3d19	mmu:27059; O08635; O35146; Q8C7I2; Q91X43	Golgi Associated Vesicle Biogenesis		1	0	0.01	-6.64	4.32903e-17		284751		95.23		122874	284751	920402				High	High	High	High	High	n/a	1
FALSE	High	Master Protein	Q9JJH1	Ribonuclease 4 [OS=Mus musculus]	0	5.419	9	2	4	2	148	17	8.85	0.39	2	FALSE	stress response	non-structural extracellular	nucleic acid binding activity;other molecular function	Pf00074			Rnase4	Q9JJH1			0	0	0.01	-6.64	4.32903e-17		1.20642e+06		17.64		1.05942e+06	1.49394e+06	1.20642e+06				Peak Found	High	High	n/a	n/a	n/a	1
FALSE	High	Master Protein	Q91Z58	Uncharacterized protein C6orf132 homolog [OS=Mus musculus]	0	13.306	5	4	13	4	1206	127.8	9.36	1.2	4	FALSE											0	0	100	6.64	4.32903e-17			224393		53.51				224393	227018	65898.1	High	High	High	High	High	High	1
FALSE	High	Master Protein	Q8BPM2	Mitogen-activated protein kinase kinase kinase kinase 5 [OS=Mus musculus]	0	8.773	9	4	5	4	847	95	7.83	0.47	4	FALSE	protein metabolism;other metabolic processes;signal transduction	plasma membrane;other membranes;cytosol;other cell component	kinase activity;other molecular function	Pf00069, Pf00780	399510	ENSMUSG00000034761	Map4k5	mmu:399510; Q6PEQ2; Q8BPM2; Q8C3U5; Q8CGF3; Q99LM7; Q9CX73		Insulin signaling	1	0	0.01	-6.64	4.32903e-17		77449.8		26.04		48487.3	77449.8	81504.8				Peak Found	High	High	High	High	n/a	1
FALSE	High	Master Protein	Q9Z2M6	Ubiquitin-like protein 3 [OS=Mus musculus]	0	11.866	46	3	9	3	117	13.2	6.92	1.56	3	FALSE		plasma membrane;other membranes		Pf13881	24109	ENSMUSG00000001687	Ubl3	A4FTW0; mmu:24109; Q3UKM1; Q9Z2M6			0	0	0.01	-6.64	4.32903e-17		1.59612e+06		88.59		1.59612e+06	5.34346e+06	1.01548e+06				High	High	High	High	High	High	1
FALSE	High	Master Protein	Q3UV70	[Pyruvate dehydrogenase [acetyl-transferring]]-phosphatase 1, mitochondrial [OS=Mus musculus]	0	19.96	20	7	25	7	538	61.1	6.67	5.18	7	FALSE	protein metabolism;other metabolic processes;other biological processes	mitochondrion	enzyme regulator activity;other molecular function	Pf00481	381511	ENSMUSG00000049225	Pdp1	mmu:381511; Q3UV70	Regulation of pyruvate dehydrogenase (PDH) complex	TCA cycle	2	0	0.01	-6.64	4.32903e-17		2543224		3.78		2.65208e+06	2.45962e+06	2543224				High	High	High	High	High	High	1
FALSE	High	Master Protein	P56212	cAMP-regulated phosphoprotein 19 [OS=Mus musculus]	0	7.114	23	2	8	2	112	12.3	9.09	1.07	2	FALSE	cell cycle OR cell proliferation;other biological processes	other cell component	signal transduction activity or receptor binding;enzyme regulator activity;other molecular function	Pf04667	59046	ENSMUSG00000007656	Arpp19	mmu:59046; P56212; Q543L2	MASTL Facilitates Mitotic Progression		1	0	0.01	-6.64	4.32903e-17		2.29531e+06		35.65		2.29531e+06	1.71992e+06	3464225				High	High	High	High	High	High	1
FALSE	High	Master Protein	Q8C033	Rho guanine nucleotide exchange factor 10 [OS=Mus musculus]	0	18.943	8	6	11	6	1345	147.9	5.73	1.13	6	FALSE	cell cycle OR cell proliferation;cell organization and biogenesis;developmental processes;other biological processes	cytoskeleton	enzyme regulator activity;cytoskeletal activity	Pf00621, Pf19056, Pf19057	234094	ENSMUSG00000071176	Arhgef10	mmu:234094; Q5DU38; Q80VH8; Q8BW76; Q8C033; Q922S7	RHOA GTPase cycle; RHOB GTPase cycle; CDC42 GTPase cycle; RAC1 GTPase cycle; NRAGE signals death through JNK; G alpha (12/13) signalling events; RHOC GTPase cycle		7	0	0.01	-6.64	4.32903e-17		24398.8		65.69		24398.8	64474.4	21221.1				High	High	High	High	High	High	1
FALSE	High	Master Protein	Q3ULF4	Paraplegin [OS=Mus musculus]	0	6.176	7	3	6	3	781	85.9	9.04	0.2	3	FALSE	cell adhesion;cell organization and biogenesis;protein metabolism;other metabolic processes;transport;other biological processes	other membranes;mitochondrion;other cell component	other molecular function	Pf00004, Pf01434, Pf06480, Pf17862	234847	ENSMUSG00000000738	Spg7	B2RQY8; D3Z1Z1; mmu:234847; Q3ULF4; Q4V9T9; Q7TNG0; Q80X42; Q811Y5; Q8K414; Q8R1A1; Q8R1K2	Processing of SMDT1		1	0	100	6.64	4.32903e-17			163087		27.9				181682	102201	163087	High	n/a	High	High	Peak Found	High	1
FALSE	High	Master Protein	Q9JLI7	Sperm-associated antigen 6 [OS=Mus musculus]	0	9.577	14	3	7	3	507	55.2	6.79	0.43	3	FALSE	cell adhesion;cell cycle OR cell proliferation;cell organization and biogenesis;transport;developmental processes;other biological processes	non-structural extracellular;cytosol;cytoskeleton;other cell component	cytoskeletal activity	Pf00514	50525	ENSMUSG00000022783	Spag6	mmu:50525; Q8K461; Q9JLI7			0	0	0.01	-6.64	4.32903e-17		63014.9		91.29		62018.1	63014.9	271506				Peak Found	High	High	n/a	High	n/a	1
FALSE	High	Master Protein	Q9R1J0	Sterol-4-alpha-carboxylate 3-dehydrogenase, decarboxylating [OS=Mus musculus]	0	12.1	14	3	11	3	362	40.7	7.85	1.54	3	FALSE	other metabolic processes;developmental processes;signal transduction;other biological processes	other membranes;ER/Golgi;other cell component	other molecular function	Pf01073	18194	ENSMUSG00000031349	Nsdhl	mmu:18194; O55109; Q9R1J0	Cholesterol biosynthesis	Cholesterol biosynthesis	2	0	0.01	-6.64	4.32903e-17		2.94418e+06		37.72		2.94418e+06	2.56494e+06	5.02469e+06				High	High	High	n/a	High	High	1
FALSE	High	Master Protein	Q8R480	Nuclear pore complex protein Nup85 [OS=Mus musculus]	0	14.93	13	5	26	5	656	74.7	5.57	4.54	5	FALSE	cell cycle OR cell proliferation;cell organization and biogenesis;other metabolic processes;transport;developmental processes;signal transduction;other biological processes	plasma membrane;other membranes;cytosol;cytoskeleton;nucleus;other cell component	signal transduction activity or receptor binding;other molecular function	Pf07575	445007	ENSMUSG00000020739	Nup85	A2A9W9; A2A9X0; mmu:445007; Q8R480; Q9CYI9	Separation of Sister Chromatids; Transport of Mature mRNA derived from an Intron-Containing Transcript; snRNP Assembly; Transport of the SLBP independent Mature mRNA; Transport of the SLBP Dependant Mature mRNA; Transport of Mature mRNA Derived from an Intronless Transcript; Regulation of Glucokinase by Glucokinase Regulatory Protein; SUMOylation of DNA damage response and repair proteins; SUMOyl…		22	0	100	6.64	4.32903e-17			183947		58.45				183947	418236	149080	High	High	High	High	High	High	1
FALSE	High	Master Protein	O55060	Thiopurine S-methyltransferase [OS=Mus musculus]	0	6.404	20	3	7	3	240	27.6	6.44	1.2	3	FALSE	other metabolic processes	other cell component	other molecular function	Pf05724	22017		Tpmt	mmu:22017; O55060; Q9JIL7; Q9QUG7	Methylation; Azathioprine ADME		2	0	0.01	-6.64	4.32903e-17		1.20086e+06		16.7		1.03723e+06	1.44456e+06	1.20086e+06				High	High	Peak Found	High	n/a	High	1
FALSE	High	Master Protein	P46938	Transcriptional coactivator YAP1 [OS=Mus musculus]	0	14.558	17	4	16	4	488	52.4	5.11	3.1	4	FALSE	cell-cell signaling;cell cycle OR cell proliferation;cell organization and biogenesis;stress response;developmental processes;signal transduction;other biological processes	other membranes;cytosol;nucleus;other cell component	nucleic acid binding activity;other molecular function	Pf00397	22601	ENSMUSG00000053110	Yap1	mmu:22601; P46938; Q52KJ5; Q91WL1	RUNX1 regulates transcription of genes involved in differentiation of HSCs; Nuclear signaling by ERBB4; YAP1- and WWTR1 (TAZ)-stimulated gene expression; RUNX3 regulates YAP1-mediated transcription; Signaling by Hippo		5	0	0.01	-6.64	4.32903e-17		2.9497e+06		7.49		2.9497e+06	3.34755e+06	2.94609e+06				High	High	High	High	High	High	1
FALSE	High	Master Protein	Q61712	DnaJ homolog subfamily C member 1 [OS=Mus musculus]	0	10.548	8	3	7	3	552	63.8	8.97	0.85	3	FALSE	protein metabolism;other metabolic processes;other biological processes	plasma membrane;other membranes;ER/Golgi;nucleus;other cell component	translation activity;nucleic acid binding activity;other molecular function	Pf00226, Pf00249	13418	ENSMUSG00000026740	Dnajc1	mmu:13418; Q61712			0	0	0.01	-6.64	4.32903e-17		1.29427e+06		25.55		1.10034e+06	1.29427e+06	1.79159e+06				High	High	High	High	n/a	n/a	1
FALSE	High	Master Protein	Q8K2T1	NmrA-like family domain-containing protein 1 [OS=Mus musculus]	0	14.426	21	4	11	4	309	34.4	6.86	2.14	4	FALSE		nucleus;other cell component	other molecular function	Pf05368	67824	ENSMUSG00000063445	Nmral1	mmu:67824; Q8BVF0; Q8K2T1; Q9CZP2	Urea cycle		1	0	0.01	-6.64	4.32903e-17		3.06007e+06		14.7		3.53618e+06	3.06007e+06	2.63228e+06				Peak Found	High	High	High	High	High	1
FALSE	High	Master Protein	Q8BP40	Lysophosphatidic acid phosphatase type 6 [OS=Mus musculus]	0	18.322	22	5	17	5	418	47.6	7.72	2.03	5	FALSE	other metabolic processes;other biological processes	other cell component	other molecular function	Pf00328	66659	ENSMUSG00000028093	Acp6	mmu:66659; Q3TNE2; Q8BN33; Q8BP40; Q9JMG5; Q9QXG5	Synthesis of PA		1	0	0.01	-6.64	4.32903e-17		2.02644e+06		53.18		2.02644e+06	4.54906e+06	1.88321e+06				High	High	High	High	High	High	1
FALSE	High	Master Protein	Q60902	Epidermal growth factor receptor substrate 15-like 1 [OS=Mus musculus]	0	74.079	38	18	104	18	907	99.2	5.02	21.84	18	FALSE	transport	plasma membrane;other membranes;nucleus;other cell component	other molecular function	Pf12763	13859	ENSMUSG00000006276	Eps15l1	mmu:13859; Q3U7L9; Q3UIS9; Q60902; Q8CB60; Q8CB70; Q91WH8	EGFR downregulation; Cargo recognition for clathrin-mediated endocytosis	EGFR1 signaling pathway	4	0	100	6.64	4.32903e-17			4.82691e+06		33.11				4.73055e+06	8.16543e+06	4.82691e+06	High	High	High	High	High	High	1
FALSE	High	Master Protein	Q7TT37	Elongator complex protein 1 [OS=Mus musculus]	0	20.722	11	9	20	9	1333	149.5	6	3.58	9	FALSE	protein metabolism;RNA metabolism OR transcription;other metabolic processes;signal transduction	cytosol;nucleus;other cell component	nucleic acid binding activity;kinase activity;other molecular function	Pf04762	230233	ENSMUSG00000028431	Elp1	mmu:230233; Q3UHY6; Q7TQH1; Q7TT37; Q8C6B3; Q8CBI3; Q8CH82; Q8VHU5; Q8VHV9; Q9CT81		IL-1 signaling pathway	1	0	0.01	-6.64	4.32903e-17		2.26029e+06		43.29		2.26029e+06	1.8808e+06	4105281				High	High	High	High	n/a	n/a	1
FALSE	High	Master Protein	P98064	Mannan-binding lectin serine protease 1 [OS=Mus musculus]	0	9.808	10	4	7	4	704	79.9	5.55	0.57	4	FALSE	protein metabolism;other metabolic processes;stress response;signal transduction;other biological processes	non-structural extracellular;cytosol;nucleus;other cell component	other molecular function	Pf00084, Pf00089, Pf00431, Pf07645	17174	ENSMUSG00000022887	Masp1	A2RRH8; A2RRH9; mmu:17174; P98064; Q8CD27; Q8CIR8; Q920S0	Initial triggering of complement; Scavenging by Class A Receptors; Ficolins bind to repetitive carbohydrate structures on the target cell surface	Complement activation, classical pathway	5	0	100	6.64	4.32903e-17			2.77661e+06		11.53				2.77661e+06	2.93818e+06	2.33969e+06	n/a	High	High	Peak Found	High	High	1
FALSE	High	Master Protein	Q99J56	Derlin-1 [OS=Mus musculus]	0	4.085	4	1	19	1	251	28.8	9.51	5.62	1	FALSE	protein metabolism;other metabolic processes;stress response;transport;signal transduction;other biological processes	other membranes;ER/Golgi;other cytoplasmic organelle	signal transduction activity or receptor binding;other molecular function	Pf04511	67819	ENSMUSG00000022365	Derl1	mmu:67819; Q3U6Z2; Q99J56; Q9D918	ABC-family proteins mediated transport; N-glycan trimming in the ER and Calnexin/Calreticulin cycle		2	0	0.01	-6.64	4.32903e-17		3.61954e+06		45.17		3.61954e+06	2.46277e+06	6.03964e+06				High	High	High	High	High	High	1
FALSE	High	Master Protein	Cont_P04259	Keratin, type II cytoskeletal 6B OS=Homo sapiens OX=9606 GN=KRT6B PE=1 SV=5	0	63.633	27	15	82	1	564	60	8	20.9	15	TRUE	cell organization and biogenesis;other biological processes	cytosol;cytoskeleton	bone, tooth or skin structural activity;cytoskeletal activity	Pf00038, Pf16208	3854	ENSG00000185479	KRT6B	hsa:3854; P04259; P48669	Formation of the cornified envelope		2	0	100	6.64	4.32903e-17			1.22842e+06		134.91				8.34288e+06	250782	1.22842e+06	n/a	n/a	n/a	High	Peak Found	Peak Found	1
FALSE	High	Master Protein	Q99KU0	Vacuole membrane protein 1 [OS=Mus musculus]	0	6.526	12	2	13	2	406	45.9	6.95	1.43	2	FALSE	cell adhesion;cell organization and biogenesis;other metabolic processes;transport;developmental processes;other biological processes	plasma membrane;other membranes;ER/Golgi;nucleus;other cytoplasmic organelle;other cell component	transporter activity	Pf09335	75909	ENSMUSG00000018171	Vmp1	A2V655; mmu:75909; Q3TX07; Q8BHD3; Q99KU0			0	0	100	6.64	4.32903e-17			2.04735e+06		38.27				1.35301e+06	2.97373e+06	2.04735e+06	High	High	High	High	High	High	1
FALSE	High	Master Protein	Q9WVG6	Histone-arginine methyltransferase CARM1 [OS=Mus musculus]	0	11.025	16	5	10	5	608	65.8	6.77	1.05	5	FALSE	cell cycle OR cell proliferation;cell organization and biogenesis;protein metabolism;DNA metabolism;other metabolic processes;developmental processes;signal transduction;other biological processes	cytosol;nucleus;other cell component	nucleic acid binding activity;other molecular function	Pf06325, Pf11531	59035	ENSMUSG00000032185	Carm1	mmu:59035; Q3TYB9; Q8K1Y5; Q91W24; Q99KX8; Q9WVG6	Estrogen-dependent gene expression; RMTs methylate histone arginines; Cytoprotection by HMOX1; Regulation of lipid metabolism by PPARalpha		4	0	100	6.64	4.32903e-17			2.30419e+06		52.72				2.30419e+06	4.63079e+06	1.75408e+06	High	High	High	High	High	High	1
FALSE	High	Master Protein	Q8VC04	Transmembrane protein 106A [OS=Mus musculus]	0.001	3.598	7	1	4	1	261	29.1	7.44	0.61	1	FALSE	protein metabolism;other metabolic processes;stress response;other biological processes	plasma membrane;other membranes		Pf07092, Pf21002	217203	ENSMUSG00000034947	Tmem106a	mmu:217203; Q3U4J0; Q3U9D3; Q3UEA5; Q8CIC3; Q8VC04		Tyrobp causal network in microglia	1	0	0.01	-6.64	4.32903e-17		1.65566e+06		53.84		3.15242e+06	1.65566e+06	1.10219e+06				High	Peak Found	High	n/a	High	n/a	1
FALSE	High	Master Protein	Q5FW53	Myosin-binding protein H-like [OS=Mus musculus]	0	22.851	28	6	21	6	355	38.7	8.32	5.51	6	FALSE	developmental processes	cytoskeleton		Pf00041, Pf07679	68753	ENSMUSG00000068745	Mybphl	mmu:68753; Q5FW53			0	0	100	6.64	4.32903e-17			9.53457e+06		65.49				1.78e+06	1.03421e+07	9.53457e+06	High	n/a	High	Peak Found	High	High	1
FALSE	High	Master Protein	Q9WU38	Amiloride-sensitive sodium channel subunit beta [OS=Mus musculus]	0	6.417	8	3	6	3	638	72.1	6.09	0.83	3	FALSE	other metabolic processes;stress response;transport;other biological processes	non-structural extracellular;plasma membrane;other membranes;other cell component	transporter activity;other molecular function	Pf00858	20277	ENSMUSG00000030873	Scnn1b	mmu:20277; Q9WU38	Stimuli-sensing channels; Sensory perception of salty taste		2	0	0.01	-6.64	4.32903e-17		440730		63.05		127315	440730	621300				High	High	Peak Found	n/a	High	High	1
FALSE	High	Master Protein	Q9WTX8	Mitotic spindle assembly checkpoint protein MAD1 [OS=Mus musculus]	0	16.194	11	5	13	5	717	83.5	5.66	2.02	5	FALSE	cell cycle OR cell proliferation;cell organization and biogenesis;developmental processes;signal transduction;other biological processes	cytoskeleton;nucleus;other cell component	other molecular function	Pf05557	17120	ENSMUSG00000029554	Mad1l1	mmu:17120; Q9WTX8; Q9WTX9	Separation of Sister Chromatids; Amplification of signal from unattached kinetochores via a MAD2 inhibitory signal; Resolution of Sister Chromatid Cohesion; RHO GTPases Activate Formins; EML4 and NUDC in mitotic spindle formation		6	0	0.01	-6.64	4.32903e-17		186977		64.54		104010	388144	186977				Peak Found	High	High	High	High	n/a	1
FALSE	High	Master Protein	Q6PGC1	ATP-dependent RNA helicase DHX29 [OS=Mus musculus]	0	31.519	13	10	24	10	1365	153.9	7.94	2.84	10	FALSE	cell organization and biogenesis;protein metabolism;other metabolic processes;other biological processes	cytosol;translational apparatus	translation activity;nucleic acid binding activity;other molecular function	Pf00270, Pf00271, Pf04408, Pf07717, Pf21010	218629	ENSMUSG00000042426	Dhx29	mmu:218629; Q6PGC1; Q8BQJ4; Q8BT01; Q8C9B7; Q8C9H9			0	0	0.01	-6.64	4.32903e-17		3.92253e+06		59.8		3.92253e+06	2.03376e+06	7.22503e+06				High	High	High	High	High	High	1
FALSE	High	Master Protein	Q8BQ47	Protein canopy homolog 4 [OS=Mus musculus]	0	14.348	23	4	13	4	245	28.1	4.77	3.16	4	FALSE	other biological processes	non-structural extracellular	signal transduction activity or receptor binding	Pf11938	66455	ENSMUSG00000036968	Cnpy4	mmu:66455; Q8BQ47; Q8BT84; Q8BTB1; Q8CCG0			0	0	100	6.64	4.32903e-17			4.13553e+06		29.89				5.39622e+06	4.13553e+06	2.9156e+06	High	High	High	High	High	Peak Found	1
FALSE	High	Master Protein	Q99KG3	RNA-binding protein 10 [OS=Mus musculus]	0	19.354	11	5	13	5	930	103.4	5.92	1.26	5	FALSE	cell cycle OR cell proliferation;RNA metabolism OR transcription;other metabolic processes;other biological processes	nucleus;other cell component	nucleic acid binding activity;other molecular function	Pf00076, Pf00641, Pf01585, Pf17780	236732	ENSMUSG00000031060	Rbm10	mmu:236732; Q3TIY0; Q3U5B8; Q3UKI8; Q80U75; Q8BTP8; Q99KG3	mRNA Splicing - Major Pathway; Processing of Capped Intron-Containing Pre-mRNA	mRNA processing	3	0	0.01	-6.64	4.32903e-17		1.8336e+06		16.82		1.38913e+06	1.8336e+06	1.93114e+06				High	High	High	High	High	High	1
FALSE	High	Master Protein	Q91VU0	Protein FAM3C [OS=Mus musculus]	0	14.62	36	5	22	5	227	24.7	8.29	3.71	5	FALSE		non-structural extracellular;ER/Golgi;other cell component		Pf15711	27999	ENSMUSG00000029672	Fam3c	mmu:27999; Q53YY7; Q7TML1; Q91VU0; Q9CTB4	Platelet degranulation		1	0	0.01	-6.64	4.32903e-17		70970.6		30.67		50648.6	70970.6	94859.6				High	High	High	High	High	High	1
FALSE	High	Master Protein	Q8VE11	Myotubularin-related protein 6 [OS=Mus musculus]	0	15.679	11	5	17	5	617	70.9	7.83	2.86	5	FALSE	other metabolic processes;transport	plasma membrane;other membranes;ER/Golgi;nucleus;other cell component	other molecular function	Pf06602, Pf21098	219135	ENSMUSG00000021987	Mtmr6	L8AZD2; mmu:219135; Q8VE11	Synthesis of PIPs at the plasma membrane		1	0	100	6.64	4.32903e-17			3.09277e+06		41.22				2.66063e+06	3.09277e+06	5.53729e+06	High	High	n/a	High	High	High	1
FALSE	High	Master Protein	Q9Z2L7	Cytokine receptor-like factor 3 [OS=Mus musculus]	0	19.865	28	6	27	6	442	49.5	5.03	3.68	6	FALSE	other biological processes	plasma membrane;other membranes;cytosol;nucleus;other cell component	nucleic acid binding activity;other molecular function		54394	ENSMUSG00000017561	Crlf3	mmu:54394; Q5SYK6; Q91W21; Q9R262; Q9Z2L7			0	0	100	6.64	4.32903e-17			3.7075e+06		82.47				3.7075e+06	6.74148e+06	642865	High	High	High	High	High	High	1
FALSE	High	Master Protein	Q8BUL6	Pleckstrin homology domain-containing family A member 1 [OS=Mus musculus]	0	9.415	16	4	8	4	383	43.3	9.22	1	4	FALSE	cell cycle OR cell proliferation;cell organization and biogenesis;other metabolic processes;stress response;developmental processes;signal transduction;other biological processes	plasma membrane;other membranes;cytosol;nucleus;other cell component	other molecular function	Pf00169	101476	ENSMUSG00000040268	Plekha1	mmu:101476; Q8BK96; Q8BUL6; Q8BXU1; Q8VE13	Synthesis of PIPs at the plasma membrane		1	0	0.01	-6.64	4.32903e-17		1.6846e+06		20.43		1.28293e+06	1.94745e+06	1.6846e+06				Peak Found	High	High	High	n/a	n/a	1
FALSE	High	Master Protein	P09925	Surfeit locus protein 1 [OS=Mus musculus]	0	9.705	19	3	18	3	306	34.8	9.72	2.72	3	FALSE	cell organization and biogenesis;other metabolic processes;transport	other membranes;mitochondrion	transporter activity	Pf02104	20930	ENSMUSG00000015790	Surf1	mmu:20930; P09925; Q99KB4; Q9DCU5	Cytoprotection by HMOX1; TP53 Regulates Metabolic Genes; Respiratory electron transport	Electron transport chain	4	0	0.01	-6.64	4.32903e-17		1.43999e+06		30.97		1.18269e+06	1.43999e+06	2.13177e+06				High	High	High	n/a	High	High	1
FALSE	High	Master Protein	Q9CRA7	ATP synthase subunit s, mitochondrial [OS=Mus musculus]	0	4.873	19	2	8	2	200	23.3	8.06	1.66	2	FALSE	other metabolic processes;transport	other membranes;mitochondrion;other cell component	other molecular function		68055	ENSMUSG00000054894	Dmac2l	mmu:68055; Q8R2M3; Q9CRA7	Formation of ATP by chemiosmotic coupling; Cristae formation	Oxidative phosphorylation; Electron transport chain	4	0	100	6.64	4.32903e-17			1.86608e+06		19.13				1.86608e+06	1.66205e+06	2.39398e+06	n/a	High	High	High	High	High	1
FALSE	High	Master Protein	Q8C6G8	WD repeat-containing protein 26 [OS=Mus musculus]	0	19.696	18	6	20	6	641	70.5	6.16	2.25	6	FALSE	protein metabolism;other metabolic processes	cytosol;mitochondrion;nucleus;other cell component		Pf00400, Pf17814	226757	ENSMUSG00000038733	Wdr26	E9PX83; mmu:226757; Q3TK81; Q8C4F3; Q8C6G8; Q8VDZ6			0	0	0.01	-6.64	4.32903e-17		1.76175e+06		75.22		321468	1.76175e+06	2.70616e+06				Peak Found	High	High	High	High	High	1
FALSE	High	Master Protein	Q8C0L0	Thioredoxin-related transmembrane protein 4 [OS=Mus musculus]	0	12.38	12	4	20	4	335	37.1	4.37	3.01	4	FALSE		other membranes;nucleus;other cell component	other molecular function	Pf00085	52837	ENSMUSG00000034723	Tmx4	mmu:52837; Q3UHC6; Q6ZPW7; Q80X49; Q8C0L0			0	0	0.01	-6.64	4.32903e-17		71860.5		44.03		32979.3	88077.6	71860.5				High	High	High	High	High	High	1
FALSE	High	Master Protein	P02463	Collagen alpha-1(IV) chain [OS=Mus musculus]	0	11.586	5	4	14	4	1669	160.6	8.24	2.02	4	FALSE	cell organization and biogenesis;developmental processes;signal transduction;other biological processes	non-structural extracellular;extracellular matrix	extracellular structural activity;other molecular function	Pf01391, Pf01413	12826	ENSMUSG00000031502	Col4a1	mmu:12826; P02463; Q3UHJ4; Q3UJE7; Q3UQV2; Q53X35; Q6GQS7; Q6PHB5; Q99LQ8	Collagen biosynthesis and modifying enzymes; Signaling by PDGF; Integrin cell surface interactions; NCAM1 interactions; Collagen degradation; Crosslinking of collagen fibrils; Laminin interactions; Non-integrin membrane-ECM interactions	Spinal cord injury; Focal adhesion: PI3K-Akt-mTOR signaling pathway; Focal adhesion	13	0	0.01	-6.64	4.32903e-17		6.84232e+06		34.15		6.84232e+06	3.48932e+06	6.94863e+06				High	High	High	High	High	High	1
FALSE	High	Master Protein	Q9WVT6	Carbonic anhydrase 14 [OS=Mus musculus]	0	10.632	14	3	16	3	337	37.5	6.35	3.41	3	FALSE	other metabolic processes;transport;other biological processes	plasma membrane;other membranes	other molecular function	Pf00194	23831	ENSMUSG00000038526	Ca14	mmu:23831; Q9WVT6	Reversible hydration of carbon dioxide		1	0	0.01	-6.64	4.32903e-17		400393		107.67		400393	395718	2.3598e+06				High	High	High	High	High	High	1
FALSE	High	Master Protein	Q64282	Interferon-induced protein with tetratricopeptide repeats 1 [OS=Mus musculus]	0	21.189	22	6	16	6	463	53.7	7.52	2.5	6	FALSE	stress response;other biological processes	cytosol;other cell component	nucleic acid binding activity	Pf13181	15957	ENSMUSG00000034459	Ifit1	mmu:15957; Q64282; Q99L77			0	0	0.01	-6.64	4.32903e-17		4333227		29.29		5.745e+06	3.16343e+06	4333227				High	Peak Found	High	High	High	High	1
FALSE	High	Master Protein	Q5SVR0	TBC1 domain family member 9B [OS=Mus musculus]	0	18.608	10	7	19	7	1263	141.7	5.29	3.54	7	FALSE	other biological processes	other membranes	enzyme regulator activity;other molecular function	Pf00566, Pf02893	76795	ENSMUSG00000036644	Tbc1d9b	mmu:76795; Q3UGF5; Q5SVR0; Q6A019; Q6P1G9; Q6PDP2; Q80ZU6; Q8C7K9; Q8CBR7; Q8CCW2; Q9CSQ2			0	0	100	6.64	4.32903e-17			65484.8		30.15				105162	63427.7	65484.8	High	High	High	High	High	Peak Found	1
FALSE	High	Master Protein	Q8R2U0	Nucleoporin SEH1 [OS=Mus musculus]	0	23.316	31	6	29	6	360	39.7	8.05	5.45	6	FALSE	cell cycle OR cell proliferation;cell organization and biogenesis;stress response;transport;other biological processes	other membranes;nucleus;other cytoplasmic organelle;other cell component	other molecular function	Pf00400	72124	ENSMUSG00000079614	Seh1l	mmu:72124; Q3TLC9; Q3UP79; Q8R2U0; Q9D0K7	Separation of Sister Chromatids; Amplification of signal from unattached kinetochores via a MAD2 inhibitory signal; Resolution of Sister Chromatid Cohesion; RHO GTPases Activate Formins; EML4 and NUDC in mitotic spindle formation; Regulation of HSF1-mediated heat shock response; Transport of the SLBP independent Mature mRNA; Transport of the SLBP Dependant Mature mRNA; Transport of Mature mRNA De…		23	0	0.01	-6.64	4.32903e-17		3580219		29.51		2.50591e+06	4.61014e+06	3580219				High	High	High	High	High	High	1
FALSE	High	Master Protein	Q9CRA4	Methylsterol monooxygenase 1 [OS=Mus musculus]	0	7.947	19	3	3	3	293	34.8	7.66	0.5	3	FALSE	other metabolic processes	other membranes;ER/Golgi	other molecular function	Pf04116	66234	ENSMUSG00000031604	Msmo1	mmu:66234; Q543V8; Q9CRA4	Cholesterol biosynthesis	Cholesterol biosynthesis	2	0	100	6.64	4.32903e-17			2.11426e+06		90.55				7.36128e+06	2.11426e+06	1.35758e+06	n/a	n/a	n/a	High	High	Peak Found	1
FALSE	High	Master Protein	P98083	SHC-transforming protein 1 [OS=Mus musculus]	0	21.92	22	7	20	7	579	62.6	6.54	3.58	7	FALSE	cell adhesion;cell cycle OR cell proliferation;cell organization and biogenesis;stress response;developmental processes;signal transduction;other biological processes	plasma membrane;other membranes;cytosol;mitochondrion;other cytoplasmic organelle;other cell component	signal transduction activity or receptor binding;other molecular function	Pf00017, Pf00640	20416	ENSMUSG00000042626	Shc1	mmu:20416; P98083; Q3U2Q7; Q8BFY3; Q8K4C6; Q8K4C7	Extra-nuclear estrogen signaling; Role of LAT2/NTAL/LAB on calcium mobilization; FCERI mediated MAPK activation; FCERI mediated Ca+2 mobilization; RAF/MAP kinase cascade; SHC1 events in ERBB2 signaling; SHC1 events in ERBB4 signaling; RET signaling; Signaling by ALK; Integrin signaling; Tie2 Signaling; DAP12 signaling; Interleukin receptor SHC signaling; SHC-mediated cascade:FGFR1; SHC-mediated c…	IL-9 signaling pathway; EPO receptor signaling; IL-5 signaling pathway; BDNF pathway; Chemokine signaling pathway; IL-7 signaling pathway; p38 Mapk signaling pathway; IL-3 signaling pathway; IL-6 signaling pathway; Kit receptor signaling pathway; IL-2 signaling pathway; Alpha 6 beta 4 integrin signaling pathway; EGFR1 signaling pathway; Integrin-mediated cell adhesion; Insulin signaling; Focal ad…	45	0	100	6.64	4.32903e-17			101007		23.95				129599	101007	80175.5	High	High	High	High	High	Peak Found	1
FALSE	High	Master Protein	Q8BTV2	Cleavage and polyadenylation specificity factor subunit 7 [OS=Mus musculus]	0	10.689	11	3	7	3	471	52	8	0.84	3	FALSE	cell organization and biogenesis;RNA metabolism OR transcription;other metabolic processes	nucleus;other cell component	nucleic acid binding activity	Pf00076	269061	ENSMUSG00000034820	Cpsf7	mmu:269061; Q3TNF1; Q8BKE7; Q8BTV2; Q8CFS8	RHOBTB1 GTPase cycle; mRNA 3'-end processing; RNA Polymerase II Transcription Termination; Processing of Intronless Pre-mRNAs	mRNA processing	6	0	100	6.64	4.32903e-17			108949		18.02				108949	83774.7	120589	n/a	High	n/a	High	High	High	1
FALSE	High	Master Protein	Q8R4U7	Leucine zipper protein 1 [OS=Mus musculus]	0	20.03	14	8	10	8	1068	119.2	7.99	1.26	8	FALSE	developmental processes	cytoskeleton;nucleus;other cell component			269593	ENSMUSG00000001089	Luzp1	A3KG96; mmu:269593; Q3UV18; Q7TS71; Q8BQW1; Q8R4U7; Q99NG3; Q9CSL6			0	0	0.01	-6.64	4.32903e-17		3.15651e+07		75.85		3.15651e+07	4.15532e+07	3.941e+06				Peak Found	High	High	High	High	High	1
FALSE	High	Master Protein	Q9QYC7	Vitamin K-dependent gamma-carboxylase [OS=Mus musculus]	0	13.679	8	4	15	4	757	87.1	8.02	3.19	4	FALSE	protein metabolism;other metabolic processes	other membranes;ER/Golgi	other molecular function	Pf05090	56316	ENSMUSG00000053460	Ggcx	mmu:56316; Q3UXN5; Q8CCB3; Q9QYC7	Gamma-carboxylation of protein precursors	mRNA processing	2	0	100	6.64	4.32903e-17			3.89812e+06		28.07				3.89812e+06	4.58153e+06	2.55253e+06	High	High	High	High	High	High	1
FALSE	High	Master Protein	Q7TQ48-1	Isoform 2 of Sarcalumenin [OS=Mus musculus]	0	35.481	16	9	52	9	910	99.1	4.46	13.82	9	FALSE							Srl	Q7TQ48-1			0	0	0.01	-6.64	4.32903e-17		4.7778e+06		39.24		6.20965e+06	2.66128e+06	4.7778e+06				High	High	High	n/a	High	High	1
FALSE	High	Master Protein	Q60772	Cyclin-dependent kinase 4 inhibitor C [OS=Mus musculus]	0	5.792	21	2	15	2	168	18.1	6	1.4	2	FALSE	cell cycle OR cell proliferation;developmental processes;other biological processes	nucleus;other cell component	enzyme regulator activity;other molecular function	Pf12796	12580	ENSMUSG00000028551	Cdkn2c	mmu:12580; Q60772		G1 to S cell cycle control	1	0	0.01	-6.64	4.32903e-17		1.28458e+06		15.87		1.47202e+06	1.06774e+06	1.28458e+06				High	High	High	High	n/a	High	1
FALSE	High	Master Protein	Q8VDB2	Dol-P-Man:Man(7)GlcNAc(2)-PP-Dol alpha-1,6-mannosyltransferase [OS=Mus musculus]	0	5.391	7	2	6	2	486	54.5	9.33	0.91	2	FALSE	protein metabolism;other metabolic processes	other membranes;ER/Golgi	other molecular function	Pf03901	223774	ENSMUSG00000035845	Alg12	mmu:223774; Q3UQK8; Q8VDB2	Biosynthesis of the N-glycan precursor (dolichol lipid-linked oligosaccharide, LLO) and transfer to a nascent protein		1	0	100	6.64	4.32903e-17			86548.1		93.21				86548.1	277685	40535.1	n/a	High	High	High	High	High	1
FALSE	High	Master Protein	Q8CGF6	WD repeat-containing protein 47 [OS=Mus musculus]	0	25.596	14	7	19	7	920	102.2	5.97	3.13	7	FALSE	cell cycle OR cell proliferation;cell organization and biogenesis;other metabolic processes;developmental processes;other biological processes	cytoskeleton;other cell component	other molecular function	Pf00400, Pf17814	99512	ENSMUSG00000040389	Wdr47	A2AGC7; mmu:99512; Q80TP4; Q8CGF6			0	0	0.01	-6.64	4.32903e-17		969302		24.72		1.14492e+06	969302	687326				High	High	High	High	High	High	1
FALSE	High	Master Protein	Q91YE8	Synaptopodin-2 [OS=Mus musculus]	0	23.514	14	9	19	9	1087	116.5	7.37	2.12	9	FALSE	cell organization and biogenesis;protein metabolism;other metabolic processes;other biological processes	cytosol;cytoskeleton;nucleus;other cell component	cytoskeletal activity;other molecular function	Pf00595		ENSMUSG00000050315	Synpo2	Q8C592; Q91YE8			0	0	100	6.64	4.32903e-17			1.62567e+06		3.19				1.62567e+06	1.65316e+06	1.55357e+06	High	High	High	High	High	High	1
FALSE	High	Master Protein	Q8VDM6	Heterogeneous nuclear ribonucleoprotein U-like protein 1 [OS=Mus musculus]	0	33.236	19	9	42	9	859	95.9	6.58	7.32	9	FALSE		nucleus;other cell component	nucleic acid binding activity;other molecular function	Pf00622, Pf02037, Pf13671	232989	ENSMUSG00000040725	Hnrnpul1	mmu:232989; Q3U201; Q3UPB0; Q6AZA7; Q8BY45; Q8K365; Q8VDM6			0	0	100	6.64	4.32903e-17			3.11435e+06		31.9				2.40064e+06	3.11435e+06	4.49461e+06	High	High	High	High	High	High	1
FALSE	High	Master Protein	Cont_P04264	Keratin, type II cytoskeletal 1 OS=Homo sapiens OX=9606 GN=KRT1 PE=1 SV=6	0	73.728	33	18	108	13	644	66	8.12	24.17	18	TRUE	cell organization and biogenesis;protein metabolism;other metabolic processes;stress response;other biological processes	non-structural extracellular;plasma membrane;other membranes;cytosol;cytoskeleton;other cell component	bone, tooth or skin structural activity;other molecular function	Pf00038, Pf16208, Pf16210	3848	ENSG00000167768	KRT1	B2RA01; hsa:3848; P04264; P85925; P86104; Q14720; Q6GSJ0; Q9H298	Formation of the cornified envelope; Neutrophil degranulation	Corticotropin-releasing hormone signaling pathway; IL-24 Signaling pathway	5	1	16.053	4	4.32903e-17	133.9	1.11721e+07	7.44482e+07	86.06	103.55	2.18018e+07	1.11721e+07	1.84071e+06	2.52238e+08	7.44482e+07	2.24278e+07	High	High	Peak Found	High	High	High	1
FALSE	High	Master Protein	Q9R0P9	Ubiquitin carboxyl-terminal hydrolase isozyme L1 [OS=Mus musculus]	0	4.668	9	1	4	1	223	24.8	5.24	0.26	1	FALSE	cell cycle OR cell proliferation;cell organization and biogenesis;protein metabolism;other metabolic processes;stress response;transport;developmental processes;other biological processes	plasma membrane;other membranes;cytosol;ER/Golgi;nucleus;other cell component	signal transduction activity or receptor binding;other molecular function	Pf01088	22223	ENSMUSG00000029223	Uchl1	mmu:22223; Q9R0P9; Q9R122	UCH proteinases	Parkinson's disease; Proteasome degradation	3	0	0.01	-6.64	4.32903e-17		7.16025e+06		40.93		1.20664e+07	7.16025e+06	5575769				High	Peak Found	High	High	n/a	High	1
FALSE	High	Master Protein	Q9DCJ9	N-acetylneuraminate lyase [OS=Mus musculus]	0	8.037	18	3	11	3	320	35.1	8.03	0.86	3	FALSE	other metabolic processes	other cell component	other molecular function	Pf00701	74091	ENSMUSG00000042684	Npl	mmu:74091; Q9DCJ9	Sialic acid metabolism		1	0	0.01	-6.64	4.32903e-17		365134		54.2		254623	365134	717176				High	High	High	n/a	n/a	n/a	1
FALSE	High	Master Protein	Q922Y1	UBX domain-containing protein 1 [OS=Mus musculus]	0	14.626	28	4	18	4	297	33.6	5.26	2.39	4	FALSE	other biological processes	other membranes;cytosol;ER/Golgi;nucleus;other cell component	other molecular function	Pf00627, Pf00789	225896	ENSMUSG00000071655	Ubxn1	mmu:225896; Q3UCP8; Q922Y1	Recruitment and ATM-mediated phosphorylation of repair and signaling proteins at DNA double strand breaks; N-glycan trimming in the ER and Calnexin/Calreticulin cycle		2	0	0.01	-6.64	4.32903e-17		491147		115.35		491147	133266	2.09991e+06				High	High	High	High	High	High	1
FALSE	High	Master Protein	Q9D898	Actin-related protein 2/3 complex subunit 5-like protein [OS=Mus musculus]	0	12.097	52	4	23	4	153	17	6.8	4.68	4	FALSE	cell organization and biogenesis;other biological processes	cytoskeleton;other cell component	cytoskeletal activity	Pf04699	74192	ENSMUSG00000026755	Arpc5l	mmu:74192; Q9D898			0	0	0.01	-6.64	4.32903e-17		2.68294e+06		33.57		2.57298e+06	4.52003e+06	2.68294e+06				High	High	High	High	High	High	1
FALSE	High	Master Protein	Q9DA08	SAGA-associated factor 29 [OS=Mus musculus]	0.001	3.592	5	1	1	1	293	33.3	8.1	0.16	1	FALSE	cell organization and biogenesis;protein metabolism;other metabolic processes;other biological processes	cytoskeleton;nucleus;other cell component	other molecular function	Pf07039	75565	ENSMUSG00000030714	Sgf29	mmu:75565; Q8R0I6; Q9DA08	Formation of WDR5-containing histone-modifying complexes		1	0	0.01	-6.64	4.32903e-17		3.1733e+06		49.32		3.27458e+06	3.1733e+06	1.08158e+06				High	Peak Found	Peak Found	n/a	n/a	n/a	1
FALSE	High	Master Protein	P54729	NEDD8 ultimate buster 1 [OS=Mus musculus]	0	38.59	28	11	45	11	614	70.3	5.88	8.1	11	FALSE	protein metabolism;other metabolic processes;other biological processes	cytosol;nucleus;other cell component		Pf00627, Pf18037	53312	ENSMUSG00000028954	Nub1	mmu:53312; P54729; Q8K3U0	Neddylation		1	0	0.01	-6.64	4.32903e-17		387796		68.68		384603	1.14745e+06	387796				High	High	High	High	High	High	1
FALSE	High	Master Protein	Q80YQ8	E3 ubiquitin-protein ligase RMND5A [OS=Mus musculus]	0	5.799	12	3	7	3	391	44	6.06	0.6	3	FALSE	protein metabolism;other metabolic processes	nucleus;other cell component	other molecular function	Pf10607, Pf13445	68477	ENSMUSG00000002222	Rmnd5a	E9QNK7; mmu:68477; Q3TPH1; Q3UFE2; Q80YQ8			0	0	0.01	-6.64	4.32903e-17		918321		25.91		918321	712260	1.19909e+06				Peak Found	Peak Found	High	n/a	High	n/a	1
FALSE	High	Master Protein	Q99N57	RAF proto-oncogene serine/threonine-protein kinase [OS=Mus musculus]	0	14.173	9	4	5	3	648	72.9	9.16	0.69	4	FALSE	cell-cell signaling;cell cycle OR cell proliferation;cell organization and biogenesis;protein metabolism;other metabolic processes;stress response;transport;developmental processes;signal transduction;other biological processes	plasma membrane;other membranes;cytosol;mitochondrion;ER/Golgi;nucleus;other cell component	enzyme regulator activity;kinase activity;other molecular function	Pf00069, Pf00130, Pf02196	110157	ENSMUSG00000000441	Raf1	mmu:110157; Q3UR68; Q58E75; Q91WH1; Q99N57; Q99N58; Q9QUU8	MAP2K and MAPK activation; Stimuli-sensing channels; Rap1 signalling; CD209 (DC-SIGN) signaling; GP1b-IX-V activation signalling; RAF activation; IFNG signaling activates MAPKs; Negative feedback regulation of MAPK pathway	EPO receptor signaling; IL-5 signaling pathway; MicroRNAs in cardiomyocyte hypertrophy; Mechanisms associated with pluripotency; Chemokine signaling pathway; Mapk cascade; Focal adhesion: PI3K-Akt-mTOR signaling pathway; IL-7 signaling pathway; ESC pluripotency pathways; Novel Jun-Dmp1 pathway; IL-3 signaling pathway; Dysregulated miRNA targeting in insulin/PI3K-AKT signaling; IL-6 signaling path…	30	1	0.01	-6.64	4.32903e-17		849470		30.53		547448	849470	1.03906e+06				n/a	High	High	High	n/a	n/a	1
FALSE	High	Master Protein	P46737	Lys-63-specific deubiquitinase BRCC36 [OS=Mus musculus]	0	5.786	12	2	8	2	291	33.3	5.83	2.28	2	FALSE	cell cycle OR cell proliferation;cell organization and biogenesis;protein metabolism;DNA metabolism;other metabolic processes;stress response;signal transduction;other biological processes	cytoskeleton;nucleus;other cell component	enzyme regulator activity;other molecular function	Pf01398, Pf18110	210766	ENSMUSG00000031201	Brcc3	A3KGA9; A8Y5K0; mmu:210766; P46737; Q3UDZ4; Q9D025	Metalloprotease DUBs; Recruitment and ATM-mediated phosphorylation of repair and signaling proteins at DNA double strand breaks; Processing of DNA double-strand break ends; G2/M DNA damage checkpoint; Nonhomologous End-Joining (NHEJ)		5	0	0.01	-6.64	4.32903e-17		3.14169e+06		23.4		4.10069e+06	2.58534e+06	3.14169e+06				Peak Found	High	High	High	High	n/a	1
FALSE	High	Master Protein	Q8CEZ4	Protein mab-21-like 4 [OS=Mus musculus]	0	14.225	15	4	16	4	452	50.5	6.52	3.71	4	FALSE				Pf20266	71874	ENSMUSG00000034159	Mab21l4	mmu:71874; Q5FWA3; Q8C4S6; Q8CEZ4			0	0	0.01	-6.64	4.32903e-17		1.74387e+06		18.79		2.33805e+06	1.6849e+06	1.74387e+06				High	High	High	High	High	High	1
FALSE	High	Master Protein	Q9WUU7	Cathepsin Z [OS=Mus musculus]	0	15.448	20	3	10	3	306	34	6.6	1.26	3	FALSE	protein metabolism;other metabolic processes;developmental processes;other biological processes	non-structural extracellular;ER/Golgi;other cytoplasmic organelle;other cell component	other molecular function	Pf00112	64138	ENSMUSG00000016256	Ctsz	mmu:64138; Q9WUU7	Neutrophil degranulation; Metabolism of Angiotensinogen to Angiotensins; COPII-mediated vesicle transport; Cargo concentration in the ER; Lysosome Vesicle Biogenesis		5	0	0.01	-6.64	4.32903e-17		333644		80.31		149448	828273	333644				High	Peak Found	High	High	High	n/a	1
FALSE	High	Master Protein	Q9CQP2	Trafficking protein particle complex subunit 2 [OS=Mus musculus]	0	11.089	30	3	18	3	140	16.4	6.52	5.62	3	FALSE	cell organization and biogenesis;transport;other biological processes	ER/Golgi;nucleus;other cytoplasmic organelle;other cell component	other molecular function	Pf04628	66050; 66226	ENSMUSG00000079317	Trappc2	mmu:66050; mmu:66226; Q8BP61; Q9CQF5; Q9CQP2; Q9D0V3; Q9DCM3	RAB GEFs exchange GTP for GDP on RABs; COPII-mediated vesicle transport		2	0	0.01	-6.64	4.32903e-17		7.45911e+06		31.74		5.42582e+06	7.45911e+06	1.03107e+07				High	High	High	High	High	High	1
FALSE	High	Master Protein	Q8BJ03	Cytochrome c oxidase assembly protein COX15 homolog [OS=Mus musculus]	0	11.019	16	4	19	4	413	45.8	9.79	3.59	4	FALSE	cell organization and biogenesis;other metabolic processes;transport	nucleus;other cell component	other molecular function	Pf02628	226139	ENSMUSG00000040018	Cox15	mmu:226139; Q3URB2; Q8BJ03; Q8VDN0; Q921K5	Heme biosynthesis	Electron transport chain	2	0	0.01	-6.64	4.32903e-17		336646		25.04		336646	424809	255155				High	High	High	High	High	High	1
FALSE	High	Master Protein	Q3UFY7	7-methylguanosine phosphate-specific 5'-nucleotidase [OS=Mus musculus]	0	17.453	27	5	28	5	300	34.4	6.24	4.53	5	FALSE	other metabolic processes	other cell component	other molecular function	Pf05822	68106	ENSMUSG00000017176	Nt5c3b	A2A4I2; A2A4I3; mmu:68106; Q3TLP3; Q3UFY7; Q8BHU9; Q91WE8; Q9D9F9	mRNA decay by 3' to 5' exoribonuclease		1	0	0.01	-6.64	4.32903e-17		1.13912e+06		34.58		1.13912e+06	1.62934e+06	809778				High	High	High	High	High	High	1
FALSE	High	Master Protein	Q3UYV9	Nuclear cap-binding protein subunit 1 [OS=Mus musculus]	0	18.367	14	6	17	6	790	91.9	6.64	2.73	6	FALSE	cell organization and biogenesis;protein metabolism;RNA metabolism OR transcription;other metabolic processes;stress response;transport;other biological processes	cytosol;mitochondrion;nucleus;other cell component	nucleic acid binding activity;other molecular function	Pf02854, Pf09088, Pf09090	433702	ENSMUSG00000028330	Ncbp1	B1AWH4; mmu:433702; Q3TEM1; Q3UYV9; Q7TNE8	Transport of Mature mRNA derived from an Intron-Containing Transcript; mRNA Splicing - Major Pathway; mRNA 3'-end processing; RNA Polymerase II Transcription Termination; Nonsense Mediated Decay (NMD) independent of the Exon Junction Complex (EJC); Nonsense Mediated Decay (NMD) enhanced by the Exon Junction Complex (EJC); Transport of the SLBP independent Mature mRNA; Transport of the SLBP Depend…		20	0	100	6.64	4.32903e-17			4.00311e+06		80.1				5.85505e+06	443346	4.00311e+06	High	High	High	High	High	High	1
FALSE	High	Master Protein	Q3V0K9	Plastin-1 [OS=Mus musculus]	0	35.547	26	10	82	7	630	70.4	5.38	17.89	10	FALSE	cell cycle OR cell proliferation;cell organization and biogenesis;transport;developmental processes;other biological processes	plasma membrane;other membranes;cytosol;cytoskeleton;other cell component	cytoskeletal activity;other molecular function	Pf00307, Pf13499	102502	ENSMUSG00000049493	Pls1	mmu:102502; Q3V0K9			0	0	100	6.64	4.32903e-17			453335		4.49				453335	420312	456090	High	High	High	High	High	High	1
FALSE	High	Master Protein	P34884	Macrophage migration inhibitory factor [OS=Mus musculus]	0	12.317	23	2	26	2	115	12.5	7.34	7.79	2	FALSE	cell organization and biogenesis;other metabolic processes;stress response;signal transduction;other biological processes	non-structural extracellular;plasma membrane;other membranes;cytosol;nucleus;other cell component	signal transduction activity or receptor binding;other molecular function	Pf01187		ENSMUSG00000033307	Mif	mmu:17319; P34884	Cell surface interactions at the vascular wall; Neutrophil degranulation		2	0	0.01	-6.64	4.32903e-17		1.49447e+07		69.66		1.49447e+07	7.52798e+06	32313084				High	High	High	High	High	n/a	1
FALSE	High	Master Protein	O08688	Calpain-5 [OS=Mus musculus]	0	14.207	11	4	15	4	640	72.9	7.36	2.91	4	FALSE	protein metabolism	other cell component	other molecular function	Pf00168, Pf00648, Pf01067	12337	ENSMUSG00000035547	Capn5	mmu:12337; O08688; Q91YU0	Degradation of the extracellular matrix	Integrin-mediated cell adhesion	2	0	0.01	-6.64	4.32903e-17		1.33397e+06		21.72		1.11993e+06	1.71574e+06	1.33397e+06				High	High	High	High	High	High	1
FALSE	High	Master Protein	Q8BPB0	MOB kinase activator 1B [OS=Mus musculus]	0	11.511	21	3	14	3	216	25.1	6.73	3.29	3	FALSE	signal transduction;other biological processes	nucleus;other cell component	enzyme regulator activity;other molecular function	Pf03637	68473	ENSMUSG00000006262	Mob1b	mmu:68473; Q8BPB0	Signaling by Hippo	miR302-367 promoting cardiomyocyte proliferation	2	0	0.01	-6.64	4.32903e-17		1.29862e+07		44		1.29862e+07	1.50735e+07	5.65757e+06				High	High	High	High	High	High	1
FALSE	High	Master Protein	Q8R5H1-2	Isoform 2 of Ubiquitin carboxyl-terminal hydrolase 15 [OS=Mus musculus]	0	49.584	30	16	59	16	953	109.2	5.1	8.27	16	FALSE							Usp15	Q8R5H1-2			0	0	0.01	-6.64	4.32903e-17		851979		25.02		851979	575654	962782				High	High	High	High	High	High	1
FALSE	High	Master Protein	Q6RHR9-2	Isoform 2 of Membrane-associated guanylate kinase, WW and PDZ domain-containing protein 1 [OS=Mus musculus]	0	36.287	17	11	39	11	1172	127.6	6.16	5.08	11	FALSE							Magi1	Q6RHR9-2			0	0	0.01	-6.64	4.32903e-17		1.42601e+06		1.52		1.42601e+06	1.41647e+06	1.45806e+06				High	High	High	High	High	High	1
FALSE	High	Master Protein	P39654	Polyunsaturated fatty acid lipoxygenase ALOX15 [OS=Mus musculus]	0	27.013	25	9	27	9	663	75.4	6.11	2.7	9	FALSE	cell organization and biogenesis;other metabolic processes;stress response;transport;other biological processes	plasma membrane;other membranes;cytosol;other cell component	other molecular function	Pf00305, Pf01477	11687	ENSMUSG00000018924	Alox15	mmu:11687; P39654; Q4FJY9; Q5F2E3; Q6PHB2	Synthesis of Leukotrienes (LT) and Eoxins (EX); Synthesis of 15-eicosatetraenoic acid derivatives; Synthesis of 12-eicosatetraenoic acid derivatives; Biosynthesis of E-series 18(S)-resolvins; Biosynthesis of E-series 18(R)-resolvins; Biosynthesis of protectins; Biosynthesis of DPAn-6 SPMs; Biosynthesis of DPAn-3-derived protectins and resolvins	Eicosanoid synthesis; Eicosanoid metabolism via lipoxygenases (LOX)	11	0	0.01	-6.64	4.32903e-17		463269		45.31		463269	274255	710354				High	Peak Found	High	High	High	High	1
FALSE	High	Master Protein	Q8BFW4	E3 ubiquitin-protein ligase TRIM65 [OS=Mus musculus]	0	19.438	25	6	18	6	522	58.4	6.93	2.89	6	FALSE	protein metabolism;other metabolic processes;stress response;signal transduction;other biological processes	cytosol;nucleus;other cell component	other molecular function	Pf00097, Pf00622	338364	ENSMUSG00000054517	Trim65	A2A867; mmu:338364; Q6PGD3; Q8BFW4			0	0	0.01	-6.64	4.32903e-17		531423		65.53		283621	531423	1099306				High	High	High	High	High	High	1
FALSE	High	Master Protein	Q3UQ84	Threonine--tRNA ligase, mitochondrial [OS=Mus musculus]	0.001	3.599	3	1	4	1	723	81.6	7.87	0.28	1	FALSE	protein metabolism;RNA metabolism OR transcription;other metabolic processes	mitochondrion	other molecular function	Pf00587, Pf02824, Pf03129, Pf07973	71807	ENSMUSG00000028107	Tars2	B2RW19; mmu:71807; Q3UQ84; Q9D0D6			0	0	0.01	-6.64	4.32903e-17		262019		97.53		262019	248829	1.24277e+06				High	Peak Found	High	n/a	High	n/a	1
FALSE	High	Master Protein	P07742	Ribonucleoside-diphosphate reductase large subunit [OS=Mus musculus]	0	26.842	23	10	23	10	792	90.2	6.7	1.76	10	FALSE	cell cycle OR cell proliferation;cell organization and biogenesis;DNA metabolism;other metabolic processes;stress response;developmental processes;other biological processes	cytosol;mitochondrion;nucleus;other cell component	other molecular function	Pf00317, Pf02867, Pf03477	20133	ENSMUSG00000030978	Rrm1	mmu:20133; P07742; Q91YM8	Interconversion of nucleotide di- and triphosphates	Purine metabolism	2	0	100	6.64	4.32903e-17			2.09583e+06		30.2				2.09583e+06	3.06553e+06	1.7231e+06	Peak Found	High	High	High	High	High	1
FALSE	High	Master Protein	Q9CQZ5	NADH dehydrogenase [ubiquinone] 1 alpha subcomplex subunit 6 [OS=Mus musculus]	0	4.317	12	1	11	1	131	15.3	10.11	2.48	1	FALSE	cell organization and biogenesis;other metabolic processes;stress response	other membranes;mitochondrion		Pf13233	67130	ENSMUSG00000022450	Ndufa6	mmu:67130; Q9CQZ5	Complex I biogenesis	Oxidative phosphorylation; Electron transport chain	4	0	100	6.64	4.32903e-17			4.61532e+06		25.32				3.60928e+06	6.00038e+06	4.61532e+06	High	High	High	High	High	High	1
FALSE	High	Master Protein	Q91V81	RNA-binding protein 42 [OS=Mus musculus]	0	11.586	12	3	17	3	478	50.2	9.63	3.43	3	FALSE	other biological processes	nucleus;other cell component	nucleic acid binding activity	Pf00076	68035	ENSMUSG00000036733	Rbm42	mmu:68035; Q3UBE0; Q91V81	mRNA Splicing - Major Pathway	mRNA processing	2	0	0.01	-6.64	4.32903e-17		3.03169e+06		2.24		3.03059e+06	3.15034e+06	3.03169e+06				High	High	Peak Found	High	High	High	1
FALSE	High	Master Protein	Q64337	Sequestosome-1 [OS=Mus musculus]	0	23.849	28	6	26	6	442	48.1	5.21	3.6	6	FALSE	cell cycle OR cell proliferation;cell organization and biogenesis;protein metabolism;RNA metabolism OR transcription;other metabolic processes;stress response;transport;other biological processes	cytosol;cytoskeleton;mitochondrion;ER/Golgi;nucleus;other cytoplasmic organelle;other cell component	signal transduction activity or receptor binding;other molecular function	Pf00564, Pf00569, Pf16577	18412	ENSMUSG00000015837	Sqstm1	mmu:18412; Q64337; Q99JM8	PINK1-PRKN Mediated Mitophagy; Pexophagy; Interleukin-1 signaling; KEAP1-NFE2L2 pathway; p75NTR recruits signalling complexes; NF-kB is activated and signals survival; NRIF signals cell death from the nucleus	IL-1 signaling pathway	8	0	0.01	-6.64	4.32903e-17		4.49124e+06		6.7		4.92436e+06	4.49124e+06	4330806				High	High	High	High	High	High	1
FALSE	High	Master Protein	Q8C547	HEAT repeat-containing protein 5B [OS=Mus musculus]	0	43.052	12	14	46	14	2070	224.2	7.14	5.93	14	FALSE	transport;other biological processes	cytosol;nucleus;other cell component		Pf20210	320473	ENSMUSG00000039414	Heatr5b	mmu:320473; Q3TPS4; Q5DTY0; Q5PRF1; Q8C547; Q8C6W1; Q8C773			0	0	0.01	-6.64	4.32903e-17		2.8048e+06		20.98		2.07217e+06	2.8048e+06	3.1797e+06				High	High	High	High	High	High	1
FALSE	High	Master Protein	Q9JHW4	Selenocysteine-specific elongation factor [OS=Mus musculus]	0	15.978	16	5	21	5	583	63.5	8.29	4.09	5	FALSE	protein metabolism;other metabolic processes	cytosol;nucleus;other cell component	nucleic acid binding activity;other molecular function	Pf00009, Pf03144, Pf21131, Pf21208	65967	ENSMUSG00000033216	Eefsec	mmu:65967; Q6GTZ5; Q9JHW4		Selenium metabolism / selenoproteins	1	0	100	6.64	4.32903e-17			191018		29.97				306835	191018	186082	High	High	High	High	High	High	1
FALSE	High	Master Protein	Q61687	Transcriptional regulator ATRX [OS=Mus musculus]	0	25.824	6	8	23	8	2476	278.4	6.68	3.98	8	FALSE	cell cycle OR cell proliferation;cell organization and biogenesis;DNA metabolism;RNA metabolism OR transcription;other metabolic processes;stress response;developmental processes;signal transduction;other biological processes	nucleus;other cell component	nucleic acid binding activity;other molecular function	Pf00176, Pf00271, Pf17981	22589	ENSMUSG00000031229	Atrx	A2ADH4; mmu:22589; Q61687	Inhibition of DNA recombination at telomere	Mechanisms associated with pluripotency	2	0	100	6.64	4.32903e-17			84255.9		152.13				1.62984e+06	84255.9	59753.4	High	High	High	High	High	High	1
FALSE	High	Master Protein	P01644	Ig kappa chain V-V region HP R16.7 [OS=Mus musculus]	0	9.008	36	2	23	1	108	11.9	7.97	3.88	2	FALSE	other biological processes	non-structural extracellular;other cell component		Pf07686							0	0	0.01	-6.64	4.32903e-17		5.5598e+06		15.74		6.98104e+06	5.5598e+06	5225622				High	High	High	High	High	High	1
FALSE	High	Master Protein	O55028	[3-methyl-2-oxobutanoate dehydrogenase [lipoamide]] kinase, mitochondrial [OS=Mus musculus]	0	4.978	8	2	3	2	412	46.6	8.91	0.49	2	FALSE	protein metabolism;other metabolic processes;other biological processes	mitochondrion	kinase activity;other molecular function	Pf02518, Pf10436	12041	ENSMUSG00000030802	Bckdk	mmu:12041; O55028	Branched-chain amino acid catabolism		1	0	0.01	-6.64	4.32903e-17		1.84607e+06		22.11		1.996e+06	1.84607e+06	1280188				High	Peak Found	High	n/a	High	n/a	1
FALSE	High	Master Protein	O35609	Secretory carrier-associated membrane protein 3 [OS=Mus musculus]	0	12.495	15	3	19	3	349	38.4	7.64	2.72	3	FALSE	transport;other biological processes	other membranes;ER/Golgi;other cytoplasmic organelle;other cell component	other molecular function	Pf04144	24045	ENSMUSG00000028049	Scamp3	mmu:24045; O35609; Q3TUV6; Q99M48; Q9ERM9			0	0	0.01	-6.64	4.32903e-17		3.64165e+06		37.6		2.47227e+06	3.64165e+06	5324506				High	High	High	High	High	High	1
FALSE	High	Master Protein	Q9CQ69	Cytochrome b-c1 complex subunit 8 [OS=Mus musculus]	0	7.24	44	2	6	2	82	9.8	10.26	1.16	2	FALSE	other metabolic processes;developmental processes	other membranes;mitochondrion		Pf02939	22272	ENSMUSG00000044894	Uqcrq	mmu:22272; Q9CQ69	Respiratory electron transport	Electron transport chain	2	0	0.01	-6.64	4.32903e-17		83546.8		69.74		123952	19371.9	83546.8				High	High	Peak Found	High	High	n/a	1
FALSE	High	Master Protein	Q9CY66	H/ACA ribonucleoprotein complex subunit 1 [OS=Mus musculus]	0	12.608	23	3	17	3	231	23.5	11.02	4.71	3	FALSE	cell organization and biogenesis;DNA metabolism;RNA metabolism OR transcription;other metabolic processes	nucleus;other cell component	nucleic acid binding activity	Pf04410	68147	ENSMUSG00000028010	Gar1	mmu:68147; Q80X93; Q8C6C5; Q8VDH0; Q9CY66	Telomere Extension By Telomerase		1	0	0.01	-6.64	4.32903e-17		1.07946e+07		7.23		9.59405e+06	1.09916e+07	1.07946e+07				Peak Found	High	High	High	High	High	1
FALSE	High	Master Protein	Q9D1X0	Nucleolar protein 3 [OS=Mus musculus]	0	19.808	37	5	29	5	220	24.6	4.07	3.89	5	FALSE	cell cycle OR cell proliferation;cell organization and biogenesis;RNA metabolism OR transcription;other metabolic processes;stress response;transport;signal transduction;other biological processes	other membranes;cytosol;mitochondrion;ER/Golgi;nucleus;other cell component	signal transduction activity or receptor binding;enzyme regulator activity;other molecular function	Pf00619	78688	ENSMUSG00000014776	Nol3	mmu:78688; Q9D1X0			0	0	0.01	-6.64	4.32903e-17		8.33275e+06		1.4		8.51479e+06	8.33275e+06	8296310				High	High	High	High	High	High	1
FALSE	High	Master Protein	Q9JHQ0	Annexin A9 [OS=Mus musculus]	0	29.245	34	8	23	8	345	38.1	5.49	4.18	8	FALSE	cell adhesion;cell-cell signaling;transport;signal transduction	non-structural extracellular;plasma membrane;other membranes;cytosol;nucleus;other cell component	transporter activity;enzyme regulator activity;other molecular function	Pf00191	71790	ENSMUSG00000015702	Anxa9	mmu:71790; Q9CQS1; Q9JHQ0			0	0	0.01	-6.64	4.32903e-17		455992		30.93		455992	741247	441676				High	High	High	High	High	High	1
FALSE	High	Master Protein	P49070	Guided entry of tail-anchored proteins factor CAMLG [OS=Mus musculus]	0	8.151	22	3	8	3	294	32.5	7.74	0.8	3	FALSE	cell organization and biogenesis;other metabolic processes;transport;signal transduction;other biological processes	other membranes;ER/Golgi;other cell component	other molecular function	Pf14963	12328	ENSMUSG00000021501	Camlg	mmu:12328; P49070; Q99JU5			0	0	0.01	-6.64	4.32903e-17		234013		52.68		82313.9	285736	234013				High	High	High	n/a	High	n/a	1
FALSE	High	Master Protein	P01786	Ig heavy chain V region MOPC 47A [OS=Mus musculus]	0.002	3.22	8	1	5	1	117	13	8.84	1.36	1	FALSE	other biological processes	other cell component	other molecular function	Pf07686							0	0	0.01	-6.64	4.32903e-17		1.15638e+06		15.44		1.15638e+06	1.25297e+06	919855				High	High	Peak Found	High	n/a	n/a	1
FALSE	High	Master Protein	P40237	CD82 antigen [OS=Mus musculus]	0.002	3.036	4	1	2	1	266	29.6	5.02	0.51	1	FALSE		plasma membrane;other membranes		Pf00335	12521	ENSMUSG00000027215	Cd82	mmu:12521; P40237		p53 signaling	1	0	0.01	-6.64	4.32903e-17		1.11042e+06		34.94		1.74584e+06	905595	1.11042e+06				Peak Found	High	Peak Found	High	n/a	n/a	1
FALSE	High	Master Protein	P97310	DNA replication licensing factor MCM2 [OS=Mus musculus]	0	11.055	8	5	6	5	904	102	5.72	0.43	5	FALSE	cell cycle OR cell proliferation;cell organization and biogenesis;DNA metabolism;other metabolic processes;stress response;other biological processes	nucleus;other cell component	nucleic acid binding activity;other molecular function	Pf00493, Pf12619, Pf14551, Pf17207, Pf17855	17216	ENSMUSG00000002870	Mcm2	mmu:17216; O08971; O89057; P97310; Q8C2R0	Assembly of the pre-replicative complex; Orc1 removal from chromatin; Activation of ATR in response to replication stress; Activation of the pre-replicative complex	G1 to S cell cycle control	6	0	100	6.64	4.32903e-17			278466		73.95				259223	869353	278466	High	High	n/a	High	High	Peak Found	1
FALSE	High	Master Protein	Q3TIU4	2',5'-phosphodiesterase 12 [OS=Mus musculus]	0	23.943	19	7	20	7	608	67.5	6.92	2.43	7	FALSE	RNA metabolism OR transcription;other metabolic processes;stress response;other biological processes	mitochondrion	other molecular function	Pf03372, Pf21171	211948	ENSMUSG00000043702	Pde12	mmu:211948; Q3TIU4; Q3TTY4; Q6P2L5; Q8BKH8; Q8BTS8; Q8BUQ5	OAS antiviral response		1	0	0.01	-6.64	4.32903e-17		2.28998e+06		35.34		1.83497e+06	2.28998e+06	3.58533e+06				High	High	High	High	High	High	1
FALSE	High	Master Protein	Q8BKR5	Protein phosphatase 1 regulatory subunit 37 [OS=Mus musculus]	0	10.891	10	5	8	5	712	77.5	5.06	0.47	5	FALSE			enzyme regulator activity	Pf13516	232947	ENSMUSG00000051403	Ppp1r37	mmu:232947; Q8BKR5			0	0	0.01	-6.64	4.32903e-17		1.80648e+06		51.54		3.25893e+06	1.80648e+06	1168958				High	High	High	High	n/a	High	1
FALSE	High	Master Protein	Q5NC32	Monocarboxylate transporter 11 [OS=Mus musculus]	0	12.538	17	4	19	4	447	45.2	9.25	2.02	4	FALSE	other metabolic processes;transport	plasma membrane;other membranes;ER/Golgi	transporter activity		216867	ENSMUSG00000040938	Slc16a11	A2BDD4; mmu:216867; Q5NC32; Q5NC33			0	0	0.01	-6.64	4.32903e-17		112616		65.62		112616	98785.6	298515				High	High	High	High	High	High	1
FALSE	High	Master Protein	Q9CRC9	Glucosamine-6-phosphate isomerase 2 [OS=Mus musculus]	0	33.132	62	9	86	8	276	31.1	6.9	14.55	9	FALSE	other metabolic processes	other cell component	other molecular function	Pf01182	67980	ENSMUSG00000029209	Gnpda2	mmu:67980; Q3TH02; Q9CRC9; Q9D457	Glycolysis		1	0	0.01	-6.64	4.32903e-17		2.36163e+06		49.53		2.36163e+06	1.5945e+06	4.21998e+06				High	High	High	High	High	High	1
FALSE	High	Master Protein	Q61464	Zinc finger protein 638 [OS=Mus musculus]	0	22.725	8	8	14	8	1960	218	6.89	2.22	8	FALSE	RNA metabolism OR transcription;other metabolic processes;other biological processes	nucleus;other cell component	nucleic acid binding activity;other molecular function	Pf12171	18139	ENSMUSG00000030016	Znf638	mmu:18139; Q61464; Q6DFV9; Q8C941		mRNA processing	1	0	0.01	-6.64	4.32903e-17		392539		31.56		373369	638269	392539				High	High	High	High	High	High	1
FALSE	High	Master Protein	Q921U8	Smoothelin [OS=Mus musculus]	0	17.056	7	4	18	4	923	100.2	8.95	5.09	4	FALSE	cell organization and biogenesis;other biological processes	cytoskeleton;other cell component	cytoskeletal activity	Pf00307, Pf12510	29856	ENSMUSG00000020439	Smtn	mmu:29856; Q3TCV2; Q6NSW1; Q8CD93; Q921U8; Q9JHG8; Q9JLU7; Q9R0D0; Q9R253; Q9Z0Q2			0	0	100	6.64	4.32903e-17			831856		117.26				598136	5.19713e+06	831856	High	High	High	High	High	High	1
FALSE	High	Master Protein	Q8K268	ATP-binding cassette sub-family F member 3 [OS=Mus musculus]	0	17.521	15	7	18	7	709	79.8	6.16	2.9	7	FALSE	stress response		other molecular function	Pf00005, Pf12848	27406	ENSMUSG00000003234	Abcf3	mmu:27406; Q8K268; Q9JL49			0	0	100	6.64	4.32903e-17			2.07319e+06		78.03				2.07319e+06	5.00949e+06	960069	High	High	High	High	High	High	1
FALSE	High	Master Protein	Q9R118	Serine protease HTRA1 [OS=Mus musculus]	0	4.786	6	2	3	2	480	51.2	7.65	0.76	2	FALSE	protein metabolism;other biological processes	non-structural extracellular;plasma membrane;other membranes;cytosol	other molecular function	Pf00219, Pf07648, Pf13365, Pf17820	56213	ENSMUSG00000006205	Htra1	mmu:56213; Q8BN04; Q8BN05; Q91WS3; Q9QZK6; Q9R118	Degradation of the extracellular matrix		1	0	100	6.64	4.32903e-17			99830.2		79.82				288330	99830.2	64340.2	n/a	High	n/a	High	Peak Found	Peak Found	1
FALSE	High	Master Protein	Q9CQS5	Serine/threonine-protein kinase RIO2 [OS=Mus musculus]	0	5.446	8	2	3	2	547	62.5	6.43	0.3	2	FALSE	protein metabolism;RNA metabolism OR transcription;other metabolic processes;other biological processes	cytosol;nucleus;other cell component	kinase activity;other molecular function	Pf01163, Pf09202	67045	ENSMUSG00000116564	Riok2	mmu:67045; Q91XF3; Q9CQS5	Major pathway of rRNA processing in the nucleolus and cytosol		1	0	0.01	-6.64	4.32903e-17		63363.1		103.95		63363.1	283813	40552.6				High	High	High	n/a	n/a	n/a	1
FALSE	High	Master Protein	Q148V7	RAB11-binding protein RELCH [OS=Mus musculus]	0	32.434	14	11	56	11	1216	134.5	5.34	7.45	11	FALSE	transport	ER/Golgi;other cytoplasmic organelle			227446		Relch	mmu:227446; Q148V6; Q148V7; Q6PAN5; Q6ZPQ2; Q8C9Z0; Q8CCT3; Q8CD48			0	0	0.01	-6.64	4.32903e-17		1.14143e+06		10.23		1.05488e+06	1.29001e+06	1.14143e+06				High	High	High	High	High	High	1
FALSE	High	Master Protein	P16054	Protein kinase C epsilon type [OS=Mus musculus]	0	7.21	7	3	7	3	737	83.5	7.03	0.97	3	FALSE	cell adhesion;cell-cell signaling;cell cycle OR cell proliferation;cell organization and biogenesis;protein metabolism;other metabolic processes;stress response;transport;signal transduction;other biological processes	plasma membrane;other membranes;cytosol;cytoskeleton;mitochondrion;ER/Golgi;nucleus;other cell component	signal transduction activity or receptor binding;enzyme regulator activity;cytoskeletal activity;kinase activity;other molecular function	Pf00069, Pf00130, Pf00168, Pf00433	18754	ENSMUSG00000045038	Prkce	mmu:18754; P16054	Role of phospholipids in phagocytosis; SHC1 events in ERBB2 signaling; Effects of PIP2 hydrolysis; DAG and IP3 signaling	G protein signaling pathways; Myometrial relaxation and contraction pathways; Wnt signaling pathway; Calcium regulation in cardiac cells; Wnt signaling pathway and pluripotency	9	0	100	6.64	4.32903e-17			378581		40.4				378581	510003	213742	n/a	High	High	High	Peak Found	High	1
FALSE	High	Master Protein	Q8BWM0	Prostaglandin E synthase 2 [OS=Mus musculus]	0	24.367	33	9	42	9	384	43.3	9	5.49	9	FALSE	other metabolic processes;transport;other biological processes	other membranes;cytosol;ER/Golgi;nucleus	nucleic acid binding activity;other molecular function	Pf13417	96979	ENSMUSG00000026820	Ptges2	A2ASQ2; mmu:96979; Q8BWM0; Q99J30	Neutrophil degranulation; Synthesis of Prostaglandins (PG) and Thromboxanes (TX)	Eicosanoid synthesis	3	0	100	6.64	4.32903e-17			1.49158e+06		120.58				1.49158e+06	1.01424e+07	1.09024e+06	High	High	High	High	High	High	1
FALSE	High	Master Protein	Q91VT4	3-oxoacyl-[acyl-carrier-protein] reductase [OS=Mus musculus]	0	10.087	26	4	14	4	236	25.4	9.69	1.5	4	FALSE	cell organization and biogenesis;other metabolic processes	mitochondrion;other cell component	other molecular function	Pf13561	234309	ENSMUSG00000031641	Cbr4	mmu:234309; Q3UBY4; Q8BXV1; Q91VT4	Fatty acyl-CoA biosynthesis		1	0	0.01	-6.64	4.32903e-17		5.49701e+06		21.51		5.24404e+06	7.64305e+06	5.49701e+06				High	High	High	High	High	High	1
FALSE	High	Master Protein	Q91XD2	LIM and senescent cell antigen-like-containing domain protein 2 [OS=Mus musculus]	0	12.936	11	3	17	2	341	39	7.97	4.09	3	FALSE	cell adhesion;cell cycle OR cell proliferation;cell organization and biogenesis;signal transduction;other biological processes	plasma membrane;other membranes;other cell component	other molecular function	Pf00412	225341	ENSMUSG00000024395	Lims2	mmu:225341; Q91XD2	Cell-extracellular matrix interactions		1	0	0.01	-6.64	4.32903e-17		1.80564e+06		15.64		1.65786e+06	1.80564e+06	2.22973e+06				High	High	High	High	High	n/a	1
FALSE	High	Master Protein	P48787	Troponin I, cardiac muscle [OS=Mus musculus]	0	10.289	17	3	31	3	211	24.2	9.55	6.83	3	FALSE	developmental processes;signal transduction;other biological processes	cytoskeleton;other cell component	cytoskeletal activity;other molecular function	Pf00992, Pf11636		ENSMUSG00000035458	Tnni3	mmu:21954; P48787	Striated Muscle Contraction; Ion homeostasis		2	0	100	6.64	4.32903e-17			1.0014e+06		42.54				1.0014e+06	1.65342e+06	720475	High	n/a	High	Peak Found	High	High	1
FALSE	High	Master Protein	Q9EQG7	Ectonucleotide pyrophosphatase/phosphodiesterase family member 5 [OS=Mus musculus]	0	12.368	15	4	13	4	477	54.4	5.9	1.94	4	FALSE	other metabolic processes;other biological processes	non-structural extracellular;plasma membrane;other membranes	other molecular function	Pf01663	83965	ENSMUSG00000023960	Enpp5	A9C479; mmu:83965; Q921P7; Q9EQG7			0	0	0.01	-6.64	4.32903e-17		1.85675e+06		40.99		1.85675e+06	3.57711e+06	1850125				High	High	High	n/a	High	High	1
FALSE	High	Master Protein	Q08761	Vitamin K-dependent protein S [OS=Mus musculus]	0	9.622	7	3	6	3	675	74.9	5.82	1.12	3	FALSE	stress response;other biological processes	other cell component	other molecular function	Pf00054, Pf00594, Pf12662, Pf14670	19128	ENSMUSG00000022912	Pros1	mmu:19128; P43483; Q08761	Cell surface interactions at the vascular wall; Platelet degranulation ; Common Pathway of Fibrin Clot Formation; Intrinsic Pathway of Fibrin Clot Formation; Gamma-carboxylation of protein precursors; Transport of gamma-carboxylated protein precursors from the endoplasmic reticulum to the Golgi apparatus; Removal of aminoterminal propeptides from gamma-carboxylated proteins		7	0	0.01	-6.64	4.32903e-17		1.3474e+06		24.66		1.24626e+06	1.3474e+06	1.93578e+06				High	High	High	High	n/a	n/a	1
FALSE	High	Master Protein	Q6P3D0	U8 snoRNA-decapping enzyme [OS=Mus musculus]	0	27.037	53	9	35	8	195	21.8	7.12	5.11	9	FALSE	cell organization and biogenesis;RNA metabolism OR transcription;other metabolic processes;other biological processes	nucleus;other cell component	nucleic acid binding activity;other molecular function	Pf00293	75686	ENSMUSG00000032565	Nudt16	mmu:75686; Q6P3D0; Q9D716	Phosphate bond hydrolysis by NUDT proteins	Purine metabolism	2	0	0.01	-6.64	4.32903e-17		3.46036e+06		23.93		2.58087e+06	4.21571e+06	3.46036e+06				High	High	High	High	High	High	1
FALSE	High	Master Protein	Q80V42	Carboxypeptidase M [OS=Mus musculus]	0	16.043	19	4	27	4	443	50.5	7.78	4.83	4	FALSE	protein metabolism;other metabolic processes	non-structural extracellular;plasma membrane;other membranes	other molecular function	Pf00246, Pf13620	70574	ENSMUSG00000020183	Cpm	mmu:70574; Q497S5; Q80V42; Q9CYH8	Post-translational modification: synthesis of GPI-anchored proteins		1	0	0.01	-6.64	4.32903e-17		2.99027e+06		47.37		1.42675e+06	2.99027e+06	4.10621e+06				High	High	High	High	High	High	1
FALSE	High	Master Protein	Q99104	Unconventional myosin-Va [OS=Mus musculus]	0	15.225	6	7	14	6	1853	215.4	8.63	1.69	7	FALSE	cell-cell signaling;cell organization and biogenesis;other metabolic processes;stress response;transport;developmental processes;other biological processes	other membranes;cytosol;cytoskeleton;ER/Golgi;other cytoplasmic organelle;other cell component	cytoskeletal activity;other molecular function	Pf00063, Pf00612, Pf01843	17918	ENSMUSG00000034593	Myo5a	E9PUE5; mmu:17918; Q99104	Regulation of actin dynamics for phagocytic cup formation		1	0	0.01	-6.64	4.32903e-17		2.79783e+06		32.58		1.58682e+06	2.79783e+06	3.1442e+06				High	High	High	High	High	High	1
FALSE	High	Master Protein	Q9D486	C-Maf-inducing protein [OS=Mus musculus]	0	7.381	8	3	7	3	773	86.2	6.81	0.55	3	FALSE	developmental processes	cytosol;nucleus			74440	ENSMUSG00000034390	Cmip	mmu:74440; Q69ZD2; Q8C3N2; Q8K148; Q9D486			0	0	0.01	-6.64	4.32903e-17		97175.7		99.1		97175.7	347306	44856.8				High	High	High	High	n/a	High	1
FALSE	High	Master Protein	Q9DAU1	Protein canopy homolog 3 [OS=Mus musculus]	0	15.941	26	5	22	5	276	30.5	5.62	2.87	5	FALSE	stress response	ER/Golgi	signal transduction activity or receptor binding	Pf11938	72029	ENSMUSG00000023973	Cnpy3	mmu:72029; Q571I0; Q8BUS5; Q8BUV5; Q8C0C5; Q9DAU1	Trafficking and processing of endosomal TLR		1	0	0.01	-6.64	4.32903e-17		74870.3		50.64		55645.1	143670	74870.3				High	High	High	High	High	High	1
FALSE	High	Master Protein	Q3USB7	Inactive phospholipase C-like protein 1 [OS=Mus musculus]	0	20.534	14	9	22	9	1096	122.6	5.64	2.43	9	FALSE	cell-cell signaling;other metabolic processes;signal transduction;other biological processes	other cell component	signal transduction activity or receptor binding;other molecular function	Pf00168, Pf00387, Pf00388, Pf09279, Pf16457	227120	ENSMUSG00000038349	Plcl1	D3Z0W5; mmu:227120; Q3TSM9; Q3USB7			0	0	100	6.64	4.32903e-17			1.37425e+06		6.79				1.23772e+06	1.4103e+06	1.37425e+06	High	High	High	High	High	High	1
FALSE	High	Master Protein	Q8R5G7	Arf-GAP with Rho-GAP domain, ANK repeat and PH domain-containing protein 3 [OS=Mus musculus]	0	52.412	20	16	70	16	1538	169.6	6.84	11.91	16	FALSE	signal transduction;other biological processes	plasma membrane;other membranes;cytoskeleton;other cell component	enzyme regulator activity;other molecular function	Pf00169, Pf00620, Pf00788, Pf01412, Pf07647	106952	ENSMUSG00000024451	Arap3	E9QMK7; mmu:106952; Q5DTN4; Q6NVF1; Q8R5G6; Q8R5G7	RHOA GTPase cycle; CDC42 GTPase cycle; RAC1 GTPase cycle; RAC3 GTPase cycle		4	0	100	6.64	4.32903e-17			774824		41.63				917633	774824	366990	High	High	High	High	High	High	1
FALSE	High	Master Protein	P70340	Mothers against decapentaplegic homolog 1 [OS=Mus musculus]	0	9.794	14	3	14	1	465	52.1	7.31	1.2	3	FALSE	cell cycle OR cell proliferation;protein metabolism;RNA metabolism OR transcription;other metabolic processes;stress response;developmental processes;signal transduction;other biological processes	other membranes;nucleus;other cell component	nucleic acid binding activity;other molecular function	Pf03165, Pf03166	17125	ENSMUSG00000031681	Smad1	mmu:17125; P70340; P70442; Q6GT95; Q9CYK6	Signaling by BMP; Ub-specific processing proteases; RUNX2 regulates bone development	TGF-beta signaling pathway; Mechanisms associated with pluripotency; Heart development; Neural crest differentiation; Delta-Notch signaling pathway; ESC pluripotency pathways; BMP signaling pathway in eyelid development; ID signaling pathway; A network map of Macrophage-stimulating protein (MSP) signaling	12	1	0.01	-6.64	4.32903e-17		2.32201e+06		75.9		2.32201e+06	5.243e+06	1.00596e+06				n/a	n/a	n/a	High	High	n/a	1
FALSE	High	Master Protein	Q9QZW0	Phospholipid-transporting ATPase 11C [OS=Mus musculus]	0	9.967	5	4	9	4	1129	129.2	7.3	1.09	4	FALSE	cell organization and biogenesis;transport;other biological processes	plasma membrane;other membranes;ER/Golgi;other cytoplasmic organelle;other cell component	transporter activity;other molecular function	Pf00122, Pf13246, Pf16209, Pf16212	320940	ENSMUSG00000062949	Atp11c	mmu:320940; Q3KQR4; Q9QZW0	Ion transport by P-type ATPases		1	0	100	6.64	4.32903e-17			1.238e+06		4.18				1.238e+06	1.31376e+06	1.21299e+06	High	High	High	High	Peak Found	High	1
FALSE	High	Master Protein	Q9JMD3	START domain-containing protein 10 [OS=Mus musculus]	0	33.195	38	8	37	8	291	32.9	7.12	9.16	8	FALSE	transport;other biological processes	other membranes;cytosol;cytoskeleton;other cell component	other molecular function	Pf01852	56018	ENSMUSG00000030688	Stard10	mmu:56018; Q9JMD3	Synthesis of PC		1	0	100	6.64	4.32903e-17			6.18711e+06		20.49				4.8865e+06	7.41151e+06	6.18711e+06	High	High	High	High	High	High	1
FALSE	High	Master Protein	Q8VCM8	BOS complex subunit NCLN [OS=Mus musculus]	0	19.888	15	6	19	6	563	62.9	6.49	3.22	6	FALSE	cell organization and biogenesis;other biological processes	other membranes;cytosol;ER/Golgi;other cell component	translation activity	Pf04389	103425	ENSMUSG00000020238	Ncln	mmu:103425; Q8C7Y4; Q8VCM8; Q9CX81			0	0	0.01	-6.64	4.32903e-17		4.24212e+06		22.31		3.60794e+06	4.24212e+06	5.56345e+06				High	High	High	High	High	High	1
FALSE	High	Master Protein	Q80Y24	Prickle-like protein 2 [OS=Mus musculus]	0	10.844	9	4	8	4	845	95.7	7.27	0.82	4	FALSE	cell cycle OR cell proliferation;cell organization and biogenesis;developmental processes;other biological processes	plasma membrane;other membranes;nucleus;other cell component	other molecular function	Pf00412, Pf06297	243548	ENSMUSG00000030020	Prickle2	A6H652; mmu:243548; Q80Y24			0	0	0.01	-6.64	4.32903e-17		217213		86.18		146940	716164	217213				Peak Found	High	High	High	High	High	1
FALSE	High	Master Protein	Q9CQN6	Transmembrane protein 14C [OS=Mus musculus]	0	10.168	75	4	12	4	114	11.6	9.7	0.94	4	FALSE	other metabolic processes;transport;other biological processes	other membranes;mitochondrion	other molecular function	Pf03647	66154	ENSMUSG00000021361	Tmem14c	mmu:66154; Q543H6; Q9CQN6; Q9D849			0	0	0.01	-6.64	4.32903e-17		473121		34.31		492230	473121	243713				High	High	Peak Found	High	High	High	1
FALSE	High	Master Protein	P40336	Vacuolar protein sorting-associated protein 26A [OS=Mus musculus]	0	28.95	30	7	37	6	327	38.1	6.57	11.36	7	FALSE	transport	other membranes;cytosol;other cytoplasmic organelle;other cell component		Pf03643	30930	ENSMUSG00000020078	Vps26a	mmu:30930; P40336; Q3TGY3; Q3THM5; Q3TW99; Q3UD54; Q8C1E9	WNT ligand biogenesis and trafficking		1	0	0.01	-6.64	4.32903e-17		3.45256e+06		19.57		3.45256e+06	2.78582e+06	4.1397e+06				High	High	High	High	High	High	1
FALSE	High	Master Protein	Q80X82	Symplekin [OS=Mus musculus]	0	16.352	9	6	19	6	1288	142.5	6.05	2.83	6	FALSE	cell adhesion;RNA metabolism OR transcription;other metabolic processes;other biological processes	plasma membrane;other membranes;cytosol;cytoskeleton;nucleus;other cell component		Pf11935, Pf12295	68188	ENSMUSG00000023118	Sympk	F8WJD4; mmu:68188; Q80X82	mRNA 3'-end processing; RNA Polymerase II Transcription Termination; Transport of Mature mRNA Derived from an Intronless Transcript; Processing of Intronless Pre-mRNAs		5	0	0.01	-6.64	4.32903e-17		1.34226e+06		6.72		1.20768e+06	1.3729e+06	1.34226e+06				High	High	High	High	High	High	1
FALSE	High	Master Protein	Q5XJY4	Presenilin-associated rhomboid-like protein, mitochondrial [OS=Mus musculus]	0.001	3.902	5	1	10	1	377	41.9	9.92	1.68	1	FALSE	cell organization and biogenesis;protein metabolism;other metabolic processes;other biological processes	other membranes;mitochondrion;nucleus	other molecular function	Pf01694	381038	ENSMUSG00000033918	Parl	mmu:381038; Q3U9T5; Q5XJY4; Q641T5	Processing of SMDT1		1	0	0.01	-6.64	4.32903e-17		452608		10.42		443913	452608	533976				High	High	High	High	High	n/a	1
FALSE	High	Master Protein	O70324	Monocarboxylate transporter 8 [OS=Mus musculus]	0.001	3.599	4	1	2	1	545	60	5.59	0.09	1	FALSE	cell-cell signaling;other metabolic processes;transport;other biological processes	plasma membrane;other membranes	transporter activity;other molecular function		20502	ENSMUSG00000033965	Slc16a2	mmu:20502; O70324; Q8K3S9	Transport of organic anions		1	0	100	6.64	4.32903e-17			75507.6		30.44				98448.9	52493.9	75507.6	n/a	n/a	n/a	High	High	Peak Found	1
FALSE	High	Master Protein	Q62384	Zinc finger protein ZPR1 [OS=Mus musculus]	0	12.39	13	4	13	4	459	50.7	4.78	1.92	4	FALSE	cell cycle OR cell proliferation;cell organization and biogenesis;DNA metabolism;RNA metabolism OR transcription;other metabolic processes;developmental processes;other biological processes	nucleus;other cell component	signal transduction activity or receptor binding;other molecular function	Pf03367	22687	ENSMUSG00000032078	Zpr1	mmu:22687; Q62384		EGFR1 signaling pathway	1	0	0.01	-6.64	4.32903e-17		1.38199e+06		98.47		823630	1.38199e+06	5.39865e+06				High	Peak Found	High	High	High	High	1
FALSE	High	Master Protein	Q99P51	Ras association domain-containing protein 3 [OS=Mus musculus]	0.007	1.875	9	1	3	1	232	26.7	6.8	0.17	1	FALSE	signal transduction	plasma membrane;other membranes;cytosol;cytoskeleton;other cell component	other molecular function	Pf00788, Pf16517	192678	ENSMUSG00000025795	Rassf3	mmu:192678; Q3TJ17; Q99P51			0	0	100	6.64	4.32903e-17			198311		72.31				121795	492971	198311	n/a	n/a	n/a	High	Peak Found	High	1
FALSE	High	Master Protein	Q9D8Z6	Autophagy-related protein 101 [OS=Mus musculus]	0	6.927	12	2	5	2	218	25	6.15	0.43	2	FALSE	cell organization and biogenesis;protein metabolism;other metabolic processes;other biological processes	other cell component	other molecular function	Pf07855	68118	ENSMUSG00000037204	Atg101	mmu:68118; Q9D8Z6	Macroautophagy		1	0	0.01	-6.64	4.32903e-17		124438		29.5		93807.3	169629	124438				High	High	Peak Found	n/a	High	High	1
FALSE	High	Master Protein	Q3TKT4	Transcription activator BRG1 [OS=Mus musculus]	0	38.052	10	12	49	6	1613	181.3	8	10.25	12	FALSE	cell organization and biogenesis;protein metabolism;DNA metabolism;RNA metabolism OR transcription;other metabolic processes;developmental processes;other biological processes	nucleus;other cell component	nucleic acid binding activity;other molecular function	Pf00176, Pf00271, Pf00439, Pf07529, Pf07533, Pf08880, Pf14619	20586	ENSMUSG00000032187	Smarca4	mmu:20586; Q3TKT4; Q3TUD7; Q6AXG8	RUNX1 interacts with co-factors whose precise effect on RUNX1 targets is not known; RMTs methylate histone arginines; Formation of the beta-catenin:TCF transactivating complex; Interleukin-7 signaling	Mechanisms associated with pluripotency	6	0	0.01	-6.64	4.32903e-17		1.54873e+06		49.57		1.54873e+06	1.00053e+06	2.69972e+06				High	High	High	High	High	High	1
FALSE	High	Master Protein	Q8BVK9	Sp110 nuclear body protein [OS=Mus musculus]	0	9.713	12	3	8	3	445	50.1	9.86	1.68	3	FALSE	stress response;other biological processes	nucleus	nucleic acid binding activity;other molecular function	Pf01342, Pf03172		ENSMUSG00000070034	Sp110	mmu:109032; Q05D41; Q3UCV7; Q80V00; Q8BVK9			0	0	100	6.64	4.32903e-17			540759		92.03				540759	2.35885e+06	531144	n/a	High	High	Peak Found	High	High	1
FALSE	High	Master Protein	Q3UVK0	Endoplasmic reticulum metallopeptidase 1 [OS=Mus musculus]	0	24.334	18	9	21	9	898	100.1	7.49	2.15	9	FALSE	protein metabolism;stress response;developmental processes;signal transduction	other membranes;ER/Golgi	other molecular function	Pf04389		ENSMUSG00000046324	Ermp1	B2RXD6; mmu:226090; Q3UVK0; Q6ZPH9; Q8BIW0; Q8BYX7			0	0	100	6.64	4.32903e-17			114466		61.12				114466	282482	100375	n/a	High	High	High	High	High	1
FALSE	High	Master Protein	Q80TA1	Ethanolaminephosphotransferase 1 [OS=Mus musculus]	0	4.668	6	1	5	1	398	45.3	6.83	1.35	1	FALSE	other metabolic processes	other membranes;ER/Golgi	other molecular function	Pf01066	28042	ENSMUSG00000075703	Selenoi	mmu:28042; Q3KQQ5; Q80TA1; Q8BG08	Synthesis of PE	Selenium metabolism / selenoproteins	2	0	0.01	-6.64	4.32903e-17		281726		35.44		281726	235301	452837				High	High	Peak Found	High	n/a	High	1
FALSE	High	Master Protein	O54901	OX-2 membrane glycoprotein [OS=Mus musculus]	0	4.668	6	1	35	1	278	31.2	8.79	6.07	1	FALSE	cell adhesion;other biological processes	plasma membrane;other membranes;other cell component	other molecular function	Pf00047			Cd200	O54816; O54901; Q9JHD5	Immunoregulatory interactions between a Lymphoid and a non-Lymphoid cell		1	0	0.01	-6.64	4.32903e-17		1.28744e+06		70.08		446347	1.28744e+06	2.34992e+06				High	High	High	High	High	High	1
FALSE	High	Master Protein	Q5DU37	Zinc finger FYVE domain-containing protein 26 [OS=Mus musculus]	0	5.086	3	4	4	4	2529	282.8	6.21	0.4	4	FALSE	cell cycle OR cell proliferation;cell organization and biogenesis;DNA metabolism;other metabolic processes;stress response;other biological processes	cytoskeleton;other cytoplasmic organelle;other cell component	other molecular function	Pf01363	211978	ENSMUSG00000066440	Zfyve26	B9EJ71; mmu:211978; Q3TEM9; Q3V1N3; Q5DU37; Q8BY74; Q8CDR8; Q923B4			0	0	0.01	-6.64	4.32903e-17		56370.4		47.69		48491.8	111647	56370.4				Peak Found	High	High	High	High	n/a	1
FALSE	High	Master Protein	Q5U3K5	Rab-like protein 6 [OS=Mus musculus]	0	15.124	15	6	13	6	725	79.8	5.53	1.94	6	FALSE		cytosol;cytoskeleton;nucleus;other cell component	other molecular function	Pf08477	227624	ENSMUSG00000015087	Rabl6	A2AJB0; mmu:227624; Q3TAT5; Q3TRU4; Q5U3K5; Q6PDP8; Q8BFS4; Q8CGJ9			0	0	0.01	-6.64	4.32903e-17		175955		126.84		120634	175955	1.36169e+06				High	High	High	High	High	High	1
FALSE	High	Master Protein	Q8CGZ0	Calcium homeostasis endoplasmic reticulum protein [OS=Mus musculus]	0	18.205	7	4	15	4	936	106.1	9.14	2.34	4	FALSE	RNA metabolism OR transcription;other metabolic processes;transport;other biological processes	other membranes;cytosol;ER/Golgi;other cell component	nucleic acid binding activity;other molecular function	Pf01585, Pf01805, Pf04818	27967		Cherp	mmu:27967; Q8CGZ0; Q8K291; Q8VCD2	mRNA Splicing - Major Pathway		1	0	100	6.64	4.32903e-17			1.52852e+06		42.51				1.13926e+06	2.57608e+06	1.52852e+06	High	High	High	High	High	High	1
FALSE	High	Master Protein	Q8BVQ5	Protein phosphatase methylesterase 1 [OS=Mus musculus]	0	15.404	15	5	13	5	386	42.2	5.97	2.83	5	FALSE	protein metabolism;other metabolic processes		nucleic acid binding activity;other molecular function	Pf12697	72590	ENSMUSG00000030718	Ppme1	mmu:72590; Q3U392; Q3UJX8; Q3UKE0; Q8BVQ5; Q8K311; Q91YR8; Q9CSP7	Cyclin A/B1/B2 associated events during G2/M transition		1	0	0.01	-6.64	4.32903e-17		3901052		15.69		3.50178e+06	4.74587e+06	3901052				High	High	Peak Found	High	High	High	1
FALSE	High	Master Protein	P06802	Ectonucleotide pyrophosphatase/phosphodiesterase family member 1 [OS=Mus musculus]	0	9.418	10	4	10	4	906	103.1	6.6	0.78	4	FALSE	cell-cell signaling;cell cycle OR cell proliferation;cell organization and biogenesis;protein metabolism;RNA metabolism OR transcription;other metabolic processes;stress response;transport;developmental processes;signal transduction;other biological processes	non-structural extracellular;plasma membrane;other membranes;other cell component	signal transduction activity or receptor binding;nucleic acid binding activity;other molecular function	Pf01033, Pf01223, Pf01663	18605		Enpp1	mmu:18605; P06802; Q542E9; Q924C4	Vitamin B2 (riboflavin) metabolism	Endochondral ossification; Insulin signaling	3	0	0.01	-6.64	4.32903e-17		4.52134e+06		48.22		2.83146e+06	4.52134e+06	7.56203e+06				High	High	High	High	High	High	1
FALSE	High	Master Protein	Q9JMG7	Hepatoma-derived growth factor-related protein 3 [OS=Mus musculus]	0	9.337	16	2	18	2	202	22.4	8.4	3.09	2	FALSE	cell cycle OR cell proliferation;cell organization and biogenesis;developmental processes;signal transduction;other biological processes	cytosol;nucleus;other cell component	signal transduction activity or receptor binding;cytoskeletal activity;other molecular function	Pf00855	29877	ENSMUSG00000025104	Hdgfl3	mmu:29877; Q3TRX2; Q8BQ69; Q8BR62; Q9D2M7; Q9JMG7			0	0	0.01	-6.64	4.32903e-17		1.17069e+07		22.07		1.17069e+07	1.07581e+07	16075033				High	High	High	High	High	High	1
FALSE	High	Master Protein	Q9DBH0	NEDD4-like E3 ubiquitin-protein ligase WWP2 [OS=Mus musculus]	0	4.143	4	2	4	2	870	98.7	7.11	0.27	2	FALSE	protein metabolism;RNA metabolism OR transcription;other metabolic processes;transport;other biological processes	non-structural extracellular;nucleus;other cell component	other molecular function	Pf00397, Pf00632	66894	ENSMUSG00000031930	Wwp2	mmu:66894; Q8BTG4; Q923F6; Q9DBH0	RHOQ GTPase cycle; RHOU GTPase cycle; Regulation of PTEN stability and activity; NOTCH3 Activation and Transmission of Signal to the Nucleus	Mechanisms associated with pluripotency	5	0	100	6.64	4.32903e-17			548924		62.19				772154	548924	163715	High	High	n/a	High	High	Peak Found	1
FALSE	High	Master Protein	Q09200	Beta-1,4 N-acetylgalactosaminyltransferase 1 [OS=Mus musculus]	0	9.538	14	4	8	4	533	59.2	8.59	0.93	4	FALSE	cell organization and biogenesis;other metabolic processes;developmental processes;other biological processes	other membranes;ER/Golgi	other molecular function	Pf00535	14421	ENSMUSG00000006731	B4galnt1	mmu:14421; Q09200	Glycosphingolipid biosynthesis		1	0	0.01	-6.64	4.32903e-17		1.42303e+06		25.46		1.51477e+06	1.42303e+06	909136				High	High	High	n/a	High	High	1
FALSE	High	Master Protein	Q91X20	Set1/Ash2 histone methyltransferase complex subunit ASH2 [OS=Mus musculus]	0.001	3.599	2	1	2	1	623	68.2	5.69	0.34	1	FALSE	cell organization and biogenesis;protein metabolism;other metabolic processes;stress response;other biological processes	nucleus;other cell component	nucleic acid binding activity;other molecular function	Pf00622, Pf21198, Pf21257	23808	ENSMUSG00000031575	Ash2l	mmu:23808; Q3UIF9; Q91X20; Q9Z2X4	Formation of the beta-catenin:TCF transactivating complex; PKMTs methylate histone lysines; Formation of WDR5-containing histone-modifying complexes; RUNX1 regulates genes involved in megakaryocyte differentiation and platelet function		4	0	0.01	-6.64	4.32903e-17		1.1032e+06		44.46		476394	1.1032e+06	1.28643e+06				Peak Found	High	High	n/a	n/a	n/a	1
FALSE	High	Master Protein	Q64378	Peptidyl-prolyl cis-trans isomerase FKBP5 [OS=Mus musculus]	0	10.681	14	4	25	4	456	50.9	7.8	2.61	4	FALSE	protein metabolism;other metabolic processes;other biological processes	cytosol;nucleus;other cell component	other molecular function	Pf00254, Pf00515	14229	ENSMUSG00000024222	Fkbp5	mmu:14229; Q64378	HSP90 chaperone cycle for steroid hormone receptors (SHR) in the presence of ligand; ESR-mediated signaling		2	0	100	6.64	4.32903e-17			1.48688e+06		35.07				2.43653e+06	1.48688e+06	1.29762e+06	High	High	High	High	High	High	1
FALSE	High	Master Protein	Q8BTY1	Kynurenine--oxoglutarate transaminase 1 [OS=Mus musculus]	0	21.69	24	6	12	6	424	47.5	6.95	2.54	6	FALSE	other metabolic processes;other biological processes	cytosol;mitochondrion;other cell component	other molecular function	Pf00155	70266	ENSMUSG00000039648	Kyat1	mmu:70266; Q8BTY1; Q8BY27	Glutamate and glutamine metabolism; Phenylalanine metabolism; Tryptophan catabolism		3	0	0.01	-6.64	4.32903e-17		3.81891e+06		52.71		3.81891e+06	1.88963e+06	6002079				Peak Found	High	High	High	n/a	High	1
FALSE	High	Master Protein	Q9CYG7	Mitochondrial import receptor subunit TOM34 [OS=Mus musculus]	0	18.589	27	5	32	5	309	34.3	9.14	6.51	5	FALSE	cell organization and biogenesis;transport	other membranes;cytosol;mitochondrion;other cell component	other molecular function	Pf00515, Pf13181	67145	ENSMUSG00000018322	Tomm34	A2A5N5; A2A5N6; mmu:67145; Q3THD0; Q812F1; Q812F2; Q9CYG7; Q9D059			0	0	0.01	-6.64	4.32903e-17		2.83084e+06		25.25		2.83084e+06	3.99189e+06	2.49725e+06				High	High	High	High	High	High	1
FALSE	High	Master Protein	P11672	Neutrophil gelatinase-associated lipocalin [OS=Mus musculus]	0	4.573	17	2	4	2	200	22.9	8.81	0.26	2	FALSE	stress response;transport;signal transduction;other biological processes	non-structural extracellular;cytosol;other cell component	other molecular function	Pf00061	16819	ENSMUSG00000026822	Lcn2	mmu:16819; P11672; Q3UE34	Neutrophil degranulation; Iron uptake and transport; Metal sequestration by antimicrobial proteins		3	0	100	6.64	4.32903e-17			9.00037e+06		70.38				1.65587e+07	3.13243e+06	9.00037e+06	n/a	High	n/a	High	High	Peak Found	1
FALSE	High	Master Protein	Q8K284	General transcription factor 3C polypeptide 1 [OS=Mus musculus]	0	25.688	10	11	31	11	2101	237.3	7.25	3.09	11	FALSE	RNA metabolism OR transcription;other metabolic processes	nucleus;other cell component	nucleic acid binding activity;other molecular function	Pf04182	233863	ENSMUSG00000032777	Gtf3c1	mmu:233863; Q8CAL9; Q8K284	RNA Polymerase III Transcription Initiation From Type 1 Promoter; RNA Polymerase III Transcription Initiation From Type 2 Promoter		2	0	0.01	-6.64	4.32903e-17		1.61485e+06		52.42		2.51173e+06	1.61485e+06	793000				High	High	High	High	High	High	1
FALSE	High	Master Protein	O08811	General transcription and DNA repair factor IIH helicase subunit XPD [OS=Mus musculus]	0	8.045	7	3	9	3	760	86.8	6.92	1.1	3	FALSE	cell cycle OR cell proliferation;cell organization and biogenesis;DNA metabolism;RNA metabolism OR transcription;other metabolic processes;stress response;developmental processes;signal transduction;other biological processes	cytosol;cytoskeleton;nucleus;other cell component	nucleic acid binding activity;other molecular function	Pf06733, Pf06777, Pf13307	13871	ENSMUSG00000030400	Ercc2	mmu:13871; O08811; Q8C487; Q9DC01	Formation of Incision Complex in GG-NER; Dual Incision in GG-NER; Formation of TC-NER Pre-Incision Complex; Dual incision in TC-NER; Gap-filling DNA repair synthesis and ligation in TC-NER; Formation of RNA Pol II elongation complex ; RNA Polymerase II Pre-transcription Events; RNA Polymerase I Transcription Initiation; RNA Polymerase I Promoter Escape; RNA Polymerase II Promoter Escape; RNA Poly…	Estrogen signaling; Eukaryotic transcription initiation	21	0	0.01	-6.64	4.32903e-17		160668		70.81		88195.3	369180	160668				Peak Found	High	High	High	High	High	1
FALSE	High	Master Protein	P62342	Thioredoxin reductase-like selenoprotein T [OS=Mus musculus]	0	7.373	17	2	5	2	195	22.3	8.6	0.56	2	FALSE	cell-cell signaling;transport;other biological processes	other membranes;ER/Golgi	other molecular function	Pf10262	69227	ENSMUSG00000075700	Selenot	A2RTC6; mmu:69227; O95904; P62342; Q8CHV4; Q9CZ45; Q9NZJ3		Selenium metabolism / selenoproteins	1	0	100	6.64	4.32903e-17			6.56166e+06		66.63				6.56166e+06	1.14492e+06	7.05001e+06	n/a	High	High	High	Peak Found	High	1
FALSE	High	Master Protein	Q501J7	Phosphatase and actin regulator 4 [OS=Mus musculus]	0	14.026	10	5	15	5	694	76.6	6.48	1.84	5	FALSE	cell organization and biogenesis;developmental processes;signal transduction;other biological processes	other cell component	enzyme regulator activity;cytoskeletal activity;other molecular function	Pf02755	100169	ENSMUSG00000066043	Phactr4	A2ALF7; A2ALG0; F6QNZ3; mmu:100169; Q501J7; Q5DTM4; Q6DI97; Q8C7U9			0	0	100	6.64	4.32903e-17			364935		50.93				364935	385811	119969	Peak Found	High	High	High	High	High	1
FALSE	High	Master Protein	Q8C0D5	Elongation factor-like GTPase 1 [OS=Mus musculus]	0	23.98	13	10	24	10	1127	125.7	6.16	3.21	10	FALSE	cell organization and biogenesis;protein metabolism;other metabolic processes	cytosol;other cell component	translation activity;nucleic acid binding activity;other molecular function	Pf00009, Pf00679, Pf14492	101592	ENSMUSG00000038563	Efl1	mmu:101592; Q80W46; Q8C0D5; Q8C198; Q8K0B8			0	0	100	6.64	4.32903e-17			2.12429e+06		15.29				1.99022e+06	2.12429e+06	2.64216e+06	High	High	High	High	High	High	1
FALSE	High	Master Protein	Q9DCU2	Plasmolipin [OS=Mus musculus]	0	4.04	13	1	10	1	182	19.8	9.41	2.31	1	FALSE	transport;developmental processes	other membranes;other cell component	other molecular function	Pf01284	67801	ENSMUSG00000031775	Pllp	mmu:67801; Q544Q5; Q9DCU2			0	0	100	6.64	4.32903e-17			6.82473e+06		59.17				8.57245e+06	1.96418e+06	6.82473e+06	High	High	High	High	Peak Found	High	1
FALSE	High	Master Protein	Q8R4C2	RUN and FYVE domain-containing protein 2 [OS=Mus musculus]	0.006	1.925	2	1	5	1	606	70	5.83	0.95	1	FALSE		nucleus;other cell component	other molecular function	Pf01363, Pf02759	70432	ENSMUSG00000020070	Rufy2	mmu:70432; Q69ZH1; Q8R4C2			0	0	100	6.64	4.32903e-17			793531		119.08				606183	5.31054e+06	793531	n/a	High	High	Peak Found	High	High	1
FALSE	High	Master Protein	Q8VHK9	ATP-dependent DNA/RNA helicase DHX36 [OS=Mus musculus]	0	33.696	20	11	33	11	1001	113.8	8.29	3.33	11	FALSE	cell organization and biogenesis;RNA metabolism OR transcription;stress response;other biological processes	cytosol;mitochondrion;nucleus;other cell component	nucleic acid binding activity;other molecular function	Pf00270, Pf00271, Pf04408, Pf07717, Pf21010	72162	ENSMUSG00000027770	Dhx36	G3X8Y4; mmu:72162; Q6ZPP7; Q8VHK9; Q9CSE8	DEx/H-box helicases activate type I IFN and inflammatory cytokines production		1	0	100	6.64	4.32903e-17			2.38453e+06		23.93				2.93879e+06	2.38453e+06	1.80222e+06	High	High	High	High	High	High	1
FALSE	High	Master Protein	Q9JHR7	Insulin-degrading enzyme [OS=Mus musculus]	0	25.191	12	8	47	8	1019	117.7	6.54	11.25	8	FALSE	protein metabolism;other metabolic processes;stress response;other biological processes	non-structural extracellular;plasma membrane;other membranes;cytosol;other cytoplasmic organelle;other cell component	other molecular function	Pf00675, Pf05193, Pf16187			Ide	Q9JHR7	Peroxisomal protein import; Ub-specific processing proteases; Insulin receptor recycling		3	0	100	6.64	4.32903e-17			2.77563e+06		51.59				2.77563e+06	4.94849e+06	1.75636e+06	High	High	High	High	High	High	1
FALSE	High	Master Protein	Q91WS0	CDGSH iron-sulfur domain-containing protein 1 [OS=Mus musculus]	0	5.811	8	1	6	1	108	12.1	9.06	0.64	1	FALSE	protein metabolism;other metabolic processes;other biological processes	other membranes;mitochondrion	other molecular function	Pf09360, Pf10660	52637	ENSMUSG00000037710	Cisd1	mmu:52637; Q3V2I3; Q8WUQ5; Q91WS0		Adipogenesis genes	1	0	0.01	-6.64	4.32903e-17		735409		63.26		220855	1.06824e+06	735409				Peak Found	High	Peak Found	High	High	n/a	1
FALSE	High	Master Protein	Q921E2	Ras-related protein Rab-31 [OS=Mus musculus]	0	14.704	39	5	18	4	194	21.3	7.4	2.09	5	FALSE	cell organization and biogenesis;transport;other biological processes	plasma membrane;other membranes;ER/Golgi;other cytoplasmic organelle;other cell component	other molecular function	Pf00071	106572		Rab31	mmu:106572; Q8BKP0; Q921E2	RAB GEFs exchange GTP for GDP on RABs; Neutrophil degranulation; RAB geranylgeranylation		3	0	0.01	-6.64	4.32903e-17		382517		12.17		382517	380264	467844				High	High	High	High	High	High	1
FALSE	High	Master Protein	Q91V04	Translocating chain-associated membrane protein 1 [OS=Mus musculus]	0	8.293	9	2	11	2	374	43	9.69	2.35	2	FALSE	cell organization and biogenesis;stress response;transport	other membranes;ER/Golgi		Pf03798	72265	ENSMUSG00000025935	Tram1	mmu:72265; Q91V04			0	0	100	6.64	4.32903e-17			1.88061e+06		37.85				2.16905e+06	1.88061e+06	959090	High	High	High	High	High	High	1
FALSE	High	Master Protein	Q6NZQ6	Zinc finger protein 740 [OS=Mus musculus]	0	4.668	7	1	5	1	180	20.9	9.19	2.56	1	FALSE	other biological processes	nucleus	nucleic acid binding activity;other molecular function	Pf13465	68744	ENSMUSG00000046897	Znf740	mmu:68744; Q3UMS3; Q6NZQ6; Q8JZR3	Generic Transcription Pathway	mRNA processing	2	0	100	6.64	4.32903e-17			1.39014e+06		33.03				1.45768e+06	741788	1.39014e+06	n/a	High	High	High	High	Peak Found	1
FALSE	High	Master Protein	Q9QZN4	F-box only protein 6 [OS=Mus musculus]	0	10.742	26	4	7	4	295	34.5	8.18	0.99	4	FALSE	protein metabolism;DNA metabolism;other metabolic processes;stress response	ER/Golgi;other cell component	other molecular function	Pf00646, Pf04300	50762	ENSMUSG00000055401	Fbxo6	A2A7H0; A2A7H2; B2KFL0; B2KFL2; mmu:50762; Q3TML5; Q3UCB0; Q9QZN4	Antigen processing: Ubiquitination & Proteasome degradation; Neddylation		2	0	0.01	-6.64	4.32903e-17		3.37144e+06		22.06		2.52678e+06	3.97128e+06	3.37144e+06				High	High	High	High	High	High	1
FALSE	High	Master Protein	Q8C1A5	Thimet oligopeptidase [OS=Mus musculus]	0	34.774	21	10	63	10	687	78	6.06	13.95	10	FALSE	protein metabolism;other metabolic processes;signal transduction	mitochondrion	other molecular function	Pf01432	50492		Thop1	mmu:50492; Q8C1A5; Q8K0J9; Q8K2D4; Q9EPX1	Antigen processing: Ubiquitination & Proteasome degradation		1	0	0.01	-6.64	4.32903e-17		3.77564e+06		10.28		3.9506e+06	3.23074e+06	3.77564e+06				High	High	High	High	High	High	1
FALSE	High	Master Protein	P18572	Basigin [OS=Mus musculus]	0	13.103	10	3	34	3	389	42.4	5.85	8.16	3	FALSE	cell adhesion;cell cycle OR cell proliferation;cell organization and biogenesis;developmental processes;other biological processes	plasma membrane;other membranes;ER/Golgi;other cytoplasmic organelle;other cell component	other molecular function	Pf13927	12215	ENSMUSG00000023175	Bsg	mmu:12215; P18572; Q6LDB0; Q7TSC0		Matrix metalloproteinases	1	0	0.01	-6.64	4.32903e-17		5.85201e+06		22.03		5.85201e+06	4.72508e+06	7.34967e+06				High	High	High	High	High	High	1
FALSE	High	Master Protein	Q9WVJ9	EGF-containing fibulin-like extracellular matrix protein 2 [OS=Mus musculus]	0	12.936	16	3	20	3	443	49.4	4.89	3.53	3	FALSE	cell organization and biogenesis;developmental processes;other biological processes	extracellular matrix	other molecular function	Pf07645, Pf12661, Pf12662	58859	ENSMUSG00000024909	Efemp2	mmu:58859; Q9WVJ9	Molecules associated with elastic fibres		1	0	0.01	-6.64	4.32903e-17		5.7283e+06		74.58		5.7283e+06	1.5939e+07	4119552				High	High	High	High	High	High	1
FALSE	High	Master Protein	Q8BXK8	Arf-GAP with GTPase, ANK repeat and PH domain-containing protein 1 [OS=Mus musculus]	0	16.816	13	6	8	5	857	94.4	7.94	0.63	6	FALSE	transport;other biological processes	cytosol	enzyme regulator activity;other molecular function	Pf00071, Pf01412, Pf12796	347722	ENSMUSG00000055013	Agap1	mmu:347722; Q3UHA0; Q6ZPX9; Q8BXK8; Q8BZG0			0	0	100	6.64	4.32903e-17			361524		8.54				403751	342120	361524	n/a	High	High	High	High	Peak Found	1
FALSE	High	Master Protein	P97363	Serine palmitoyltransferase 2 [OS=Mus musculus]	0	27.08	28	8	22	8	560	62.9	8.18	4.19	8	FALSE	other metabolic processes;other biological processes	other membranes;ER/Golgi	other molecular function	Pf00155	20773	ENSMUSG00000021036	Sptlc2	mmu:20773; P97356; P97363	Sphingolipid de novo biosynthesis		1	0	0.01	-6.64	4.32903e-17		1.82389e+06		21.51		1.82389e+06	1.61827e+06	2.42803e+06				High	High	High	High	n/a	High	1
FALSE	High	Master Protein	Q8CC88	von Willebrand factor A domain-containing protein 8 [OS=Mus musculus]	0	44.545	12	14	63	14	1905	213.3	6.6	11.72	14	FALSE		mitochondrion;other cytoplasmic organelle;other cell component	other molecular function	Pf07728	219189	ENSMUSG00000058997	Vwa8	mmu:219189; Q3U4P9; Q6ZQ94; Q8CC88; Q8CDH8; Q8VCU3			0	0	0.01	-6.64	4.32903e-17		974126		52.37		545866	974126	1.6408e+06				High	High	High	High	High	High	1
FALSE	High	Master Protein	Q921Z5	Tumor necrosis factor alpha-induced protein 8 [OS=Mus musculus]	0	8.273	22	2	23	2	198	22.9	7.93	4.59	2	FALSE	stress response;other biological processes	nucleus;other cell component	enzyme regulator activity;other molecular function	Pf05527		ENSMUSG00000062210	Tnfaip8	mmu:106869; Q3TQS5; Q3U9V7; Q3UBG8; Q8BTH4; Q921Z5	PI Metabolism		1	0	0.01	-6.64	4.32903e-17		337196		80.69		337196	271182	1.09621e+06				High	High	High	High	High	High	1
FALSE	High	Master Protein	O55026	Ectonucleoside triphosphate diphosphohydrolase 2 [OS=Mus musculus]	0	10.074	13	4	13	4	495	54.3	8.37	3.17	4	FALSE	other metabolic processes;stress response;signal transduction;other biological processes	extracellular matrix;plasma membrane;other membranes;other cell component	other molecular function	Pf01150	12496	ENSMUSG00000015085	Entpd2	mmu:12496; O35928; O55026; Q9DCR9	Phosphate bond hydrolysis by NTPDase proteins	Purine metabolism	2	0	0.01	-6.64	4.32903e-17		3.84513e+06		145.16		3.84513e+06	1.85985e+06	4.69388e+07				High	High	High	High	High	High	1
FALSE	High	Master Protein	P27512	Tumor necrosis factor receptor superfamily member 5 [OS=Mus musculus]	0.002	3.081	6	1	2	1	289	32.1	6.74	0.14	1	FALSE	cell cycle OR cell proliferation;stress response;signal transduction;other biological processes	non-structural extracellular;plasma membrane;other membranes;other cell component	other molecular function	Pf00020	21939	ENSMUSG00000017652	Cd40	mmu:21939; P27512; Q3TS33; Q3TSL2; Q3U799; Q3U7C9; Q3UBH3; Q542B1; Q8K2X6; Q99NE0; Q99NE1; Q99NE2; Q99NE3	Immunoregulatory interactions between a Lymphoid and a non-Lymphoid cell; TNF receptor superfamily (TNFSF) members mediating non-canonical NF-kB pathway	Nod-like receptor (NLR) signaling pathway; IL-6 signaling pathway; Inflammatory response pathway	6	0	0.01	-6.64	4.32903e-17		52903.4		65.4		26036.4	104859	52903.4				Peak Found	Peak Found	Peak Found	High	High	n/a	1
FALSE	High	Master Protein	P63280	SUMO-conjugating enzyme UBC9 [OS=Mus musculus]	0	12.935	28	3	13	3	158	18	8.66	4.59	3	FALSE	cell cycle OR cell proliferation;protein metabolism;other metabolic processes;transport;other biological processes	cytosol;nucleus;other cell component	signal transduction activity or receptor binding;other molecular function	Pf00179	22196	ENSMUSG00000015120	Ube2i	mmu:22196; P50550; P63280; Q15698; Q6RUT3; Q86VB3	SUMOylation of DNA damage response and repair proteins; SUMOylation of ubiquitinylation proteins; SUMOylation of SUMOylation proteins; SUMOylation of chromatin organization proteins; SUMOylation of RNA binding proteins; SUMOylation of DNA replication proteins; Postmitotic nuclear pore complex (NPC) reformation; Formation of Incision Complex in GG-NER; SUMOylation of transcription cofactors; Recru…	Mechanisms associated with pluripotency	20	0	100	6.64	4.32903e-17			2.45755e+08		77.99				2.45755e+08	1.6901e+07	2.47159e+08	High	High	High	High	High	High	1
FALSE	High	Master Protein	Q9D2E2	Target of EGR1 protein 1 [OS=Mus musculus]	0	10.035	9	4	11	4	511	56.8	6.64	2.75	4	FALSE	RNA metabolism OR transcription;other metabolic processes	nucleus;other cell component	nucleic acid binding activity;other molecular function	Pf00642, Pf04857	68276	ENSMUSG00000028688	Toe1	mmu:68276; Q3UFD8; Q8R5A4; Q9D2E2; Q9D412			0	0	0.01	-6.64	4.32903e-17		446533		70.82		98642.7	446533	665225				High	High	High	High	n/a	n/a	1
FALSE	High	Master Protein	Q8C7D2	Protein cereblon [OS=Mus musculus]	0	5.579	9	3	5	3	445	50.8	5.33	0.6	3	FALSE	protein metabolism;other metabolic processes;other biological processes	other membranes;nucleus;other cell component	other molecular function	Pf02190, Pf03226	58799	ENSMUSG00000005362	Crbn	mmu:58799; Q3TVC2; Q5RJV6; Q6IS49; Q80XJ1; Q8BP45; Q8C6B7; Q8C7D2; Q9JKR4			0	0	100	6.64	4.32903e-17			7.2864e+06		54.49				5.39219e+06	1.48408e+07	7.2864e+06	High	High	High	Peak Found	Peak Found	High	1
FALSE	High	Master Protein	Q2VLH6	Scavenger receptor cysteine-rich type 1 protein M130 [OS=Mus musculus]	0.001	3.547	4	2	4	2	1121	120.8	6.24	0.28	2	FALSE	stress response;transport	non-structural extracellular;plasma membrane;other membranes;other cell component	other molecular function	Pf00530	93671	ENSMUSG00000008845	Cd163	A6H691; mmu:93671; Q2VLH5; Q2VLH6; Q99MX8	Scavenging of heme from plasma	Macrophage markers	2	0	0.01	-6.64	4.32903e-17		1.94047e+06		27.19		2.86262e+06	1.94047e+06	1.75266e+06				High	Peak Found	High	n/a	n/a	High	1
FALSE	High	Master Protein	Q9QZU9	Ubiquitin/ISG15-conjugating enzyme E2 L6 [OS=Mus musculus]	0	4.614	17	1	4	1	153	17.8	8.09	0.42	1	FALSE	protein metabolism;other metabolic processes;stress response	nucleus;other cell component	other molecular function	Pf00179	56791	ENSMUSG00000027078	Ube2l6	mmu:56791; Q3U8R0; Q922F1; Q9CQN0; Q9QZU9	Antigen processing: Ubiquitination & Proteasome degradation; PKR-mediated signaling; Termination of translesion DNA synthesis; ISG15 antiviral mechanism	Parkinson's disease	5	0	100	6.64	4.32903e-17			427226		92.52				427226	1.7753e+06	373235	High	High	High	Peak Found	Peak Found	Peak Found	1
FALSE	High	Master Protein	Q80SY5	Pre-mRNA-splicing factor 38B [OS=Mus musculus]	0	9.146	6	2	10	2	542	63.7	10.54	1.01	2	FALSE	RNA metabolism OR transcription;other metabolic processes	nucleus		Pf03371	66921	ENSMUSG00000027881	Prpf38b	mmu:66921; Q80SY5; Q9CTD9; Q9CU48; Q9CUI6			0	0	100	6.64	4.32903e-17			177658		37.6				176058	323983	177658	n/a	High	High	High	High	High	1
FALSE	High	Master Protein	Q6PIU9	Uncharacterized protein FLJ45252 homolog [OS=Mus musculus]	0	27.536	33	7	22	7	354	37.7	5.07	5.78	7	FALSE				Pf15282							0	0	0.01	-6.64	4.32903e-17		1.34336e+06		21		1.34336e+06	1.04908e+06	1.60919e+06				High	High	High	High	High	High	1
FALSE	High	Master Protein	Q62083	PRKCA-binding protein [OS=Mus musculus]	0.003	2.388	3	1	1	1	416	46.6	5.52	0.23	1	FALSE	cell cycle OR cell proliferation;cell organization and biogenesis;protein metabolism;other metabolic processes;stress response;transport;developmental processes;signal transduction;other biological processes	plasma membrane;other membranes;cytosol;cytoskeleton;mitochondrion;ER/Golgi;other cytoplasmic organelle;other cell component	signal transduction activity or receptor binding;cytoskeletal activity;other molecular function	Pf00595, Pf06456			Pick1	E9PY04; Q62083	Trafficking of GluR2-containing AMPA receptors		1	0	0.01	-6.64	4.32903e-17		685341		27.99		685341	421918	748288				Peak Found	Peak Found	Peak Found	High	n/a	n/a	1
FALSE	High	Master Protein	Q8C147	Dedicator of cytokinesis protein 8 [OS=Mus musculus]	0	38.86	11	13	38	12	2100	238.8	6.96	5.35	13	FALSE	cell cycle OR cell proliferation;signal transduction;other biological processes	plasma membrane;other membranes;cytosol;nucleus;other cell component	enzyme regulator activity	Pf06920, Pf11878, Pf14429, Pf20421, Pf20422	76088	ENSMUSG00000052085	Dock8	mmu:76088; Q6KAM7; Q6PIS0; Q7TMQ5; Q8C147; Q8CAP6; Q8K105; Q9DBQ2	RAC1 GTPase cycle; CDC42 GTPase cycle; Factors involved in megakaryocyte development and platelet production; RHOJ GTPase cycle		4	0	0.01	-6.64	4.32903e-17		32134.7		11.5		32931.6	26493.2	32134.7				High	High	High	High	High	High	1
FALSE	High	Master Protein	Q8BK62	Olfactomedin-like protein 3 [OS=Mus musculus]	0	21.808	28	7	26	7	406	45.7	6.23	5.21	7	FALSE	signal transduction	non-structural extracellular		Pf02191	99543		Olfml3	A9R9W9; mmu:99543; Q3V2F2; Q8BK62; Q8C1T0; Q99K37			0	0	100	6.64	4.32903e-17			781383		90.81				2.59285e+06	781383	443709	High	High	High	High	High	High	1
FALSE	High	Master Protein	P58802	TBC1 domain family member 10A [OS=Mus musculus]	0	14.331	17	4	25	4	500	56.2	7.85	5.09	4	FALSE	protein metabolism;other metabolic processes;transport;other biological processes	plasma membrane;other membranes;cytosol;other cell component	enzyme regulator activity;other molecular function	Pf00566	103724	ENSMUSG00000034412	Tbc1d10a	mmu:103724; P58802	TBC/RABGAPs		1	0	0.01	-6.64	4.32903e-17		2724054		6.57		2.44357e+06	2.76147e+06	2724054				High	High	High	High	High	High	1
FALSE	High	Master Protein	Q9DD03	Ras-related protein Rab-13 [OS=Mus musculus]	0	7.405	12	2	8	1	202	22.8	9.5	3.2	2	FALSE	cell cycle OR cell proliferation;cell organization and biogenesis;transport;developmental processes;signal transduction;other biological processes	plasma membrane;other membranes;cytosol;ER/Golgi;other cytoplasmic organelle;other cell component	other molecular function	Pf00071	68328	ENSMUSG00000027935	Rab13	mmu:68328; Q9DD03	RAB GEFs exchange GTP for GDP on RABs; RAB geranylgeranylation		2	0	0.01	-6.64	4.32903e-17		2.50781e+06		34.92		1.33482e+06	2.79156e+06	2.50781e+06				Peak Found	High	Peak Found	High	n/a	n/a	1
FALSE	High	Master Protein	Q9EPL9	Peroxisomal acyl-coenzyme A oxidase 3 [OS=Mus musculus]	0	30.445	22	11	32	11	700	78.4	7.12	4.52	11	FALSE	other metabolic processes;other biological processes	other cytoplasmic organelle	other molecular function	Pf00441, Pf01756, Pf02770	80911	ENSMUSG00000029098	Acox3	mmu:80911; Q7TPP6; Q80UQ0; Q9EPL9	Peroxisomal protein import; Beta-oxidation of pristanoyl-CoA	PPAR signaling pathway; Eicosanoid metabolism via cyclooxygenases (COX); Omega-3 / omega-6 fatty acid synthesis	5	0	0.01	-6.64	4.32903e-17		2.54798e+06		47.79		2.54798e+06	4.27325e+06	1.62314e+06				High	High	High	High	High	High	1
FALSE	High	Master Protein	Q99LJ6	Glutathione peroxidase 7 [OS=Mus musculus]	0	9.685	29	3	14	3	186	21	8.27	2.09	3	FALSE	stress response;other biological processes	non-structural extracellular;ER/Golgi	other molecular function	Pf00255	67305	ENSMUSG00000028597	Gpx7	mmu:67305; Q99LJ6	Detoxification of Reactive Oxygen Species	One-carbon metabolism and related pathways; Oxidative stress and redox pathway	3	0	0.01	-6.64	4.32903e-17		4.32688e+06		35.84		4.32688e+06	4.80285e+06	2.24734e+06				High	High	High	High	High	High	1
FALSE	High	Master Protein	Q9CZG9	PDZ domain-containing protein 11 [OS=Mus musculus]	0	7.634	36	2	14	2	140	16.2	7.14	1.4	2	FALSE	cell-cell signaling;cell organization and biogenesis;transport;other biological processes	plasma membrane;other membranes;cytosol;other cell component		Pf00595	72621	ENSMUSG00000015668	Pdzd11	mmu:72621; Q9CZG9	Ion transport by P-type ATPases; Biotin transport and metabolism; Ion influx/efflux at host-pathogen interface; Vitamin B5 (pantothenate) metabolism; Transport of vitamins, nucleosides, and related molecules		5	0	0.01	-6.64	4.32903e-17		2.37715e+06		16.4		2.37715e+06	2.74079e+06	1.96677e+06				High	High	High	High	High	High	1
FALSE	High	Master Protein	P01882	Ig delta chain C region membrane-bound form [OS=Mus musculus]	0	5.864	12	2	2	2	290	32.3	6.92	0.17	2	FALSE	stress response;other biological processes	non-structural extracellular;plasma membrane;other membranes	signal transduction activity or receptor binding;other molecular function	Pf07654							0	0	0.01	-6.64	4.32903e-17		1.91926e+06		57		1.78873e+06	1.91926e+06	4.5784e+06				Peak Found	Peak Found	High	n/a	n/a	High	1
FALSE	High	Master Protein	Q8K245	UV radiation resistance-associated protein [OS=Mus musculus]	0	17.721	15	6	16	6	698	77.5	7.97	2.7	6	FALSE	cell cycle OR cell proliferation;cell organization and biogenesis;protein metabolism;DNA metabolism;other metabolic processes;stress response;transport;other biological processes	other membranes;cytoskeleton;ER/Golgi;nucleus;other cytoplasmic organelle;other cell component	other molecular function	Pf00168, Pf10186	78610	ENSMUSG00000035354	Uvrag	mmu:78610; Q8BVI8; Q8C0K8; Q8K245	Macroautophagy		1	0	0.01	-6.64	4.32903e-17		2.42374e+06		21.46		2.42374e+06	1.87988e+06	2911411				High	High	High	High	High	High	1
FALSE	High	Master Protein	P32037	Solute carrier family 2, facilitated glucose transporter member 3 [OS=Mus musculus]	0	12.267	6	3	18	3	493	53.4	4.98	2.08	3	FALSE	transport;other biological processes	plasma membrane;other membranes;ER/Golgi;other cell component	transporter activity;other molecular function	Pf00083	20527	ENSMUSG00000003153	Slc2a3	mmu:20527; P32037	Neutrophil degranulation; Cellular hexose transport; Vitamin C (ascorbate) metabolism	Glycolysis and gluconeogenesis; Focal adhesion: PI3K-Akt-mTOR signaling pathway	5	0	0.01	-6.64	4.32903e-17		4.6732e+06		20.87		6.2887e+06	4.28973e+06	4.6732e+06				High	High	High	High	High	High	1
FALSE	High	Master Protein	Q8BNW9	Kelch repeat and BTB domain-containing protein 11 [OS=Mus musculus]	0	31.38	25	10	33	10	633	67.9	5.39	7.29	10	FALSE				Pf00651, Pf01344, Pf13964	74901	ENSMUSG00000055675	Kbtbd11	A3KME3; mmu:74901; Q8BNW9			0	0	100	6.64	4.32903e-17			2.99793e+06		21.53				2.99793e+06	2.94563e+06	4.23638e+06	High	High	High	High	High	High	1
FALSE	High	Master Protein	Q8CHY6	Transcriptional repressor p66 alpha [OS=Mus musculus]	0	23.129	20	8	21	7	629	67.3	9.89	2.24	8	FALSE	cell organization and biogenesis;protein metabolism;other metabolic processes;developmental processes;other biological processes	nucleus	other molecular function	Pf16563	234366	ENSMUSG00000036180	Gatad2a	mmu:234366; Q8BTQ2; Q8CHY6; Q8VEC9	HDACs deacetylate histones; Regulation of TP53 Activity through Acetylation; RNA Polymerase I Transcription Initiation; Regulation of PTEN gene transcription	Mechanisms associated with pluripotency	5	1	0.01	-6.64	4.32903e-17		1.31064e+06		55.11		2.76897e+06	1.02063e+06	1.31064e+06				High	High	High	High	High	High	1
FALSE	High	Master Protein	Q99J39	Malonyl-CoA decarboxylase, mitochondrial [OS=Mus musculus]	0	24.274	25	7	33	7	492	54.7	8.94	5.14	7	FALSE	other metabolic processes;stress response;other biological processes	mitochondrion;other cytoplasmic organelle;other cell component	other molecular function	Pf05292, Pf17408	56690	ENSMUSG00000074064	Mlycd	mmu:56690; Q7TNL6; Q99J39	Peroxisomal protein import; Beta-oxidation of very long chain fatty acids		2	0	100	6.64	4.32903e-17			61268.1		90.62				226870	61268.1	45001.8	High	High	High	High	High	High	1
FALSE	High	Master Protein	Q6R891	Neurabin-2 [OS=Mus musculus]	0	28.714	17	7	41	7	817	89.5	4.92	7.05	7	FALSE	cell cycle OR cell proliferation;cell organization and biogenesis;stress response;developmental processes;signal transduction;other biological processes	plasma membrane;other membranes;cytoskeleton;nucleus;other cell component	signal transduction activity or receptor binding;enzyme regulator activity;cytoskeletal activity;nucleic acid binding activity;kinase activity;other molecular function	Pf00595, Pf17817	217124	ENSMUSG00000038976	Ppp1r9b	mmu:217124; Q6R891; Q8K0X7			0	0	0.01	-6.64	4.32903e-17		6.46777e+06		12.22		6.46777e+06	7.4543e+06	5858027				High	High	High	High	High	High	1
FALSE	High	Master Protein	Q9WV02	RNA-binding motif protein, X chromosome [OS=Mus musculus]	0	9.337	8	2	12	1	391	42.3	10.05	4.81	2	FALSE	cell organization and biogenesis;protein metabolism;RNA metabolism OR transcription;other metabolic processes;other biological processes	non-structural extracellular;nucleus;other cell component	nucleic acid binding activity;other molecular function	Pf00076, Pf08081	19655	ENSMUSG00000031134	Rbmx	mmu:19655; Q8C2U6; Q9R0Y0; Q9WV02	RND2 GTPase cycle; RND1 GTPase cycle; Processing of Capped Intron-Containing Pre-mRNA; mRNA Splicing - Major Pathway; RND3 GTPase cycle; RHOBTB1 GTPase cycle; RHOBTB2 GTPase cycle	mRNA processing	8	1	0.01	-6.64	4.32903e-17		2.04822e+07		66.24		2.04822e+07	2.28029e+07	3.76262e+06				n/a	n/a	n/a	n/a	High	n/a	1
FALSE	High	Master Protein	Q91W89	Alpha-mannosidase 2C1 [OS=Mus musculus]	0	55.337	28	17	70	17	1039	115.6	6.51	11.65	17	FALSE	other metabolic processes	cytosol;nucleus	other molecular function	Pf01074, Pf07748, Pf09261, Pf17677	73744	ENSMUSG00000032295	Man2c1	mmu:73744; Q3ZCX9; Q91W89	Lysosomal oligosaccharide catabolism		1	0	100	6.64	4.32903e-17			8.73076e+06		31.43				8.73076e+06	4.77213e+06	8.95394e+06	High	High	High	High	High	High	1
FALSE	High	Master Protein	Q60872	Eukaryotic translation initiation factor 1A [OS=Mus musculus]	0.001	3.576	10	1	7	1	144	16.5	5.24	1.88	1	FALSE	protein metabolism;other metabolic processes	translational apparatus;other cell component	translation activity;nucleic acid binding activity	Pf01176	13664	ENSMUSG00000057561	Eif1a	mmu:13664; O88847; Q60872; Q8R2M4; Q9CX76; Q9DB61		Translation factors	1	0	0.01	-6.64	4.32903e-17		284258		83.16		255511	284258	1.01682e+06				High	High	High	High	High	n/a	1
FALSE	High	Master Protein	P35285	Ras-related protein Rab-22A [OS=Mus musculus]	0	12.206	32	4	29	3	194	21.8	8.15	4.8	4	FALSE	cell organization and biogenesis;transport	plasma membrane;other membranes;cytoskeleton;other cytoplasmic organelle;other cell component	other molecular function	Pf00071	19334	ENSMUSG00000027519	Rab22a	mmu:19334; P35285; Q3UCA7; Q91VD4	RAB geranylgeranylation		1	0	0.01	-6.64	4.32903e-17		2.35579e+06		4.43		2.25709e+06	2.46581e+06	2.35579e+06				High	High	High	High	High	High	1
FALSE	High	Master Protein	Q9Z0F8	Disintegrin and metalloproteinase domain-containing protein 17 [OS=Mus musculus]	0	18.525	14	6	18	6	827	93	5.94	2.17	6	FALSE	cell adhesion;cell cycle OR cell proliferation;cell organization and biogenesis;protein metabolism;other metabolic processes;stress response;developmental processes;signal transduction;other biological processes	non-structural extracellular;plasma membrane;other membranes;cytosol;cytoskeleton;other cell component	signal transduction activity or receptor binding;other molecular function	Pf00200, Pf13574, Pf16698	11491	ENSMUSG00000052593	Adam17	mmu:11491; O88726; Q505A7; Q9R1U4; Q9Z0F8; Q9Z0K3	TNF signaling; Regulated proteolysis of p75NTR	Alzheimer's disease; Delta-Notch signaling pathway; Notch signaling pathway	5	0	0.01	-6.64	4.32903e-17		78291.1		55.05		47434.8	144476	78291.1				High	High	High	High	High	High	1
FALSE	High	Master Protein	Q9Z0Y1	Dynactin subunit 3 [OS=Mus musculus]	0	9.671	19	2	16	2	186	21	6.06	2.66	2	FALSE	cell cycle OR cell proliferation;other biological processes	plasma membrane;other membranes;cytosol;cytoskeleton;nucleus;other cell component		Pf07426	53598	ENSMUSG00000028447	Dctn3	mmu:53598; Q9CR43; Q9D039; Q9Z0Y1	Anchoring of the basal body to the plasma membrane; COPI-mediated anterograde transport; MHC class II antigen presentation; HSP90 chaperone cycle for steroid hormone receptors (SHR) in the presence of ligand; Regulation of PLK1 Activity at G2/M Transition; Loss of Nlp from mitotic centrosomes; Recruitment of mitotic centrosome proteins and complexes; Recruitment of NuMA to mitotic centrosomes; AU…		11	0	0.01	-6.64	4.32903e-17		3.18478e+06		80.64		2.11092e+06	9.4489e+06	3.18478e+06				High	High	High	High	High	High	1
FALSE	High	Master Protein	Q7TPM9	Myotubularin-related protein 10 [OS=Mus musculus]	0	17.899	13	5	24	5	771	88.1	8.68	5.54	5	FALSE		other cell component		Pf06602, Pf12578	233315	ENSMUSG00000030522	Mtmr10	mmu:233315; Q6PE99; Q7TPM9			0	0	100	6.64	4.32903e-17			1.33166e+06		46.04				1.33166e+06	1.09392e+06	2.50774e+06	High	High	High	High	High	High	1
FALSE	High	Master Protein	Q925Q3	Mitochondrial sodium/calcium exchanger protein [OS=Mus musculus]	0	8.773	3	2	4	2	585	64.3	7.71	0.61	2	FALSE	transport;other biological processes	plasma membrane;other membranes;mitochondrion	transporter activity;other molecular function	Pf01699	170756	ENSMUSG00000032754	Slc8b1	mmu:170756; Q3U067; Q80XM7; Q925Q3	Sodium/Calcium exchangers; Mitochondrial calcium ion transport		2	0	0.01	-6.64	4.32903e-17		72173.7		77.82		72173.7	187689	39812.8				Peak Found	High	High	n/a	n/a	n/a	1
FALSE	High	Master Protein	Q8BKC8	Phosphatidylinositol 4-kinase beta [OS=Mus musculus]	0	6.501	7	3	6	3	816	91.5	6.32	0.63	3	FALSE	cell organization and biogenesis;other metabolic processes;signal transduction;other biological processes	other membranes;mitochondrion;ER/Golgi;other cell component	kinase activity;other molecular function	Pf00454, Pf21245	107650	ENSMUSG00000038861	Pi4kb	mmu:107650; Q14CH6; Q14DJ4; Q3TA58; Q68FH2; Q8BKC8; Q8C146	Synthesis of PIPs at the Golgi membrane		1	0	100	6.64	4.32903e-17			503065		63.93				1.26947e+06	422011	503065	High	n/a	High	High	High	High	1
FALSE	High	Master Protein	Q99MR3	Solute carrier family 12 member 9 [OS=Mus musculus]	0	23.136	13	7	25	7	914	96.3	7.02	3.1	7	FALSE	cell organization and biogenesis;transport;other biological processes	plasma membrane;other membranes	transporter activity	Pf00324, Pf03522	83704	ENSMUSG00000037344	Slc12a9	E9QNN4; mmu:83704; Q99MR3			0	0	0.01	-6.64	4.32903e-17		4.47841e+06		43.26		7.98696e+06	4.47841e+06	3.60851e+06				High	High	High	High	High	n/a	1
FALSE	High	Master Protein	Q64669	NAD(P)H dehydrogenase [quinone] 1 [OS=Mus musculus]	0	5.994	16	2	9	2	274	30.9	8.72	1.32	2	FALSE	protein metabolism;other metabolic processes;stress response;other biological processes	cytosol;nucleus;other cell component	other molecular function	Pf02525	18104	ENSMUSG00000003849	Nqo1	mmu:18104; Q64669	Regulation of ornithine decarboxylase (ODC)	Transcriptional activation by Nfe2l2 in response to phytochemicals; Estrogen metabolism; Oxidative stress response	4	0	0.01	-6.64	4.32903e-17		405517		103.83		345920	405517	2.06088e+06				High	High	High	High	n/a	n/a	1
FALSE	High	Master Protein	A2AVZ9	Equilibrative nucleobase transporter 1 [OS=Mus musculus]	0	4.668	4	1	19	1	502	56	8.56	3.63	1	FALSE	transport	plasma membrane;other membranes	transporter activity		58207	ENSMUSG00000027074	Slc43a3	A2AVZ9; A6PX00; mmu:58207; Q5FW65; Q8C345; Q9JLF3			0	0	100	6.64	4.32903e-17			5.91709e+06		8.73				5.91709e+06	5.78887e+06	6.7778e+06	High	High	High	High	High	High	1
FALSE	High	Master Protein	Q9Z1B8	PHD finger protein 1 [OS=Mus musculus]	0.009	1.662	3	1	1	1	559	61.1	8.84	0.07	1	FALSE	cell organization and biogenesis;stress response;other biological processes	cytosol;cytoskeleton;nucleus;other cell component	nucleic acid binding activity;other molecular function	Pf00628, Pf14061, Pf18104	21652	ENSMUSG00000024193	Phf1	mmu:21652; O54808; Q9Z1B8	PRC2 methylates histones and DNA		1	0	0.01	-6.64	4.32903e-17		2.14569e+06		39.8		2.14569e+06	2.64063e+06	1.10834e+06				Peak Found	High	Peak Found	n/a	n/a	n/a	1
FALSE	High	Master Protein	Q6ZPE2	Myotubularin-related protein 5 [OS=Mus musculus]	0	29.487	10	11	32	11	1867	208.6	7.12	5.36	11	FALSE	other metabolic processes;other biological processes	other membranes;nucleus;other cell component	enzyme regulator activity;other molecular function	Pf00169, Pf02141, Pf02893, Pf03456, Pf06602, Pf12335	77980	ENSMUSG00000036529	Sbf1	B2RXQ1; B2RXX4; B7ZWK2; mmu:77980; Q4QQM2; Q6ZPE2; Q8BK68; Q8K2Z0	RAB GEFs exchange GTP for GDP on RABs; Synthesis of PIPs at the ER membrane		2	0	100	6.64	4.32903e-17			429629		102.48				184368	1.59895e+06	429629	High	High	High	High	High	High	1
FALSE	High	Master Protein	Q8BZZ3	NEDD4-like E3 ubiquitin-protein ligase WWP1 [OS=Mus musculus]	0	28.417	18	10	18	8	918	104.6	6.38	3.12	10	FALSE	protein metabolism;other metabolic processes;developmental processes;other biological processes	plasma membrane;other membranes;cytosol;nucleus;other cell component	other molecular function	Pf00168, Pf00397, Pf00632	107568	ENSMUSG00000041058	Wwp1	mmu:107568; Q8BIV9; Q8BZZ3; Q8VDP8	Antigen processing: Ubiquitination & Proteasome degradation; Stimuli-sensing channels; Downregulation of ERBB4 signaling		3	0	100	6.64	4.32903e-17			519954		138.33				6.44861e+06	479803	519954	High	High	High	High	High	High	1
FALSE	High	Master Protein	Q3UJD6	Ubiquitin carboxyl-terminal hydrolase 19 [OS=Mus musculus]	0	38.575	21	14	29	14	1360	150.5	6.38	3.78	14	FALSE	protein metabolism;other metabolic processes;stress response;other biological processes	other membranes;cytosol;ER/Golgi	other molecular function	Pf00443, Pf01753, Pf04969, Pf16602	71472	ENSMUSG00000006676	Usp19	mmu:71472; Q3TAC9; Q3TUE6; Q3UJD6; Q6P9T0; Q80TP5; Q80ZW5	Ub-specific processing proteases		1	0	0.01	-6.64	4.32903e-17		230366		80.77		151590	682743	230366				High	High	High	High	High	High	1
FALSE	High	Master Protein	Q9D824	Pre-mRNA 3'-end-processing factor FIP1 [OS=Mus musculus]	0	6.275	11	3	8	3	581	64.9	5.77	0.57	3	FALSE	RNA metabolism OR transcription;other metabolic processes;other biological processes	nucleus	enzyme regulator activity;nucleic acid binding activity	Pf05182	66899	ENSMUSG00000029227	Fip1l1	mmu:66899; Q8BWX7; Q99LH0; Q9D824; Q9DBB2	Transport of Mature mRNA Derived from an Intronless Transcript; mRNA 3'-end processing; RNA Polymerase II Transcription Termination; Processing of Intronless Pre-mRNAs		5	0	0.01	-6.64	4.32903e-17		1.45131e+06		69.73		1.45131e+06	614241	2892282				High	High	High	High	High	High	1
FALSE	High	Master Protein	Q9R0E1	Multifunctional procollagen lysine hydroxylase and glycosyltransferase LH3 [OS=Mus musculus]	0	18.568	11	5	16	5	741	84.9	6.23	1.6	5	FALSE	cell organization and biogenesis;protein metabolism;other metabolic processes;developmental processes;other biological processes	non-structural extracellular;extracellular matrix;other membranes;ER/Golgi	other molecular function	Pf03171	26433	ENSMUSG00000004846	Plod3	mmu:26433; Q542E0; Q9CYY9; Q9R0E1	Collagen biosynthesis and modifying enzymes		1	0	100	6.64	4.32903e-17			1.6729e+06		31.83				1.39014e+06	2.52982e+06	1.6729e+06	High	High	High	High	High	Peak Found	1
FALSE	High	Master Protein	Q99NH0	Ankyrin repeat domain-containing protein 17 [OS=Mus musculus]	0	19.197	4	7	16	7	2603	274	6.52	2.3	7	FALSE	stress response;developmental processes;other biological processes	other membranes;nucleus;other cell component	nucleic acid binding activity;other molecular function	Pf00013, Pf12796, Pf13637	81702	ENSMUSG00000055204	Ankrd17	mmu:81702; Q3TV99; Q5F4T7; Q6PG69; Q6ZQ66; Q8CHT4; Q99NH0			0	0	100	6.64	4.32903e-17			2.3458e+06		22.1				3.09518e+06	2.0234e+06	2.3458e+06	High	High	High	High	High	High	1
FALSE	High	Master Protein	Q61234	Alpha-1-syntrophin [OS=Mus musculus]	0	19.119	17	5	27	5	503	53.6	6.86	4.42	5	FALSE	cell organization and biogenesis;other biological processes	plasma membrane;other membranes;cytoskeleton;other cell component	cytoskeletal activity;other molecular function	Pf00169, Pf00595, Pf18012		ENSMUSG00000027488	Snta1	Q61234; Q8VEF3			0	0	0.01	-6.64	4.32903e-17		2.83772e+06		9.9		3.01738e+06	2.83772e+06	2.47748e+06				High	High	High	High	High	High	1
FALSE	High	Master Protein	Q62028	Secretory phospholipase A2 receptor [OS=Mus musculus]	0	13.417	5	4	9	4	1487	170.4	6.62	1.36	4	FALSE	other metabolic processes;stress response;transport;other biological processes	non-structural extracellular;plasma membrane;other membranes;other cell component	other molecular function	Pf00040, Pf00059	18779	ENSMUSG00000054580	Pla2r1	A2AS64; B9EJ68; mmu:18779; Q62028; Q80ZL5	Acyl chain remodelling of PS; Synthesis of PA; Acyl chain remodelling of PC; Acyl chain remodelling of PE; Acyl chain remodelling of PG; Acyl chain remodelling of PI		6	0	0.01	-6.64	4.32903e-17		93210.3		40.1		81407.4	165343	93210.3				High	High	High	High	High	High	1
FALSE	High	Master Protein	Q7TMS5	Broad substrate specificity ATP-binding cassette transporter ABCG2 [OS=Mus musculus]	0	11.4	9	4	6	4	657	72.9	8.54	0.9	4	FALSE	cell organization and biogenesis;other metabolic processes;transport;developmental processes;other biological processes	plasma membrane;other membranes;mitochondrion;nucleus	transporter activity;cytoskeletal activity;other molecular function	Pf00005, Pf01061, Pf19055	26357		Abcg2	mmu:26357; Q7TMS5; Q9R004; Q9Z1T0	Heme degradation; Paracetamol ADME; Heme biosynthesis; Iron uptake and transport; Ciprofloxacin ADME		5	0	100	6.64	4.32903e-17			1.92195e+06		31.23				1.92195e+06	1.09475e+06	2.08545e+06	n/a	High	n/a	High	High	Peak Found	1
FALSE	High	Master Protein	Q99J36	THUMP domain-containing protein 1 [OS=Mus musculus]	0	11.562	23	5	18	5	350	38.9	6.07	2.65	5	FALSE	RNA metabolism OR transcription;other metabolic processes		nucleic acid binding activity	Pf02926	233802	ENSMUSG00000030942	Thumpd1	mmu:233802; Q3U6Y3; Q99J36			0	0	100	6.64	4.32903e-17			1.76997e+06		25.2				2.28945e+06	1.76997e+06	1.3787e+06	n/a	High	High	High	High	High	1
FALSE	High	Master Protein	P23249	Putative helicase MOV-10 [OS=Mus musculus]	0	22.733	14	8	18	8	1004	113.5	9.01	2.16	8	FALSE	stress response;other biological processes	cytosol;nucleus;other cell component	nucleic acid binding activity;other molecular function	Pf13086, Pf13087, Pf21632, Pf21633, Pf21634, Pf21635	17454	ENSMUSG00000002227	Mov10	mmu:17454; P23249; Q9DC64			0	0	0.01	-6.64	4.32903e-17		2.77463e+06		12.09		2.77463e+06	2.53262e+06	3210199				High	High	High	High	High	High	1
FALSE	High	Master Protein	P47226	Testin [OS=Mus musculus]	0	7.473	9	2	13	2	423	48	8.31	2.62	2	FALSE	other biological processes	plasma membrane;other membranes;cytosol;other cell component	other molecular function	Pf00412, Pf06297			Tes	P47226			0	0	0.01	-6.64	4.32903e-17		2.72938e+06		12.98		2.1883e+06	2.79718e+06	2.72938e+06				High	High	High	High	High	High	1
FALSE	High	Master Protein	Q8BML1	[F-actin]-monooxygenase MICAL2 [OS=Mus musculus]	0	19.479	7	8	15	7	1951	217.9	8.4	1.69	8	FALSE	cell organization and biogenesis;other metabolic processes;developmental processes;other biological processes	cytoskeleton;nucleus;other cell component	cytoskeletal activity;other molecular function	Pf00307, Pf00412, Pf01494, Pf12130	320878	ENSMUSG00000038244	Mical2	B1B545; F6ZD54; F8WJF1; mmu:320878; Q14DP1; Q3TR48; Q3UPU6; Q5DU17; Q8BML1; Q8CID1; Q9D5U9			0	0	100	6.64	4.32903e-17			96144.4		57.48				96144.4	199023	66939.8	High	High	High	High	High	High	1
FALSE	High	Master Protein	Q62559	Intraflagellar transport protein 52 homolog [OS=Mus musculus]	0	5.484	15	3	11	3	426	48.2	5.2	0.92	3	FALSE	cell cycle OR cell proliferation;cell organization and biogenesis;transport;developmental processes;signal transduction;other biological processes	cytoskeleton;other cell component		Pf09822, Pf21178	245866	ENSMUSG00000017858	Ift52	mmu:245866; Q3TK21; Q62559; Q8BTX3; Q8CI16	Hedgehog 'off' state; Intraflagellar transport		2	0	0.01	-6.64	4.32903e-17		4.00505e+06		34.02		4.00505e+06	6.5007e+06	3.53886e+06				High	High	High	Peak Found	Peak Found	High	1
FALSE	High	Master Protein	P22366	Myeloid differentiation primary response protein MyD88 [OS=Mus musculus]	0	6.518	16	2	4	2	296	33.7	5.52	0.56	2	FALSE	cell organization and biogenesis;other metabolic processes;stress response;transport;developmental processes;signal transduction;other biological processes	plasma membrane;other membranes;cytosol;nucleus;other cell component	signal transduction activity or receptor binding;enzyme regulator activity;other molecular function	Pf00531, Pf13676	17874	ENSMUSG00000032508	Myd88	mmu:17874; O35916; P22366	PIP3 activates AKT signaling; PI5P, PP2A and IER3 Regulate PI3K/AKT Signaling; Interleukin-1 signaling; RIP-mediated NFkB activation via ZBP1; DEx/H-box helicases activate type I IFN and inflammatory cytokines production ; p75NTR recruits signalling complexes	IL-1 signaling pathway; Fibrin complement receptor 3 signaling pathway; Toll-like receptor signaling	9	0	0.01	-6.64	4.32903e-17		376944		25.22		310814	508358	376944				Peak Found	High	High	High	High	n/a	1
FALSE	High	Master Protein	Q9DBW0	Cytochrome P450 4V2 [OS=Mus musculus]	0	6.698	8	3	6	3	525	60.9	8.47	1.11	3	FALSE	other metabolic processes	other membranes;ER/Golgi	other molecular function	Pf00067	102294	ENSMUSG00000079057	Cyp4v2	mmu:102294; Q9DBW0	The canonical retinoid cycle in rods (twilight vision); Endogenous sterols	Metapathway biotransformation; Oxidation by cytochrome P450	4	0	100	6.64	4.32903e-17			1.14429e+06		46.05				860952	2.05357e+06	1.14429e+06	High	n/a	n/a	High	High	High	1
FALSE	High	Master Protein	Q923E4	NAD-dependent protein deacetylase sirtuin-1 [OS=Mus musculus]	0.004	2.22	4	1	3	1	737	80.3	4.73	0.18	1	FALSE	cell organization and biogenesis;protein metabolism;DNA metabolism;other metabolic processes;stress response;developmental processes;signal transduction;other biological processes	other membranes;cytosol;mitochondrion;nucleus;other cell component	enzyme regulator activity;nucleic acid binding activity;other molecular function	Pf02146	93759	ENSMUSG00000020063	Sirt1	mmu:93759; Q923E4; Q9QXG8	Regulation of HSF1-mediated heat shock response; Regulation of FOXO transcriptional activity by acetylation	SREBF and miR33 in cholesterol and lipid homeostasis	3	0	100	6.64	4.32903e-17			484884		17.22				582014	484884	412730	n/a	n/a	High	Peak Found	High	Peak Found	1
FALSE	High	Master Protein	Q7TQH0	Ataxin-2-like protein [OS=Mus musculus]	0	24.501	13	8	19	8	1049	110.6	8.85	3.63	8	FALSE	cell organization and biogenesis;RNA metabolism OR transcription;other metabolic processes	other membranes;cytosol;nucleus;other cell component	nucleic acid binding activity	Pf06741, Pf07145, Pf14438	233871	ENSMUSG00000032637	Atxn2l	mmu:233871; Q7TQH0; Q80XN9; Q8K059			0	0	0.01	-6.64	4.32903e-17		1.44188e+06		20.72		1.44188e+06	1.99173e+06	1.39078e+06				Peak Found	High	High	High	High	High	1
FALSE	High	Master Protein	Q99L27	GMP reductase 2 [OS=Mus musculus]	0	13.671	26	4	25	4	348	38	7.44	2.37	4	FALSE	other metabolic processes;other biological processes	other cell component	other molecular function	Pf00478	105446	ENSMUSG00000002326	Gmpr2	mmu:105446; Q542X2; Q8R1T5; Q99L27	Purine salvage	Purine metabolism	2	0	0.01	-6.64	4.32903e-17		1.26561e+06		42.02		784130	1.26561e+06	1.8831e+06				High	High	High	High	High	High	1
FALSE	High	Master Protein	O55022	Membrane-associated progesterone receptor component 1 [OS=Mus musculus]	0	8.417	21	2	33	2	195	21.7	4.7	6.71	2	FALSE	cell organization and biogenesis;other metabolic processes;other biological processes	non-structural extracellular;other membranes;mitochondrion;ER/Golgi;other cell component	other molecular function	Pf00173	53328	ENSMUSG00000006373	Pgrmc1	mmu:53328; O55022; Q99JN0	Neutrophil degranulation		1	0	0.01	-6.64	4.32903e-17		4.30835e+07		88.01		4.30835e+07	7.30538e+07	3.24168e+06				High	High	High	High	High	High	1
FALSE	High	Master Protein	Q8BFP9	[Pyruvate dehydrogenase (acetyl-transferring)] kinase isozyme 1, mitochondrial [OS=Mus musculus]	0	21.828	30	8	25	8	434	49	8.19	5.14	8	FALSE	cell cycle OR cell proliferation;protein metabolism;other metabolic processes;stress response;signal transduction;other biological processes	plasma membrane;other membranes;mitochondrion;other cell component	kinase activity;other molecular function	Pf02518, Pf10436	228026	ENSMUSG00000006494	Pdk1	mmu:228026; Q3U5E5; Q8BFP9	Regulation of pyruvate dehydrogenase (PDH) complex; Signaling by Retinoic Acid	EPO receptor signaling; Factors and pathways affecting insulin-like growth factor (IGF1)-Akt signaling; TCA cycle	5	0	0.01	-6.64	4.32903e-17		2.73896e+06		18.69		2.73896e+06	2.26098e+06	3293312				High	High	High	High	High	High	1
FALSE	High	Master Protein	Q9JJA2	Conserved oligomeric Golgi complex subunit 8 [OS=Mus musculus]	0	4.053	3	1	4	1	640	71.6	5.19	0.77	1	FALSE	cell organization and biogenesis;other metabolic processes;transport	other membranes;ER/Golgi		Pf04124	97484	ENSMUSG00000031916	Cog8	mmu:97484; Q8BFW5; Q9JJA2	Retrograde transport at the Trans-Golgi-Network; COPI-mediated anterograde transport; Intra-Golgi traffic		3	0	100	6.64	4.32903e-17			538453		80.02				186002	1.19475e+06	538453	n/a	n/a	High	Peak Found	High	High	1
FALSE	High	Master Protein	Q9DCK3	Tetraspanin-4 [OS=Mus musculus]	0	8.248	20	2	17	2	238	26	5.48	2.28	2	FALSE	cell organization and biogenesis;transport;other biological processes	plasma membrane;other membranes;other cell component	signal transduction activity or receptor binding;other molecular function	Pf00335	64540	ENSMUSG00000025511	Tspan4	mmu:64540; Q9DCK3			0	0	0.01	-6.64	4.32903e-17		972909		116.16		451856	972909	4991975				High	High	High	High	High	High	1
FALSE	High	Master Protein	Q5SXY1	Cytospin-B [OS=Mus musculus]	0	15.886	7	4	21	4	1067	118	6.64	2.05	4	FALSE	cell organization and biogenesis;developmental processes;other biological processes	other membranes;cytosol;cytoskeleton;nucleus;other cell component		Pf00307		ENSMUSG00000042331	Specc1	Q5DTQ5; Q5SXY0; Q5SXY1; Q8BKR3; Q8BL39			0	0	0.01	-6.64	4.32903e-17		5.42447e+06		33.6		5.42447e+06	9.2392e+06	5.30745e+06				High	High	High	High	n/a	High	1
FALSE	High	Master Protein	O35638	Cohesin subunit SA-2 [OS=Mus musculus]	0	34.746	24	17	44	16	1231	141.2	5.43	5.1	17	FALSE	cell cycle OR cell proliferation;cell organization and biogenesis;other biological processes	cytoskeleton;nucleus;other cell component	other molecular function	Pf08514, Pf21581	20843	ENSMUSG00000025862	Stag2	A2AFF5; mmu:20843; O35638; Q6NZN7	SUMOylation of DNA damage response and repair proteins; Separation of Sister Chromatids; Resolution of Sister Chromatid Cohesion; Establishment of Sister Chromatid Cohesion; Cohesin Loading onto Chromatin		5	0	100	6.64	4.32903e-17			353748		8.07				404361	353748	351588	High	High	High	High	High	High	1
FALSE	High	Master Protein	O88958	Glucosamine-6-phosphate isomerase 1 [OS=Mus musculus]	0	37.744	53	9	66	8	289	32.5	6.6	14.22	9	FALSE	other metabolic processes;other biological processes	other cell component	other molecular function	Pf01182	26384	ENSMUSG00000052102	Gnpda1	mmu:26384; O88958; Q91WJ4; Q9R188	Glycolysis		1	0	0.01	-6.64	4.32903e-17		8.75125e+06		27.51		8.75125e+06	5.91151e+06	1.04777e+07				High	High	High	High	High	High	1
FALSE	High	Master Protein	Q64471	Glutathione S-transferase theta-1 [OS=Mus musculus]	0	31.581	34	6	54	6	240	27.4	7.27	12.98	6	FALSE	DNA metabolism;other metabolic processes;other biological processes	cytosol;nucleus;other cell component	other molecular function	Pf00043, Pf02798	14871	ENSMUSG00000001663	Gstt1	mmu:14871; Q64471; Q91X50	Paracetamol ADME; Glutathione conjugation	Metapathway biotransformation; Aflatoxin B1 metabolism; Glutathione metabolism; Oxidative stress and redox pathway	6	0	0.01	-6.64	4.32903e-17		149353		8.62		135301	160864	149353				High	High	High	High	High	High	1
FALSE	High	Master Protein	Q61805	Lipopolysaccharide-binding protein [OS=Mus musculus]	0	4.219	6	2	4	2	481	53	8.5	0.68	2	FALSE	stress response;transport;signal transduction;other biological processes	non-structural extracellular;other membranes;other cell component	signal transduction activity or receptor binding;other molecular function	Pf01273, Pf02886	16803	ENSMUSG00000016024	Lbp	A2AC66; mmu:16803; Q61805; Q99KA0	Regulation of TLR by endogenous ligand; Transfer of LPS from LBP carrier to CD14	Fibrin complement receptor 3 signaling pathway	4	0	0.01	-6.64	4.32903e-17		119401		69.19		110071	343439	119401				High	Peak Found	Peak Found	High	High	High	1
FALSE	High	Master Protein	Q3TZW0	Endothelial cell-specific chemotaxis regulator [OS=Mus musculus]	0	5.648	7	1	11	1	214	22.7	9.33	0.75	1	FALSE	developmental processes;other biological processes	plasma membrane;other membranes;cytosol;nucleus;other cell component		Pf15820	68545	ENSMUSG00000073599	Ecscr	C3RSF3; mmu:68545; Q3TZW0			0	0	0.01	-6.64	4.32903e-17		2.21059e+06		42.05		1.25792e+06	2.21059e+06	3.09821e+06				High	High	High	n/a	High	High	1
FALSE	High	Master Protein	Q9CR48	DNA damage-regulated autophagy modulator protein 2 [OS=Mus musculus]	0	4.668	8	1	5	1	267	30.2	7.77	1.31	1	FALSE	other metabolic processes;other biological processes	plasma membrane;other membranes;ER/Golgi;other cytoplasmic organelle;other cell component		Pf10277	67171	ENSMUSG00000027900	Dram2	mmu:67171; Q9CR48; Q9D520			0	0	0.01	-6.64	4.32903e-17		3.87479e+06		5.52		4.10817e+06	3.87479e+06	3679414				High	High	High	High	n/a	n/a	1
FALSE	High	Master Protein	Q61334	B-cell receptor-associated protein 29 [OS=Mus musculus]	0.001	3.593	4	1	11	1	240	27.9	9.72	3.59	1	FALSE	transport;other biological processes	other membranes;ER/Golgi		Pf05529, Pf18035	12033	ENSMUSG00000020650	Bcap29	mmu:12033; Q61334			0	0	0.01	-6.64	4.32903e-17		2.01814e+06		11.78		2.04357e+06	1.64339e+06	2.01814e+06				High	High	High	High	High	High	1
FALSE	High	Master Protein	Q9JJA4	Ribosome biogenesis protein WDR12 [OS=Mus musculus]	0	10.986	20	4	9	4	423	47.3	5.6	0.7	4	FALSE	RNA metabolism OR transcription;other metabolic processes;signal transduction;other biological processes	nucleus;other cell component	other molecular function	Pf00400, Pf08154	57750	ENSMUSG00000026019	Wdr12	mmu:57750; Q9CST3; Q9JJA4; Q9JKF5	Major pathway of rRNA processing in the nucleolus and cytosol	Delta-Notch signaling pathway	2	0	100	6.64	4.32903e-17			1.18143e+06		20.54				1.14094e+06	1.62846e+06	1.18143e+06	High	High	High	High	Peak Found	High	1
FALSE	High	Master Protein	P70158	Acid sphingomyelinase-like phosphodiesterase 3a [OS=Mus musculus]	0	21.884	29	7	37	7	445	49.8	6.46	5.11	7	FALSE	other metabolic processes	non-structural extracellular	other molecular function	Pf00149, Pf19272	57319	ENSMUSG00000019872	Smpdl3a	mmu:57319; P70158; Q3U8C2			0	0	0.01	-6.64	4.32903e-17		3.64277e+06		34.16		2.85667e+06	3.64277e+06	5.52049e+06				High	High	High	High	High	High	1
FALSE	High	Master Protein	P55937	Golgin subfamily A member 3 [OS=Mus musculus]	0	36.777	15	13	37	13	1487	167.1	5.4	4.27	13	FALSE	other biological processes	other membranes;cytosol;ER/Golgi;nucleus			269682		Golga3	mmu:269682; P55937; Q80VF5; Q8CCK4; Q9QYT2; Q9QYT3	RND2 GTPase cycle		1	0	0.01	-6.64	4.32903e-17		545667		18.38		632963	545667	435624				High	High	High	High	High	High	1
FALSE	High	Master Protein	Q80UZ0	FYVE, RhoGEF and PH domain-containing protein 5 [OS=Mus musculus]	0	32.399	17	11	31	11	1219	134.6	5.36	4.34	11	FALSE		plasma membrane;other membranes;cytoskeleton;ER/Golgi;other cytoplasmic organelle;other cell component	enzyme regulator activity;other molecular function	Pf00169, Pf00621, Pf01363	232237		Fgd5	mmu:232237; Q80UZ0; Q8BHM5	RAC1 GTPase cycle		1	0	0.01	-6.64	4.32903e-17		5.16972e+06		15.02		3.9877e+06	5.30342e+06	5.16972e+06				High	High	High	High	High	High	1
FALSE	High	Master Protein	Q8C9B9	Death-inducer obliterator 1 [OS=Mus musculus]	0	7.286	2	3	4	3	2256	247	7.91	0.49	3	FALSE	RNA metabolism OR transcription;other metabolic processes;signal transduction	cytoskeleton;nucleus;other cell component	other molecular function	Pf00628, Pf07500, Pf07744	23856	ENSMUSG00000038914	Dido1	A2AJ47; A2AJ48; B2RS46; mmu:23856; Q05C59; Q3ZTP5; Q3ZTP6; Q4V9W1; Q6ZQD7; Q80V34; Q8BMD0; Q8BRG2; Q8C9B9; Q8CHR5; Q9WV00			0	0	0.01	-6.64	4.32903e-17		84237.1		74.99		67497.1	248587	84237.1				Peak Found	Peak Found	Peak Found	High	n/a	High	1
FALSE	High	Master Protein	P27612	Phospholipase A-2-activating protein [OS=Mus musculus]	0	49.736	25	12	87	12	794	87.2	6.14	16.75	12	FALSE	protein metabolism;other metabolic processes;stress response;developmental processes;other biological processes	non-structural extracellular;nucleus;other cell component	enzyme regulator activity;other molecular function	Pf00400, Pf08324, Pf09070	18786	ENSMUSG00000028577	Plaa	A4QPD6; mmu:18786; P27612; Q8C6C4			0	0	0.01	-6.64	4.32903e-17		1.16739e+07		7.67		1.22474e+07	1.16739e+07	1.05181e+07				High	High	High	High	High	High	1
FALSE	High	Master Protein	Q921G8	Gamma-tubulin complex component 2 [OS=Mus musculus]	0	14.183	11	7	23	7	905	103.2	6.77	2.92	7	FALSE	cell cycle OR cell proliferation;cell organization and biogenesis;developmental processes	cytosol;cytoskeleton;nucleus	cytoskeletal activity	Pf04130, Pf17681	74237	ENSMUSG00000025474	Tubgcp2	G5E859; mmu:74237; Q921G8	Recruitment of mitotic centrosome proteins and complexes; Recruitment of NuMA to mitotic centrosomes		2	0	0.01	-6.64	4.32903e-17		2.58819e+06		58.29		2.58819e+06	2.6865e+06	646394				High	High	High	High	High	High	1
FALSE	High	Master Protein	Q8C0L8	Conserved oligomeric Golgi complex subunit 5 [OS=Mus musculus]	0	14.764	8	4	17	4	829	91.3	6.27	2.62	4	FALSE	cell organization and biogenesis;other metabolic processes;transport	other membranes;cytosol;ER/Golgi;nucleus		Pf08700, Pf20649	238123	ENSMUSG00000035933	Cog5	E9QM30; mmu:238123; Q8C0L8	COPI-mediated anterograde transport; Retrograde transport at the Trans-Golgi-Network; Intra-Golgi traffic		3	0	0.01	-6.64	4.32903e-17		721799		36.75		690487	721799	1.27584e+06				High	High	High	High	High	High	1
FALSE	High	Master Protein	Q6PGB6	N-alpha-acetyltransferase 50 [OS=Mus musculus]	0	11.595	30	4	15	4	169	19.4	8.81	3.66	4	FALSE	cell cycle OR cell proliferation;cell organization and biogenesis;protein metabolism;other metabolic processes	cytosol;nucleus;other cell component	other molecular function	Pf00583	72117	ENSMUSG00000022698	Naa50	mmu:72117; Q3TH79; Q3TK59; Q6PGB6; Q7TML2; Q80VE3; Q9D0Q8		Metapathway biotransformation	1	0	100	6.64	4.32903e-17			2.23526e+06		26.72				2.77439e+06	1.59845e+06	2.23526e+06	High	High	High	High	High	High	1
FALSE	High	Master Protein	Q9CXZ1	NADH dehydrogenase [ubiquinone] iron-sulfur protein 4, mitochondrial [OS=Mus musculus]	0	10.26	24	3	13	3	175	19.8	9.99	2.68	3	FALSE	cell organization and biogenesis;other metabolic processes;stress response;transport;developmental processes;other biological processes	other membranes;mitochondrion	transporter activity	Pf04800	17993		Ndufs4	mmu:17993; Q9CXZ1; Q9WUB1	Complex I biogenesis	Oxidative phosphorylation	3	0	100	6.64	4.32903e-17			1.11236e+06		61.69				1.11236e+06	2.82718e+06	1.016e+06	High	High	High	High	Peak Found	High	1
FALSE	High	Master Protein	Q04690	Neurofibromin [OS=Mus musculus]	0	13.824	3	6	10	6	2841	319.4	7.39	0.96	6	FALSE	cell-cell signaling;cell cycle OR cell proliferation;cell organization and biogenesis;stress response;transport;developmental processes;signal transduction;other biological processes	plasma membrane;other membranes;nucleus;other cell component	enzyme regulator activity;cytoskeletal activity;other molecular function	Pf00616, Pf13716	18015	ENSMUSG00000020716	Nf1	mmu:18015; Q04690; Q61956; Q61957	Regulation of RAS by GAPs	Mecp2 and associated Rett syndrome; Mapk signaling pathway	3	0	0.01	-6.64	4.32903e-17		3.00755e+06		45.01		4.72315e+06	3.00755e+06	1.86313e+06				High	High	High	High	High	n/a	1
FALSE	High	Master Protein	Q8BIW1	Exopolyphosphatase PRUNE1 [OS=Mus musculus]	0	21.488	23	6	32	6	454	50.2	5.11	4.56	6	FALSE	other biological processes	cytosol;nucleus;other cell component	cytoskeletal activity;other molecular function	Pf01368, Pf02833	229589	ENSMUSG00000015711	Prune1	mmu:229589; Q80VU0; Q8BIW1		Purine metabolism	1	0	100	6.64	4.32903e-17			2.3289e+06		8.91				2.62814e+06	2.3289e+06	2.21594e+06	High	High	High	High	High	High	1
FALSE	High	Master Protein	Q8BQN6	Zinc finger protein OZF [OS=Mus musculus]	0.002	3.063	4	1	2	1	292	33.1	8.95	0.31	1	FALSE	other biological processes	cytosol;nucleus	nucleic acid binding activity;other molecular function	Pf00096	26465	ENSMUSG00000037029	Znf146	A0JNX3; mmu:26465; Q8BQN6; Q9Z0Q5			0	0	100	6.64	4.32903e-17			130042		33.15				159987	130042	79255.1	n/a	High	n/a	Peak Found	High	Peak Found	1
FALSE	High	Master Protein	Q60953	Protein PML [OS=Mus musculus]	0	26.326	18	9	27	9	885	98.2	5.63	4.49	9	FALSE	cell cycle OR cell proliferation;cell organization and biogenesis;protein metabolism;other metabolic processes;stress response;transport;developmental processes;signal transduction;other biological processes	other membranes;cytosol;ER/Golgi;nucleus;other cytoplasmic organelle;other cell component	nucleic acid binding activity;other molecular function	Pf00643, Pf12126	18854	ENSMUSG00000036986	Pml	mmu:18854; Q60953; Q8CEJ1; Q8VCC4	SUMOylation of DNA damage response and repair proteins; SUMOylation of ubiquitinylation proteins; Regulation of TP53 Activity through Acetylation; Regulation of PTEN localization; Regulation of RUNX1 Expression and Activity	Mechanisms associated with pluripotency	6	0	0.01	-6.64	4.32903e-17		1.16931e+07		72.78		1.46947e+07	1.16931e+07	1.68738e+06				High	High	High	High	High	High	1
FALSE	High	Master Protein	Q9CQC8	Maspardin [OS=Mus musculus]	0	7.749	13	2	14	2	308	34.9	6.28	2.77	2	FALSE		cytosol;ER/Golgi;other cell component	signal transduction activity or receptor binding	Pf00561	27965	ENSMUSG00000032388	Spg21	mmu:27965; Q3U658; Q3UDT7; Q8C1Y7; Q9CQC8			0	0	0.01	-6.64	4.32903e-17		670953		57.17		311310	670953	1.10598e+06				High	High	High	High	High	High	1
FALSE	High	Master Protein	Cont_P13645	Keratin, type I cytoskeletal 10 OS=Homo sapiens OX=9606 GN=KRT10 PE=1 SV=6	0	70.988	39	16	107	11	584	58.8	5.21	20.22	16	TRUE	cell organization and biogenesis;protein metabolism;other metabolic processes;other biological processes	plasma membrane;cytosol;cytoskeleton;other cell component	bone, tooth or skin structural activity;other molecular function	Pf00038	3858	ENSG00000186395	KRT10	hsa:3858; P13645; Q14664; Q8N175	Formation of the cornified envelope		2	2	20.285	4.34	4.32903e-17	138.67	99176.8	8.55796e+06	91.19	106.85	99176.8	214901	15437.3	2.48211e+07	8.55796e+06	908302	High	High	Peak Found	High	High	High	1
FALSE	High	Master Protein	Q9Z277	Tyrosine-protein kinase BAZ1B [OS=Mus musculus]	0	57.732	16	16	53	16	1479	170.5	8.6	10.08	16	FALSE	cell organization and biogenesis;protein metabolism;other metabolic processes;stress response;other biological processes	nucleus;other cell component	kinase activity;other molecular function	Pf00439, Pf00628, Pf10537, Pf15612, Pf15613	22385	ENSMUSG00000002748	Baz1b	B9EJ99; mmu:22385; Q3URP5; Q3USR7; Q3UVM2; Q8CAU9; Q9CU68; Q9Z277	B-WICH complex positively regulates rRNA expression		1	0	0.01	-6.64	4.32903e-17		1.48272e+06		63.15		1.48272e+06	3.73858e+06	1.27277e+06				High	High	High	High	High	High	1
FALSE	High	Master Protein	O35226-2	Isoform Rpn10B of 26S proteasome non-ATPase regulatory subunit 4 [OS=Mus musculus]	0	21.757	26	5	54	1	379	41	4.79	13.88	5	FALSE							Psmd4	O35226-2			0	0	0.01	-6.64	4.32903e-17		1.02302e+06		128.05		1.02302e+06	8.92841e+06	856403				Peak Found	High	Peak Found	High	High	High	1
FALSE	High	Master Protein	P19258	Protein Mpv17 [OS=Mus musculus]	0	14.107	42	4	28	4	176	19.7	9.44	4.44	4	FALSE	cell organization and biogenesis;other metabolic processes;stress response;transport;developmental processes;other biological processes	other membranes;mitochondrion;other cytoplasmic organelle;other cell component	transporter activity	Pf04117	17527	ENSMUSG00000107283	Mpv17	mmu:17527; P19258	Peroxisomal protein import		1	0	0.01	-6.64	4.32903e-17		601654		74.57		490839	601654	1.77876e+06				High	High	High	High	High	High	1
FALSE	High	Master Protein	O55142	Large ribosomal subunit protein eL33 [OS=Mus musculus]	0	6.674	15	2	8	2	110	12.5	10.89	2.27	2	FALSE	protein metabolism;RNA metabolism OR transcription;other metabolic processes;other biological processes	cytosol;translational apparatus;other cell component	other molecular function	Pf01247	57808	ENSMUSG00000060636	Rpl35a	mmu:57808; O55142	L13a-mediated translational silencing of Ceruloplasmin expression; SRP-dependent cotranslational protein targeting to membrane; Major pathway of rRNA processing in the nucleolus and cytosol; Formation of a pool of free 40S subunits; GTP hydrolysis and joining of the 60S ribosomal subunit; Nonsense Mediated Decay (NMD) independent of the Exon Junction Complex (EJC); Nonsense Mediated Decay (NMD) e…	Cytoplasmic ribosomal proteins	8	0	0.01	-6.64	4.32903e-17		208213		80.04		56412.7	420153	208213				High	High	High	High	High	High	1
FALSE	High	Master Protein	Q80TS3	Adhesion G protein-coupled receptor L3 [OS=Mus musculus]	0	21.607	10	8	9	8	1537	171	6.71	0.99	8	FALSE	cell adhesion;cell organization and biogenesis;developmental processes;signal transduction;other biological processes	plasma membrane;other membranes;other cell component	other molecular function	Pf00002, Pf01825, Pf02140, Pf02191, Pf02354, Pf02793, Pf16489	319387	ENSMUSG00000037605	Adgrl3	mmu:319387; Q3UHI7; Q3UM79; Q504Z9; Q5HZJ6; Q80T56; Q80TS3		GPCRs, non-odorant ; GPCRs, class B secretin-like	2	0	100	6.64	4.32903e-17			49658.3		20.43				66210.5	45422.3	49658.3	n/a	High	High	High	High	Peak Found	1
FALSE	High	Master Protein	A0A140LIF8	Immunity-related GTPase family M protein 2 [OS=Mus musculus]	0	33.078	31	8	42	5	395	45.2	6.96	8.13	8	FALSE	cell organization and biogenesis;protein metabolism;other metabolic processes;stress response;transport;signal transduction;other biological processes	other membranes;cytosol;mitochondrion;ER/Golgi;other cytoplasmic organelle	enzyme regulator activity;other molecular function	Pf05049	54396	ENSMUSG00000069874	Irgm2	A0A140LIF8; E9PVI2; mmu:54396; Q3TAN6; Q3TNE5; Q3U635; Q9Z1M2			0	0	0.01	-6.64	4.32903e-17		902057		70.17		179834	1.24753e+06	902057				High	High	High	High	High	High	1
FALSE	High	Master Protein	Q61009	Scavenger receptor class B member 1 [OS=Mus musculus]	0.007	1.86	2	1	3	1	509	56.7	8.09	0.84	1	FALSE	cell cycle OR cell proliferation;cell organization and biogenesis;other metabolic processes;transport;signal transduction;other biological processes	plasma membrane;other membranes;other cytoplasmic organelle;other cell component	other molecular function	Pf01130	20778	ENSMUSG00000037936	Scarb1	D3Z2V4; mmu:20778; Q3TZ42; Q4FK30; Q61009; Q9CWJ7	Scavenging by Class B Receptors; HDL clearance	Statin pathway; Retinol metabolism	4	0	100	6.64	4.32903e-17			2.05681e+06		52.04				2.81661e+06	848369	2.05681e+06	n/a	High	n/a	High	High	Peak Found	1
FALSE	High	Master Protein	B9EJ80	PDZ domain-containing protein 8 [OS=Mus musculus]	0	9.891	6	4	10	4	1147	127.7	6.04	0.93	4	FALSE	cell organization and biogenesis;transport;other biological processes	other membranes;mitochondrion;ER/Golgi;other cell component	other molecular function	Pf00130, Pf17820	107368	ENSMUSG00000074746	Pdzd8	B9EJ80; mmu:107368; Q3UMB1			0	0	100	6.64	4.32903e-17			2.77963e+06		16.53				2.77963e+06	3.42801e+06	2.49237e+06	n/a	High	High	High	High	High	1
FALSE	High	Master Protein	Q9DC50	Peroxisomal carnitine O-octanoyltransferase [OS=Mus musculus]	0	30.98	24	8	28	8	612	70.2	6.73	5.43	8	FALSE	other metabolic processes;transport;other biological processes	other cytoplasmic organelle;other cell component	other molecular function	Pf00755	74114	ENSMUSG00000003623	Crot	mmu:74114; Q921I4; Q9DC50	Peroxisomal protein import; Beta-oxidation of pristanoyl-CoA		2	0	0.01	-6.64	4.32903e-17		174947		112.39		120171	174947	961801				High	High	High	High	High	High	1
FALSE	High	Master Protein	Q5F2E8	Serine/threonine-protein kinase TAO1 [OS=Mus musculus]	0	20.841	11	7	19	6	1001	116	7.55	2.02	7	FALSE	cell cycle OR cell proliferation;cell organization and biogenesis;protein metabolism;DNA metabolism;other metabolic processes;stress response;developmental processes;signal transduction;other biological processes	cytoskeleton;other cell component	enzyme regulator activity;cytoskeletal activity;kinase activity;other molecular function	Pf00069	216965	ENSMUSG00000017291	Taok1	mmu:216965; Q5F2E8; Q69ZL2; Q8JZX2; Q91VG7	Separation of Sister Chromatids; Amplification of signal from unattached kinetochores via a MAD2 inhibitory signal; Resolution of Sister Chromatid Cohesion; RHO GTPases Activate Formins; EML4 and NUDC in mitotic spindle formation	Mapk signaling pathway	7	0	0.01	-6.64	4.32903e-17		788674		2.62		822249	783803	788674				High	High	High	High	High	High	1
FALSE	High	Master Protein	Q5SYL3	Bridge-like lipid transfer protein family member 2 [OS=Mus musculus]	0.003	2.584	1	1	1	1	2234	254.3	7.34	0.07	1	FALSE		plasma membrane;other membranes;mitochondrion;ER/Golgi;other cell component	other molecular function	Pf10344, Pf10347, Pf10351, Pf21675		ENSMUSG00000010277	Bltp2	mmu:72503; Q3UE65; Q5SYL3; Q66JY1; Q6DIC4; Q80U77; Q8C1W6; Q8CE06; Q8CGE3; Q9CSS8			0	0	100	6.64	4.32903e-17			65930.8		66.09				125973	65930.8	29407.6	n/a	n/a	n/a	Peak Found	High	Peak Found	1
FALSE	High	Master Protein	Q8CH02	SURP and G-patch domain-containing protein 1 [OS=Mus musculus]	0	10.277	6	3	5	3	643	72.6	7.64	1.17	3	FALSE	RNA metabolism OR transcription;other metabolic processes	nucleus	nucleic acid binding activity	Pf01585, Pf01805	70616	ENSMUSG00000011306	Sugp1	mmu:70616; Q0VAT9; Q3U0W3; Q8CH02; Q8R094	mRNA Splicing - Major Pathway	mRNA processing	2	0	0.01	-6.64	4.32903e-17		240718		76.65		79141.5	489776	240718				High	High	Peak Found	n/a	High	High	1
FALSE	High	Master Protein	Q505D1	Serine/threonine-protein phosphatase 6 regulatory ankyrin repeat subunit A [OS=Mus musculus]	0	9.987	6	4	7	4	1053	112.8	6.27	0.87	4	FALSE		nucleus		Pf12796, Pf13637	105522	ENSMUSG00000014496	Ankrd28	mmu:105522; Q505D1	COPII-mediated vesicle transport; Telomere Extension By Telomerase		2	0	0.01	-6.64	4.32903e-17		188201		98.96		154284	188201	854470				Peak Found	High	High	High	High	n/a	1
FALSE	High	Master Protein	Q9JLB9	Nectin-3 [OS=Mus musculus]	0	8.333	8	2	9	2	549	60.5	6.54	1.46	2	FALSE	cell adhesion;developmental processes;other biological processes	plasma membrane;other membranes;other cell component	other molecular function	Pf07686, Pf08205	58998	ENSMUSG00000022656	Nectin3	mmu:58998; Q059N7; Q9D006; Q9JLB7; Q9JLB8; Q9JLB9	Nectin/Necl trans heterodimerization		2	0	0.01	-6.64	4.32903e-17		536496		109.24		357330	2.72261e+06	536496				Peak Found	High	High	High	High	n/a	1
FALSE	High	Master Protein	Q61193	Ral guanine nucleotide dissociation stimulator-like 2 [OS=Mus musculus]	0	26.38	23	9	32	9	778	83.8	6.73	3.8	9	FALSE	signal transduction;other biological processes		enzyme regulator activity	Pf00617, Pf00618, Pf00788	19732	ENSMUSG00000041354	Rgl2	mmu:19732; Q61193; Q9QUJ2			0	0	100	6.64	4.32903e-17			1.3762e+06		54.44				659055	2.19244e+06	1.3762e+06	High	High	High	High	High	High	1
FALSE	High	Master Protein	Q9EPR4	Solute carrier family 23 member 2 [OS=Mus musculus]	0	8.513	9	3	7	3	648	70	7.5	0.82	3	FALSE	cell adhesion;other metabolic processes;stress response;transport;other biological processes	plasma membrane;other membranes;other cell component	transporter activity	Pf00860	54338	ENSMUSG00000027340	Slc23a2	mmu:54338; Q80Y23; Q8C327; Q9EPR4; Q9JM78	Vitamin C (ascorbate) metabolism		1	0	0.01	-6.64	4.32903e-17		228005		45.87		105195	228005	294297				High	High	High	n/a	High	High	1
FALSE	High	Master Protein	Q04207	Transcription factor p65 [OS=Mus musculus]	0	24.828	17	7	27	7	549	60.2	5.76	5.02	7	FALSE	cell-cell signaling;cell organization and biogenesis;protein metabolism;RNA metabolism OR transcription;other metabolic processes;stress response;developmental processes;signal transduction;other biological processes	cytosol;nucleus;other cell component	cytoskeletal activity;nucleic acid binding activity;other molecular function	Pf00554, Pf16179	19697	ENSMUSG00000024927	Rela	mmu:19697; Q04207; Q62025	Downstream TCR signaling; FCERI mediated NF-kB activation; CLEC7A (Dectin-1) signaling; Activation of NF-kappaB in B cells; NF-kB is activated and signals survival; TAK1-dependent IKK and NF-kappa-B activation ; PKMTs methylate histone lysines; CD209 (DC-SIGN) signaling; SUMOylation of immune response proteins; RIP-mediated NFkB activation via ZBP1; DEx/H-box helicases activate type I IFN and inf…	Selenium metabolism / selenoproteins; EBV LMP1 signaling; Apoptosis; Nod-like receptor (NLR) signaling pathway; Mechanisms associated with pluripotency; Chemokine signaling pathway; Delta-Notch signaling pathway; ApoE and miR-146 in inflammation and atherosclerosis; EDA signaling in hair follicle development; IL-1 signaling pathway; IL-2 signaling pathway; ID signaling pathway; Fibrin complement …	29	0	0.01	-6.64	4.32903e-17		2.30285e+06		6.48		2.31039e+06	2.30285e+06	2.05728e+06				High	High	High	High	High	High	1
FALSE	High	Master Protein	Q99KS6	Manganese-dependent ADP-ribose/CDP-alcohol diphosphatase [OS=Mus musculus]	0	4.85	10	2	4	2	340	38.9	5.49	0.68	2	FALSE			other molecular function	Pf00149	66358	ENSMUSG00000020910	Adprm	mmu:66358; Q5SUD1; Q99KS6; Q9D7K9	Phosphate bond hydrolysis by NUDT proteins	Purine metabolism	2	0	0.01	-6.64	4.32903e-17		1.03837e+06		26.35		1.03837e+06	1.14367e+06	667198				Peak Found	High	High	n/a	High	n/a	1
FALSE	High	Master Protein	Q9QXX4	Electrogenic aspartate/glutamate antiporter SLC25A13, mitochondrial [OS=Mus musculus]	0	31.781	19	9	63	7	676	74.4	8.6	15.31	9	FALSE	other metabolic processes;transport;other biological processes	other membranes;mitochondrion	transporter activity;other molecular function	Pf00153	50799	ENSMUSG00000015112	Slc25a13	mmu:50799; Q9CZF6; Q9DCF5; Q9QXX4	Gluconeogenesis; Aspartate and asparagine metabolism		2	0	0.01	-6.64	4.32903e-17		266698		83.12		134018	266698	731280				High	High	High	High	High	High	1
FALSE	High	Master Protein	A2A432	Cullin-4B [OS=Mus musculus]	0	19.258	14	8	17	6	970	110.6	8.37	2.09	8	FALSE	cell cycle OR cell proliferation;cell organization and biogenesis;protein metabolism;DNA metabolism;other metabolic processes;stress response;developmental processes;other biological processes	cytosol;nucleus;other cell component	nucleic acid binding activity;other molecular function	Pf00888, Pf10557	72584	ENSMUSG00000031095	Cul4b	A2A432; mmu:72584; Q3TU30; Q8BSL3; Q8CHD6; Q91YZ7; Q99KS9; Q9CZM5	Neddylation; Recognition of DNA damage by PCNA-containing replication complex; DNA Damage Recognition in GG-NER; Formation of Incision Complex in GG-NER; Dual Incision in GG-NER; Formation of TC-NER Pre-Incision Complex; Dual incision in TC-NER; Gap-filling DNA repair synthesis and ligation in TC-NER		8	0	100	6.64	4.32903e-17			106685		49.62				106685	118364	37880.6	High	High	High	High	High	High	1
FALSE	High	Master Protein	P09542	Myosin light chain 3 [OS=Mus musculus]	0	27.846	45	7	83	5	204	22.4	5.1	7.9	7	FALSE	developmental processes;other biological processes	cytoskeleton	cytoskeletal activity;other molecular function		17897	ENSMUSG00000059741	Myl3	mmu:17897; P09542; Q3UIF4; Q9CQZ2	Striated Muscle Contraction	Regulation of actin cytoskeleton	2	0	0.01	-6.64	4.32903e-17		1.25385e+07		63.91		3.09163e+07	1.00462e+07	1.25385e+07				High	Peak Found	High	n/a	High	High	1
FALSE	High	Master Protein	P29452	Caspase-1 [OS=Mus musculus]	0	10.844	16	5	12	5	402	45.6	6.04	3.21	5	FALSE	cell organization and biogenesis;protein metabolism;other metabolic processes;stress response;signal transduction;other biological processes	non-structural extracellular;plasma membrane;other membranes;cytosol;cytoskeleton;mitochondrion;other cell component	enzyme regulator activity;other molecular function	Pf00619, Pf00656	12362	ENSMUSG00000025888	Casp1	mmu:12362; P29452	NOD1/2 Signaling Pathway; Pyroptosis; Interleukin-1 processing	Apoptosis; IL-1 signaling pathway; Mapk signaling pathway	6	0	0.01	-6.64	4.32903e-17		2.12085e+06		29.39		2.12085e+06	2.96631e+06	1662956				Peak Found	High	High	High	High	High	1
FALSE	High	Master Protein	Q8CGB3	Uveal autoantigen with coiled-coil domains and ankyrin repeats [OS=Mus musculus]	0	27.468	11	9	18	9	1411	160.7	7.2	1.6	9	FALSE	stress response;transport;signal transduction;other biological processes	other membranes;cytosol;cytoskeleton;nucleus;other cell component	cytoskeletal activity	Pf12796	72565		Uaca	mmu:72565; Q69ZG3; Q7TN77; Q8BJC8; Q8CGB3	RHOH GTPase cycle		1	0	100	6.64	4.32903e-17			3.5781e+06		63.18				3.5781e+06	3.88546e+06	748388	High	High	High	High	High	Peak Found	1
FALSE	High	Master Protein	P48999	Polyunsaturated fatty acid 5-lipoxygenase [OS=Mus musculus]	0	37.008	25	12	37	12	674	77.9	6.18	6.96	12	FALSE	other metabolic processes;stress response;other biological processes	plasma membrane;other membranes;cytosol;nucleus;other cell component	other molecular function	Pf00305, Pf01477	11689	ENSMUSG00000025701	Alox5	mmu:11689; P48999; Q3TB75	Neutrophil degranulation; Synthesis of Leukotrienes (LT) and Eoxins (EX); Biosynthesis of D-series resolvins; Biosynthesis of E-series 18(S)-resolvins; Biosynthesis of aspirin-triggered D-series resolvins; Biosynthesis of E-series 18(R)-resolvins; Synthesis of 5-eicosatetraenoic acids; Synthesis of Lipoxins (LX); Biosynthesis of maresins; Biosynthesis of DPAn-3-derived protectins and resolvins; B…	Selenium micronutrient network; Folic acid network; IL-5 signaling pathway; Eicosanoid synthesis; Eicosanoid lipid synthesis map; Oxidative stress and redox pathway	19	0	100	6.64	4.32903e-17			2.29601e+06		15.15				2.65899e+06	2.29601e+06	1.96061e+06	High	High	High	High	High	High	1
FALSE	High	Master Protein	Q60805	Tyrosine-protein kinase Mer [OS=Mus musculus]	0	18.4	10	5	24	5	994	110.1	5.5	2.21	5	FALSE	cell adhesion;protein metabolism;other metabolic processes;stress response;transport;developmental processes;signal transduction;other biological processes	non-structural extracellular;plasma membrane;other membranes;other cell component	kinase activity;other molecular function	Pf00041, Pf00047, Pf07714, Pf13927		ENSMUSG00000014361	Mertk	mmu:17289; Q60805; Q62194	Cell surface interactions at the vascular wall		1	0	0.01	-6.64	4.32903e-17		6.19149e+06		24.92		4.97135e+06	6.19149e+06	8.15187e+06				High	High	High	High	High	High	1
FALSE	High	Master Protein	P50752	Troponin T, cardiac muscle [OS=Mus musculus]	0	13.098	13	3	41	3	301	35.8	5.01	10.39	3	FALSE	cell organization and biogenesis;developmental processes;other biological processes	cytosol;cytoskeleton	cytoskeletal activity;other molecular function	Pf00992	21956	ENSMUSG00000026414	Tnnt2	mmu:21956; P50752; Q64360; Q64377	Striated Muscle Contraction		1	0	100	6.64	4.32903e-17			788210		24.78				761064	1.16186e+06	788210	High	High	High	Peak Found	High	High	1
FALSE	High	Master Protein	Q9QZH3	Peptidyl-prolyl cis-trans isomerase E [OS=Mus musculus]	0	12.168	20	3	28	3	301	33.4	5.6	3.72	3	FALSE	protein metabolism;RNA metabolism OR transcription;other metabolic processes;other biological processes	cytosol;nucleus;other cell component	nucleic acid binding activity;other molecular function	Pf00076, Pf00160	56031	ENSMUSG00000028651	Ppie	mmu:56031; Q9D8C0; Q9QZH3	Neutrophil degranulation; mRNA Splicing - Major Pathway; Formation of TC-NER Pre-Incision Complex; Dual incision in TC-NER; Gap-filling DNA repair synthesis and ligation in TC-NER	mRNA processing	6	0	100	6.64	4.32903e-17			1.93031e+06		40.78				1.93031e+06	2.84365e+06	1.21872e+06	High	High	High	High	High	High	1
FALSE	High	Master Protein	Q8K2A1	PTB domain-containing engulfment adapter protein 1 [OS=Mus musculus]	0	9.165	13	3	12	3	304	34.4	7.9	1.78	3	FALSE	cell organization and biogenesis;transport;other biological processes	other cell component		Pf00640	70676	ENSMUSG00000056870	Gulp1	mmu:70676; Q8K2A1; Q9CRV4; Q9CYD2			0	0	0.01	-6.64	4.32903e-17		910339		55.6		910339	678467	1.89429e+06				High	High	High	High	High	High	1
FALSE	High	Master Protein	Q920A5	Retinoid-inducible serine carboxypeptidase [OS=Mus musculus]	0	21.707	17	6	56	6	452	50.9	5.66	11.67	6	FALSE	protein metabolism;other biological processes	non-structural extracellular	other molecular function	Pf00450	74617	ENSMUSG00000000278	Scpep1	mmu:74617; Q920A5; Q9D625			0	0	0.01	-6.64	4.32903e-17		1.05828e+07		52.74		1.05828e+07	1.25508e+07	3.60508e+06				High	High	High	High	High	High	1
FALSE	High	Master Protein	Q8BH58	TIP41-like protein [OS=Mus musculus]	0	18.107	42	6	42	6	271	31.2	5.63	5.76	6	FALSE	stress response;signal transduction;other biological processes	cytosol		Pf04176	226591	ENSMUSG00000040843	Tiprl	mmu:226591; Q8BH58			0	0	100	6.64	4.32903e-17			2.33559e+06		49.26				2.33559e+06	3.54336e+06	1.21427e+06	High	High	High	High	High	High	1
FALSE	High	Master Protein	P01655	Ig kappa chain V-III region PC 7132 [OS=Mus musculus]	0	8.257	30	2	15	1	112	12	5.34	5.21	2	FALSE	other biological processes	non-structural extracellular;other cell component		Pf07686							0	1	100	6.64	4.32903e-17			3.44754e+06		84.78				988010	7.83232e+06	3.44754e+06	n/a	High	n/a	n/a	High	n/a	1
FALSE	High	Master Protein	O70481	E3 ubiquitin-protein ligase UBR1 [OS=Mus musculus]	0	35.202	12	12	43	12	1757	200.1	6.05	5.76	12	FALSE	protein metabolism;other metabolic processes;other biological processes	cytosol;other cell component	other molecular function	Pf02207, Pf02617, Pf18995		ENSMUSG00000027272	Ubr1	A2AQ54; mmu:22222; O70481; Q5BKR8; Q792M3; Q8BN40; Q8C5K3	Antigen processing: Ubiquitination & Proteasome degradation		1	0	0.01	-6.64	4.32903e-17		5.43982e+06		23.04		6.27193e+06	5.43982e+06	3.90725e+06				High	High	High	High	High	High	1
FALSE	High	Master Protein	Q62148	Retinal dehydrogenase 2 [OS=Mus musculus]	0	27.425	24	9	47	7	518	56.6	5.74	8.22	9	FALSE	cell cycle OR cell proliferation;cell organization and biogenesis;other metabolic processes;developmental processes;signal transduction;other biological processes	other cell component	other molecular function	Pf00171	19378	ENSMUSG00000013584	Aldh1a2	mmu:19378; Q62148; Q6DI79	RA biosynthesis pathway	Retinol metabolism; Tryptophan metabolism	3	0	0.01	-6.64	4.32903e-17		4.16047e+06		59.74		9.55335e+06	3.30255e+06	4.16047e+06				High	High	High	High	High	High	1
FALSE	High	Master Protein	Q0VBL3	RNA-binding protein 15 [OS=Mus musculus]	0	12.962	10	5	15	5	962	105.7	10.08	1.93	5	FALSE	cell organization and biogenesis;RNA metabolism OR transcription;other metabolic processes;developmental processes;signal transduction;other biological processes	other membranes;nucleus;other cell component	nucleic acid binding activity	Pf00076, Pf07744	229700	ENSMUSG00000048109	Rbm15	A0PJG5; mmu:229700; Q0VBL3; Q3THK4; Q3TLX0; Q571M7; Q66JP8; Q6PGG1; Q7TT82			0	0	100	6.64	4.32903e-17			200029		64.74				178348	527138	200029	High	High	High	High	Peak Found	High	1
FALSE	High	Master Protein	Q9D1J1	Adaptin ear-binding coat-associated protein 2 [OS=Mus musculus]	0	5.757	16	2	12	2	266	28.6	7.94	3.3	2	FALSE	transport	plasma membrane;other membranes		Pf07933	66147	ENSMUSG00000028923	Necap2	mmu:66147; Q3U1M1; Q9CV41; Q9D1J1	Cargo recognition for clathrin-mediated endocytosis		2	0	0.01	-6.64	4.32903e-17		5.72723e+06		13.33		5.72723e+06	5.80401e+06	4.53098e+06				High	High	High	High	n/a	High	1
FALSE	High	Master Protein	P56695	Wolframin [OS=Mus musculus]	0	11.246	12	5	14	5	890	100.5	7.97	2.16	5	FALSE	protein metabolism;other metabolic processes;stress response;developmental processes;signal transduction;other biological processes	other membranes;ER/Golgi;other cell component	other molecular function	Pf19913, Pf19914, Pf20023, Pf20053	22393	ENSMUSG00000039474	Wfs1	mmu:22393; P56695; Q9Z276	Regulation of Insulin-like Growth Factor (IGF) transport and uptake by Insulin-like Growth Factor Binding Proteins (IGFBPs); Post-translational protein phosphorylation		2	0	100	6.64	4.32903e-17			2.21716e+06		8.17				2.45345e+06	2.09087e+06	2.21716e+06	n/a	High	High	High	High	Peak Found	1
FALSE	High	Master Protein	Q9CWZ3	RNA-binding protein 8A [OS=Mus musculus]	0	11.866	36	3	24	3	174	19.9	5.72	4.65	3	FALSE	RNA metabolism OR transcription;other metabolic processes;transport;other biological processes	cytosol;nucleus;other cell component	nucleic acid binding activity	Pf00076	60365	ENSMUSG00000038374	Rbm8a	A0A023T672; mmu:60365; Q3UT38; Q6GTD4; Q9CWZ3; Q9D6U5	mRNA Splicing - Major Pathway; Nonsense Mediated Decay (NMD) enhanced by the Exon Junction Complex (EJC); Transport of Mature mRNA derived from an Intron-Containing Transcript; mRNA 3'-end processing; RNA Polymerase II Transcription Termination	mRNA processing	6	0	100	6.64	4.32903e-17			1.76525e+06		102.94				6.45405e+06	1.76525e+06	700901	High	High	High	High	High	High	1
FALSE	High	Master Protein	Q99MH5	Nucleoside diphosphate kinase homolog 5 [OS=Mus musculus]	0.003	2.561	9	1	1	1	211	24	6.05	0.15	1	FALSE	cell cycle OR cell proliferation;cell organization and biogenesis;other metabolic processes;stress response;transport;developmental processes;other biological processes	non-structural extracellular;cytoskeleton;other cell component	kinase activity	Pf00334, Pf05186	75533	ENSMUSG00000035984	Nme5	mmu:75533; Q810R1; Q99MH5		Purine metabolism	1	0	0.01	-6.64	4.32903e-17		47559.2		17.51		47559.2	52560	36903				High	Peak Found	Peak Found	n/a	n/a	n/a	1
FALSE	High	Master Protein	Q8VEA4	Mitochondrial intermembrane space import and assembly protein 40 [OS=Mus musculus]	0	4.668	20	1	9	1	139	15.5	4.32	1.95	1	FALSE	cell organization and biogenesis;protein metabolism;DNA metabolism;other metabolic processes;stress response;transport;other biological processes	mitochondrion	other molecular function	Pf06747	72170	ENSMUSG00000034203	Chchd4	mmu:72170; Q8VEA4			0	0	0.01	-6.64	4.32903e-17		7.04509e+06		41.47		9.73685e+06	7.04509e+06	3.99606e+06				High	High	High	High	n/a	High	1
FALSE	High	Master Protein	Q6PDI6	Ubiquitin carboxyl-terminal hydrolase MINDY-2 [OS=Mus musculus]	0	8.643	8	3	9	3	601	65.6	4.63	1.83	3	FALSE	protein metabolism;other metabolic processes	nucleus	other molecular function	Pf04424	235461	ENSMUSG00000042444	Mindy2	mmu:235461; Q571N1; Q6NSV8; Q6PDI6; Q7TML6; Q8BK25; Q8BL22; Q8BL47; Q8BZC1			0	0	100	6.64	4.32903e-17			663996		35.65				663996	865930	406786	High	n/a	High	High	High	High	1
FALSE	High	Master Protein	Q3UHU5	Microtubule cross-linking factor 1 [OS=Mus musculus]	0	14.962	4	5	12	5	1945	213.7	6.14	1.49	5	FALSE	cell organization and biogenesis;other biological processes	non-structural extracellular;plasma membrane;other membranes;cytoskeleton;other cell component	cytoskeletal activity;other molecular function	Pf11365, Pf14818	68617	ENSMUSG00000052105	Mtcl1	mmu:68617; Q3UHU5; Q6PAM2; Q80TR7			0	0	0.01	-6.64	4.32903e-17		71838.8		50.59		52922.1	137093	71838.8				Peak Found	High	High	High	High	High	1
FALSE	High	Master Protein	Q61187	Tumor susceptibility gene 101 protein [OS=Mus musculus]	0	12.972	16	4	18	4	391	44.1	6.71	4.23	4	FALSE	cell cycle OR cell proliferation;protein metabolism;other metabolic processes;transport;other biological processes	non-structural extracellular;plasma membrane;other membranes;cytosol;cytoskeleton;nucleus;other cytoplasmic organelle;other cell component	other molecular function	Pf05743, Pf09454		ENSMUSG00000014402	Tsg101	mmu:22088; Q61187	Endosomal Sorting Complex Required For Transport (ESCRT)		1	0	100	6.64	4.32903e-17			1.55198e+06		18.32				1.55198e+06	1.92133e+06	1.34056e+06	High	High	High	High	High	High	1
FALSE	High	Master Protein	Q9D2N9	Vacuolar protein sorting-associated protein 33A [OS=Mus musculus]	0	16.316	20	8	19	8	598	67.5	7.08	2.43	8	FALSE	cell organization and biogenesis;other metabolic processes;transport;other biological processes	other membranes;other cytoplasmic organelle;other cell component	other molecular function	Pf00995	77573	ENSMUSG00000029434	Vps33a	mmu:77573; Q8BGT3; Q9D2N9			0	0	0.01	-6.64	4.32903e-17		67189.9		74.05		21098.7	127160	67189.9				High	High	High	High	High	High	1
FALSE	High	Master Protein	Q9D0R8	Protein LSM12 [OS=Mus musculus]	0	8.319	29	3	10	3	195	21.7	7.74	1.7	3	FALSE		other cell component	nucleic acid binding activity	Pf09793, Pf21166	268490	ENSMUSG00000020922	Lsm12	A2AWS3; mmu:268490; Q9D0R8			0	0	100	6.64	4.32903e-17			1.46681e+06		28.56				1.46681e+06	1.37548e+06	2.25858e+06	High	High	High	High	High	High	1
FALSE	High	Master Protein	Q8BHT6	Beta-1,3-glucosyltransferase [OS=Mus musculus]	0	6.92	12	3	6	3	489	55.3	6.92	0.85	3	FALSE	protein metabolism;other metabolic processes	other membranes;ER/Golgi	other molecular function	Pf02434	381694	ENSMUSG00000051950	B3glct	E9QMK8; mmu:381694; Q0PCR7; Q149S5; Q8BHT6	O-glycosylation of TSR domain-containing proteins		1	0	100	6.64	4.32903e-17			5.26442e+06		32.33				2.82307e+06	5.41582e+06	5.26442e+06	High	High	n/a	Peak Found	High	High	1
FALSE	High	Master Protein	P97873	Lysyl oxidase homolog 1 [OS=Mus musculus]	0	23.103	21	8	13	8	607	66.5	7.33	2.23	8	FALSE	cell organization and biogenesis;protein metabolism;other metabolic processes	extracellular matrix;other cell component	other molecular function	Pf01186	16949		Loxl1	mmu:16949; P97873; Q91ZY4; Q99KX3	Crosslinking of collagen fibrils; Elastic fibre formation		2	0	100	6.64	4.32903e-17			184568		55.73				395694	184568	145088	High	High	High	High	High	Peak Found	1
FALSE	High	Master Protein	Q99J83	Autophagy protein 5 [OS=Mus musculus]	0	12.328	23	4	9	4	275	32.4	5.91	1.83	4	FALSE	cell organization and biogenesis;protein metabolism;RNA metabolism OR transcription;other metabolic processes;stress response;transport;developmental processes;other biological processes	other membranes;cytosol;cytoskeleton;other cytoplasmic organelle;other cell component		Pf04106, Pf20637, Pf20638	11793	ENSMUSG00000038160	Atg5	mmu:11793; Q99J83	Macroautophagy; PINK1-PRKN Mediated Mitophagy; Receptor Mediated Mitophagy		3	0	0.01	-6.64	4.32903e-17		2.92406e+06		14.36		3.07744e+06	2.92406e+06	2.32336e+06				Peak Found	High	High	High	High	High	1
FALSE	High	Master Protein	O89116	Vesicle transport through interaction with t-SNAREs homolog 1A [OS=Mus musculus]	0	15.764	29	4	11	4	217	25	6.4	1.1	4	FALSE	cell organization and biogenesis;other metabolic processes;transport;other biological processes	other membranes;cytosol;ER/Golgi;other cytoplasmic organelle;other cell component	other molecular function	Pf05008, Pf12352	53611	ENSMUSG00000024983	Vti1a	mmu:53611; O89116; Q545P9	Retrograde transport at the Trans-Golgi-Network; Intra-Golgi traffic		2	0	100	6.64	4.32903e-17			454212		47.8				501052	454212	169814	High	n/a	High	High	High	High	1
FALSE	High	Master Protein	Q9CR98	Protein FAM136A [OS=Mus musculus]	0	11.486	41	3	8	3	138	15.7	7.61	0.6	3	FALSE		other cell component		Pf05811	66488	ENSMUSG00000057497	Fam136a	mmu:66488; Q91YY1; Q9CR98			0	0	100	6.64	4.32903e-17			136477		58.93				136477	177871	41531.6	High	High	n/a	High	Peak Found	High	1
FALSE	High	Master Protein	Q9DCB8	Iron-sulfur cluster assembly 2 homolog, mitochondrial [OS=Mus musculus]	0	13.634	30	4	15	4	154	16.7	5.6	3.15	4	FALSE	cell organization and biogenesis;protein metabolism;other metabolic processes		other molecular function	Pf01521	74316	ENSMUSG00000021241	Isca2	mmu:74316; Q9DCB8	Mitochondrial iron-sulfur cluster biogenesis		1	0	0.01	-6.64	4.32903e-17		358581		9.81		326594	397317	358581				High	High	High	High	High	High	1
FALSE	High	Master Protein	Q9CQ80	Vacuolar protein-sorting-associated protein 25 [OS=Mus musculus]	0	13.784	28	4	27	4	176	20.7	6.34	3.21	4	FALSE	protein metabolism;other metabolic processes;transport;other biological processes	other membranes;cytosol;nucleus;other cytoplasmic organelle;other cell component	other molecular function	Pf05871	28084	ENSMUSG00000078656	Vps25	A2A4J9; A2A4K1; mmu:28084; Q3UBT0; Q9CQ80; Q9D167	Endosomal Sorting Complex Required For Transport (ESCRT)		1	0	0.01	-6.64	4.32903e-17		341380		82.68		108835	341380	773415				High	High	High	High	High	High	1
FALSE	High	Master Protein	Q9JLQ2	ARF GTPase-activating protein GIT2 [OS=Mus musculus]	0	24.715	18	8	37	7	708	78.7	7.72	4.67	8	FALSE	stress response;transport;developmental processes;other biological processes	nucleus;other cell component	enzyme regulator activity;other molecular function	Pf01412, Pf08518, Pf12205, Pf12796	26431	ENSMUSG00000041890	Git2	E9QPU7; mmu:26431; Q9JLQ2	RAC1 GTPase cycle; RHOQ GTPase cycle; RHOU GTPase cycle; RAC2 GTPase cycle; RAC3 GTPase cycle; RHOV GTPase cycle	Integrin-mediated cell adhesion	7	0	0.01	-6.64	4.32903e-17		18493.3		9.55		18493.3	20475.9	16926.4				High	High	High	High	High	High	1
FALSE	High	Master Protein	Q99P31	Hsp70-binding protein 1 [OS=Mus musculus]	0	17.88	24	6	17	6	357	39.1	5.36	2.69	6	FALSE	other biological processes	non-structural extracellular;ER/Golgi	other molecular function	Pf08609	66245	ENSMUSG00000063802	Hspbp1	mmu:66245; Q99P31; Q9CYV8			0	0	0.01	-6.64	4.32903e-17		752377		23.05		1.00705e+06	647447	752377				High	High	High	High	High	High	1
FALSE	High	Master Protein	P46662	Merlin [OS=Mus musculus]	0	5.458	4	2	20	2	596	69.7	6.35	3.56	2	FALSE	cell cycle OR cell proliferation;cell organization and biogenesis;developmental processes;signal transduction;other biological processes	plasma membrane;other membranes;cytosol;cytoskeleton;nucleus;other cytoplasmic organelle;other cell component	signal transduction activity or receptor binding;cytoskeletal activity;other molecular function	Pf00373, Pf00769, Pf09379, Pf09380, Pf20492	18016	ENSMUSG00000009073	Nf2	mmu:18016; P46662; Q8BR03	Regulation of actin dynamics for phagocytic cup formation; RHO GTPases activate PAKs		2	0	0.01	-6.64	4.32903e-17		3.82718e+06		29.18		3.82718e+06	5.34789e+06	3012611				High	High	High	High	High	High	1
FALSE	High	Master Protein	Q80VJ2	Steroid receptor RNA activator 1 [OS=Mus musculus]	0	13.023	28	4	15	4	220	24.3	6.64	1.62	4	FALSE	other biological processes	plasma membrane;other membranes;cytosol;cytoskeleton;nucleus;other cell component	nucleic acid binding activity;other molecular function	Pf07304	24068		Sra1	E9QM44; mmu:24068; Q80VJ2; Q8R0S3; Q9CWU7; Q9D973		G13 signaling pathway	1	0	100	6.64	4.32903e-17			1.97253e+06		30.88				1.97253e+06	3.07672e+06	1.77298e+06	High	High	High	High	High	High	1
FALSE	High	Master Protein	Q04735	Cyclin-dependent kinase 16 [OS=Mus musculus]	0.002	2.781	4	1	1	1	496	55.9	7.87	0.12	1	FALSE	cell-cell signaling;cell cycle OR cell proliferation;cell organization and biogenesis;protein metabolism;other metabolic processes;transport;developmental processes;other biological processes	plasma membrane;other membranes;cytosol;cytoskeleton;ER/Golgi;nucleus;other cell component	kinase activity;other molecular function	Pf00069	18555	ENSMUSG00000031065	Cdk16	mmu:18555; Q04735			0	0	0.01	-6.64	4.32903e-17		2.42256e+06		50.6		2.42256e+06	883240	2.86755e+06				Peak Found	Peak Found	High	n/a	n/a	n/a	1
FALSE	High	Master Protein	Q9Z0T9	Integrin beta-6 [OS=Mus musculus]	0	9.156	8	4	5	4	787	86	5.47	0.56	4	FALSE	cell adhesion;other metabolic processes;stress response;developmental processes;signal transduction;other biological processes	plasma membrane;other membranes;cytoskeleton;nucleus;other cell component	signal transduction activity or receptor binding;other molecular function	Pf00362, Pf07965, Pf07974, Pf08725, Pf17205, Pf18372	16420	ENSMUSG00000026971	Itgb6	mmu:16420; Q544J9; Q9Z0T9	ECM proteoglycans; TGF-beta receptor signaling activates SMADs; Integrin cell surface interactions; Molecules associated with elastic fibres	TGF-beta signaling pathway; Focal adhesion: PI3K-Akt-mTOR signaling pathway; Integrin-mediated cell adhesion; Focal adhesion	9	0	100	6.64	4.32903e-17			53271.3		67.14				53271.3	103168	23477.6	High	n/a	n/a	High	High	Peak Found	1
FALSE	High	Master Protein	Q9EQQ9	Protein O-GlcNAcase [OS=Mus musculus]	0	23.001	19	10	25	10	916	103.1	4.92	3.13	10	FALSE	cell organization and biogenesis;protein metabolism;other metabolic processes;transport;other biological processes	cytosol;nucleus	other molecular function	Pf07555	76055	ENSMUSG00000025220	Oga	mmu:76055; Q3ULY7; Q6ZQ71; Q8BK05; Q8BTT2; Q8CFX2; Q9CSJ4; Q9CUR7; Q9EQQ9			0	0	100	6.64	4.32903e-17			1.86865e+06		115.33				1.86865e+06	876353	9.44108e+06	High	High	High	High	High	High	1
FALSE	High	Master Protein	Q91V36	Nuclear receptor-binding protein 2 [OS=Mus musculus]	0	8.189	9	3	15	3	499	57.3	6.35	2.77	3	FALSE	protein metabolism;other metabolic processes;developmental processes;signal transduction;other biological processes	other cell component	kinase activity;other molecular function	Pf00069		ENSMUSG00000075590	Nrbp2	Q8R3M0; Q91V36			0	0	100	6.64	4.32903e-17			3.50754e+06		12.81				3.30715e+06	3.50754e+06	4.20376e+06	High	High	High	High	Peak Found	High	1
FALSE	High	Master Protein	Q8BFY9	Transportin-1 [OS=Mus musculus]	0	34.716	21	11	39	7	898	102.3	4.98	6.04	11	FALSE	transport	nucleus;other cell component	other molecular function	Pf03810, Pf13513	238799	ENSMUSG00000009470	Tnpo1	mmu:238799; Q8BFY9; Q8C0S3; Q8K2E7	Intraflagellar transport; Tristetraprolin (TTP, ZFP36) binds and destabilizes mRNA		2	0	0.01	-6.64	4.32903e-17		295699		51.68		295699	238200	602324				High	High	High	High	n/a	High	1
FALSE	High	Master Protein	Q80U93	Nuclear pore complex protein Nup214 [OS=Mus musculus]	0	22.104	6	8	35	8	2085	212.8	7.08	3.88	8	FALSE	other metabolic processes;transport;other biological processes	nucleus	other molecular function		227720	ENSMUSG00000001855	Nup214	A2ATN2; mmu:227720; Q80U93	Transport of the SLBP independent Mature mRNA; Transport of the SLBP Dependant Mature mRNA; Transport of Mature mRNA Derived from an Intronless Transcript; Transport of Mature mRNA derived from an Intron-Containing Transcript; Regulation of Glucokinase by Glucokinase Regulatory Protein; snRNP Assembly; SUMOylation of DNA damage response and repair proteins; SUMOylation of ubiquitinylation protein…		16	0	0.01	-6.64	4.32903e-17		3201516		62.56		4.01102e+06	798981	3201516				High	High	High	High	High	High	1
FALSE	High	Master Protein	Q6P2K6	Serine/threonine-protein phosphatase 4 regulatory subunit 3A [OS=Mus musculus]	0	11.583	10	5	10	4	820	93.8	4.89	1.71	5	FALSE	protein metabolism;other metabolic processes;stress response;other biological processes	cytosol;cytoskeleton;nucleus;other cell component	enzyme regulator activity	Pf04802		ENSMUSG00000041846	Ppp4r3a	mmu:68734; Q3UF79; Q69Z35; Q6P2K6; Q80VS2; Q8BKP7			0	1	0.01	-6.64	4.32903e-17		69627.6		52.42		42077.5	122642	69627.6				High	n/a	High	High	High	n/a	1
FALSE	High	Master Protein	P59808	SAM and SH3 domain-containing protein 1 [OS=Mus musculus]	0	12.211	7	5	13	5	1230	135.5	6.2	2.72	5	FALSE	protein metabolism;other metabolic processes;other biological processes	other membranes;other cell component	other molecular function	Pf00536, Pf07647, Pf07653, Pf12485	70097		Sash1	mmu:70097; P59808			0	0	0.01	-6.64	4.32903e-17		2.82358e+06		17.8		2.04316e+06	2.82358e+06	2848267				Peak Found	High	High	High	n/a	High	1
FALSE	High	Master Protein	Q9CZX8	Small ribosomal subunit protein eS19 [OS=Mus musculus]	0	4.668	9	1	10	1	145	16.1	10.4	2.56	1	FALSE	cell organization and biogenesis;protein metabolism;RNA metabolism OR transcription;other metabolic processes;stress response;signal transduction;other biological processes	cytosol;translational apparatus;nucleus;other cell component	nucleic acid binding activity;other molecular function	Pf01090	20085	ENSMUSG00000040952	Rps19	mmu:20085; Q5M9J4; Q9CZX8	Major pathway of rRNA processing in the nucleolus and cytosol; L13a-mediated translational silencing of Ceruloplasmin expression; SRP-dependent cotranslational protein targeting to membrane; Formation of a pool of free 40S subunits; GTP hydrolysis and joining of the 60S ribosomal subunit; Nonsense Mediated Decay (NMD) independent of the Exon Junction Complex (EJC); Nonsense Mediated Decay (NMD) e…	Cytoplasmic ribosomal proteins	11	0	0.01	-6.64	4.32903e-17		5.2554e+07		45.02		5.2554e+07	5.76513e+07	21229760				High	High	High	High	n/a	High	1
FALSE	High	Master Protein	Q9Z261	Claudin-7 [OS=Mus musculus]	0	4.311	8	1	5	1	211	22.3	8.7	1.03	1	FALSE	cell adhesion;cell organization and biogenesis;other biological processes	plasma membrane;other membranes;other cell component	other molecular function	Pf00822	53624	ENSMUSG00000018569	Cldn7	mmu:53624; Q3TJX4; Q9Z261			0	0	100	6.64	4.32903e-17			7.1147e+06		42.38				7.1147e+06	5.57386e+06	1.23139e+07	n/a	n/a	High	Peak Found	High	High	1
FALSE	High	Master Protein	Q8BSU7	MOB kinase activator 3A [OS=Mus musculus]	0	4.668	6	1	7	1	217	25.5	8.43	2.58	1	FALSE	signal transduction;other biological processes	nucleus;other cell component	enzyme regulator activity;other molecular function	Pf03637	208228	ENSMUSG00000003348	Mob3a	mmu:208228; Q3TBK2; Q8BSU7			0	0	0.01	-6.64	4.32903e-17		649852		82.8		649852	2.36704e+06	613737				High	High	High	n/a	High	High	1
FALSE	High	Master Protein	Q3TZX8	Polynucleotide 5'-hydroxyl-kinase NOL9 [OS=Mus musculus]	0	5.733	7	3	8	3	714	80.8	9.45	1.06	3	FALSE	RNA metabolism OR transcription;other metabolic processes	cytoskeleton;nucleus	nucleic acid binding activity;kinase activity;other molecular function	Pf16575	74035	ENSMUSG00000028948	Nol9	A0PJC7; B1AS65; mmu:74035; Q05A31; Q3TZX8; Q8BQE1; Q8C8L5; Q8C9A8; Q9D678	Major pathway of rRNA processing in the nucleolus and cytosol		1	0	100	6.64	4.32903e-17			2.20949e+06		68.26				2.20949e+06	3.57881e+06	650681	n/a	High	High	High	High	High	1
FALSE	High	Master Protein	O08742	Platelet glycoprotein V [OS=Mus musculus]	0	15.058	17	5	13	5	567	63.4	8.97	1.64	5	FALSE	cell adhesion;protein metabolism;other metabolic processes;stress response;transport;other biological processes	plasma membrane;other membranes;other cell component	other molecular function	Pf13855			Gp5	O08742	Intrinsic Pathway of Fibrin Clot Formation; GP1b-IX-V activation signalling; Platelet Adhesion to exposed collagen; Platelet Aggregation (Plug Formation)		4	0	0.01	-6.64	4.32903e-17		2.24578e+06		12.94		2.03601e+06	2.24578e+06	2.62398e+06				High	High	High	High	High	High	1
FALSE	High	Master Protein	Q91W86	Vacuolar protein sorting-associated protein 11 homolog [OS=Mus musculus]	0	31.948	20	11	40	11	941	107.7	7.01	7.16	11	FALSE	cell organization and biogenesis;protein metabolism;other metabolic processes;transport;other biological processes	other membranes;cytoskeleton;other cytoplasmic organelle;other cell component	other molecular function	Pf00637, Pf12451, Pf13923	71732	ENSMUSG00000032127	Vps11	mmu:71732; Q5FWZ1; Q91W86; Q9DBX8			0	0	0.01	-6.64	4.32903e-17		1.11196e+06		16.24		1.11196e+06	1.40021e+06	1.0361e+06				High	High	High	High	High	High	1
FALSE	High	Master Protein	Q8CG79	Apoptosis-stimulating of p53 protein 2 [OS=Mus musculus]	0	24.811	13	8	22	8	1128	125.2	6.34	3.34	8	FALSE	cell cycle OR cell proliferation;developmental processes;signal transduction;other biological processes	cytosol;nucleus;other cell component	other molecular function	Pf00018, Pf12796, Pf21801	209456		Tp53bp2	mmu:209456; Q3UYM7; Q8CG79; Q8K2L5	Regulation of TP53 Activity through Association with Co-factors		1	0	100	6.64	4.32903e-17			2.29164e+06		4.44				2.29164e+06	2.37191e+06	2.17115e+06	High	High	High	High	High	High	1
FALSE	High	Master Protein	Q8C3P7	N6-adenosine-methyltransferase subunit METTL3 [OS=Mus musculus]	0	16.032	18	6	15	6	580	64.6	6.49	1.27	6	FALSE	cell organization and biogenesis;RNA metabolism OR transcription;other metabolic processes;stress response;developmental processes;other biological processes	cytosol;ER/Golgi;nucleus;other cell component	nucleic acid binding activity;other molecular function	Pf05063	56335		Mettl3	mmu:56335; Q8C3P7; Q9CV54; Q9ERS9; Q9WUI4	Processing of Capped Intron-Containing Pre-mRNA	mRNA processing	2	0	0.01	-6.64	4.32903e-17		107329		106.42		107329	583340	94599.4				High	High	High	High	High	High	1
FALSE	High	Master Protein	O88384	Vesicle transport through interaction with t-SNAREs homolog 1B [OS=Mus musculus]	0	11.866	19	3	18	3	232	26.7	8.79	2.97	3	FALSE	cell organization and biogenesis;other metabolic processes;transport;other biological processes	other membranes;cytosol;ER/Golgi;other cytoplasmic organelle;other cell component	other molecular function	Pf05008, Pf12352			Vti1b	O88384	Platelet degranulation		1	0	100	6.64	4.32903e-17			1.14929e+06		28.24				896970	1.14929e+06	1.57093e+06	n/a	High	High	High	High	Peak Found	1
FALSE	High	Master Protein	P11688	Integrin alpha-5 [OS=Mus musculus]	0	18.189	10	6	13	6	1053	115	5.95	2.77	6	FALSE	cell adhesion;cell organization and biogenesis;stress response;developmental processes;signal transduction;other biological processes	plasma membrane;other membranes;ER/Golgi;other cell component	signal transduction activity or receptor binding;other molecular function	Pf01839, Pf08441, Pf20805, Pf20806	16402	ENSMUSG00000000555	Itga5	E9QN40; mmu:16402; P11688	Cell surface interactions at the vascular wall; Integrin cell surface interactions; Signal transduction by L1; Elastic fibre formation; GPER1 signaling; Fibronectin matrix formation	Focal adhesion: PI3K-Akt-mTOR signaling pathway; Integrin-mediated cell adhesion; Focal adhesion	9	0	0.01	-6.64	4.32903e-17		1.08982e+06		39.2		1.08982e+06	1.99449e+06	1.03622e+06				High	High	High	High	High	n/a	1
FALSE	High	Master Protein	Q91WK1	SPRY domain-containing protein 4 [OS=Mus musculus]	0	6.785	17	2	13	2	207	23.3	9.45	1.5	2	FALSE		nucleus		Pf00622	66701	ENSMUSG00000051346	Spryd4	mmu:66701; Q8BUS6; Q91WK1; Q9D651			0	0	0.01	-6.64	4.32903e-17		1.0637e+06		86.88		1.0637e+06	225641	2.28319e+06				High	High	High	n/a	High	High	1
FALSE	High	Master Protein	Q8BZH4	Pogo transposable element with ZNF domain [OS=Mus musculus]	0	12.346	7	5	9	5	1409	154.8	7.52	0.88	5	FALSE	cell cycle OR cell proliferation;cell organization and biogenesis;DNA metabolism;stress response;other biological processes	cytosol;nucleus;other cell component	nucleic acid binding activity;other molecular function	Pf03184, Pf03221	229584	ENSMUSG00000038902	Pogz	mmu:229584; Q4VA94; Q80TZ8; Q8BZH4; Q8C0K1; Q8K294			0	0	0.01	-6.64	4.32903e-17		1.91073e+06		26.64		1.36558e+06	2.36634e+06	1.91073e+06				Peak Found	High	High	High	High	n/a	1
FALSE	High	Master Protein	Q8VC85	U6 snRNA-associated Sm-like protein LSm1 [OS=Mus musculus]	0	6.459	26	2	7	2	133	15.2	5.38	0.8	2	FALSE	RNA metabolism OR transcription;other metabolic processes;developmental processes;other biological processes	nucleus;other cell component	nucleic acid binding activity	Pf01423	67207	ENSMUSG00000037296	Lsm1	mmu:67207; Q8VC85	mRNA decay by 5' to 3' exoribonuclease	mRNA processing	2	0	100	6.64	4.32903e-17			2.23276e+06		41.93				2.39524e+06	2.23276e+06	966875	n/a	High	High	Peak Found	High	High	1
FALSE	High	Master Protein	Cont_P35527	Keratin, type I cytoskeletal 9 OS=Homo sapiens OX=9606 GN=KRT9 PE=1 SV=3	0	72.465	32	15	93	15	623	62	5.24	16.45	15	TRUE	cell organization and biogenesis;other biological processes	cytosol;cytoskeleton	cytoskeletal activity;other molecular function	Pf00038	3857	ENSG00000171403	KRT9	A0A2J8KG96; A0A6D2VYW7; H2QCZ6; hsa:3857; O00109; P35527; ptr:454664; Q0IJ47; Q14665	Formation of the cornified envelope		2	0	11.884	3.57	4.32903e-17	129.72	373273	2.58948e+07	78.92	89.69	373273	619795	64544.4	5.59563e+07	2.58948e+07	4.54462e+06	High	High	High	High	High	High	1
FALSE	High	Master Protein	Q8K4M5	COMM domain-containing protein 1 [OS=Mus musculus]	0	10.739	28	3	13	3	188	21	7.59	1.07	3	FALSE	DNA metabolism;other metabolic processes;stress response;transport;other biological processes	other membranes;cytosol;nucleus;other cytoplasmic organelle;other cell component	signal transduction activity or receptor binding;other molecular function	Pf07258, Pf17221	17846	ENSMUSG00000051355	Commd1	mmu:17846; Q3V012; Q80WG2; Q80Z41; Q8BNL9; Q8K2S9; Q8K4M5	Neddylation		1	0	100	6.64	4.32903e-17			168794		44.38				168794	210317	78062.4	High	High	High	High	High	Peak Found	1
FALSE	High	Master Protein	Q9CR26	Vacuolar protein sorting-associated protein VTA1 homolog [OS=Mus musculus]	0	9.337	14	2	14	2	309	33.9	6.13	2.26	2	FALSE	transport	other membranes;cytosol;nucleus;other cytoplasmic organelle;other cell component		Pf04652, Pf18097	66201	ENSMUSG00000019868	Vta1	mmu:66201; Q9CR26	Endosomal Sorting Complex Required For Transport (ESCRT)		1	0	100	6.64	4.32903e-17			3.72136e+06		22.5				4.10235e+06	2.59861e+06	3.72136e+06	High	High	High	High	Peak Found	High	1
FALSE	High	Master Protein	Q8BH86	D-glutamate cyclase, mitochondrial [OS=Mus musculus]	0	23.796	22	8	16	8	617	66.3	7.09	2.01	8	FALSE	other metabolic processes	mitochondrion	other molecular function	Pf07286, Pf14336	217830	ENSMUSG00000021185	Dglucy	mmu:217830; Q8BH86; Q8BNN0; Q8VC99			0	0	0.01	-6.64	4.32903e-17		1.32841e+06		28.36		1.32841e+06	812406	1.4533e+06				Peak Found	High	High	High	High	High	1
FALSE	High	Master Protein	Q8BL65	Actin-binding LIM protein 2 [OS=Mus musculus]	0	5.663	7	2	4	2	612	68.1	8.02	0.29	2	FALSE	cell cycle OR cell proliferation;cell organization and biogenesis;RNA metabolism OR transcription;other metabolic processes;other biological processes	cytoskeleton	cytoskeletal activity;other molecular function	Pf00412, Pf02209, Pf16182	231148	ENSMUSG00000029095	Ablim2	B2RUF8; mmu:231148; Q6H8P8; Q80WK6; Q8BL65; Q8BUT1; Q8BXI7			0	0	0.01	-6.64	4.32903e-17		835506		44.64		561532	1.37144e+06	835506				High	High	Peak Found	n/a	n/a	n/a	1
FALSE	High	Master Protein	P16254	Signal recognition particle 14 kDa protein [OS=Mus musculus]	0	10.327	31	3	11	3	110	12.5	10.17	2.04	3	FALSE	transport	translational apparatus;nucleus	nucleic acid binding activity;other molecular function	Pf02290	20813	ENSMUSG00000009549	Srp14	mmu:20813; P16254; Q3TIK2	SRP-dependent cotranslational protein targeting to membrane; Neutrophil degranulation	mRNA processing	3	0	100	6.64	4.32903e-17			7.37124e+06		31.38				9.69233e+06	5.06374e+06	7.37124e+06	High	High	High	High	High	Peak Found	1
FALSE	High	Master Protein	Q923G2	DNA-directed RNA polymerases I, II, and III subunit RPABC3 [OS=Mus musculus]	0	5.404	27	2	4	2	150	17.1	4.68	0.37	2	FALSE	RNA metabolism OR transcription;other metabolic processes	nucleus;other cell component	nucleic acid binding activity;other molecular function	Pf03870	245841	ENSMUSG00000021018	Polr2h	mmu:245841; Q3TT30; Q923G2	Processing of Capped Intron-Containing Pre-mRNA; Formation of TC-NER Pre-Incision Complex; Dual incision in TC-NER; Gap-filling DNA repair synthesis and ligation in TC-NER; mRNA Splicing - Major Pathway; Formation of RNA Pol II elongation complex ; RNA Polymerase II Pre-transcription Events; RNA Polymerase I Transcription Initiation; RNA Polymerase I Promoter Escape; B-WICH complex positively reg…	Estrogen signaling; Purine metabolism; Eukaryotic transcription initiation	30	0	0.01	-6.64	4.32903e-17		1.12959e+06		2.62		1.12959e+06	1.17442e+06	1.11777e+06				Peak Found	High	High	High	n/a	High	1
FALSE	High	Master Protein	Q8VCQ3	Nuclear receptor-binding factor 2 [OS=Mus musculus]	0	4.668	5	1	5	1	287	32.5	5.76	1.02	1	FALSE	other metabolic processes;stress response;other biological processes	other membranes;nucleus;other cytoplasmic organelle;other cell component	other molecular function	Pf08961, Pf17169	641340	ENSMUSG00000075000	Nrbf2	mmu:641340; Q8VCQ3; Q9DCG3	Nuclear Receptor transcription pathway		1	0	100	6.64	4.32903e-17			1.50698e+06		33.31				1.50698e+06	826478	1.65886e+06	High	n/a	High	Peak Found	High	High	1
FALSE	High	Master Protein	Q9JJ00	Phospholipid scramblase 1 [OS=Mus musculus]	0	5.894	10	2	11	2	328	35.9	5.06	3.48	2	FALSE	cell organization and biogenesis;other metabolic processes;stress response;transport;signal transduction;other biological processes	extracellular matrix;plasma membrane;other membranes;cytosol;ER/Golgi;nucleus;other cell component	signal transduction activity or receptor binding;transporter activity;nucleic acid binding activity;other molecular function	Pf03803	22038	ENSMUSG00000032369	Plscr1	mmu:22038; O54730; O54731; Q9D1F8; Q9JJ00		EGFR1 signaling pathway	1	0	0.01	-6.64	4.32903e-17		896165		28.96		601701	1.10078e+06	896165				High	High	High	High	High	n/a	1
FALSE	High	Master Protein	Q8K224	RNA cytidine acetyltransferase [OS=Mus musculus]	0	16.982	11	6	18	6	1024	115.3	8.32	1.57	6	FALSE	protein metabolism;RNA metabolism OR transcription;other metabolic processes;other biological processes	nucleus;other cell component	nucleic acid binding activity;other molecular function	Pf05127, Pf08351, Pf13718, Pf13725	98956	ENSMUSG00000027185	Nat10	mmu:98956; Q3UE04; Q6ZPJ7; Q80VD3; Q8BW78; Q8K224		Metapathway biotransformation	1	0	0.01	-6.64	4.32903e-17		94415.5		42.97		64263.8	151806	94415.5				High	High	High	High	High	High	1
FALSE	High	Master Protein	O35930	Platelet glycoprotein Ib alpha chain [OS=Mus musculus]	0	15.833	11	5	19	5	734	80	5.87	2.94	5	FALSE	cell adhesion;protein metabolism;other metabolic processes;stress response;transport;other biological processes	non-structural extracellular;extracellular matrix;plasma membrane;other membranes;other cell component		Pf13855	14723	ENSMUSG00000050675	Gp1ba	mmu:14723; O35930; Q5SX47	Intrinsic Pathway of Fibrin Clot Formation; GP1b-IX-V activation signalling; Platelet Adhesion to exposed collagen; Platelet Aggregation (Plug Formation)		4	0	100	6.64	4.32903e-17			7.5495e+06		22.04				1.02814e+07	7.5495e+06	6.84926e+06	High	High	High	High	High	High	1
FALSE	High	Master Protein	Q9JHQ5	Leucine zipper transcription factor-like protein 1 [OS=Mus musculus]	0	16.691	19	4	16	4	299	34.8	5.17	3.39	4	FALSE	other biological processes	cytosol;cytoskeleton;other cell component	other molecular function	Pf15294	93730	ENSMUSG00000025245	Lztfl1	mmu:93730; Q8BRX8; Q8CDS2; Q9JHQ5	BBSome-mediated cargo-targeting to cilium		1	0	0.01	-6.64	4.32903e-17		3.43647e+06		56.22		2.51337e+06	3.43647e+06	7151319				High	High	High	High	High	High	1
FALSE	High	Master Protein	Q3U5C8	Rho guanine nucleotide exchange factor 16 [OS=Mus musculus]	0	17.349	17	6	17	6	713	80.3	7.49	1.43	6	FALSE	other biological processes	other cell component	signal transduction activity or receptor binding;enzyme regulator activity;other molecular function	Pf00018, Pf00169, Pf00621	230972	ENSMUSG00000029032	Arhgef16	B1ASH6; mmu:230972; Q3U5C8; Q501M8; Q8VCE8	CDC42 GTPase cycle; NRAGE signals death through JNK; G alpha (12/13) signalling events; RHOG GTPase cycle		4	0	100	6.64	4.32903e-17			2.83625e+06		30.55				1.94422e+06	2.83625e+06	3.6638e+06	High	High	High	High	High	High	1
FALSE	High	Master Protein	O88351	Inhibitor of nuclear factor kappa-B kinase subunit beta [OS=Mus musculus]	0	11.235	8	4	15	4	757	86.6	6.4	3.39	4	FALSE	cell cycle OR cell proliferation;cell organization and biogenesis;protein metabolism;other metabolic processes;developmental processes;signal transduction;other biological processes	plasma membrane;other membranes;cytosol;nucleus;other cell component	signal transduction activity or receptor binding;kinase activity;other molecular function	Pf00069, Pf12179, Pf18397	16150		Ikbkb	mmu:16150; O88351; Q9R1J6	Regulation of TNFR1 signaling; Downstream TCR signaling; FCERI mediated NF-kB activation; PKR-mediated signaling; CLEC7A (Dectin-1) signaling; TNFR1-induced NF-kappa-B signaling pathway; Regulation of NF-kappa B signaling; IKK complex recruitment mediated by RIP1; Activation of NF-kappaB in B cells; RIP-mediated NFkB activation via ZBP1; p75NTR recruits signalling complexes; NF-kB is activated an…	Nod-like receptor (NLR) signaling pathway; MicroRNAs in cardiomyocyte hypertrophy; Chemokine signaling pathway; Focal adhesion: PI3K-Akt-mTOR signaling pathway; Mapk signaling pathway; Insulin signaling; Toll-like receptor signaling	25	0	0.01	-6.64	4.32903e-17		2.06806e+06		28.58		1.80081e+06	2.06806e+06	3.053e+06				High	Peak Found	High	High	High	High	1
FALSE	High	Master Protein	Q9CWM4	Prefoldin subunit 1 [OS=Mus musculus]	0	4.668	20	1	12	1	122	14.2	8.32	1.36	1	FALSE	cell organization and biogenesis;protein metabolism;other metabolic processes;developmental processes;other biological processes	other cell component	other molecular function	Pf01920			Pfdn1	Q9CWM4			0	0	100	6.64	4.32903e-17			2.60239e+06		59.18				996063	3.98506e+06	2.60239e+06	High	High	High	High	High	High	1
FALSE	High	Master Protein	Q68ED3	Terminal nucleotidyltransferase 4B [OS=Mus musculus]	0.004	2.24	3	1	1	1	633	69.7	8.78	0.04	1	FALSE	cell cycle OR cell proliferation;DNA metabolism;RNA metabolism OR transcription;other metabolic processes;other biological processes	plasma membrane;other membranes;cytosol;nucleus;other cell component	nucleic acid binding activity;other molecular function	Pf01909, Pf03828	214627		Tent4b	A6H635; mmu:214627; Q68ED3; Q8C0K6			0	0	100	6.64	4.32903e-17			5.35137e+06		51.6				2.53463e+06	7.99771e+06	5.35137e+06	n/a	n/a	n/a	Peak Found	High	Peak Found	1
FALSE	High	Master Protein	P42232	Signal transducer and activator of transcription 5B [OS=Mus musculus]	0	37.207	22	11	45	4	786	89.9	6.05	6.15	11	FALSE	cell cycle OR cell proliferation;RNA metabolism OR transcription;other metabolic processes;stress response;transport;developmental processes;signal transduction;other biological processes	cytosol;nucleus;other cell component	nucleic acid binding activity;other molecular function	Pf00017, Pf01017, Pf02864, Pf02865, Pf21354	20851	ENSMUSG00000020919	Stat5b	A2A5D5; mmu:20851; P42232; Q541Q5; Q60804; Q8K3Q1; Q9JKM1; Q9R0X8	Signaling by SCF-KIT; Downstream signal transduction; Interleukin-20 family signaling; Interleukin-7 signaling; Interleukin-3, Interleukin-5 and GM-CSF signaling; Interleukin-2 signaling; Growth hormone receptor signaling; Interleukin-9 signaling; Interleukin-15 signaling; Interleukin-21 signaling	IL-9 signaling pathway; EPO receptor signaling; Endochondral ossification; IL-5 signaling pathway; Chemokine signaling pathway; White fat cell differentiation; IL-7 signaling pathway; IL-3 signaling pathway; IL-6 signaling pathway; Kit receptor signaling pathway; Adipogenesis genes; IL-2 signaling pathway; EGFR1 signaling pathway	23	3	0.01	-6.64	4.32903e-17		6.77355e+06		19.27		8.67399e+06	6.77355e+06	5.9959e+06				High	High	High	High	High	High	1
FALSE	High	Master Protein	Q99PM3	Transcription initiation factor IIA subunit 1 [OS=Mus musculus]	0	4.583	3	1	8	1	378	41.6	4.55	2.31	1	FALSE	cell organization and biogenesis;RNA metabolism OR transcription;other metabolic processes;other biological processes	cytosol;nucleus;other cell component	nucleic acid binding activity;other molecular function	Pf03153	83602	ENSMUSG00000020962	Gtf2a1	mmu:83602; Q8C812; Q99PM3	RNA Polymerase II Pre-transcription Events; Estrogen-dependent gene expression; RNA polymerase II transcribes snRNA genes; RNA Polymerase II Promoter Escape; RNA Polymerase II Transcription Pre-Initiation And Promoter Opening; RNA Polymerase II Transcription Initiation		7	0	0.01	-6.64	4.32903e-17		1.88384e+06		82.92		1.88384e+06	1.12169e+06	5.54029e+06				High	High	High	High	High	High	1
FALSE	High	Master Protein	Q5XKN4	Protein jagunal homolog 1 [OS=Mus musculus]	0	4.668	7	1	4	1	183	21.1	9.8	1.61	1	FALSE	cell organization and biogenesis;stress response;transport;signal transduction;other biological processes	other membranes;ER/Golgi		Pf07086	67767	ENSMUSG00000051256	Jagn1	mmu:67767; Q5XKN4; Q9CQ67; Q9CX52			0	0	100	6.64	4.32903e-17			2.59913e+06		5.89				2.59913e+06	2.36431e+06	2.64125e+06	High	High	High	Peak Found	Peak Found	High	1
FALSE	High	Master Protein	Q8JZZ7	Adhesion G protein-coupled receptor L2 [OS=Mus musculus]	0	30.235	12	10	30	10	1487	166.5	6.71	4.95	10	FALSE	cell organization and biogenesis;developmental processes;signal transduction;other biological processes	plasma membrane;other membranes;other cell component	other molecular function	Pf00002, Pf01825, Pf02140, Pf02191, Pf02354, Pf02793, Pf16489		ENSMUSG00000028184	Adgrl2	E9Q6C7; Q8BM90; Q8JZZ7		GPCRs, non-odorant	1	0	0.01	-6.64	4.32903e-17		2.6381e+06		47.87		4.25375e+06	2.6381e+06	1.57126e+06				High	High	High	High	High	High	1
FALSE	High	Master Protein	Q8K0G5	EARP and GARP complex-interacting protein 1 [OS=Mus musculus]	0	10.749	13	3	9	3	386	43.1	5.14	0.87	3	FALSE	protein metabolism;other metabolic processes;transport;other biological processes	ER/Golgi;other cytoplasmic organelle		Pf00400	380752	ENSMUSG00000036613	Eipr1	E9QN80; mmu:380752; Q8K0G5			0	0	0.01	-6.64	4.32903e-17		3.61998e+06		37.77		4.19882e+06	1.85932e+06	3.61998e+06				High	High	Peak Found	High	High	n/a	1
FALSE	High	Master Protein	Q9DCS2	Methyltransferase-like 26 [OS=Mus musculus]	0	10.392	23	3	16	3	204	22.7	6.52	2.6	3	FALSE				Pf06080	68347	ENSMUSG00000025731	Mettl26	mmu:68347; Q9DCS2			0	0	0.01	-6.64	4.32903e-17		549194		66.17		349795	549194	1.25337e+06				High	High	High	High	High	n/a	1
FALSE	High	Master Protein	Q99LG2	Transportin-2 [OS=Mus musculus]	0	24.74	14	8	28	4	887	100.4	4.98	4.7	8	FALSE	transport;other biological processes	nucleus;other cell component	other molecular function	Pf02985, Pf03810, Pf13513	212999	ENSMUSG00000031691	Tnpo2	mmu:212999; Q8C0U9; Q99LG2			0	0	100	6.64	4.32903e-17			123201		16.18				160194	123201	121574	High	High	High	High	High	High	1
FALSE	High	Master Protein	Q6Y7W8	GRB10-interacting GYF protein 2 [OS=Mus musculus]	0	16.332	7	5	23	5	1291	149.1	5.57	2.56	5	FALSE	cell cycle OR cell proliferation;protein metabolism;other metabolic processes;stress response;developmental processes;signal transduction;other biological processes	other membranes;cytosol;ER/Golgi;other cytoplasmic organelle;other cell component	other molecular function	Pf02213	227331	ENSMUSG00000048000	Gigyf2	mmu:227331; Q0VGQ7; Q3UNS2; Q63ZU9; Q6Y7W8; Q80TV1; Q8K0R0; Q8R0A3			0	0	0.01	-6.64	4.32903e-17		2.33136e+06		47.68		2.33136e+06	2.45639e+06	846523				High	High	High	High	High	High	1
FALSE	High	Master Protein	Q8VEL0	Motile sperm domain-containing protein 1 [OS=Mus musculus]	0	8.181	21	2	6	2	213	24.1	7.74	0.41	2	FALSE	other biological processes	other membranes;ER/Golgi;nucleus;other cell component		Pf00635	70380	ENSMUSG00000023074	Mospd1	mmu:70380; Q497P5; Q8VEL0; Q9D8Y9			0	0	0.01	-6.64	4.32903e-17		162348		85.57		128052	162348	568439				High	High	High	n/a	High	High	1
FALSE	High	Master Protein	Q62018	RNA polymerase-associated protein CTR9 homolog [OS=Mus musculus]	0	16.5	10	5	7	5	1173	133.3	6.49	0.59	5	FALSE	cell-cell signaling;protein metabolism;RNA metabolism OR transcription;other metabolic processes;developmental processes;signal transduction;other biological processes	nucleus;other cell component	other molecular function	Pf13181, Pf13374	22083	ENSMUSG00000005609	Ctr9	mmu:22083; Q3UFF5; Q3UY40; Q62018; Q66JX4; Q7TPS6; Q8BND9; Q8BRD1; Q8C9W7; Q8C9Y3; Q8CHI1	Formation of RNA Pol II elongation complex ; RNA Polymerase II Pre-transcription Events; E3 ubiquitin ligases ubiquitinate target proteins	Mechanisms associated with pluripotency	5	0	0.01	-6.64	4.32903e-17		9.9723e+06		85.88		1.58914e+07	9.9723e+06	764168				High	High	High	n/a	High	High	1
FALSE	High	Master Protein	P70459	ETS domain-containing transcription factor ERF [OS=Mus musculus]	0	4.407	4	1	1	1	551	59	7.28	0.23	1	FALSE	cell adhesion;developmental processes;other biological processes	cytosol;nucleus	nucleic acid binding activity;other molecular function	Pf00178	13875		Erf	mmu:13875; P70459; Q3TXK4; Q6P544; Q7TSJ1	Oncogene Induced Senescence		1	0	0.01	-6.64	4.32903e-17		1.79038e+06		33.91		1.12246e+06	2.29613e+06	1.79038e+06				Peak Found	Peak Found	Peak Found	n/a	High	n/a	1
FALSE	High	Master Protein	Q91WG0	Acylcarnitine hydrolase [OS=Mus musculus]	0	5.946	6	2	17	1	561	62.4	5.69	5.72	2	FALSE	other metabolic processes;other biological processes	ER/Golgi;other cell component	other molecular function	Pf00135	234671	ENSMUSG00000061825	Ces2c	mmu:234671; Q91WG0			0	0	100	6.64	4.32903e-17			2.49732e+06		19.84				2.7305e+06	1.83086e+06	2.49732e+06	High	n/a	n/a	High	High	High	1
FALSE	High	Master Protein	O88783	Coagulation factor V [OS=Mus musculus]	0	38.415	10	14	46	14	2183	247.1	6.05	5.44	14	FALSE	protein metabolism;other metabolic processes;stress response;other biological processes	non-structural extracellular;other cell component	other molecular function	Pf00754, Pf07732	14067	ENSMUSG00000026579	F5	mmu:14067; O88783; Q3UTQ2; Q3UV80	Platelet degranulation ; Regulation of Insulin-like Growth Factor (IGF) transport and uptake by Insulin-like Growth Factor Binding Proteins (IGFBPs); Post-translational protein phosphorylation; Common Pathway of Fibrin Clot Formation; COPII-mediated vesicle transport; Cargo concentration in the ER	Blood clotting cascade	7	0	0.01	-6.64	4.32903e-17		155005		71.74		155005	385649	97327.9				High	High	High	High	High	High	1
FALSE	High	Master Protein	P01844	Ig lambda-2 chain C region [OS=Mus musculus]	0	7.449	30	2	15	2	104	11.2	6.27	2.14	2	FALSE	other biological processes	non-structural extracellular;plasma membrane;other membranes;other cell component	other molecular function	Pf07654		ENSMUSG00000076937	Iglc2	P01844	Immunoregulatory interactions between a Lymphoid and a non-Lymphoid cell; Initial triggering of complement; Classical antibody-mediated complement activation; Cell surface interactions at the vascular wall; FCGR activation; Regulation of actin dynamics for phagocytic cup formation; Role of phospholipids in phagocytosis; Scavenging of heme from plasma; Role of LAT2/NTAL/LAB on calcium mobilization…		16	0	100	6.64	4.32903e-17			2.03612e+06		57.59				551490	2.27336e+06	2.03612e+06	High	High	High	High	High	High	1
FALSE	High	Master Protein	Q64373	Bcl-2-like protein 1 [OS=Mus musculus]	0	6.304	15	2	6	2	233	26.1	4.94	1.53	2	FALSE	cell cycle OR cell proliferation;cell organization and biogenesis;stress response;transport;developmental processes;signal transduction;other biological processes	plasma membrane;other membranes;cytosol;cytoskeleton;mitochondrion;ER/Golgi;nucleus;other cell component	enzyme regulator activity;other molecular function	Pf00452, Pf02180	12048	ENSMUSG00000007659	Bcl2l1	mmu:12048; O35844; Q60657; Q60658; Q61338; Q64373	RAS processing; BH3-only proteins associate with and inactivate anti-apoptotic BCL-2 members; The NLRP1 inflammasome	Apoptosis; IL-3 signaling pathway	5	0	0.01	-6.64	4.32903e-17		2.49902e+06		5.7		2.58249e+06	2.30868e+06	2.49902e+06				High	Peak Found	Peak Found	High	High	High	1
FALSE	High	Master Protein	P54254	Ataxin-1 [OS=Mus musculus]	0	6.528	9	4	5	4	791	83.7	8.16	1.41	4	FALSE	cell-cell signaling;RNA metabolism OR transcription;other metabolic processes;transport;developmental processes;signal transduction;other biological processes	cytosol;nucleus;other cell component	nucleic acid binding activity;other molecular function	Pf08517, Pf12547	20238	ENSMUSG00000046876	Atxn1	mmu:20238; P54254; Q8C866		mRNA processing	1	0	0.01	-6.64	4.32903e-17		127863		72.81		64462.8	292384	127863				Peak Found	Peak Found	High	High	n/a	High	1
FALSE	High	Master Protein	Q9ERE7	LRP chaperone MESD [OS=Mus musculus]	0	12.908	23	3	20	3	224	25.2	6.34	4.36	3	FALSE	cell-cell signaling;protein metabolism;other metabolic processes;transport;signal transduction;other biological processes	plasma membrane;other membranes;ER/Golgi	signal transduction activity or receptor binding;other molecular function	Pf10185	67943	ENSMUSG00000038503	Mesd	mmu:67943; Q8C611; Q8CCX7; Q91WK8; Q9CVB9; Q9ERE7			0	0	0.01	-6.64	4.32903e-17		3.22037e+06		22.95		3.22037e+06	2.33003e+06	3733566				High	High	High	High	High	High	1
FALSE	High	Master Protein	Q9JK42	[Pyruvate dehydrogenase (acetyl-transferring)] kinase isozyme 2, mitochondrial [OS=Mus musculus]	0	12.089	20	5	12	4	407	46	6.61	1.88	5	FALSE	protein metabolism;other metabolic processes;stress response;signal transduction;other biological processes	cytosol;mitochondrion;nucleus;other cell component	kinase activity;other molecular function	Pf02518, Pf10436	18604	ENSMUSG00000038967	Pdk2	mmu:18604; Q8VC63; Q9JK42	Regulation of pyruvate dehydrogenase (PDH) complex; Signaling by Retinoic Acid	TCA cycle	3	0	100	6.64	4.32903e-17			987451		36.79				723435	987451	1.49729e+06	n/a	High	High	High	High	High	1
FALSE	High	Master Protein	Q8R3I3	Conserved oligomeric Golgi complex subunit 6 [OS=Mus musculus]	0	18.055	15	6	22	6	657	73	6.14	3.91	6	FALSE	cell organization and biogenesis;other metabolic processes;transport	other membranes;ER/Golgi		Pf06419, Pf20653	67542		Cog6	mmu:67542; Q8BSN7; Q8CHB1; Q8R3I3; Q9CTA8	COPI-mediated anterograde transport; Retrograde transport at the Trans-Golgi-Network; Intra-Golgi traffic		3	0	100	6.64	4.32903e-17			170188		94.6				495972	170188	56822.2	High	High	High	High	High	High	1
FALSE	High	Master Protein	Q8BGE6	Cysteine protease ATG4B [OS=Mus musculus]	0	19.079	27	6	20	6	393	44.3	5.07	3.89	6	FALSE	cell organization and biogenesis;protein metabolism;other metabolic processes;stress response;transport;other biological processes	cytosol;mitochondrion;ER/Golgi;other cytoplasmic organelle;other cell component	other molecular function	Pf03416, Pf20166	66615		Atg4b	mmu:66615; Q6ZQ22; Q8BGE6; Q8R098	Macroautophagy		1	0	0.01	-6.64	4.32903e-17		1.15109e+06		53.3		521820	1.15109e+06	1.73085e+06				High	High	High	High	High	High	1
FALSE	High	Master Protein	Q8C0T5	Signal-induced proliferation-associated 1-like protein 1 [OS=Mus musculus]	0	11.532	4	4	6	4	1782	196.9	8.13	0.44	4	FALSE	cell organization and biogenesis;signal transduction;other biological processes	plasma membrane;other membranes;cytoskeleton;other cell component	signal transduction activity or receptor binding;enzyme regulator activity;cytoskeletal activity;other molecular function	Pf00595, Pf02145, Pf11881, Pf21022	217692	ENSMUSG00000042700	Sipa1l1	mmu:217692; Q6PDI8; Q80U02; Q8C026; Q8C0T5			0	0	100	6.64	4.32903e-17			1.62078e+06		40.11				1.62078e+06	2.39414e+06	1.04581e+06	High	n/a	High	High	High	Peak Found	1
FALSE	High	Master Protein	Q9DBE9	pre-rRNA 2'-O-ribose RNA methyltransferase FTSJ3 [OS=Mus musculus]	0	9.586	9	4	11	4	838	95.5	8.38	1.44	4	FALSE	RNA metabolism OR transcription;other metabolic processes	nucleus;other cell component	other molecular function	Pf01728, Pf07780, Pf11861	56095	ENSMUSG00000020706	Ftsj3	mmu:56095; Q3ULI1; Q921I7; Q9DBE9	Major pathway of rRNA processing in the nucleolus and cytosol		1	0	100	6.64	4.32903e-17			435277		67.52				671388	435277	120740	High	High	High	High	High	High	1
FALSE	High	Master Protein	Q5H8C4	Intermembrane lipid transfer protein VPS13A [OS=Mus musculus]	0	36.184	9	18	37	18	3166	359.2	6.19	5.21	18	FALSE	cell organization and biogenesis;protein metabolism;other metabolic processes;transport;developmental processes;other biological processes	other membranes;cytoskeleton;mitochondrion;ER/Golgi;other cytoplasmic organelle;other cell component		Pf06650, Pf09333, Pf12624, Pf16908, Pf16909, Pf16910, Pf21679	271564	ENSMUSG00000046230	Vps13a	mmu:271564; Q3UQG7; Q3UX03; Q5DU08; Q5H8C4; Q80YV7; Q8C722			0	0	0.01	-6.64	4.32903e-17		428392		5.58		447132	428392	400013				High	High	High	High	High	High	1
FALSE	High	Master Protein	Q8R3V5	Endophilin-B2 [OS=Mus musculus]	0	16.461	22	5	14	5	400	44.5	5.82	1.62	5	FALSE	cell organization and biogenesis;transport	other membranes;cytosol;nucleus;other cell component	other molecular function	Pf03114, Pf14604	227700	ENSMUSG00000026860	Sh3glb2	mmu:227700; Q3TIQ1; Q3U2J4; Q3U824; Q8K140; Q8R3V5; Q91ZI7	Neutrophil degranulation; Neurexins and neuroligins; Caspase-mediated cleavage of cytoskeletal proteins		3	0	0.01	-6.64	4.32903e-17		921789		65.31		268458	921789	1.38383e+06				Peak Found	High	Peak Found	High	High	High	1
FALSE	High	Master Protein	Q3TCN2	Putative phospholipase B-like 2 [OS=Mus musculus]	0	26.405	23	8	35	8	594	66.2	6.13	6.49	8	FALSE	other metabolic processes	non-structural extracellular;other cytoplasmic organelle	other molecular function	Pf04916	71772	ENSMUSG00000029598	Plbd2	mmu:71772; Q3TCN2; Q3TD43; Q3TPP8; Q8BHG8; Q8BMB6; Q8BXI3; Q8C0M4; Q8R0V3; Q9DBG4; Q9EQI9			0	0	0.01	-6.64	4.32903e-17		1.16444e+07		8.14		1.05947e+07	1.24739e+07	1.16444e+07				High	High	High	High	High	High	1
FALSE	High	Master Protein	Q9WTK5	Nuclear factor NF-kappa-B p100 subunit [OS=Mus musculus]	0	23.153	16	8	17	8	899	96.8	6.37	2.7	8	FALSE	cell organization and biogenesis;stress response;developmental processes;signal transduction;other biological processes	cytosol;nucleus;other cell component	nucleic acid binding activity;other molecular function	Pf00531, Pf00554, Pf12796, Pf16179	18034	ENSMUSG00000025225	Nfkb2	mmu:18034; Q9WTK5	SUMOylation of immune response proteins; PKMTs methylate histone lysines; Dectin-1 mediated noncanonical NF-kB signaling; NIK-->noncanonical NF-kB signaling; RIP-mediated NFkB activation via ZBP1; DEx/H-box helicases activate type I IFN and inflammatory cytokines production ; TAK1-dependent IKK and NF-kappa-B activation ; TRAF6 mediated NF-kB activation; Interleukin-1 processing	EBV LMP1 signaling; Neural crest differentiation; ApoE and miR-146 in inflammation and atherosclerosis; EDA signaling in hair follicle development; Toll-like receptor signaling	14	0	100	6.64	4.32903e-17			132267		56.62				132267	157732	39546.4	High	High	High	High	High	High	1
FALSE	High	Master Protein	O70362	Phosphatidylinositol-glycan-specific phospholipase D [OS=Mus musculus]	0	28.982	16	7	40	7	837	93.2	7.12	7.23	7	FALSE	other metabolic processes;transport;developmental processes;signal transduction;other biological processes	non-structural extracellular;extracellular matrix;other cell component	other molecular function	Pf00882, Pf01839			Gpld1	O70362	Post-translational modification: synthesis of GPI-anchored proteins		1	0	100	6.64	4.32903e-17			252250		120.99				252250	159422	1.62921e+06	High	High	High	High	High	High	1
FALSE	High	Master Protein	Q8R307	Vacuolar protein sorting-associated protein 18 homolog [OS=Mus musculus]	0	20.202	17	8	22	8	973	110.1	6.09	2.74	8	FALSE	cell organization and biogenesis;protein metabolism;other metabolic processes;transport;other biological processes	other membranes;cytoskeleton;other cytoplasmic organelle;other cell component	cytoskeletal activity;other molecular function	Pf05131	228545	ENSMUSG00000034216	Vps18	mmu:228545; Q8BGV6; Q8BZX6; Q8C126; Q8R307			0	0	0.01	-6.64	4.32903e-17		2.01592e+06		21.11		2.01592e+06	2.81893e+06	1.96654e+06				High	High	High	High	High	High	1
FALSE	High	Master Protein	P11087	Collagen alpha-1(I) chain [OS=Mus musculus]	0	15.704	6	5	15	5	1453	137.9	5.85	3.09	5	FALSE	cell organization and biogenesis;other metabolic processes;stress response;transport;developmental processes;signal transduction;other biological processes	non-structural extracellular;extracellular matrix;other cell component	extracellular structural activity;other molecular function	Pf00093, Pf01391, Pf01410	12842	ENSMUSG00000001506	Col1a1	mmu:12842; P11087; Q53WT0; Q60635; Q61367; Q61427; Q63919; Q6PCL3; Q810J9	Immunoregulatory interactions between a Lymphoid and a non-Lymphoid cell; Cell surface interactions at the vascular wall; ECM proteoglycans; Integrin cell surface interactions; Collagen chain trimerization; Collagen degradation; Crosslinking of collagen fibrils; Non-integrin membrane-ECM interactions; GPVI-mediated activation cascade; GP1b-IX-V activation signalling; Platelet Adhesion to exposed …	Osteoblast signaling; Focal adhesion: PI3K-Akt-mTOR signaling pathway; Dysregulated miRNA targeting in insulin/PI3K-AKT signaling; Inflammatory response pathway; Comprehensive IL-17A signaling; Focal adhesion	22	0	100	6.64	4.32903e-17			114681		76.02				197281	114681	26019.4	High	High	High	High	High	High	1
FALSE	High	Master Protein	P01864	Ig gamma-2A chain C region secreted form [OS=Mus musculus]	0	31.292	33	7	69	6	335	36.6	8.22	19.58	7	FALSE	stress response;other biological processes	non-structural extracellular	signal transduction activity or receptor binding;other molecular function	Pf07654							0	0	100	6.64	4.32903e-17			1.40613e+07		44.5				1.40613e+07	1.17116e+07	2.60437e+07	High	High	High	High	High	High	1
FALSE	High	Master Protein	P49962	Signal recognition particle 9 kDa protein [OS=Mus musculus]	0.001	3.976	13	1	5	1	86	10.2	7.99	1.08	1	FALSE	transport;other biological processes	translational apparatus	nucleic acid binding activity	Pf05486	27058	ENSMUSG00000026511	Srp9	mmu:27058; P49962; Q9D085	SRP-dependent cotranslational protein targeting to membrane	mRNA processing	2	0	100	6.64	4.32903e-17			2.23567e+06		32.75				2.23567e+06	3.12524e+06	1.61092e+06	n/a	High	n/a	High	Peak Found	High	1
FALSE	High	Master Protein	Q9R1Q6	Transmembrane protein 176B [OS=Mus musculus]	0	10.938	17	3	9	3	263	28.3	7.84	2.26	3	FALSE	other biological processes	other membranes;nucleus		Pf04103	65963	ENSMUSG00000029810	Tmem176b	mmu:65963; Q9R1Q6; Q9WU52			0	0	0.01	-6.64	4.32903e-17		1.41268e+06		25.81		1.45462e+06	876964	1.41268e+06				High	High	High	High	n/a	n/a	1
FALSE	High	Master Protein	Q8R332	Nucleoporin p58/p45 [OS=Mus musculus]	0	6.462	5	2	14	2	587	59.4	9.29	4.32	2	FALSE	transport;other biological processes	other membranes;nucleus;other cell component	other molecular function	Pf15967	71844	ENSMUSG00000063895; ENSMUSG00000114797	Nup58	mmu:71844; Q3UJF4; Q8BUA7; Q8BVG7; Q8C0W3; Q8R332	Transcriptional regulation by small RNAs; snRNP Assembly; Transport of the SLBP independent Mature mRNA; Transport of the SLBP Dependant Mature mRNA; Transport of Mature mRNA Derived from an Intronless Transcript; Transport of Mature mRNA derived from an Intron-Containing Transcript; Regulation of Glucokinase by Glucokinase Regulatory Protein; SUMOylation of DNA damage response and repair protein…		15	0	100	6.64	4.32903e-17			1.65968e+06		48.23				1.65968e+06	3.48813e+06	1.57522e+06	High	High	High	High	High	High	1
FALSE	High	Master Protein	Q9Z0M5	Lysosomal acid lipase/cholesteryl ester hydrolase [OS=Mus musculus]	0	18.061	24	5	25	5	397	45.3	8.07	5	5	FALSE	cell cycle OR cell proliferation;cell organization and biogenesis;protein metabolism;other metabolic processes;stress response;transport;developmental processes;signal transduction;other biological processes	cytosol;nucleus;other cytoplasmic organelle;other cell component	other molecular function	Pf04083	16889	ENSMUSG00000024781	Lipa	mmu:16889; Q8C2G7; Q9Z0M5	LDL clearance		1	0	100	6.64	4.32903e-17			5.47106e+06		44.89				7.54586e+06	5.47106e+06	2.81894e+06	High	High	High	High	High	High	1
FALSE	High	Master Protein	Q8R035	Large ribosomal subunit protein mL62 [OS=Mus musculus]	0.001	3.504	13	2	3	2	206	23.5	10.18	0.22	2	FALSE	cell organization and biogenesis;protein metabolism;other metabolic processes	plasma membrane;other membranes;mitochondrion;translational apparatus;nucleus	nucleic acid binding activity;other molecular function	Pf00472	68572	ENSMUSG00000018858	Mrpl58	A2A6T2; A2A6T3; mmu:68572; Q3TUL0; Q8R035; Q9CTK1; Q9D1R3	Mitochondrial translation elongation; Mitochondrial translation termination		2	0	0.01	-6.64	4.32903e-17		2.51675e+06		51.03		2.51675e+06	3.95357e+06	1.30999e+06				Peak Found	High	Peak Found	n/a	High	n/a	1
FALSE	High	Master Protein	Q91YJ3	Thymocyte nuclear protein 1 [OS=Mus musculus]	0	6.556	10	2	6	2	226	26.2	9.11	0.76	2	FALSE		nucleus		Pf01878	77862	ENSMUSG00000035443	Thyn1	mmu:77862; Q91YJ3			0	0	0.01	-6.64	4.32903e-17		2.40186e+06		7.38		2.18205e+06	2.52769e+06	2.40186e+06				Peak Found	Peak Found	High	n/a	High	High	1
FALSE	High	Master Protein	Q9D920	BLOC-1-related complex subunit 5 [OS=Mus musculus]	0.001	3.54	16	2	3	2	195	22.1	6.55	0.43	2	FALSE	cell organization and biogenesis;transport;other biological processes	plasma membrane;other membranes;cytoskeleton;ER/Golgi;other cytoplasmic organelle;other cell component		Pf10158	67774	ENSMUSG00000042992	Borcs5	mmu:67774; Q8BJB0; Q9D920			0	0	0.01	-6.64	4.32903e-17		1.80947e+06		8.15		1.80947e+06	2.0377e+06	1749641				Peak Found	High	Peak Found	High	High	n/a	1
FALSE	High	Master Protein	Q80UK0	SEC14 domain and spectrin repeat-containing protein 1 [OS=Mus musculus]	0	25.448	25	8	17	8	696	79.3	5.1	2.5	8	FALSE	other biological processes	other membranes;cytoskeleton	other molecular function	Pf13716	228071	ENSMUSG00000042272	Sestd1	mmu:228071; Q3TLJ1; Q80UK0; Q810W3; Q8CI09			0	0	100	6.64	4.32903e-17			80212.7		47.86				80212.7	152769	63791.9	n/a	High	High	High	High	High	1
FALSE	High	Master Protein	O88492	Perilipin-4 [OS=Mus musculus]	0	37.178	27	11	31	11	1403	139.3	8.59	5.84	11	FALSE		plasma membrane;other membranes;cytosol;other cell component		Pf03036	57435	ENSMUSG00000002831	Plin4	E9QN72; mmu:57435; O88492; Q69Z80; Q8BNV5			0	0	0.01	-6.64	4.32903e-17		2.93604e+06		8.03		3.2727e+06	2.93604e+06	2.80506e+06				High	High	High	High	High	High	1
FALSE	High	Master Protein	Q9DBJ3	Brain-specific angiogenesis inhibitor 1-associated protein 2-like protein 1 [OS=Mus musculus]	0	17.432	16	4	28	4	514	57.2	8.75	3.76	4	FALSE	cell organization and biogenesis;other biological processes	plasma membrane;other membranes;cytosol;cytoskeleton;nucleus	cytoskeletal activity;other molecular function	Pf08397, Pf14604	66898	ENSMUSG00000038859	Baiap2l1	mmu:66898; Q9DBJ3	RAC1 GTPase cycle; RAC2 GTPase cycle; RAC3 GTPase cycle; RHOF GTPase cycle		4	0	0.01	-6.64	4.32903e-17		1.06934e+06		68.92		793245	1.06934e+06	2.75182e+06				High	High	High	High	High	High	1
FALSE	High	Master Protein	Q80UW8	DNA-directed RNA polymerases I, II, and III subunit RPABC1 [OS=Mus musculus]	0	10.27	35	3	15	3	210	24.6	5.95	1.84	3	FALSE	RNA metabolism OR transcription;other metabolic processes	nucleus;other cell component	nucleic acid binding activity;other molecular function	Pf01191, Pf03871	66420	ENSMUSG00000004667	Polr2e	mmu:66420; Q80UW8	Formation of RNA Pol II elongation complex ; RNA Polymerase II Pre-transcription Events; RNA polymerase II transcribes snRNA genes; TP53 Regulates Transcription of DNA Repair Genes; mRNA Splicing - Major Pathway; Formation of TC-NER Pre-Incision Complex; Dual incision in TC-NER; Gap-filling DNA repair synthesis and ligation in TC-NER; Processing of Capped Intron-Containing Pre-mRNA; RNA Polymeras…	Estrogen signaling; Purine metabolism; Eukaryotic transcription initiation	30	0	0.01	-6.64	4.32903e-17		2.27954e+06		61.25		2.91473e+06	2.27954e+06	616991				High	High	High	High	High	High	1
FALSE	High	Master Protein	Q9WUP7-2	Isoform 2 of Ubiquitin carboxyl-terminal hydrolase isozyme L5 [OS=Mus musculus]	0	16.073	32	6	16	6	328	37.5	5.4	2.8	6	FALSE							Uchl5	Q9WUP7-2			0	0	100	6.64	4.32903e-17			3.76506e+06		8.99				4.27283e+06	3.76506e+06	3.60459e+06	High	High	High	High	High	High	1
FALSE	High	Master Protein	P52431	DNA polymerase delta catalytic subunit [OS=Mus musculus]	0	6.664	4	3	12	3	1105	123.7	7.61	3.52	3	FALSE	DNA metabolism;other metabolic processes;stress response;other biological processes	cytosol;nucleus;other cell component	nucleic acid binding activity;other molecular function	Pf00136, Pf03104, Pf14260	18971	ENSMUSG00000038644	Pold1	mmu:18971; O54883; P52431; Q3TFX6	Recognition of DNA damage by PCNA-containing replication complex; Dual Incision in GG-NER; Dual incision in TC-NER; Gap-filling DNA repair synthesis and ligation in TC-NER; Removal of the Flap Intermediate from the C-strand; HDR through Homologous Recombination (HRR); Polymerase switching on the C-strand of the telomere; Mismatch repair (MMR) directed by MSH2:MSH6 (MutSalpha); Mismatch repair (MM…	Mismatch repair; Homologous recombination; Purine metabolism	20	0	0.01	-6.64	4.32903e-17		1.06681e+06		4.26		991877	1.07083e+06	1.06681e+06				High	Peak Found	High	High	High	High	1
FALSE	High	Master Protein	P97471	Mothers against decapentaplegic homolog 4 [OS=Mus musculus]	0	16.772	17	4	23	4	551	60.3	6.99	2.94	4	FALSE	cell cycle OR cell proliferation;cell organization and biogenesis;RNA metabolism OR transcription;other metabolic processes;stress response;developmental processes;signal transduction;other biological processes	cytosol;cytoskeleton;nucleus;other cell component	cytoskeletal activity;nucleic acid binding activity;other molecular function	Pf03165, Pf03166	17128	ENSMUSG00000024515	Smad4	mmu:17128; P97471; Q6GTP6; Q9CW56	Ub-specific processing proteases; Signaling by BMP; Downregulation of SMAD2/3:SMAD4 transcriptional activity; TGF-beta receptor signaling activates SMADs; SMAD2/SMAD3:SMAD4 heterotrimer regulates transcription; Signaling by Activin; RUNX3 regulates CDKN1A transcription; Signaling by NODAL; RUNX2 regulates bone development; FOXO-mediated transcription of cell cycle genes	TGF-beta signaling pathway; Mechanisms associated with pluripotency; Heart development; Delta-Notch signaling pathway; ESC pluripotency pathways; BMP signaling pathway in eyelid development; miR-127 in mesendoderm differentiation; ID signaling pathway; Wnt signaling pathway	19	0	100	6.64	4.32903e-17			320463		33.83				320463	504690	270085	High	High	High	High	High	High	1
FALSE	High	Master Protein	P62046	Leucine-rich repeat and calponin homology domain-containing protein 1 [OS=Mus musculus]	0	28.839	21	9	27	9	709	79	6.13	4.13	9	FALSE	other biological processes	other cell component		Pf00307, Pf13855	380916	ENSMUSG00000068015	Lrch1	E9QLJ4; mmu:380916; P62046			0	0	100	6.64	4.32903e-17			1.9049e+06		72.33				3.66283e+06	1.9049e+06	670098	High	High	High	High	High	High	1
FALSE	High	Master Protein	Q9Z2H5	Band 4.1-like protein 1 [OS=Mus musculus]	0	23.377	12	7	52	5	879	98.3	5.62	17.18	7	FALSE	cell organization and biogenesis	plasma membrane;other membranes;cytosol;cytoskeleton;other cell component	signal transduction activity or receptor binding;cytoskeletal activity;other molecular function	Pf00373, Pf04382, Pf05902, Pf08736, Pf09379, Pf09380	13821		Epb41l1	mmu:13821; Q3U3L1; Q3UHP7; Q80U34; Q8K204; Q9Z2H5	Neurexins and neuroligins; Trafficking of AMPA receptors	Splicing factor NOVA regulated synaptic proteins	3	0	0.01	-6.64	4.32903e-17		5.59581e+06		34.39		7.04744e+06	5.59581e+06	3.39533e+06				High	High	High	High	n/a	High	1
FALSE	High	Master Protein	Q8K1A5	Transmembrane protein 41B [OS=Mus musculus]	0	7.185	14	2	11	2	291	32.4	9.31	1.23	2	FALSE	cell organization and biogenesis;other metabolic processes;transport;developmental processes;other biological processes	other membranes;ER/Golgi;other cell component	transporter activity	Pf09335	233724	ENSMUSG00000047554	Tmem41b	mmu:233724; Q3TKT0; Q3TLK6; Q8C1X2; Q8CBS5; Q8CBU5; Q8K1A5			0	0	100	6.64	4.32903e-17			260418		9.46				225087	270465	260418	High	High	High	High	High	High	1
FALSE	High	Master Protein	Q9CXP8	Guanine nucleotide-binding protein G(I)/G(S)/G(O) subunit gamma-10 [OS=Mus musculus]	0	5.047	26	2	9	2	68	7.2	7.85	1.26	2	FALSE	signal transduction	plasma membrane;other membranes	other molecular function	Pf00631	14700	ENSMUSG00000038607	Gng10	A2ALW6; mmu:14700; Q56A84; Q9CXP8	Cooperation of PDCL (PhLP1) and TRiC/CCT in G-protein beta folding; Adrenaline,noradrenaline inhibits insulin secretion; G alpha (z) signalling events; G alpha (q) signalling events; G alpha (12/13) signalling events; Ca2+ pathway; G beta:gamma signalling through PLC beta; Presynaptic function of Kainate receptors; G alpha (i) signalling events; ADP signalling through P2Y purinoceptor 12; Extra-n…	Chemokine signaling pathway; G protein signaling pathways; Focal adhesion: PI3K-Akt-mTOR signaling pathway	29	0	100	6.64	4.32903e-17			4.43904e+06		42.7				4.76873e+06	1.88439e+06	4.43904e+06	n/a	High	High	High	High	High	1
FALSE	High	Master Protein	Q925I1	ATPase family AAA domain-containing protein 3 [OS=Mus musculus]	0	32.205	26	10	33	10	591	66.7	9.29	4.29	10	FALSE	cell organization and biogenesis;stress response;other biological processes	mitochondrion	other molecular function	Pf00004, Pf12037	108888	ENSMUSG00000029036	Atad3	A2AD89; mmu:108888; Q3TA78; Q3UE74; Q69ZM7; Q8C6C6; Q925I1	Neutrophil degranulation		1	0	0.01	-6.64	4.32903e-17		2.42017e+06		12.21		2.42017e+06	2.91995e+06	2.34399e+06				High	High	High	High	High	High	1
FALSE	High	Master Protein	Q9D832	DnaJ homolog subfamily B member 4 [OS=Mus musculus]	0	23.301	38	7	27	6	337	37.8	8.59	6.14	7	FALSE	protein metabolism;other metabolic processes;other biological processes	plasma membrane;other membranes;cytosol;nucleus	other molecular function	Pf00226, Pf01556	67035	ENSMUSG00000028035	Dnajb4	mmu:67035; Q3TS92; Q9D832; Q9D9U2			0	0	0.01	-6.64	4.32903e-17		1320948		31.53		2.09134e+06	1.19713e+06	1320948				High	High	High	High	High	High	1
FALSE	High	Master Protein	Q8C2Q3	RNA-binding protein 14 [OS=Mus musculus]	0	11.895	11	5	15	5	669	69.4	9.67	3.76	5	FALSE	cell organization and biogenesis;RNA metabolism OR transcription;other metabolic processes;stress response;signal transduction;other biological processes	nucleus;other cell component	nucleic acid binding activity;other molecular function	Pf00076	56275	ENSMUSG00000006456	Rbm14	mmu:56275; Q3TJB6; Q8C2Q3; Q91Z21; Q9DBI6	RUNX2 regulates bone development	mRNA processing	2	0	100	6.64	4.32903e-17			81693.9		160.61				2.94591e+06	81693.9	68462.6	n/a	High	n/a	High	High	High	1
FALSE	High	Master Protein	Q9D0I4	Syntaxin-17 [OS=Mus musculus]	0	13.351	29	4	7	4	301	33.2	6.74	0.66	4	FALSE	cell organization and biogenesis;other metabolic processes;transport	plasma membrane;other membranes;cytosol;mitochondrion;ER/Golgi;other cytoplasmic organelle;other cell component	other molecular function		67727	ENSMUSG00000061455	Stx17	B1AVI3; mmu:67727; Q9D0I4; Q9D330	COPII-mediated vesicle transport		1	0	100	6.64	4.32903e-17			56450.4		87.43				56450.4	208552	46569.5	n/a	High	n/a	High	High	High	1
FALSE	High	Master Protein	O35522	Proteasome subunit beta type-9 [OS=Mus musculus bactrianus]	0	7.46	15	2	24	2	219	23.4	5.22	3.1	2	FALSE	protein metabolism;other metabolic processes;other biological processes	nucleus;other cell component	other molecular function	Pf00227			Psmb9	O35522			0	0	0.01	-6.64	4.32903e-17		3.15276e+06		38.88		3.15276e+06	5.01906e+06	2.36029e+06				High	High	High	High	High	High	1
FALSE	High	Master Protein	Q9JK38	Glucosamine 6-phosphate N-acetyltransferase [OS=Mus musculus]	0	9.337	17	2	13	2	184	20.8	7.69	2.49	2	FALSE	other metabolic processes;other biological processes	other membranes;ER/Golgi;other cytoplasmic organelle	other molecular function	Pf00583	54342	ENSMUSG00000037722	Gnpnat1	mmu:54342; Q9JK38	Synthesis of UDP-N-acetyl-glucosamine		1	0	100	6.64	4.32903e-17			2.59765e+06		36.85				4.44228e+06	2.59765e+06	2.32799e+06	High	High	High	High	High	High	1
FALSE	High	Master Protein	Q99N96	Large ribosomal subunit protein uL1m [OS=Mus musculus]	0	5.51	10	2	3	2	336	37.6	8.72	0.25	2	FALSE	protein metabolism;other metabolic processes	other membranes;mitochondrion;translational apparatus	nucleic acid binding activity;other molecular function	Pf00687	94061	ENSMUSG00000029486	Mrpl1	mmu:94061; Q3UQP5; Q8K351; Q99N96; Q9CWW4	Mitochondrial translation elongation; Mitochondrial translation termination		2	0	0.01	-6.64	4.32903e-17		692251		43.56		692251	436533	1.07149e+06				Peak Found	High	Peak Found	n/a	High	n/a	1
FALSE	High	Master Protein	Q8BK48	Pyrethroid hydrolase Ces2e [OS=Mus musculus]	0	15.463	17	5	29	4	559	62.3	6.16	7.74	5	FALSE	other metabolic processes	ER/Golgi;other cell component	other molecular function	Pf00135	234673	ENSMUSG00000031886	Ces2e	mmu:234673; Q8BK48; Q8BM97; Q8VC02			0	0	100	6.64	4.32903e-17			1.35028e+06		81.16				1.35028e+06	2.58117e+06	296113	High	High	High	High	High	High	1
FALSE	High	Master Protein	Q91V16	Electron transfer flavoprotein regulatory factor 1 [OS=Mus musculus]	0.001	3.818	10	1	3	1	86	10.4	9.73	0.93	1	FALSE	other metabolic processes			Pf05347	67636	ENSMUSG00000040370	Etfrf1	B2KFC1; mmu:67636; Q675B1; Q8VDL7; Q91V16			0	0	0.01	-6.64	4.32903e-17		2.89186e+06		17.47		3.08292e+06	2.18155e+06	2.89186e+06				Peak Found	Peak Found	High	High	n/a	High	1
FALSE	High	Master Protein	Q80X95	Ras-related GTP-binding protein A [OS=Mus musculus]	0	17.498	25	5	24	2	313	36.5	7.72	5.54	5	FALSE	stress response;signal transduction;other biological processes	nucleus;other cytoplasmic organelle;other cell component	other molecular function	Pf04670	68441	ENSMUSG00000070934	Rraga	B1AXR0; mmu:68441; Q80X95; Q8C1S2; Q8CFU3	Amino acids regulate mTORC1; Macroautophagy; Regulation of PTEN gene transcription; E3 ubiquitin ligases ubiquitinate target proteins; TP53 Regulates Metabolic Genes; mTORC1-mediated signalling; Energy dependent regulation of mTOR by LKB1-AMPK		8	1	0.01	-6.64	4.32903e-17		2.3209e+06		49.08		871280	2.6946e+06	2.3209e+06				High	High	High	High	High	High	1
FALSE	High	Master Protein	Q3UI43	BRISC and BRCA1-A complex member 1 [OS=Mus musculus]	0	12.291	15	3	21	3	333	36.8	4.55	3.87	3	FALSE	cell cycle OR cell proliferation;cell organization and biogenesis;protein metabolism;DNA metabolism;other metabolic processes;stress response;signal transduction;other biological processes	cytosol;nucleus;other cell component			68251	ENSMUSG00000031820	Babam1	mmu:68251; Q3UI43; Q8C5Q8; Q99JU2; Q9CTJ4	Metalloprotease DUBs; Recruitment and ATM-mediated phosphorylation of repair and signaling proteins at DNA double strand breaks; Processing of DNA double-strand break ends; G2/M DNA damage checkpoint; Nonhomologous End-Joining (NHEJ)		5	0	100	6.64	4.32903e-17			2.48502e+06		20.12				1.99829e+06	2.48502e+06	3.00235e+06	High	High	High	High	High	High	1
FALSE	High	Master Protein	Q99N87	Small ribosomal subunit protein uS5m [OS=Mus musculus]	0.001	3.891	3	1	2	1	432	48.2	10.14	0.46	1	FALSE	protein metabolism;other metabolic processes	other membranes;mitochondrion;translational apparatus	nucleic acid binding activity;other molecular function	Pf00333, Pf03719, Pf21251	77721	ENSMUSG00000027374	Mrps5	mmu:77721; Q99N87	Mitochondrial translation elongation; Mitochondrial translation termination		2	0	0.01	-6.64	4.32903e-17		434348		67.37		434348	289137	1.03338e+06				Peak Found	High	Peak Found	n/a	n/a	n/a	1
FALSE	High	Master Protein	Q9JI46	Diphosphoinositol polyphosphate phosphohydrolase 1 [OS=Mus musculus]	0	10.338	20	2	12	2	168	19	6.34	5.27	2	FALSE	RNA metabolism OR transcription;other metabolic processes	cytosol;nucleus;other cell component	other molecular function	Pf00293	56409	ENSMUSG00000024213	Nudt3	B2KF68; mmu:56409; Q6PG02; Q8BV71; Q9JI46	Synthesis of pyrophosphates in the cytosol		1	0	100	6.64	4.32903e-17			3.84358e+06		18.63				3.1971e+06	3.84358e+06	4.6455e+06	High	High	High	High	High	High	1
FALSE	High	Master Protein	Q91YI0	Argininosuccinate lyase [OS=Mus musculus]	0	21.417	20	7	28	7	464	51.7	6.96	7.1	7	FALSE	other metabolic processes;developmental processes;other biological processes	other membranes;cytosol;mitochondrion;other cell component	other molecular function	Pf00206, Pf14698	109900	ENSMUSG00000025533	Asl	mmu:109900; Q3UFA2; Q91YI0	Urea cycle	Alanine and aspartate metabolism	2	0	0.01	-6.64	4.32903e-17		1.33991e+06		36.83		648853	1.33991e+06	1.39327e+06				High	High	High	High	High	High	1
FALSE	High	Master Protein	Q99J19	Small integral membrane protein 11 [OS=Mus musculus]	0	4.61	27	1	6	1	55	6.3	10.01	0.69	1	FALSE		other membranes		Pf14981	68936	ENSMUSG00000051989	Smim11	mmu:68936; Q99J19			0	0	100	6.64	4.32903e-17			68116		149.04				50062.6	1.1515e+06	68116	High	n/a	High	High	High	High	1
FALSE	High	Master Protein	Q80YV4-2	Isoform 2 of 4'-phosphopantetheine phosphatase [OS=Mus musculus]	0	25.934	20	10	22	10	773	86.3	6.39	4	10	FALSE							Pank4	Q80YV4-2			0	0	0.01	-6.64	4.32903e-17		1.85738e+06		16.79		1.72088e+06	1.85738e+06	2351699				High	High	High	High	High	High	1
FALSE	High	Master Protein	Q9EPN1	Neurobeachin [OS=Mus musculus]	0	30.032	7	12	28	10	2936	326.5	6.2	3.73	12	FALSE	cell organization and biogenesis;transport;other biological processes	plasma membrane;other membranes;cytosol;ER/Golgi;nucleus;other cell component	other molecular function	Pf02138, Pf06469, Pf13385, Pf14844, Pf15787, Pf20425, Pf20426	26422	ENSMUSG00000027799	Nbea	mmu:26422; Q8C931; Q9EPM9; Q9EPN0; Q9EPN1; Q9WVM9			0	0	0.01	-6.64	4.32903e-17		115344		102.32		111868	605594	115344				High	High	High	High	High	High	1
FALSE	High	Master Protein	Q9QUH0	Glutaredoxin-1 [OS=Mus musculus]	0	13.327	57	3	41	3	107	11.9	8.37	9.89	3	FALSE	other biological processes	nucleus;other cell component	other molecular function	Pf00462	93692	ENSMUSG00000021591	Glrx	mmu:93692; Q9QUH0	Interconversion of nucleotide di- and triphosphates		1	0	100	6.64	4.32903e-17			3.52638e+06		42.06				5.89123e+06	3.52638e+06	2.62262e+06	High	High	High	High	High	High	1
FALSE	High	Master Protein	Q9EQG9	Ceramide transfer protein [OS=Mus musculus]	0	21.062	24	8	25	8	624	71.1	5.44	2.66	8	FALSE	cell cycle OR cell proliferation;cell organization and biogenesis;other metabolic processes;stress response;transport;developmental processes;signal transduction;other biological processes	cytosol;mitochondrion;ER/Golgi;nucleus;other cell component	transporter activity;kinase activity;other molecular function	Pf00169, Pf01852	68018	ENSMUSG00000021669	Cert1	mmu:68018; Q3TQF6; Q8BNN8; Q8C8H3; Q8CAR3; Q91WB1; Q9CU52; Q9EQG8; Q9EQG9			0	0	0.01	-6.64	4.32903e-17		2.18696e+06		23.11		1.75878e+06	2.79192e+06	2.18696e+06				High	High	High	High	High	High	1
[truncated: 6,075 more rows]
[truncated: 1 more columns]
