# Supplementary material for: Nebulized and intravenous enzyme replacement therapy in mice with mucopolysaccharidosis type II
Source: PLoS One. 2025 Jun 26;20(6):e0310485. doi: 10.1371/journal.pone.0310485 (PMC12200698; doi:10.1371/journal.pone.0310485)
Supplement: S2 File — (ZIP) [file pone.0310485.s002.zip › 33677_Lung_KO_vs_KOIV_100feature.xlsx]

## Sheet: Proteins
Checked	Protein FDR Confidence: Combined	Master	Accession	Description	Exp. q-value: Combined	Sum PEP Score	Coverage [%]	# Peptides	# PSMs	# Unique Peptides	# AAs	MW [kDa]	calc. pI	Score CHIMERY: CHIMERYS	# Peptides (by Search Engine): CHIMERYS	Contaminant	Biological Process	Cellular Component	Molecular Function	Pfam IDs	Entrez Gene ID	Gene Symbol	Gene ID	Ensembl Gene ID	WikiPathways	Reactome Pathways	# Protein Pathway Groups	# Razor Peptides	Abundance Ratio: (KO-IV) / (KO)	Abundance Ratio (log2): (KO-IV) / (KO)	Abundance Ratio Adj. P-Value: (KO-IV) / (KO)	Abundance Ratio Variability [%]: (KO-IV) / (KO)	Abundances (Grouped): KO	Abundances (Grouped): KO-IV	Abundances (Grouped) CV [%]: KO	Abundances (Grouped) CV [%]: KO-IV	Abundances (Normalized): F1: Sample, KO	Abundances (Normalized): F2: Sample, KO	Abundances (Normalized): F3: Sample, KO	Abundances (Normalized): F4: Sample, KO-IV	Abundances (Normalized): F5: Sample, KO-IV	Abundances (Normalized): F6: Sample, KO-IV	Found in Sample: F1: Sample, KO	Found in Sample: F2: Sample, KO	Found in Sample: F3: Sample, KO	Found in Sample: F4: Sample, KO-IV	Found in Sample: F5: Sample, KO-IV	Found in Sample: F6: Sample, KO-IV	# Protein Groups
TRUE	High	Master Protein	P59672	Ankyrin repeat and SAM domain-containing protein 1A [OS=Mus musculus]	0	26.878	14	10	39	10	1150	125.2	6.05	7.97	10	FALSE	developmental processes;signal transduction;other biological processes	cytosol;nucleus;other cell component	signal transduction activity or receptor binding	Pf00536, Pf00640, Pf12796	224650	Anks1a	mmu:224650; P59672; Q6ZQG0	ENSMUSG00000024219			0	0	0.01	-6.64	4.63826e-17		1.92827e+06		64.41		1.48038e+06	1.92827e+06	4691666				High	High	High	High	High	High	1
TRUE	High	Master Protein	Q8VE95	UPF0598 protein C8orf82 homolog [OS=Mus musculus]	0	8.829	19	3	12	3	218	24.3	8.7	2.35	3	FALSE				Pf14956							0	0	100	6.64	4.63826e-17			1.48287e+06		20.64				1.48287e+06	1.64684e+06	1.08333e+06	n/a	High	High	High	High	High	1
TRUE	High	Master Protein	Q9QZ73	DCN1-like protein 1 [OS=Mus musculus]	0	12.714	17	3	18	3	259	30.1	5.34	3.43	3	FALSE	protein metabolism;other metabolic processes;other biological processes	cytosol;nucleus;other cell component	other molecular function	Pf03556, Pf14555	114893	Dcun1d1	mmu:114893; Q3TMX2; Q8CDZ7; Q9QZ73	ENSMUSG00000027708		Neddylation	1	0	0.01	-6.64	4.63826e-17		953677		97.62		4.61821e+06	953677	940978				High	High	High	High	High	High	1
TRUE	High	Master Protein	Q9CZS1	Aldehyde dehydrogenase X, mitochondrial [OS=Mus musculus]	0	24.861	23	7	32	6	519	57.5	7.02	7.91	7	FALSE	other metabolic processes	cytosol;mitochondrion;nucleus	other molecular function	Pf00171	72535	Aldh1b1	mmu:72535; Q3UAH5; Q9CZS1	ENSMUSG00000035561		Ethanol oxidation	1	0	100	6.64	4.63826e-17			1.07338e+06		138.29				1.07338e+06	222190	8.16495e+06	High	n/a	High	High	High	High	1
TRUE	High	Master Protein	P97478	5-demethoxyubiquinone hydroxylase, mitochondrial [OS=Mus musculus]	0	6.817	13	2	6	2	217	24	7.17	1.05	2	FALSE	cell organization and biogenesis;other metabolic processes;stress response;developmental processes;other biological processes	other membranes;mitochondrion;nucleus;other cell component	other molecular function	Pf03232	12850	Coq7	mmu:12850; P97478; Q9R0D7	ENSMUSG00000030652			0	0	100	6.64	4.63826e-17			1.72286e+06		38.02				1.72286e+06	1.08224e+06	2.40203e+06	n/a	n/a	High	High	High	High	1
TRUE	High	Master Protein	Q811W2	Cytochrome P450 26B1 [OS=Mus musculus]	0	3.24	3	1	2	1	512	57.3	8.46	0.16	1	FALSE	cell cycle OR cell proliferation;cell organization and biogenesis;other metabolic processes;stress response;developmental processes;signal transduction;other biological processes	other membranes;ER/Golgi;other cell component	other molecular function	Pf00067	232174	Cyp26b1	mmu:232174; Q3TM12; Q811W2	ENSMUSG00000063415	Metapathway biotransformation; Retinol metabolism; Oxidation by cytochrome P450; Adipogenesis genes	Vitamins; RA biosynthesis pathway	6	0	100	6.64	4.63826e-17			1.24533e+06		65.81				3.34709e+06	1.24533e+06	1.11657e+06	n/a	n/a	n/a	Peak Found	Peak Found	High	1
TRUE	High	Master Protein	Q3UQ84	Threonine--tRNA ligase, mitochondrial [OS=Mus musculus]	0	6.351	5	2	5	2	723	81.6	7.87	0.46	2	FALSE	protein metabolism;RNA metabolism OR transcription;other metabolic processes	mitochondrion	other molecular function	Pf00587, Pf02824, Pf03129, Pf07973	71807	Tars2	B2RW19; mmu:71807; Q3UQ84; Q9D0D6	ENSMUSG00000028107			0	0	0.01	-6.64	4.63826e-17		256416		98.58		256416	244441	1.24277e+06				High	Peak Found	High	n/a	n/a	High	1
TRUE	High	Master Protein	Q9CW46	Ribonucleoprotein PTB-binding 1 [OS=Mus musculus]	0	29.171	26	9	26	9	748	79.3	8.72	3.19	9	FALSE		nucleus;other cell component	nucleic acid binding activity	Pf00076	71766	Raver1	mmu:71766; Q5DTT6; Q811K0; Q8C3Z1; Q8CA14; Q9CW46	ENSMUSG00000010205; ENSMUSG00000111497	mRNA processing		1	0	100	6.64	4.63826e-17			3.36535e+06		69				1.93041e+06	3.36535e+06	7.65582e+06	High	High	High	High	High	High	1
TRUE	High	Master Protein	Q9QZC2	Plexin-C1 [OS=Mus musculus]	0	17.566	9	8	17	8	1574	176.4	7.75	1.5	8	FALSE	cell cycle OR cell proliferation;cell organization and biogenesis;developmental processes;signal transduction;other biological processes	other membranes;other cell component	other molecular function	Pf01437, Pf01833, Pf08337, Pf20170	54712	Plxnc1	mmu:54712; Q8CGW1; Q9QZC2	ENSMUSG00000074785		Other semaphorin interactions	1	0	0.01	-6.64	4.63826e-17		1.12565e+06		57.13		1.28651e+06	1.12565e+06	316823				High	High	High	High	High	n/a	1
TRUE	High	Master Protein	Q61881	DNA replication licensing factor MCM7 [OS=Mus musculus]	0	15.448	11	5	19	5	719	81.2	6.37	1.94	5	FALSE	cell cycle OR cell proliferation;cell organization and biogenesis;DNA metabolism;other metabolic processes;stress response;other biological processes	cytosol;nucleus;other cell component	nucleic acid binding activity;other molecular function	Pf00493, Pf14551, Pf17207, Pf17855	17220	Mcm7	mmu:17220; Q61881	ENSMUSG00000029730	G1 to S cell cycle control	Assembly of the pre-replicative complex; Orc1 removal from chromatin; Activation of ATR in response to replication stress; Activation of the pre-replicative complex	6	0	100	6.64	4.63826e-17			441479		67.44				441479	407332	1.23544e+06	High	High	High	High	High	High	1
TRUE	High	Master Protein	Q8BFW4	E3 ubiquitin-protein ligase TRIM65 [OS=Mus musculus]	0	22.236	25	6	25	6	522	58.4	6.93	3.86	6	FALSE	protein metabolism;other metabolic processes;stress response;signal transduction;other biological processes	cytosol;nucleus;other cell component	other molecular function	Pf00097, Pf00622	338364	Trim65	A2A867; mmu:338364; Q6PGD3; Q8BFW4	ENSMUSG00000054517			0	0	0.01	-6.64	4.63826e-17		522051		66.66		277556	522051	1099306				High	High	High	High	High	High	1
TRUE	High	Master Protein	Q9CWX9	Probable ATP-dependent RNA helicase DDX47 [OS=Mus musculus]	0	7.901	15	4	9	4	455	50.6	9.1	0.68	4	FALSE	RNA metabolism OR transcription;other metabolic processes;signal transduction	nucleus	nucleic acid binding activity;other molecular function	Pf00270, Pf00271	67755	Ddx47	mmu:67755; Q9CWX9	ENSMUSG00000030204		Major pathway of rRNA processing in the nucleolus and cytosol	1	0	100	6.64	4.63826e-17			1.79082e+06		31.69				1.79082e+06	1.36868e+06	2.56032e+06	High	High	High	High	High	High	1
TRUE	High	Master Protein	Q8R0H9	ADP-ribosylation factor-binding protein GGA1 [OS=Mus musculus]	0	12.561	13	4	24	4	635	69.9	5.27	2.92	4	FALSE	protein metabolism;other metabolic processes;transport;other biological processes	other membranes;cytosol;ER/Golgi;nucleus;other cytoplasmic organelle;other cell component	other molecular function	Pf00790, Pf02883, Pf03127, Pf18308	106039	Gga1	mmu:106039; Q3U2N1; Q8R0H9	ENSMUSG00000033128			0	0	0.01	-6.64	4.63826e-17		2.49423e+06		22.64		2.5786e+06	1.65949e+06	2.49423e+06				High	High	High	High	n/a	High	1
TRUE	High	Master Protein	Q64008	Ras-related protein Rab-34 [OS=Mus musculus]	0	10.052	25	4	7	4	259	29.1	8.27	0.82	4	FALSE	cell cycle OR cell proliferation;cell organization and biogenesis;transport;other biological processes	other membranes;ER/Golgi;other cytoplasmic organelle;other cell component	other molecular function	Pf00071	19376	Rab34	mmu:19376; Q64008; Q8BHJ0; Q99P59; Q99P90			RAB geranylgeranylation	1	0	0.01	-6.64	4.63826e-17		281918		20.34		210451	281918	318548				Peak Found	Peak Found	High	High	n/a	High	1
TRUE	High	Master Protein	Q3UHD6	Sorting nexin-27 [OS=Mus musculus]	0	27.233	31	10	30	10	539	61	6.4	3.85	10	FALSE	transport;signal transduction;other biological processes	plasma membrane;other membranes;cytosol;other cytoplasmic organelle;other cell component	signal transduction activity or receptor binding;other molecular function	Pf00595, Pf00787, Pf00788	76742	Snx27	mmu:76742; Q3UHD6; Q7TQL6; Q80TZ1; Q9CYB5	ENSMUSG00000028136			0	0	0.01	-6.64	4.63826e-17		453646		105		334823	453646	2.20772e+06				High	High	High	High	High	High	1
TRUE	High	Master Protein	P19426	Negative elongation factor E [OS=Mus musculus]	0	12.509	17	4	16	4	375	42.5	9.38	2.9	4	FALSE	other biological processes	plasma membrane;other membranes;nucleus;other cell component	nucleic acid binding activity;other molecular function	Pf00076	27632	Nelfe	mmu:27632; P19426; P97485; P97486; Q9CZN3	ENSMUSG00000024369	mRNA processing	Formation of RNA Pol II elongation complex ; RNA Polymerase II Pre-transcription Events; Formation of the Early Elongation Complex; TP53 Regulates Transcription of DNA Repair Genes	6	0	0.01	-6.64	4.63826e-17		101066		58.45		54209.9	185099	101066				High	High	High	High	High	High	1
TRUE	High	Master Protein	Q9JKN1	Zinc transporter 7 [OS=Mus musculus]	0	5.011	4	1	6	1	378	41.8	6.84	0.88	1	FALSE	transport;other biological processes	other membranes;cytosol;mitochondrion;ER/Golgi;other cell component	transporter activity;other molecular function	Pf01545	66500	Slc30a7	mmu:66500; Q80Y27; Q9JKN1	ENSMUSG00000054414			0	0	100	6.64	4.63826e-17			1.97923e+06		50.76				2.93336e+06	1.97923e+06	949816	High	High	High	Peak Found	Peak Found	High	1
TRUE	High	Master Protein	Q8VDG7	Platelet-activating factor acetylhydrolase 2, cytoplasmic [OS=Mus musculus]	0	11.215	16	4	8	4	390	43.5	7.47	1.06	4	FALSE	other metabolic processes;other biological processes	other membranes;ER/Golgi;other cell component	other molecular function	Pf03403	100163	Pafah2	E9QNW7; mmu:100163; Q8R0Y7; Q8VDG7	ENSMUSG00000037366		Platelet homeostasis	1	0	0.01	-6.64	4.63826e-17		615404		80.37		415469	615404	1.83288e+06				Peak Found	High	High	High	High	High	1
TRUE	High	Master Protein	Q9CR26	Vacuolar protein sorting-associated protein VTA1 homolog [OS=Mus musculus]	0	11.955	14	2	15	2	309	33.9	6.13	3.26	2	FALSE	transport	other membranes;cytosol;nucleus;other cytoplasmic organelle;other cell component		Pf04652, Pf18097	66201	Vta1	mmu:66201; Q9CR26	ENSMUSG00000019868		Endosomal Sorting Complex Required For Transport (ESCRT)	1	0	100	6.64	4.63826e-17			1.1578e+07		27.11				1.1578e+07	9.58343e+06	1.61602e+07	High	High	High	High	High	Peak Found	1
TRUE	High	Master Protein	Q8BL65	Actin-binding LIM protein 2 [OS=Mus musculus]	0	6.043	7	2	9	2	612	68.1	8.02	0.73	2	FALSE	cell cycle OR cell proliferation;cell organization and biogenesis;RNA metabolism OR transcription;other metabolic processes;other biological processes	cytoskeleton	cytoskeletal activity;other molecular function	Pf00412, Pf02209, Pf16182	231148	Ablim2	B2RUF8; mmu:231148; Q6H8P8; Q80WK6; Q8BL65; Q8BUT1; Q8BXI7	ENSMUSG00000029095			0	0	0.01	-6.64	4.63826e-17		835506		44.38		549525	1.34726e+06	835506				High	High	Peak Found	High	High	High	1
TRUE	High	Master Protein	Q8C310	Roundabout homolog 4 [OS=Mus musculus]	0	8.012	5	3	4	3	1012	108.4	7.34	0.42	3	FALSE	cell adhesion;developmental processes;other biological processes	plasma membrane;other membranes	other molecular function	Pf00041, Pf07679, Pf13927	74144	Robo4	mmu:74144; Q8C310; Q9DBW1	ENSMUSG00000032125	Robo4 and VEGF signaling pathways crosstalk		1	0	100	6.64	4.63826e-17			307644		31.65				307644	281323	490416	n/a	n/a	High	High	Peak Found	Peak Found	1
TRUE	High	Master Protein	Q8BP48	Methionine aminopeptidase 1 [OS=Mus musculus]	0	29.101	33	7	19	7	386	43.2	7.17	2.86	7	FALSE	protein metabolism;other metabolic processes	cytosol	other molecular function	Pf00557, Pf15801	75624	Metap1	mmu:75624; Q8BP48	ENSMUSG00000005813		Inactivation, recovery and regulation of the phototransduction cascade	1	0	0.01	-6.64	4.63826e-17		1.78365e+06		37.59		1.78365e+06	1.59516e+06	3.08226e+06				High	High	High	High	High	High	1
TRUE	High	Master Protein	Q9Z2M6	Ubiquitin-like protein 3 [OS=Mus musculus]	0	13.63	46	3	12	3	117	13.2	6.92	2.21	3	FALSE		plasma membrane;other membranes		Pf13881	24109	Ubl3	A4FTW0; mmu:24109; Q3UKM1; Q9Z2M6	ENSMUSG00000001687			0	0	100	6.64	4.63826e-17			1.1925e+06		49.32				1.1925e+06	1.16942e+06	2.59131e+06	High	High	High	High	High	High	1
TRUE	High	Master Protein	P16254	Signal recognition particle 14 kDa protein [OS=Mus musculus]	0	11.143	31	3	14	3	110	12.5	10.17	3.52	3	FALSE	transport	translational apparatus;nucleus	nucleic acid binding activity;other molecular function	Pf02290	20813	Srp14	mmu:20813; P16254; Q3TIK2	ENSMUSG00000009549	mRNA processing	SRP-dependent cotranslational protein targeting to membrane; Neutrophil degranulation	3	0	100	6.64	4.63826e-17			2.93145e+06		8.65				3.00984e+06	2.93145e+06	2.55211e+06	High	High	High	High	High	High	1
TRUE	High	Master Protein	Q922H4	Mannose-1-phosphate guanyltransferase alpha [OS=Mus musculus]	0	11.04	7	3	11	3	420	46.2	7.62	0.69	3	FALSE	other metabolic processes	other cell component	other molecular function	Pf00132, Pf00483	69080	Gmppa	mmu:69080; Q3UCM2; Q922H4	ENSMUSG00000033021			0	0	100	6.64	4.63826e-17			511764		54.12				511764	339620	977270	n/a	High	High	High	High	High	1
TRUE	High	Master Protein	O08688	Calpain-5 [OS=Mus musculus]	0	15.144	11	4	18	4	640	72.9	7.36	3.31	4	FALSE	protein metabolism	other cell component	other molecular function	Pf00168, Pf00648, Pf01067	12337	Capn5	mmu:12337; O08688; Q91YU0	ENSMUSG00000035547	Integrin-mediated cell adhesion	Degradation of the extracellular matrix	2	0	0.01	-6.64	4.63826e-17		1.33397e+06		21.62		1.09598e+06	1.68548e+06	1.33397e+06				High	High	High	High	High	High	1
TRUE	High	Master Protein	Q9WVL2	Signal transducer and activator of transcription 2 [OS=Mus musculus]	0	9.687	5	3	12	3	923	105.4	5.27	1.98	3	FALSE	stress response;signal transduction;other biological processes	plasma membrane;other membranes;cytosol;nucleus;other cell component	nucleic acid binding activity;other molecular function	Pf00017, Pf01017, Pf02864, Pf02865, Pf12188, Pf21354		Stat2	Q64188; Q64189; Q64250; Q9WVL2			Interleukin-20 family signaling; Regulation of IFNA/IFNB signaling	3	0	0.01	-6.64	4.63826e-17		2.13501e+06		20.26		2.10293e+06	2.96069e+06	2.13501e+06				High	High	High	High	High	n/a	1
TRUE	High	Master Protein	Q3V0K9	Plastin-1 [OS=Mus musculus]	0	37.392	25	10	68	7	630	70.4	5.38	16.04	10	FALSE	cell cycle OR cell proliferation;cell organization and biogenesis;transport;developmental processes;other biological processes	plasma membrane;other membranes;cytosol;cytoskeleton;other cell component	cytoskeletal activity;other molecular function	Pf00307, Pf13499	102502	Pls1	mmu:102502; Q3V0K9	ENSMUSG00000049493			0	0	100	6.64	4.63826e-17			338193		44.57				160053	432220	338193	High	High	High	High	High	High	1
TRUE	High	Master Protein	Q4VA53	Sister chromatid cohesion protein PDS5 homolog B [OS=Mus musculus]	0	30.77	11	10	26	8	1446	164.3	8.5	3.09	10	FALSE	cell cycle OR cell proliferation;cell organization and biogenesis;developmental processes;other biological processes	nucleus;other cell component	nucleic acid binding activity		100710	Pds5b	mmu:100710; Q3TNZ4; Q4VA53; Q7TSS4; Q80TM8; Q8BJ18; Q8BLH6; Q8BX77	ENSMUSG00000034021		Separation of Sister Chromatids; Resolution of Sister Chromatid Cohesion; Establishment of Sister Chromatid Cohesion; Cohesin Loading onto Chromatin	4	0	0.01	-6.64	4.63826e-17		335783		78.64		30464.8	335783	429034				Peak Found	High	High	High	High	High	1
TRUE	High	Master Protein	O08532-3	Isoform 2C of Voltage-dependent calcium channel subunit alpha-2/delta-1 [OS=Mus musculus]	0	48.799	21	13	65	1	1079	121.9	5.17	12.51	13	FALSE						Cacna2d1	O08532-3				0	0	100	6.64	4.63826e-17			6.05939e+06		14.28				7.08923e+06	6.05939e+06	5.33884e+06	High	High	High	High	High	High	1
TRUE	High	Master Protein	Q9DCX8	Iodotyrosine deiodinase 1 [OS=Mus musculus]	0	9.135	17	3	9	3	285	32.8	6.37	2.9	3	FALSE	other metabolic processes	plasma membrane;other membranes;nucleus	other molecular function	Pf00881	70337	Iyd	mmu:70337; Q9DCX8	ENSMUSG00000019762		Thyroxine biosynthesis	1	0	0.01	-6.64	4.63826e-17		1.34836e+06		36.47		662378	1.41396e+06	1.34836e+06				High	High	High	High	n/a	High	1
TRUE	High	Master Protein	Q9DCJ9	N-acetylneuraminate lyase [OS=Mus musculus]	0	8.391	18	3	12	3	320	35.1	8.03	0.91	3	FALSE	other metabolic processes	other cell component	other molecular function	Pf00701	74091	Npl	mmu:74091; Q9DCJ9	ENSMUSG00000042684		Sialic acid metabolism	1	0	0.01	-6.64	4.63826e-17		358695		55.42		249179	358695	717176				High	High	High	n/a	n/a	High	1
TRUE	High	Master Protein	Q921L3	Calcium load-activated calcium channel [OS=Mus musculus]	0	4.81	8	1	7	1	188	21.2	9.74	0.95	1	FALSE	cell organization and biogenesis;stress response;transport;signal transduction;other biological processes	other membranes;cytosol;ER/Golgi	transporter activity;translation activity	Pf01956	68944	Tmco1	mmu:68944; Q3TS11; Q921L3	ENSMUSG00000052428			0	0	0.01	-6.64	4.63826e-17		4.57e+06		70.71		2.90577e+06	4.57e+06	11241809				High	High	High	n/a	High	High	1
TRUE	High	Master Protein	Q91WC9	Diacylglycerol lipase-beta [OS=Mus musculus]	0	9.399	4	2	12	2	669	73.9	6.73	2.86	2	FALSE	cell cycle OR cell proliferation;other metabolic processes;developmental processes;other biological processes	plasma membrane;other membranes;nucleus	other molecular function	Pf01764	231871	Daglb	mmu:231871; Q8BU39; Q8BU97; Q8BV05; Q91WC9	ENSMUSG00000039206		Arachidonate production from DAG	1	0	0.01	-6.64	4.63826e-17		1.90551e+06		30.72		2.39419e+06	1.25934e+06	1.90551e+06				High	Peak Found	High	High	High	High	1
TRUE	High	Master Protein	P10630	Eukaryotic initiation factor 4A-II [OS=Mus musculus]	0	35.882	23	7	119	3	407	46.4	5.48	41.58	7	FALSE	protein metabolism;other metabolic processes;other biological processes	translational apparatus;other cell component	nucleic acid binding activity;other molecular function	Pf00270, Pf00271	13682	Eif4a2	mmu:13682; P10630; Q61513; Q61514	ENSMUSG00000022884	Translation factors; mRNA processing	L13a-mediated translational silencing of Ceruloplasmin expression; GTP hydrolysis and joining of the 60S ribosomal subunit; Translation initiation complex formation; Ribosomal scanning and start codon recognition; ISG15 antiviral mechanism; Deadenylation of mRNA	9	0	100	6.64	4.63826e-17			4.19906e+06		57.38				4.19906e+06	1.24042e+06	5.08282e+06	High	n/a	High	Peak Found	High	High	1
TRUE	High	Master Protein	Q8R2G4	Ecto-ADP-ribosyltransferase 3 [OS=Mus musculus]	0	22.381	23	5	25	5	371	42	6.02	7.53	5	FALSE		plasma membrane;other membranes	other molecular function	Pf01129	109979	Art3	B2RUC2; mmu:109979; O54738; Q8R2F9; Q8R2G0; Q8R2G1; Q8R2G2; Q8R2G3; Q8R2G4	ENSMUSG00000034842		Post-translational modification: synthesis of GPI-anchored proteins	1	0	100	6.64	4.63826e-17			396854		131.23				396854	158021	2.84565e+06	High	High	High	High	High	High	1
TRUE	High	Master Protein	Q9CQX8	Alpha-ketoglutarate dehydrogenase component 4 [OS=Mus musculus]	0	11.151	44	2	16	2	102	11.1	9.99	2.29	2	FALSE	other metabolic processes	mitochondrion		Pf10937	66128	Mrps36	mmu:66128; Q4VA25; Q9CQX8	ENSMUSG00000061474		Mitochondrial translation elongation; Mitochondrial translation termination	2	0	0.01	-6.64	4.63826e-17		8.18953e+06		77.75		8.18953e+06	1.1383e+06	12091138				High	High	High	High	High	High	1
TRUE	High	Master Protein	Q80YQ8	E3 ubiquitin-protein ligase RMND5A [OS=Mus musculus]	0	6.66	12	3	9	3	391	44	6.06	0.8	3	FALSE	protein metabolism;other metabolic processes	nucleus;other cell component	other molecular function	Pf10607, Pf13445	68477	Rmnd5a	E9QNK7; mmu:68477; Q3TPH1; Q3UFE2; Q80YQ8	ENSMUSG00000002222			0	0	0.01	-6.64	4.63826e-17		898684		26.96		898684	699699	1.19909e+06				Peak Found	Peak Found	High	High	High	High	1
TRUE	High	Master Protein	O35379	Multidrug resistance-associated protein 1 [OS=Mus musculus]	0	45.842	17	14	40	13	1528	171.1	7.36	4.85	14	FALSE	cell organization and biogenesis;stress response;transport;other biological processes	plasma membrane;other membranes	transporter activity;other molecular function	Pf00005, Pf00664	17250	Abcc1	mmu:17250; O35379	ENSMUSG00000023088		Synthesis of Leukotrienes (LT) and Eoxins (EX); Transport of RCbl within the body; Cytoprotection by HMOX1; Heme degradation; ABC-family proteins mediated transport; Paracetamol ADME	6	0	0.01	-6.64	4.63826e-17		1.77338e+06		40.55		1.30424e+06	1.77338e+06	2.87102e+06				High	High	High	High	High	High	1
TRUE	High	Master Protein	Q8K2I1	Protein farnesyltransferase subunit beta [OS=Mus musculus]	0	10.581	13	3	16	3	437	48.8	5.8	2.48	3	FALSE	cell cycle OR cell proliferation;protein metabolism;other metabolic processes;stress response;other biological processes	cytoskeleton;other cell component	other molecular function	Pf00432	110606	Fntb	mmu:110606; Q8K2I1	ENSMUSG00000033373		Inactivation, recovery and regulation of the phototransduction cascade; RAS processing	2	0	0.01	-6.64	4.63826e-17		352109		119.02		261790	352109	2324776				High	High	High	High	High	High	1
TRUE	High	Master Protein	Q7TMC8	L-fucose kinase [OS=Mus musculus]	0	31.269	19	10	40	10	1090	119.2	6.6	5.76	10	FALSE	other metabolic processes;other biological processes		kinase activity;other molecular function	Pf00288, Pf07959, Pf08544	234730	Fcsk	mmu:234730; Q7TMC8; Q7TSB1; Q8C7W3; Q8CI18	ENSMUSG00000033703		GDP-fucose biosynthesis	1	0	0.01	-6.64	4.63826e-17		1.04334e+06		11.87		941296	1.19126e+06	1.04334e+06				High	High	High	High	High	High	1
TRUE	High	Master Protein	Q8BGZ7	Keratin, type II cytoskeletal 75 [OS=Mus musculus]	0	9.245	8	4	14	2	551	59.7	8.31	2.77	4	TRUE	cell organization and biogenesis;other biological processes	plasma membrane;cytoskeleton	bone, tooth or skin structural activity	Pf00038, Pf16208	109052	Krt75	B2RQH6; mmu:109052; Q8BGZ7	ENSMUSG00000022986		Formation of the cornified envelope	2	0	100	6.64	4.63826e-17			79518.1		85.79				79518.1	20630.2	178117	n/a	n/a	n/a	High	High	High	1
TRUE	High	Master Protein	Q9D898	Actin-related protein 2/3 complex subunit 5-like protein [OS=Mus musculus]	0	17.736	52	5	26	5	153	17	6.8	6.05	5	FALSE	cell organization and biogenesis;other biological processes	cytoskeleton;other cell component	cytoskeletal activity	Pf04699	74192	Arpc5l	mmu:74192; Q9D898	ENSMUSG00000026755			0	0	0.01	-6.64	4.63826e-17		2.68294e+06		33.15		2.51796e+06	4.44032e+06	2.68294e+06				High	High	High	High	High	High	1
TRUE	High	Master Protein	Q8K400	Syntaxin-binding protein 5 [OS=Mus musculus]	0	10.791	5	3	5	3	1152	127.6	7.21	0.71	3	FALSE	cell cycle OR cell proliferation;cell organization and biogenesis;transport;developmental processes;other biological processes	plasma membrane;other membranes;cytosol;ER/Golgi;other cell component	enzyme regulator activity;cytoskeletal activity;other molecular function	Pf00400, Pf08366, Pf08596		Stxbp5	E9QLY8; Q80TM5; Q8K400; Q8K401; Q9D2F3	ENSMUSG00000019790			0	0	100	6.64	4.63826e-17			1.59279e+06		39.41				1.59279e+06	2.48753e+06	1.1398e+06	High	n/a	High	High	High	High	1
TRUE	High	Master Protein	Q9CZR8	Elongation factor Ts, mitochondrial [OS=Mus musculus]	0	32.156	46	7	33	7	324	35.3	7.06	6.29	7	FALSE	protein metabolism;other metabolic processes;other biological processes	mitochondrion;nucleus	nucleic acid binding activity	Pf00889	66399	Tsfm	mmu:66399; Q3TFF5; Q9CZR8	ENSMUSG00000040521			0	0	100	6.64	4.63826e-17			107966		80.52				107966	78200.5	333107	High	High	High	High	High	High	1
TRUE	High	Master Protein	E9Q4P1	WD repeat and FYVE domain-containing protein 1 [OS=Mus musculus]	0	23.028	29	7	34	7	410	46.2	7.34	5.65	7	FALSE	other biological processes	cytosol;ER/Golgi;nucleus;other cytoplasmic organelle;other cell component	other molecular function	Pf00400, Pf01363	69368	Wdfy1	E9Q4P1; mmu:69368; Q5DTX9	ENSMUSG00000073643			0	0	0.01	-6.64	4.63826e-17		1.88074e+06		89.88		1.88074e+06	7.47384e+06	1.65155e+06				High	High	High	High	High	High	1
TRUE	High	Master Protein	Q8R1I1	Cytochrome b-c1 complex subunit 9 [OS=Mus musculus]	0	5.39	27	1	9	1	64	7.4	9.19	1.69	1	FALSE	other metabolic processes	other membranes;mitochondrion		Pf05365	66152	Uqcr10	mmu:66152; Q8R1I1	ENSMUSG00000059534	Electron transport chain	Respiratory electron transport	2	0	100	6.64	4.63826e-17			3.30954e+06		65.92				3.43955e+06	3.30954e+06	585382	n/a	High	n/a	High	High	Peak Found	1
TRUE	High	Master Protein	Q8BXA5	Lipid scramblase CLPTM1L [OS=Mus musculus]	0	6.042	7	2	10	2	539	62.1	8.84	1.19	2	FALSE	cell organization and biogenesis;transport;other biological processes	other membranes;ER/Golgi;other cell component	transporter activity	Pf05602	218335	Clptm1l	mmu:218335; Q3U176; Q8BXA5; Q8C053; Q8R0P2	ENSMUSG00000021610			0	0	0.01	-6.64	4.63826e-17		535094		22.23		389705	614680	535094				High	High	High	High	n/a	High	1
TRUE	High	Master Protein	B2RQE8	Rho GTPase-activating protein 42 [OS=Mus musculus]	0	9.014	6	3	9	3	841	94.6	8	1.04	3	FALSE	signal transduction;other biological processes	other cell component	enzyme regulator activity	Pf00169, Pf00620, Pf14604, Pf16746	71544	Arhgap42	B2RQE8; mmu:71544	ENSMUSG00000050730		RHOA GTPase cycle; CDC42 GTPase cycle; RAC1 GTPase cycle; RAC2 GTPase cycle; RAC3 GTPase cycle	5	0	100	6.64	4.63826e-17			2.47519e+06		60.22				2.56372e+06	2.47519e+06	570560	High	High	High	High	High	High	1
TRUE	High	Master Protein	Q8VDM6	Heterogeneous nuclear ribonucleoprotein U-like protein 1 [OS=Mus musculus]	0	33.202	19	9	44	9	859	95.9	6.58	6.91	9	FALSE		nucleus;other cell component	nucleic acid binding activity;other molecular function	Pf00622, Pf02037, Pf13671	232989	Hnrnpul1	mmu:232989; Q3U201; Q3UPB0; Q6AZA7; Q8BY45; Q8K365; Q8VDM6	ENSMUSG00000040725			0	0	100	6.64	4.63826e-17			2.39343e+06		30.29				3.60773e+06	2.06137e+06	2.39343e+06	High	High	High	High	High	High	1
TRUE	High	Master Protein	O35245	Polycystin-2 [OS=Mus musculus]	0	12.985	9	6	10	6	966	108.9	5.66	1.21	6	FALSE	cell-cell signaling;cell cycle OR cell proliferation;cell organization and biogenesis;stress response;transport;developmental processes;signal transduction;other biological processes	plasma membrane;other membranes;cytosol;cytoskeleton;ER/Golgi;other cell component	signal transduction activity or receptor binding;transporter activity;cytoskeletal activity;other molecular function	Pf08016, Pf18109, Pf20519	18764	Pkd2	C0KJK2; E9Q4F6; E9QQA3; mmu:18764; O35245; Q8BPR6; Q9ES37; Q9QWP0; Q9Z193; Q9Z194	ENSMUSG00000034462		VxPx cargo-targeting to cilium	1	0	100	6.64	4.63826e-17			7.02961e+06		24.88				5.10881e+06	7.02961e+06	8.52829e+06	High	High	High	High	Peak Found	High	1
TRUE	High	Master Protein	Q9D8C2	Tetraspanin-13 [OS=Mus musculus]	0	4.254	8	1	4	1	204	22.2	8.37	1.47	1	FALSE	other biological processes	plasma membrane;other membranes	other molecular function	Pf00335	66109	Tspan13	A7NSH9; mmu:66109; Q3TMS0; Q8BTH3; Q9D8C2	ENSMUSG00000020577			0	0	100	6.64	4.63826e-17			1.25036e+06		46.37				1.25036e+06	1.17363e+06	2.53899e+06	High	High	n/a	Peak Found	High	Peak Found	1
TRUE	High	Master Protein	Q8BRT1	CLIP-associating protein 2 [OS=Mus musculus]	0	39.553	17	12	26	5	1286	140.7	8.63	3.49	12	FALSE	cell cycle OR cell proliferation;cell organization and biogenesis;transport;signal transduction;other biological processes	plasma membrane;other membranes;cytosol;cytoskeleton;ER/Golgi;other cell component	cytoskeletal activity;other molecular function	Pf12348, Pf21040	76499	Clasp2	mmu:76499; Q8BRT1; Q8CHE3; Q99JI3; Q9DB80			Separation of Sister Chromatids; Amplification of signal from unattached kinetochores via a MAD2 inhibitory signal; Resolution of Sister Chromatid Cohesion; RHO GTPases Activate Formins; EML4 and NUDC in mitotic spindle formation	6	0	0.01	-6.64	4.63826e-17		966757		30.17		966757	580885	1088750				High	High	Peak Found	High	High	High	1
TRUE	High	Master Protein	Q8CGF6	WD repeat-containing protein 47 [OS=Mus musculus]	0	21.055	10	6	18	6	920	102.2	5.97	3.33	6	FALSE	cell cycle OR cell proliferation;cell organization and biogenesis;other metabolic processes;developmental processes;other biological processes	cytoskeleton;other cell component	other molecular function	Pf00400, Pf17814	99512	Wdr47	A2AGC7; mmu:99512; Q80TP4; Q8CGF6	ENSMUSG00000040389			0	0	0.01	-6.64	4.63826e-17		952209		23.73		1.12044e+06	952209	687326				High	High	High	High	High	High	1
TRUE	High	Master Protein	Q9DBS2	Tumor protein p63-regulated gene 1-like protein [OS=Mus musculus]	0	22.293	43	6	33	6	266	29.8	7.37	6.4	6	FALSE	cell-cell signaling;transport;signal transduction;other biological processes	other membranes;ER/Golgi;other cell component	other molecular function	Pf12456	67808	Tprg1l	B1AX99; mmu:67808; Q8BTC6; Q9DBS2	ENSMUSG00000029030			0	0	0.01	-6.64	4.63826e-17		4.97421e+06		41.74		3.20083e+06	4.97421e+06	7.5531e+06				High	High	High	High	High	High	1
TRUE	High	Master Protein	Q8VDB2	Dol-P-Man:Man(7)GlcNAc(2)-PP-Dol alpha-1,6-mannosyltransferase [OS=Mus musculus]	0	7.494	11	3	5	3	486	54.5	9.33	0.81	3	FALSE	protein metabolism;other metabolic processes	other membranes;ER/Golgi	other molecular function	Pf03901	223774	Alg12	mmu:223774; Q3UQK8; Q8VDB2	ENSMUSG00000035845		Biosynthesis of the N-glycan precursor (dolichol lipid-linked oligosaccharide, LLO) and transfer to a nascent protein	1	0	100	6.64	4.63826e-17			43014.6		35.11				43014.6	35856.3	68699.8	n/a	High	High	Peak Found	Peak Found	High	1
TRUE	High	Master Protein	Q99MB1	Toll-like receptor 3 [OS=Mus musculus]	0	22.094	12	7	25	7	905	103.6	7.93	3.88	7	FALSE	protein metabolism;other metabolic processes;stress response;developmental processes;signal transduction;other biological processes	plasma membrane;other membranes;ER/Golgi;other cytoplasmic organelle;other cell component	nucleic acid binding activity;other molecular function	Pf00560, Pf01582, Pf13855, Pf17968	142980	Tlr3	mmu:142980; Q91ZM4; Q99MB1	ENSMUSG00000031639	Fibrin complement receptor 3 signaling pathway; Toll-like receptor signaling		2	0	100	6.64	4.63826e-17			2.45226e+06		38.43				2.45226e+06	2.85082e+06	1.24122e+06	High	High	High	High	High	High	1
TRUE	High	Master Protein	Q8K4M5	COMM domain-containing protein 1 [OS=Mus musculus]	0	10.242	28	3	9	3	188	21	7.59	0.76	3	FALSE	DNA metabolism;other metabolic processes;stress response;transport;other biological processes	other membranes;cytosol;nucleus;other cytoplasmic organelle;other cell component	signal transduction activity or receptor binding;other molecular function	Pf07258, Pf17221	17846	Commd1	mmu:17846; Q3V012; Q80WG2; Q80Z41; Q8BNL9; Q8K2S9; Q8K4M5	ENSMUSG00000051355		Neddylation	1	0	100	6.64	4.63826e-17			27688.8		38.61				16925.9	27688.8	38260.4	High	High	High	Peak Found	High	High	1
TRUE	High	Master Protein	P03888	NADH-ubiquinone oxidoreductase chain 1 [OS=Mus musculus]	0	6.025	6	2	11	2	318	36	6.93	1.24	2	FALSE	cell organization and biogenesis;other metabolic processes;stress response;transport;other biological processes	other membranes;mitochondrion;other cell component	transporter activity	Pf00146	17716; 3338902	Mtnd1	mmu:17716; P03888; Q9G0S6	ENSMUSG00000064341	Oxidative phosphorylation; Electron transport chain	Complex I biogenesis	4	0	100	6.64	4.63826e-17			653590		41.79				920707	377117	653590	High	High	High	High	Peak Found	High	1
TRUE	High	Master Protein	A2APV2	Formin-like protein 2 [OS=Mus musculus]	0	24.676	8	7	38	4	1086	123	7.53	11.66	7	FALSE	cell organization and biogenesis;other biological processes	cytosol	cytoskeletal activity;other molecular function	Pf02181, Pf06367, Pf06371	71409	Fmnl2	A2APV2; A2AQW1; mmu:71409; Q69Z73; Q7TPA8; Q80VH6	ENSMUSG00000036053		RHO GTPases Activate Formins; RHOC GTPase cycle	2	0	100	6.64	4.63826e-17			1.7269e+06		50.94				1.7269e+06	2.03593e+06	620290	n/a	High	High	Peak Found	High	High	1
TRUE	High	Master Protein	Q5SUF2	Luc7-like protein 3 [OS=Mus musculus]	0	17.997	12	5	22	5	432	51.4	9.77	3.31	5	FALSE	cell organization and biogenesis;RNA metabolism OR transcription;other metabolic processes	nucleus	nucleic acid binding activity	Pf03194	67684	Luc7l3	mmu:67684; Q3U9D5; Q5SUF2; Q8BUJ5; Q921Z3; Q9CRS7; Q9CTY4	ENSMUSG00000020863		mRNA Splicing - Major Pathway	1	0	100	6.64	4.63826e-17			740533		40.49				1.17845e+06	740533	530476	High	High	High	High	High	High	1
TRUE	High	Master Protein	O08914	Fatty-acid amide hydrolase 1 [OS=Mus musculus]	0	39.279	29	10	31	10	579	63.2	7.87	5.39	10	FALSE	other metabolic processes;other biological processes	other membranes;ER/Golgi	other molecular function	Pf01425	14073	Faah	mmu:14073; O08914; Q922S0; Q9DBF5	ENSMUSG00000034171		Arachidonic acid metabolism	1	0	0.01	-6.64	4.63826e-17		2.30413e+06		40.56		1.68499e+06	2.30413e+06	3.71781e+06				High	High	High	High	High	High	1
TRUE	High	Master Protein	O08992	Syntenin-1 [OS=Mus musculus]	0	12.881	18	3	23	3	299	32.4	7.15	4.27	3	FALSE	cell organization and biogenesis;protein metabolism;developmental processes;signal transduction;other biological processes	non-structural extracellular;plasma membrane;other membranes;cytosol;cytoskeleton;ER/Golgi;nucleus;other cell component	signal transduction activity or receptor binding;other molecular function	Pf00595	53378	Sdcbp	A2AKJ7; mmu:53378; O08992; Q544P5	ENSMUSG00000028249	IL-5 signaling pathway	Neutrophil degranulation; Ephrin signaling; Regulation of necroptotic cell death; Neurofascin interactions	6	0	100	6.64	4.63826e-17			999066		44.63				999066	998662	2.03903e+06	High	n/a	High	High	High	High	1
TRUE	High	Master Protein	P0DOV1	Interferon-activable protein 205-B [OS=Mus musculus]	0	18.395	21	5	45	3	425	46.9	8	6.09	5	FALSE	other biological processes	cytosol;nucleus;other cell component	nucleic acid binding activity;other molecular function	Pf02758, Pf02760	381308	Mnda	B7ZNS3; mmu:381308; P0DOV1; P15092; Q08619; Q3TM07; Q3U776; Q3U7F4; Q3U7K5; Q3UCH9; Q8C4X3; Q921V9	ENSMUSG00000026536		Neutrophil degranulation	1	0	100	6.64	4.63826e-17			2.39034e+06		15.66				2.62966e+06	2.39034e+06	1.91783e+06	High	High	High	High	High	High	1
TRUE	High	Master Protein	Q99KG3	RNA-binding protein 10 [OS=Mus musculus]	0	19.045	11	5	11	5	930	103.4	5.92	1.33	5	FALSE	cell cycle OR cell proliferation;RNA metabolism OR transcription;other metabolic processes;other biological processes	nucleus;other cell component	nucleic acid binding activity;other molecular function	Pf00076, Pf00641, Pf01585, Pf17780	236732	Rbm10	mmu:236732; Q3TIY0; Q3U5B8; Q3UKI8; Q80U75; Q8BTP8; Q99KG3	ENSMUSG00000031060	mRNA processing	Processing of Capped Intron-Containing Pre-mRNA; mRNA Splicing - Major Pathway	3	0	0.01	-6.64	4.63826e-17		1.80126e+06		17.66		1.35943e+06	1.80126e+06	1.93114e+06				High	High	High	High	High	High	1
TRUE	High	Master Protein	P11031	Activated RNA polymerase II transcriptional coactivator p15 [OS=Mus musculus]	0	10.957	19	2	19	2	127	14.4	9.6	4.28	2	FALSE	cell organization and biogenesis;RNA metabolism OR transcription;other metabolic processes;signal transduction;other biological processes	nucleus;other cell component	nucleic acid binding activity;other molecular function	Pf02229	20024	Sub1	mmu:20024; P11031; Q3UJR5; Q543N2	ENSMUSG00000022205			0	0	100	6.64	4.63826e-17			6.57911e+06		75.76				6.57911e+06	5.2756e+06	1.96715e+07	High	High	High	High	High	High	1
TRUE	High	Master Protein	Q9D8S9	BolA-like protein 1 [OS=Mus musculus]	0	10.568	37	3	8	3	137	14.4	8.76	1.09	3	FALSE		cytosol		Pf01722	69168	Bola1	mmu:69168; Q9D8S9	ENSMUSG00000015943			0	0	0.01	-6.64	4.63826e-17		2.51163e+06		41.49		2.51163e+06	1.87718e+06	4.16921e+06				High	High	High	High	High	High	1
TRUE	High	Master Protein	Q91VU0	Protein FAM3C [OS=Mus musculus]	0	15.722	36	5	20	5	227	24.7	8.29	4.11	5	FALSE		non-structural extracellular;ER/Golgi;other cell component		Pf15711	27999	Fam3c	mmu:27999; Q53YY7; Q7TML1; Q91VU0; Q9CTB4	ENSMUSG00000029672		Platelet degranulation	1	0	0.01	-6.64	4.63826e-17		69719.1		31.79		49565.6	69719.1	94859.6				High	High	High	High	High	High	1
TRUE	High	Master Protein	P98083	SHC-transforming protein 1 [OS=Mus musculus]	0	23.551	25	8	23	8	579	62.6	6.54	3.7	8	FALSE	cell adhesion;cell cycle OR cell proliferation;cell organization and biogenesis;stress response;developmental processes;signal transduction;other biological processes	plasma membrane;other membranes;cytosol;mitochondrion;other cytoplasmic organelle;other cell component	signal transduction activity or receptor binding;other molecular function	Pf00017, Pf00640	20416	Shc1	mmu:20416; P98083; Q3U2Q7; Q8BFY3; Q8K4C6; Q8K4C7	ENSMUSG00000042626	IL-9 signaling pathway; EPO receptor signaling; IL-5 signaling pathway; BDNF pathway; Chemokine signaling pathway; IL-7 signaling pathway; p38 Mapk signaling pathway; IL-3 signaling pathway; IL-6 signaling pathway; Kit receptor signaling pathway; IL-2 signaling pathway; Alpha 6 beta 4 integrin signaling pathway; EGFR1 signaling pathway; Integrin-mediated cell adhesion; Insulin signaling; Focal ad…	Role of LAT2/NTAL/LAB on calcium mobilization; FCERI mediated MAPK activation; FCERI mediated Ca+2 mobilization; RAF/MAP kinase cascade; SHC1 events in ERBB2 signaling; SHC1 events in ERBB4 signaling; RET signaling; Extra-nuclear estrogen signaling; Signaling by ALK; Integrin signaling; Tie2 Signaling; DAP12 signaling; Interleukin receptor SHC signaling; SHC-mediated cascade:FGFR1; SHC-mediated c…	45	0	100	6.64	4.63826e-17			5.09153e+06		44.46				2.19349e+06	5.09153e+06	5.92094e+06	High	High	High	High	High	High	1
TRUE	High	Master Protein	Q5SVR0	TBC1 domain family member 9B [OS=Mus musculus]	0	23.757	12	9	19	9	1263	141.7	5.29	2.72	9	FALSE	other biological processes	other membranes	enzyme regulator activity;other molecular function	Pf00566, Pf02893	76795	Tbc1d9b	mmu:76795; Q3UGF5; Q5SVR0; Q6A019; Q6P1G9; Q6PDP2; Q80ZU6; Q8C7K9; Q8CBR7; Q8CCW2; Q9CSQ2	ENSMUSG00000036644			0	0	100	6.64	4.63826e-17			112376		16.39				124352	112376	89300.1	High	High	High	High	High	High	1
TRUE	High	Master Protein	Q60575	Kinesin-like protein KIF1B [OS=Mus musculus]	0	25.914	9	10	22	8	1816	204	5.62	2.49	10	FALSE	cell-cell signaling;transport;developmental processes;other biological processes	other membranes;cytoskeleton;mitochondrion;ER/Golgi;other cell component	cytoskeletal activity;other molecular function	Pf00169, Pf00225, Pf00498, Pf12423, Pf12473, Pf16183	16561	Kif1b	mmu:16561; Q60575; Q9R0B4; Q9WVE5; Q9Z119	ENSMUSG00000063077		COPI-dependent Golgi-to-ER retrograde traffic; Kinesins	2	1	100	6.64	4.63826e-17			369208		47.71				656341	260496	369208	High	High	High	High	High	High	1
TRUE	High	Master Protein	Q8C6G8	WD repeat-containing protein 26 [OS=Mus musculus]	0	20.015	15	5	20	5	641	70.5	6.16	2.34	5	FALSE	protein metabolism;other metabolic processes	cytosol;mitochondrion;nucleus;other cell component		Pf00400, Pf17814	226757	Wdr26	E9PX83; mmu:226757; Q3TK81; Q8C4F3; Q8C6G8; Q8VDZ6	ENSMUSG00000038733			0	0	0.01	-6.64	4.63826e-17		1.73068e+06		75.93		314594	1.73068e+06	2.70616e+06				Peak Found	High	High	High	High	High	1
TRUE	High	Master Protein	Q9CSB4	Partitioning defective 3 homolog B [OS=Mus musculus]	0	16.648	8	5	16	5	1203	132.7	8.56	2.02	5	FALSE	cell adhesion;cell cycle OR cell proliferation;cell organization and biogenesis;other biological processes	plasma membrane;other membranes;other cell component	other molecular function	Pf00595, Pf12053	72823	Pard3b	mmu:72823; Q5SV53; Q9CSB4	ENSMUSG00000052062			0	0	100	6.64	4.63826e-17			2.26658e+06		26.6				2.26658e+06	1.60542e+06	2.78232e+06	High	High	n/a	High	High	High	1
TRUE	High	Master Protein	Q924L1	LETM1 domain-containing protein 1 [OS=Mus musculus]	0	5.449	9	2	7	2	360	41.7	10.54	0.76	2	FALSE	cell organization and biogenesis;other biological processes	other membranes;mitochondrion;nucleus	translation activity;other molecular function	Pf07766	68614	Letmd1	mmu:68614; Q3TF05; Q3U3M7; Q8BLG9; Q8K1F7; Q8VDS9; Q924L1	ENSMUSG00000037353			0	0	0.01	-6.64	4.63826e-17		1.17604e+06		20.66		822587	1.23376e+06	1.17604e+06				High	High	Peak Found	High	High	High	1
TRUE	High	Master Protein	Q9QYC7	Vitamin K-dependent gamma-carboxylase [OS=Mus musculus]	0	14.794	8	4	25	4	757	87.1	8.02	3.55	4	FALSE	protein metabolism;other metabolic processes	other membranes;ER/Golgi	other molecular function	Pf05090	56316	Ggcx	mmu:56316; Q3UXN5; Q8CCB3; Q9QYC7	ENSMUSG00000053460	mRNA processing	Gamma-carboxylation of protein precursors	2	0	100	6.64	4.63826e-17			106413		74.68				106413	95746.7	330618	High	High	High	High	High	High	1
TRUE	High	Master Protein	P56375	Acylphosphatase-2 [OS=Mus musculus]	0	4.26	25	2	9	2	106	11.9	9.26	1.17	2	FALSE			other molecular function	Pf00708	75572	Acyp2	mmu:75572; P56375; Q5SPV7; Q8BQX2	ENSMUSG00000060923			0	0	100	6.64	4.63826e-17			5.95566e+06		13.86				6.89657e+06	5.95566e+06	5.22992e+06	High	High	High	High	High	High	1
TRUE	High	Master Protein	Q8C119	Protein NDNF [OS=Mus musculus]	0	7.752	10	3	9	3	568	65	8.97	0.83	3	FALSE	cell organization and biogenesis;protein metabolism;other metabolic processes;stress response;developmental processes;signal transduction;other biological processes	non-structural extracellular;extracellular matrix	other molecular function	Pf10179, Pf19433	68169	Ndnf	mmu:68169; Q80VN3; Q8BWV6; Q8C119	ENSMUSG00000049001			0	0	0.01	-6.64	4.63826e-17		1.58892e+06		31.8		2.49381e+06	1.40752e+06	1.58892e+06				High	High	High	High	High	High	1
TRUE	High	Master Protein	Q62432	Mothers against decapentaplegic homolog 2 [OS=Mus musculus]	0	12.414	19	4	18	1	467	52.2	6.58	3.54	4	FALSE	cell-cell signaling;protein metabolism;other metabolic processes;transport;developmental processes;signal transduction;other biological processes	nucleus;other cell component	signal transduction activity or receptor binding;cytoskeletal activity;nucleic acid binding activity;other molecular function	Pf03165, Pf03166	17126	Smad2	mmu:17126; Q62432; Q6GU18; Q6VP00; Q9D8P6	ENSMUSG00000024563	TGF-beta signaling pathway; Mechanisms associated with pluripotency; Factors and pathways affecting insulin-like growth factor (IGF1)-Akt signaling; miR-127 in mesendoderm differentiation; Alpha 6 beta 4 integrin signaling pathway; Hypoxia-dependent proliferation of myoblasts; Comprehensive IL-17A signaling; EGFR1 signaling pathway	Ub-specific processing proteases; Downregulation of TGF-beta receptor signaling; Downregulation of SMAD2/3:SMAD4 transcriptional activity; SMAD2/SMAD3:SMAD4 heterotrimer regulates transcription; Signaling by Activin; Signaling by NODAL; FOXO-mediated transcription of cell cycle genes	16	0	100	6.64	4.63826e-17			1.884e+06		19.08				1.884e+06	2.43299e+06	1.69727e+06	n/a	High	n/a	High	Peak Found	High	1
TRUE	High	Master Protein	Q8R2T8	General transcription factor 3C polypeptide 5 [OS=Mus musculus]	0	5.325	9	3	8	3	520	60.5	6.73	0.66	3	FALSE	RNA metabolism OR transcription;other metabolic processes;other biological processes	nucleus;other cell component	nucleic acid binding activity;other molecular function	Pf09734, Pf17682	70239	Gtf3c5	mmu:70239; Q8BLE3; Q8R0D0; Q8R2T8	ENSMUSG00000026816		RNA Polymerase III Transcription Initiation From Type 1 Promoter; RNA Polymerase III Transcription Initiation From Type 2 Promoter	2	0	0.01	-6.64	4.63826e-17		123071		39.5		54797.4	124357	123071				High	High	High	High	n/a	High	1
TRUE	High	Master Protein	Q3U0V2	Tumor necrosis factor receptor type 1-associated DEATH domain protein [OS=Mus musculus]	0	18.625	25	5	16	5	310	34.6	5.2	2.4	5	FALSE	signal transduction;other biological processes	plasma membrane;other membranes;cytoskeleton;nucleus;other cell component	signal transduction activity or receptor binding;other molecular function	Pf00531, Pf09034	71609	Tradd	mmu:71609; Q3U0V2	ENSMUSG00000031887	EBV LMP1 signaling; Apoptosis; p38 Mapk signaling pathway	TNFR1-induced proapoptotic signaling; Regulation of TNFR1 signaling; TNFR1-induced NF-kappa-B signaling pathway; Regulation by c-FLIP; CASP8 activity is inhibited; Dimerization of procaspase-8	11	0	100	6.64	4.63826e-17			5.41829e+06		54.96				5.68206e+06	5.41829e+06	1.5441e+06	High	High	High	High	High	High	1
TRUE	High	Master Protein	Cont_P35527	Keratin, type I cytoskeletal 9 OS=Homo sapiens OX=9606 GN=KRT9 PE=1 SV=3	0	45.732	25	10	43	10	623	62	5.24	7.79	10	TRUE	cell organization and biogenesis;other biological processes	cytosol;cytoskeleton	cytoskeletal activity;other molecular function	Pf00038	3857	KRT9	A0A2J8KG96; A0A6D2VYW7; H2QCZ6; hsa:3857; O00109; P35527; ptr:454664; Q0IJ47; Q14665	ENSG00000171403		Formation of the cornified envelope	2	0	0.01	-6.64	4.63826e-17		365291		78.75		365291	608865	64544.4				High	High	High	High	n/a	High	1
TRUE	High	Master Protein	P97377	Cyclin-dependent kinase 2 [OS=Mus musculus]	0	5.186	9	2	5	2	346	39	8.54	0.91	2	FALSE	cell cycle OR cell proliferation;cell organization and biogenesis;protein metabolism;DNA metabolism;RNA metabolism OR transcription;other metabolic processes;stress response;transport;signal transduction;other biological processes	cytoskeleton;nucleus;other cytoplasmic organelle;other cell component	kinase activity;other molecular function	Pf00069	12566	Cdk2	mmu:12566; O55105; P97377	ENSMUSG00000025358	Mechanisms associated with pluripotency; Spinal cord injury; Delta-Notch signaling pathway; p53 signaling; IL-7 signaling pathway; G1 to S cell cycle control; ID signaling pathway	CDK-mediated phosphorylation and removal of Cdc6; SCF(Skp2)-mediated degradation of p27/p21; Orc1 removal from chromatin; Regulation of TP53 Activity through Phosphorylation; Processing of DNA double-strand break ends; Cyclin D associated events in G1; Cyclin A/B1/B2 associated events during G2/M transition; Regulation of APC/C activators between G1/S and early anaphase; Senescence-Associated Sec…	30	0	0.01	-6.64	4.63826e-17		1860445		28.1		1.35993e+06	2.41537e+06	1860445				Peak Found	Peak Found	High	High	n/a	High	1
TRUE	High	Master Protein	Q8BVK9	Sp110 nuclear body protein [OS=Mus musculus]	0	15.291	18	4	13	4	445	50.1	9.86	2.17	4	FALSE	stress response;other biological processes	nucleus	nucleic acid binding activity;other molecular function	Pf01342, Pf03172		Sp110	mmu:109032; Q05D41; Q3UCV7; Q80V00; Q8BVK9	ENSMUSG00000070034			0	0	100	6.64	4.63826e-17			1.59639e+06		40.57				1.59639e+06	2.15073e+06	897337	n/a	High	High	High	High	High	1
TRUE	High	Master Protein	Q9DAV9	Trimeric intracellular cation channel type B [OS=Mus musculus]	0	7.843	12	2	8	2	292	32.6	9.11	1.23	2	FALSE	cell organization and biogenesis;other metabolic processes;transport;developmental processes;signal transduction;other biological processes	other membranes;ER/Golgi	transporter activity;other molecular function	Pf05197	52076	Tmem38b	A2AQG4; mmu:52076; Q3U6M4; Q3UBM6; Q3UWS8; Q9DAV9	ENSMUSG00000028420			0	0	0.01	-6.64	4.63826e-17		63618		88.08		179346	27383.5	63618				High	Peak Found	Peak Found	High	High	High	1
TRUE	High	Master Protein	Q64096	Guanine nucleotide exchange factor DBS [OS=Mus musculus]	0	12.579	6	4	12	4	1149	129	5.9	1.02	4	FALSE	signal transduction;other biological processes	plasma membrane;other membranes;other cell component	enzyme regulator activity;other molecular function	Pf00169, Pf00435, Pf00621, Pf13716		Mcf2l	E9PV70; Q64096			RHOA GTPase cycle; RHOB GTPase cycle; RHOC GTPase cycle; RAC1 GTPase cycle; CDC42 GTPase cycle; NRAGE signals death through JNK; G alpha (12/13) signalling events; RHOG GTPase cycle	8	0	0.01	-6.64	4.63826e-17		2.07163e+06		27.9		2.07163e+06	1.34529e+06	2403900				High	High	High	High	High	n/a	1
TRUE	High	Master Protein	Q9Z108	Double-stranded RNA-binding protein Staufen homolog 1 [OS=Mus musculus]	0	5.031	7	2	6	2	487	53.9	9.52	1.04	2	FALSE	cell organization and biogenesis;transport;other biological processes	plasma membrane;other membranes;cytosol;ER/Golgi;other cell component	nucleic acid binding activity;other molecular function	Pf00035, Pf16482	20853	Stau1	mmu:20853; Q9Z108	ENSMUSG00000039536	mRNA processing		1	0	0.01	-6.64	4.63826e-17		932382		15.79		820149	932382	1.11928e+06				High	Peak Found	Peak Found	n/a	High	High	1
TRUE	High	Master Protein	O54901	OX-2 membrane glycoprotein [OS=Mus musculus]	0	4.888	6	1	31	1	278	31.2	8.79	5.24	1	FALSE	cell adhesion;other biological processes	plasma membrane;other membranes;other cell component	other molecular function	Pf00047		Cd200	O54816; O54901; Q9JHD5			Immunoregulatory interactions between a Lymphoid and a non-Lymphoid cell	1	0	0.01	-6.64	4.63826e-17		2.96924e+06		86.91		1.13977e+06	2.96924e+06	7.83394e+06				High	High	High	High	High	High	1
TRUE	High	Master Protein	Q3UA37	Transcriptional regulator QRICH1 [OS=Mus musculus]	0	10.696	11	4	14	4	777	86.5	5.96	1.23	4	FALSE	stress response;developmental processes;signal transduction;other biological processes	plasma membrane;other membranes;nucleus;other cell component	nucleic acid binding activity	Pf12012		Qrich1	mmu:69232; Q3UA37				0	0	0.01	-6.64	4.63826e-17		451442		78.34		295373	451442	1280256				High	High	High	High	High	High	1
TRUE	High	Master Protein	Q91WG2	Rab GTPase-binding effector protein 2 [OS=Mus musculus]	0	16.94	16	7	16	7	554	62.1	4.89	2.18	7	FALSE	cell cycle OR cell proliferation;cell organization and biogenesis;transport;signal transduction;other biological processes	cytosol;cytoskeleton;other cytoplasmic organelle;other cell component	signal transduction activity or receptor binding;enzyme regulator activity	Pf03528, Pf09311	70314	Rabep2	mmu:70314; Q3UMK8; Q91WG2; Q99KN3	ENSMUSG00000030727			0	0	0.01	-6.64	4.63826e-17		2.0546e+06		33.52		2.0546e+06	2.15659e+06	1.08459e+06				High	High	High	High	High	High	1
TRUE	High	Master Protein	Q9CR27	WASH complex subunit 3 [OS=Mus musculus]	0	6.136	13	2	7	2	194	21.1	4.46	1.11	2	FALSE	cell organization and biogenesis;transport;other biological processes	other membranes;other cytoplasmic organelle;other cell component		Pf10152	67282	Washc3	mmu:67282; Q8K2X5; Q9CR27; Q9D0Y7	ENSMUSG00000020056			0	0	100	6.64	4.63826e-17			1.52557e+06		19.78				1.52557e+06	1.08475e+06	1.59668e+06	High	High	High	High	Peak Found	Peak Found	1
TRUE	High	Master Protein	Q99LG2	Transportin-2 [OS=Mus musculus]	0	25.089	15	8	28	4	887	100.4	4.98	5.09	8	FALSE	transport;other biological processes	nucleus;other cell component	other molecular function	Pf02985, Pf03810, Pf13513	212999	Tnpo2	mmu:212999; Q8C0U9; Q99LG2	ENSMUSG00000031691			0	0	100	6.64	4.63826e-17			129317		41.46				69163.8	129317	170607	n/a	High	High	High	Peak Found	High	1
TRUE	High	Master Protein	Q9CZE3	Ras-related protein Rab-32 [OS=Mus musculus]	0	18.598	38	6	29	4	223	25.1	6.68	4.99	6	FALSE	cell organization and biogenesis;transport;other biological processes	other membranes;mitochondrion;ER/Golgi;other cytoplasmic organelle;other cell component	other molecular function	Pf00071	67844	Rab32	mmu:67844; Q3TXU7; Q8BVD3; Q91YN4; Q9CZE3	ENSMUSG00000019832		RAB GEFs exchange GTP for GDP on RABs; RAB geranylgeranylation	2	1	0.01	-6.64	4.63826e-17		5083977		19.46		5.66397e+06	3.81661e+06	5083977				High	High	High	High	High	High	1
TRUE	High	Master Protein	Q8BQ47	Protein canopy homolog 4 [OS=Mus musculus]	0	7.962	10	2	12	2	245	28.1	4.77	2.63	2	FALSE	other biological processes	non-structural extracellular	signal transduction activity or receptor binding	Pf11938	66455	Cnpy4	mmu:66455; Q8BQ47; Q8BT84; Q8BTB1; Q8CCG0	ENSMUSG00000036968			0	0	100	6.64	4.63826e-17			3.01819e+06		10.09				2.76756e+06	3.01819e+06	3.38069e+06	High	High	High	High	High	High	1
TRUE	High	Master Protein	Q8R3H7	Heparan sulfate 2-O-sulfotransferase 1 [OS=Mus musculus]	0	12.346	19	4	17	4	356	41.8	8.57	1.35	4	FALSE	protein metabolism;other metabolic processes;developmental processes	other membranes;ER/Golgi	other molecular function	Pf03567	23908	Hs2st1	mmu:23908; O88464; Q3TNP7; Q8R3H7; Q9JLK2	ENSMUSG00000040151	Metapathway biotransformation	HS-GAG biosynthesis	2	0	0.01	-6.64	4.63826e-17		148624		51.97		136533	325494	148624				High	High	High	High	High	High	1
TRUE	High	Master Protein	P04117	Fatty acid-binding protein, adipocyte [OS=Mus musculus]	0	14.377	37	4	16	4	132	14.6	8.4	3.76	4	FALSE	other metabolic processes;transport;other biological processes	cytosol;nucleus;other cell component	signal transduction activity or receptor binding;transporter activity;other molecular function	Pf00061	11770	Fabp4	mmu:11770; P04117	ENSMUSG00000062515	PPAR signaling pathway; Adipogenesis genes	Triglyceride catabolism	3	0	100	6.64	4.63826e-17			11198.1		70.45				26960.8	11198.1	6869.22	High	Peak Found	High	High	Peak Found	High	1
TRUE	High	Master Protein	Q9CXA2	Trans-L-3-hydroxyproline dehydratase [OS=Mus musculus]	0	18.152	25	5	20	5	354	37.8	6.7	2.54	5	FALSE			other molecular function	Pf05544	67217	L3hypdh	B8JJ82; mmu:67217; Q99KB5; Q9CXA2	ENSMUSG00000019718			0	0	0.01	-6.64	4.63826e-17		1.19828e+06		59.12		1.19828e+06	1.04386e+06	2.85603e+06				High	High	High	High	High	High	1
TRUE	High	Master Protein	Q8BMF3	NADP-dependent malic enzyme, mitochondrial [OS=Mus musculus]	0	26.562	33	9	30	9	604	67.1	7.83	3.06	9	FALSE	other metabolic processes	mitochondrion	other molecular function	Pf00390, Pf03949	109264	Me3	mmu:109264; Q499F4; Q8BMF3	ENSMUSG00000030621		Citric acid cycle (TCA cycle)	1	0	100	6.64	4.63826e-17			578122		33.09				972286	560417	578122	High	High	High	High	High	High	1
TRUE	High	Master Protein	Q8VCQ3	Nuclear receptor-binding factor 2 [OS=Mus musculus]	0	4.313	5	1	3	1	287	32.5	5.76	0.57	1	FALSE	other metabolic processes;stress response;other biological processes	other membranes;nucleus;other cytoplasmic organelle;other cell component	other molecular function	Pf08961, Pf17169	641340	Nrbf2	mmu:641340; Q8VCQ3; Q9DCG3	ENSMUSG00000075000		Nuclear Receptor transcription pathway	1	0	0.01	-6.64	4.63826e-17		765549		136.59		765549	7.19189e+06	419686				High	Peak Found	High	n/a	n/a	n/a	1
TRUE	High	Master Protein	Q3U5C8	Rho guanine nucleotide exchange factor 16 [OS=Mus musculus]	0	20.905	19	7	12	7	713	80.3	7.49	1.4	7	FALSE	other biological processes	other cell component	signal transduction activity or receptor binding;enzyme regulator activity;other molecular function	Pf00018, Pf00169, Pf00621	230972	Arhgef16	B1ASH6; mmu:230972; Q3U5C8; Q501M8; Q8VCE8	ENSMUSG00000029032		CDC42 GTPase cycle; RHOG GTPase cycle; NRAGE signals death through JNK; G alpha (12/13) signalling events	4	0	100	6.64	4.63826e-17			2.82436e+06		47.67				2.82436e+06	2.93744e+06	1.01755e+06	n/a	High	High	High	High	High	1
TRUE	High	Master Protein	Q60772	Cyclin-dependent kinase 4 inhibitor C [OS=Mus musculus]	0	4.155	7	1	10	1	168	18.1	6	1.15	1	FALSE	cell cycle OR cell proliferation;developmental processes;other biological processes	nucleus;other cell component	enzyme regulator activity;other molecular function	Pf12796	12580	Cdkn2c	mmu:12580; Q60772	ENSMUSG00000028551	G1 to S cell cycle control		1	0	0.01	-6.64	4.63826e-17		1.28458e+06		15.67		1.44054e+06	1.04891e+06	1.28458e+06				High	High	High	n/a	High	High	1
TRUE	High	Master Protein	O88455	7-dehydrocholesterol reductase [OS=Mus musculus]	0	5.114	7	2	5	2	471	53.9	8.35	0.75	2	FALSE	other metabolic processes;developmental processes;other biological processes	other membranes;ER/Golgi;nucleus	other molecular function	Pf01222	13360	Dhcr7	mmu:13360; O88455	ENSMUSG00000058454	Cholesterol biosynthesis; Cholesterol metabolism with Bloch and Kandutsch-Russell pathways	Cholesterol biosynthesis via desmosterol; Cholesterol biosynthesis via lathosterol	4	0	100	6.64	4.63826e-17			2.23634e+06		21.5				2.01761e+06	2.23634e+06	3.00839e+06	n/a	n/a	n/a	High	High	Peak Found	1
TRUE	High	Master Protein	Q9R1J0	Sterol-4-alpha-carboxylate 3-dehydrogenase, decarboxylating [OS=Mus musculus]	0	12.861	18	4	13	4	362	40.7	7.85	1.57	4	FALSE	other metabolic processes;developmental processes;signal transduction;other biological processes	other membranes;ER/Golgi;other cell component	other molecular function	Pf01073	18194	Nsdhl	mmu:18194; O55109; Q9R1J0	ENSMUSG00000031349	Cholesterol biosynthesis	Cholesterol biosynthesis	2	0	0.01	-6.64	4.63826e-17		1.64591e+06		17.15		1.64591e+06	1.41971e+06	1.99374e+06				High	High	High	High	n/a	High	1
TRUE	High	Master Protein	Q91VH2	Sorting nexin-9 [OS=Mus musculus]	0	35.749	23	8	49	8	595	66.5	5.52	9.07	8	FALSE	cell cycle OR cell proliferation;cell organization and biogenesis;transport;other biological processes	plasma membrane;other membranes;cytosol;ER/Golgi;other cell component	other molecular function	Pf00018, Pf00787, Pf10456	66616	Snx9	mmu:66616; Q91VH2	ENSMUSG00000002365		Clathrin-mediated endocytosis; Golgi Associated Vesicle Biogenesis	2	0	0.01	-6.64	4.63826e-17		4.13781e+06		19.73		3.66092e+06	5.33724e+06	4.13781e+06				High	High	High	High	High	High	1
TRUE	High	Master Protein	Q8C547	HEAT repeat-containing protein 5B [OS=Mus musculus]	0	44.791	12	14	42	14	2070	224.2	7.14	5.41	14	FALSE	transport;other biological processes	cytosol;nucleus;other cell component		Pf20210	320473	Heatr5b	mmu:320473; Q3TPS4; Q5DTY0; Q5PRF1; Q8C547; Q8C6W1; Q8C773	ENSMUSG00000039414			0	0	0.01	-6.64	4.63826e-17		2.75534e+06		21.95		2.02786e+06	2.75534e+06	3.1797e+06				High	High	High	High	High	High	1
TRUE	High	Master Protein	G3X9J0	Signal-induced proliferation-associated 1-like protein 3 [OS=Mus musculus]	0	15.308	7	7	22	7	1776	194.9	8.32	2.4	7	FALSE	cell organization and biogenesis;developmental processes;other biological processes	plasma membrane;other membranes;cytoskeleton;ER/Golgi;nucleus;other cell component	enzyme regulator activity	Pf02145, Pf11881, Pf21022	74206	Sipa1l3	G3X9J0; mmu:74206	ENSMUSG00000030583			0	0	100	6.64	4.63826e-17			8.99054e+06		50.37				1.28059e+07	4.12372e+06	8.99054e+06	High	High	High	High	High	High	1
TRUE	High	Master Protein	Q91ZV0	Melanoma inhibitory activity protein 2 [OS=Mus musculus]	0	11.887	5	4	16	4	1396	156.4	4.55	2.56	4	FALSE	transport;other biological processes	other membranes;ER/Golgi	other molecular function	Pf07653		Mia2	Q8CIE3; Q8R311; Q91ZV0			Cargo concentration in the ER	1	0	100	6.64	4.63826e-17			4.05382e+06		20.11				4.67231e+06	4.05382e+06	3.09882e+06	High	High	High	High	High	Peak Found	1
TRUE	High	Master Protein	A2AT37	Regulator of nonsense transcripts 2 [OS=Mus musculus]	0	15.189	7	6	22	6	1269	147.5	5.64	4.05	6	FALSE	RNA metabolism OR transcription;other metabolic processes;stress response;developmental processes;other biological processes	cytosol;nucleus;other cell component	nucleic acid binding activity;other molecular function	Pf02854, Pf04050	326622	Upf2	A2AT37; mmu:326622	ENSMUSG00000043241		Nonsense Mediated Decay (NMD) enhanced by the Exon Junction Complex (EJC)	1	0	0.09	-3.47	4.63826e-17	75.82	13956048	1.13939e+06	49.91	39.57	1.81871e+07	5.77788e+06	13956048	745443	1.13939e+06	1.68263e+06	High	High	High	High	High	High	1
TRUE	High	Master Protein	Q8R1U1	Conserved oligomeric Golgi complex subunit 4 [OS=Mus musculus]	0	22.448	14	7	25	7	785	88.6	5.15	4.41	7	FALSE	cell organization and biogenesis;other metabolic processes;transport	other membranes;cytosol;ER/Golgi	other molecular function	Pf08318, Pf20662, Pf20663	102339	Cog4	mmu:102339; Q3T9K1; Q8R1U1	ENSMUSG00000031753		COPI-mediated anterograde transport; Retrograde transport at the Trans-Golgi-Network; Intra-Golgi traffic	3	0	100	6.64	4.63826e-17			34614.6		30.81				48276	26090.1	34614.6	High	High	High	High	High	High	1
TRUE	High	Master Protein	Q8CBH5	Major facilitator superfamily domain-containing protein 6 [OS=Mus musculus]	0	8.985	5	2	8	2	775	86	6.06	1.04	2	FALSE	other biological processes	plasma membrane;other membranes	signal transduction activity or receptor binding;other molecular function	Pf12832	98682	Mfsd6	mmu:98682; Q8C8K4; Q8CBH5; Q8VIG4	ENSMUSG00000041439			0	0	0.01	-6.64	4.63826e-17		755362		45.84		755362	526732	1.29315e+06				High	High	High	High	High	High	1
TRUE	High	Master Protein	Q80ZJ6	Protein zer-1 homolog [OS=Mus musculus]	0	4.82	4	2	4	2	779	89	5.94	0.16	2	FALSE	protein metabolism;other metabolic processes;other biological processes	other cell component			227693	Zer1	A2BEA2; mmu:227693; Q6PGH5; Q80ZJ6; Q8BG38	ENSMUSG00000039686			0	0	0.01	-6.64	4.63826e-17		56958		95.59		21774.2	56958	177392				High	High	High	n/a	n/a	High	1
TRUE	High	Master Protein	Q8VHH5	Arf-GAP with GTPase, ANK repeat and PH domain-containing protein 3 [OS=Mus musculus]	0	16.831	9	5	26	4	910	97.9	7.75	3.59	5	FALSE	protein metabolism;other metabolic processes;stress response;transport;other biological processes	nucleus;other cell component	enzyme regulator activity;other molecular function	Pf00071, Pf01412, Pf12796		Agap3	Q812F7; Q8VHH5				0	0	100	6.64	4.63826e-17			525680		69.96				525680	398205	1.39012e+06	High	High	High	High	High	High	1
TRUE	High	Master Protein	Q9D2H2	Adenylate kinase 7 [OS=Mus musculus]	0	20.423	14	6	11	6	614	70.6	4.96	1.7	6	FALSE	cell cycle OR cell proliferation;cell organization and biogenesis;other metabolic processes;stress response;transport;developmental processes;other biological processes	non-structural extracellular;cytosol;cytoskeleton;other cell component	kinase activity;other molecular function	Pf00406, Pf05186	78801	Ak7	mmu:78801; Q8BVH3; Q9D2H2		Purine metabolism	Interconversion of nucleotide di- and triphosphates	2	0	100	6.64	4.63826e-17			1.0364e+06		77.09				1.0364e+06	100851	1.26886e+06	High	n/a	High	High	High	High	1
TRUE	High	Master Protein	Q80UJ7	Rab3 GTPase-activating protein catalytic subunit [OS=Mus musculus]	0	18.526	8	5	18	5	981	110.1	5.73	3.29	5	FALSE	cell-cell signaling;cell organization and biogenesis;transport;developmental processes;signal transduction;other biological processes	ER/Golgi;other cell component	enzyme regulator activity;other molecular function	Pf13890, Pf19533	226407	Rab3gap1	mmu:226407; Q3TPB6; Q6A0D7; Q80UJ7; Q8C4Y0; Q8C679; Q8C6A5; Q8K324	ENSMUSG00000036104		COPI-independent Golgi-to-ER retrograde traffic; RAB GEFs exchange GTP for GDP on RABs	2	0	0.01	-6.64	4.63826e-17		64150.4		66.98		38838.9	144768	64150.4				High	High	High	High	High	High	1
TRUE	High	Master Protein	Q80XR2	Calcium-transporting ATPase type 2C member 1 [OS=Mus musculus]	0	19.728	14	7	19	7	918	100.2	6.83	2.8	7	FALSE	cell adhesion;cell organization and biogenesis;transport;other biological processes	plasma membrane;other membranes;ER/Golgi;other cell component	transporter activity;other molecular function	Pf00122, Pf00689, Pf00690, Pf13246	235574	Atp2c1	E9QMB9; mmu:235574; Q80XR2; Q80YZ2	ENSMUSG00000032570		Ion transport by P-type ATPases	1	0	100	6.64	4.63826e-17			141175		13.24				141175	116013	150923	n/a	High	High	High	High	High	1
TRUE	High	Master Protein	P55302	Alpha-2-macroglobulin receptor-associated protein [OS=Mus musculus]	0	15.853	18	4	13	4	360	42.2	7.87	2.5	4	FALSE	transport;signal transduction;other biological processes	plasma membrane;other membranes;ER/Golgi;other cytoplasmic organelle;other cell component	signal transduction activity or receptor binding;other molecular function	Pf06400, Pf06401	16976	Lrpap1	mmu:16976; P55302	ENSMUSG00000029103			0	0	100	6.64	4.63826e-17			1.19265e+07		33.34				1.76059e+07	1.19265e+07	9.17185e+06	High	High	High	High	High	High	1
TRUE	High	Master Protein	Q99KU0	Vacuole membrane protein 1 [OS=Mus musculus]	0	7.031	12	2	10	2	406	45.9	6.95	1.43	2	FALSE	cell adhesion;cell organization and biogenesis;other metabolic processes;transport;developmental processes;other biological processes	plasma membrane;other membranes;ER/Golgi;nucleus;other cytoplasmic organelle;other cell component	transporter activity	Pf09335	75909	Vmp1	A2V655; mmu:75909; Q3TX07; Q8BHD3; Q99KU0	ENSMUSG00000018171			0	0	100	6.64	4.63826e-17			1.86216e+06		49.68				1.61764e+06	1.86216e+06	3.82411e+06	High	High	High	High	High	High	1
TRUE	High	Master Protein	P35550	rRNA 2'-O-methyltransferase fibrillarin [OS=Mus musculus]	0	17.707	21	4	29	4	327	34.3	10.24	3.92	4	FALSE	cell organization and biogenesis;protein metabolism;RNA metabolism OR transcription;other metabolic processes;other biological processes	nucleus;other cell component	nucleic acid binding activity;other molecular function	Pf01269	14113	Fbl	mmu:14113; P35550; Q99L58	ENSMUSG00000046865	mRNA processing	Major pathway of rRNA processing in the nucleolus and cytosol	2	0	0.01	-6.64	4.63826e-17		5.25937e+06		27.7		4.68334e+06	5.25937e+06	7.75809e+06				High	High	High	High	High	High	1
TRUE	High	Master Protein	O08586	Phosphatidylinositol 3,4,5-trisphosphate 3-phosphatase and dual-specificity protein phosphatase PTEN [OS=Mus musculus]	0	14.677	16	4	14	4	403	47.1	6.37	2.65	4	FALSE	cell-cell signaling;cell cycle OR cell proliferation;cell organization and biogenesis;protein metabolism;other metabolic processes;stress response;developmental processes;signal transduction;other biological processes	plasma membrane;other membranes;cytosol;nucleus;other cell component	signal transduction activity or receptor binding;other molecular function	Pf00102, Pf10409	19211	Pten	mmu:19211; O08586; Q3UFB0; Q542G1	ENSMUSG00000013663	Mechanisms associated with pluripotency; Focal adhesion: PI3K-Akt-mTOR signaling pathway; p53 signaling; ESC pluripotency pathways; Factors and pathways affecting insulin-like growth factor (IGF1)-Akt signaling; Insulin signaling; Focal adhesion	Downstream TCR signaling; Ovarian tumor domain proteases; Ub-specific processing proteases; Synthesis of IP3 and IP4 in the cytosol; Regulation of PTEN stability and activity; Synthesis of PIPs at the plasma membrane; Negative regulation of the PI3K/AKT network; Regulation of PTEN localization	15	0	0.01	-6.64	4.63826e-17		1.29345e+06		57.84		844316	2.6037e+06	1.29345e+06				High	High	High	High	High	High	1
TRUE	High	Master Protein	Cont_Q04695	Keratin, type I cytoskeletal 17 OS=Homo sapiens OX=9606 GN=KRT17 PE=1 SV=2	0	12.374	8	4	20	1	432	48.1	5.02	4.38	4	TRUE	cell organization and biogenesis;other biological processes	plasma membrane;cytosol;cytoskeleton	other molecular function	Pf00038	3872	KRT17	A0A8C0IX11; A5Z1M9; A5Z1N0; A5Z1N1; A5Z1N2; A6NDV6; A6NKQ2; hsa:3872; Q04695; Q6IP98; Q8N1P6	ENSG00000128422	1p36 copy number variation syndrome; Pancreatic cancer subtypes	Formation of the cornified envelope	4	0	100	6.64	4.63826e-17			185213		49.9				331600	185213	124139	n/a	n/a	n/a	High	Peak Found	Peak Found	1
TRUE	High	Master Protein	Q9JHH9	Coatomer subunit zeta-2 [OS=Mus musculus]	0	4.137	9	1	2	1	205	22.9	5.17	0.09	1	FALSE	transport	other membranes;cytosol;ER/Golgi		Pf01217	56358	Copz2	A2A6D6; mmu:56358; Q9JHH9	ENSMUSG00000018672		COPI-dependent Golgi-to-ER retrograde traffic; COPI-mediated anterograde transport	2	0	0.01	-6.64	4.63826e-17		1.9377e+07		52.59		2.49675e+07	1.9377e+07	7.26792e+06				High	Peak Found	Peak Found	n/a	High	n/a	1
TRUE	High	Master Protein	Q9QXG4	Acetyl-coenzyme A synthetase, cytoplasmic [OS=Mus musculus]	0	18.62	12	4	21	4	701	78.8	6.64	3.26	4	FALSE	other metabolic processes	cytosol;other cell component	other molecular function	Pf00501, Pf13193, Pf16177	60525	Acss2	mmu:60525; Q8BK97; Q9QXG4	ENSMUSG00000027605	Amino acid conjugation of benzoic acid; Fatty acid beta-oxidation; Fatty acid biosynthesis	Ethanol oxidation; Transcriptional activation of mitochondrial biogenesis	5	0	0.01	-6.64	4.63826e-17		1.63327e+06		24.81		2.05069e+06	1.63327e+06	1.23683e+06				High	High	High	High	High	High	1
TRUE	High	Master Protein	Q9D708	Protein S100-A16 [OS=Mus musculus]	0	6.985	27	2	6	2	124	14.3	5.86	1.17	2	FALSE	other biological processes	non-structural extracellular;plasma membrane;other membranes;cytosol;nucleus;other cell component	other molecular function	Pf01023	67860	S100a16	mmu:67860; Q3TVE3; Q9D708	ENSMUSG00000074457			0	0	100	6.64	4.63826e-17			1.88563e+06		51.7				1.88563e+06	1.75655e+06	4.14189e+06	n/a	High	High	Peak Found	Peak Found	High	1
TRUE	High	Master Protein	P52624	Uridine phosphorylase 1 [OS=Mus musculus]	0	16.56	26	4	14	4	311	34.1	6.58	1.93	4	FALSE	other metabolic processes;stress response	cytosol;nucleus	other molecular function	Pf01048	22271	Upp1	mmu:22271; P52624; Q8JZX0	ENSMUSG00000020407		Pyrimidine catabolism; Pyrimidine salvage	2	0	0.01	-6.64	4.63826e-17		175194		65.67		82705	341702	175194				High	High	High	High	High	High	1
TRUE	High	Master Protein	Q08AT1	Ras-like protein family member 12 [OS=Mus musculus]	0	6.35	17	2	2	2	266	29.5	9	0.14	2	FALSE		plasma membrane;other membranes	other molecular function	Pf00071	70784	Rasl12	mmu:70784; Q08AT1; Q3TAU9	ENSMUSG00000041696			0	0	100	6.64	4.63826e-17			1.76634e+06		9.19				1.98299e+06	1.76634e+06	1.65772e+06	n/a	n/a	n/a	Peak Found	Peak Found	High	1
TRUE	High	Master Protein	Q80Y24	Prickle-like protein 2 [OS=Mus musculus]	0	11.616	6	3	6	3	845	95.7	7.27	0.75	3	FALSE	cell cycle OR cell proliferation;cell organization and biogenesis;developmental processes;other biological processes	plasma membrane;other membranes;nucleus;other cell component	other molecular function	Pf00412, Pf06297	243548	Prickle2	A6H652; mmu:243548; Q80Y24	ENSMUSG00000030020			0	0	0.01	-6.64	4.63826e-17		217213		85.73		143797	703535	217213				Peak Found	High	High	High	n/a	High	1
TRUE	High	Master Protein	Q6ZQ58	La-related protein 1 [OS=Mus musculus]	0	22.254	12	7	22	7	1072	121.1	8.79	2.66	7	FALSE	cell cycle OR cell proliferation;protein metabolism;other metabolic processes;stress response;signal transduction;other biological processes	cytosol;translational apparatus;other cell component	translation activity;nucleic acid binding activity;other molecular function	Pf05383, Pf21071	73158	Larp1	A2AFQ8; J3QNB1; mmu:73158; Q6ZQ58; Q7TSF7	ENSMUSG00000037331			0	0	0.01	-6.64	4.63826e-17		546037		102.16		1.91796e+06	546037	201969				High	High	High	High	High	High	1
TRUE	High	Master Protein	Q9CQK7	RWD domain-containing protein 1 [OS=Mus musculus]	0	4.143	11	1	6	1	243	27.8	4.26	0.65	1	FALSE	protein metabolism;other metabolic processes;stress response;signal transduction;other biological processes	other cell component		Pf05773, Pf16543	66521	Rwdd1	mmu:66521; Q9CQK7	ENSMUSG00000019782		Protein hydroxylation	1	0	100	6.64	4.63826e-17			53303.3		91.25				53303.3	46285.2	215875	High	n/a	n/a	High	High	High	1
TRUE	High	Master Protein	P11438	Lysosome-associated membrane glycoprotein 1 [OS=Mus musculus]	0	25.111	16	5	95	5	406	43.8	8.4	19.52	5	FALSE	transport;signal transduction;other biological processes	plasma membrane;other membranes;cytosol;ER/Golgi;other cytoplasmic organelle;other cell component	other molecular function	Pf01299, Pf21222	16783	Lamp1	mmu:16783; P11438; Q62020	ENSMUSG00000031447		Neutrophil degranulation	1	0	0.126	-2.99	4.63826e-17	78.95	1.8536e+07	2.21884e+06	53.46	100.28	6.69505e+06	1.8536e+07	2.37079e+07	2.21884e+06	470963	6.36273e+06	High	High	High	High	High	High	1
TRUE	High	Master Protein	B2RPV6	Multimerin-1 [OS=Mus musculus]	0	32.507	11	9	22	9	1210	136	7.71	4.21	9	FALSE	cell adhesion;other biological processes	non-structural extracellular;extracellular matrix;other cell component	extracellular structural activity;other molecular function	Pf00008, Pf00386, Pf07546	70945	Mmrn1	B2RPV6; mmu:70945; Q6KDN2; Q80VQ7; Q9D5S2			Platelet degranulation	1	0	0.01	-6.64	4.63826e-17		506594		100.53		506594	173514	1.67802e+06				High	High	High	High	High	High	1
TRUE	High	Master Protein	Q8K211	High affinity copper uptake protein 1 [OS=Mus musculus]	0	9.121	18	3	10	3	196	21.9	7.28	1.86	3	FALSE	cell organization and biogenesis;transport;developmental processes;signal transduction;other biological processes	plasma membrane;other membranes;other cytoplasmic organelle;other cell component	transporter activity;other molecular function	Pf04145	20529	Slc31a1	mmu:20529; Q3UAJ9; Q8BXJ1; Q8K211	ENSMUSG00000066150		Metal ion SLC transporters	1	0	0.01	-6.64	4.63826e-17		54461.9		49.96		22174.9	70081	54461.9				High	High	Peak Found	High	High	n/a	1
TRUE	High	Master Protein	Q9QXZ0-3	Isoform 3 of Microtubule-actin cross-linking factor 1, isoforms 1/2/3/4 [OS=Mus musculus]	0	467.984	34	113	754	1	5270	601.4	5.45	154.7	113	FALSE						Macf1	Q9QXZ0-3				0	0	100	6.64	4.63826e-17			3.69306e+06		45.28				3.69306e+06	3.88022e+06	1.4367e+06	n/a	High	High	High	High	High	1
TRUE	High	Master Protein	Q9QVP9	Protein-tyrosine kinase 2-beta [OS=Mus musculus]	0	25.186	14	9	25	9	1009	115.7	6.35	3.06	9	FALSE	cell adhesion;cell cycle OR cell proliferation;cell organization and biogenesis;protein metabolism;other metabolic processes;stress response;transport;developmental processes;signal transduction;other biological processes	plasma membrane;other membranes;cytoskeleton;nucleus;other cell component	transporter activity;kinase activity;other molecular function	Pf00373, Pf03623, Pf07714, Pf18038, Pf21477	19229	Ptk2b	B2RQ16; G3X8V1; mmu:19229; Q9QVP9	ENSMUSG00000059456	IL-5 signaling pathway; Chemokine signaling pathway; IL-7 signaling pathway; IL-6 signaling pathway; IL-2 signaling pathway; CKAP4 signaling pathway map; EGFR1 signaling pathway	Signal regulatory protein family interactions; RHOU GTPase cycle; VEGFA-VEGFR2 Pathway; Interleukin-2 signaling	11	0	0.01	-6.64	4.63826e-17		666167		17.68		876373	666167	642414				High	High	High	High	High	High	1
TRUE	High	Master Protein	Q91YI0	Argininosuccinate lyase [OS=Mus musculus]	0	22.762	18	6	40	6	464	51.7	6.96	9.06	6	FALSE	other metabolic processes;developmental processes;other biological processes	other membranes;cytosol;mitochondrion;other cell component	other molecular function	Pf00206, Pf14698	109900	Asl	mmu:109900; Q3UFA2; Q91YI0	ENSMUSG00000025533	Alanine and aspartate metabolism	Urea cycle	2	0	0.01	-6.64	4.63826e-17		1.88009e+06		22.6		1.25168e+06	1.88009e+06	1.94333e+06				High	High	High	High	High	High	1
TRUE	High	Master Protein	Q99K67	Alpha-aminoadipic semialdehyde synthase, mitochondrial [OS=Mus musculus]	0	27.188	19	10	27	10	926	102.9	6.87	2.52	10	FALSE	other metabolic processes	mitochondrion;other cell component	other molecular function	Pf03435, Pf05222, Pf16653	30956	Aass	mmu:30956; Q99K67; Q9Z1I9	ENSMUSG00000029695		Lysine catabolism	1	0	100	6.64	4.63826e-17			53823.1		62.34				22931.3	93515	53823.1	High	High	High	High	High	High	1
TRUE	High	Master Protein	Q91X43	SH3 domain-containing protein 19 [OS=Mus musculus]	0	14.475	12	5	12	5	789	86	8.53	2.23	5	FALSE	cell organization and biogenesis;other biological processes	plasma membrane;other membranes;cytosol;nucleus	other molecular function	Pf00018, Pf07653, Pf14604	27059	Sh3d19	mmu:27059; O08635; O35146; Q8C7I2; Q91X43	ENSMUSG00000028082		Golgi Associated Vesicle Biogenesis	1	0	0.01	-6.64	4.63826e-17		279729		96.22		120246	279729	920402				High	High	High	High	n/a	High	1
TRUE	High	Master Protein	Q91Z58	Uncharacterized protein C6orf132 homolog [OS=Mus musculus]	0	13.891	5	4	16	4	1206	127.8	9.36	1.31	4	FALSE											0	0	100	6.64	4.63826e-17			48747.7		50.09				48747.7	18986.4	60552	High	High	High	High	High	Peak Found	1
TRUE	High	Master Protein	Q9ES52	Phosphatidylinositol 3,4,5-trisphosphate 5-phosphatase 1 [OS=Mus musculus]	0	51.692	22	15	48	15	1191	133.5	7.8	7.32	15	FALSE	other metabolic processes;signal transduction;other biological processes	plasma membrane;other membranes;cytosol;cytoskeleton	other molecular function	Pf00017	16331	Inpp5d	mmu:16331; Q3UPF9; Q4U212; Q61034; Q61173; Q61181; Q9ES52; Q9JKR7; Q9JLF9; Q9JLG0; Q9QVN8; Q9WUC2	ENSMUSG00000026288	IL-3 signaling pathway; IL-6 signaling pathway; Kit receptor signaling pathway	Downstream TCR signaling; Synthesis of IP3 and IP4 in the cytosol; Synthesis of PIPs at the plasma membrane; Interleukin receptor SHC signaling; PECAM1 interactions	8	0	0.01	-6.64	4.63826e-17		2.92898e+06		56.05		2.92898e+06	943145	3.66665e+06				High	High	High	High	High	High	1
TRUE	High	Master Protein	P01655	Ig kappa chain V-III region PC 7132 [OS=Mus musculus]	0	8.856	30	2	15	1	112	12	5.34	5.45	2	FALSE	other biological processes	non-structural extracellular;other cell component		Pf07686							0	1	100	6.64	4.63826e-17			5.70068e+06		64.82				5.28208e+06	1.5334e+07	5.70068e+06	n/a	High	n/a	High	n/a	n/a	1
TRUE	High	Master Protein	O70481	E3 ubiquitin-protein ligase UBR1 [OS=Mus musculus]	0	40.739	12	12	33	12	1757	200.1	6.05	5	12	FALSE	protein metabolism;other metabolic processes;other biological processes	cytosol;other cell component	other molecular function	Pf02207, Pf02617, Pf18995		Ubr1	A2AQ54; mmu:22222; O70481; Q5BKR8; Q792M3; Q8BN40; Q8C5K3	ENSMUSG00000027272		Antigen processing: Ubiquitination & Proteasome degradation	1	0	0.01	-6.64	4.63826e-17		5.34389e+06		22.04		6.13781e+06	5.34389e+06	3.90725e+06				High	High	High	High	High	High	1
TRUE	High	Master Protein	Q62148	Retinal dehydrogenase 2 [OS=Mus musculus]	0	25.885	26	9	37	8	518	56.6	5.74	7.4	9	FALSE	cell cycle OR cell proliferation;cell organization and biogenesis;other metabolic processes;developmental processes;signal transduction;other biological processes	other cell component	other molecular function	Pf00171	19378	Aldh1a2	mmu:19378; Q62148; Q6DI79	ENSMUSG00000013584	Retinol metabolism; Tryptophan metabolism	RA biosynthesis pathway	3	0	0.01	-6.64	4.63826e-17		4.16047e+06		58.95		9.34906e+06	3.24431e+06	4.16047e+06				High	High	High	High	High	High	1
TRUE	High	Master Protein	P97873	Lysyl oxidase homolog 1 [OS=Mus musculus]	0	13.479	14	5	9	5	607	66.5	7.33	1.11	5	FALSE	cell organization and biogenesis;protein metabolism;other metabolic processes	extracellular matrix;other cell component	other molecular function	Pf01186	16949	Loxl1	mmu:16949; P97873; Q91ZY4; Q99KX3			Crosslinking of collagen fibrils; Elastic fibre formation	2	0	100	6.64	4.63826e-17			66401.3		55.38				117192	36755.3	66401.3	High	High	High	High	High	Peak Found	1
TRUE	High	Master Protein	Q9QZX7	Serine racemase [OS=Mus musculus]	0	16.292	29	5	17	5	339	36.3	6.02	2.61	5	FALSE	other metabolic processes;other biological processes	other cell component	other molecular function	Pf00291	27364	Srr	mmu:27364; Q401M7; Q5SWE4; Q5SWE5; Q5SWE7; Q8BT19; Q8CD11; Q9QZX7	ENSMUSG00000001323		Serine biosynthesis	1	0	100	6.64	4.63826e-17			1.96099e+06		23.09				1.96099e+06	1.99551e+06	1.28078e+06	High	High	High	High	High	High	1
TRUE	High	Master Protein	Q61387	Cytochrome c oxidase subunit 7A-related protein, mitochondrial [OS=Mus musculus]	0	3.169	12	1	1	1	111	12.4	9.6	0.22	1	FALSE	cell organization and biogenesis;other metabolic processes;other biological processes	other membranes;mitochondrion;nucleus		Pf02238	20463	Cox7a2l	mmu:20463; Q61387	ENSMUSG00000024248	Electron transport chain	Cytoprotection by HMOX1; TP53 Regulates Metabolic Genes; Respiratory electron transport	4	0	0.01	-6.64	4.63826e-17		88790.4		38.39		57169.3	126904	88790.4				Peak Found	Peak Found	High	n/a	n/a	n/a	1
TRUE	High	Master Protein	P21107	Tropomyosin alpha-3 chain [OS=Mus musculus]	0	46.161	24	11	94	2	285	33	4.72	28.1	11	FALSE	cell organization and biogenesis;other biological processes	plasma membrane;other membranes;cytosol;cytoskeleton;other cell component	cytoskeletal activity	Pf00261	59069	Tpm3	mmu:59069; P21107; Q09021; Q60606; Q80SW6; Q9EPW3	ENSMUSG00000027940		Striated Muscle Contraction; RHOV GTPase cycle; Smooth Muscle Contraction	3	0	0.01	-6.64	4.63826e-17		8656095		26.42		6.26525e+06	1.07917e+07	8656095				High	High	High	High	n/a	High	1
TRUE	High	Master Protein	Q6PDI6	Ubiquitin carboxyl-terminal hydrolase MINDY-2 [OS=Mus musculus]	0	6.458	4	2	6	2	601	65.6	4.63	0.88	2	FALSE	protein metabolism;other metabolic processes	nucleus	other molecular function	Pf04424	235461	Mindy2	mmu:235461; Q571N1; Q6NSV8; Q6PDI6; Q7TML6; Q8BK25; Q8BL22; Q8BL47; Q8BZC1	ENSMUSG00000042444			0	0	100	6.64	4.63826e-17			449741		42.86				449741	214601	554661	High	n/a	High	Peak Found	High	High	1
TRUE	High	Master Protein	Q9CWY8	Ribonuclease H2 subunit A [OS=Mus musculus]	0	4.14	5	1	7	1	301	33.5	4.98	1.95	1	FALSE	DNA metabolism;RNA metabolism OR transcription;other metabolic processes;stress response	cytosol;nucleus;other cell component	nucleic acid binding activity;other molecular function	Pf01351	69724	Rnaseh2a	mmu:69724; Q8CHY8; Q9CWY8	ENSMUSG00000052926	mRNA processing		1	0	100	6.64	4.63826e-17			831014		21.9				1.01631e+06	831014	651439	High	High	High	High	High	Peak Found	1
TRUE	High	Master Protein	Q9CWG8	Protein arginine methyltransferase NDUFAF7, mitochondrial [OS=Mus musculus]	0	17.858	19	5	17	5	436	48.4	6.95	2.26	5	FALSE	cell organization and biogenesis;protein metabolism;other metabolic processes		other molecular function	Pf02636	73694	Ndufaf7	E9QLM6; mmu:73694; Q8C1X3; Q9CWG8	ENSMUSG00000024082		Complex I biogenesis	1	0	100	6.64	4.63826e-17			415680		31.36				498399	257390	415680	High	High	High	High	High	High	1
TRUE	High	Master Protein	P56695	Wolframin [OS=Mus musculus]	0	9.764	5	3	18	3	890	100.5	7.97	4.33	3	FALSE	protein metabolism;other metabolic processes;stress response;developmental processes;signal transduction;other biological processes	other membranes;ER/Golgi;other cell component	other molecular function	Pf19913, Pf19914, Pf20023, Pf20053	22393	Wfs1	mmu:22393; P56695; Q9Z276	ENSMUSG00000039474		Regulation of Insulin-like Growth Factor (IGF) transport and uptake by Insulin-like Growth Factor Binding Proteins (IGFBPs); Post-translational protein phosphorylation	2	0	100	6.64	4.63826e-17			1.65432e+06		25.87				1.25229e+06	1.65432e+06	2.11811e+06	n/a	High	High	High	High	High	1
TRUE	High	Master Protein	Q3UV70	[Pyruvate dehydrogenase [acetyl-transferring]]-phosphatase 1, mitochondrial [OS=Mus musculus]	0	23.611	30	9	25	9	538	61.1	6.67	4.15	9	FALSE	protein metabolism;other metabolic processes;other biological processes	mitochondrion	enzyme regulator activity;other molecular function	Pf00481	381511	Pdp1	mmu:381511; Q3UV70	ENSMUSG00000049225	TCA cycle	Regulation of pyruvate dehydrogenase (PDH) complex	2	0	0.01	-6.64	4.63826e-17		2543224		3.66		2.59537e+06	2.41624e+06	2543224				High	High	High	High	High	High	1
TRUE	High	Master Protein	E9Q4S1	High affinity cAMP-specific and IBMX-insensitive 3',5'-cyclic phosphodiesterase 8B [OS=Mus musculus]	0	5.456	4	2	4	2	865	96.7	6.86	0.31	2	FALSE	other metabolic processes;stress response;signal transduction;other biological processes		other molecular function	Pf00233, Pf08629, Pf13426		Pde8b	E9Q4S1	ENSMUSG00000021684		G alpha (s) signalling events	1	0	0.01	-6.64	4.63826e-17		134290		77.94		28265.4	134290	234594				Peak Found	Peak Found	High	n/a	n/a	High	1
TRUE	High	Master Protein	Q9D1J1	Adaptin ear-binding coat-associated protein 2 [OS=Mus musculus]	0	6.537	20	2	15	2	266	28.6	7.94	4.08	2	FALSE	transport	plasma membrane;other membranes		Pf07933	66147	Necap2	mmu:66147; Q3U1M1; Q9CV41; Q9D1J1	ENSMUSG00000028923		Cargo recognition for clathrin-mediated endocytosis	2	0	0.01	-6.64	4.63826e-17		5.60476e+06		12.31		5.60476e+06	5.70166e+06	4.53098e+06				High	High	High	High	High	High	1
TRUE	High	Master Protein	O09161	Calsequestrin-2 [OS=Mus musculus]	0	29.038	21	7	32	7	415	48.1	4.27	5.21	7	FALSE	cell organization and biogenesis;signal transduction;other biological processes	cytosol;cytoskeleton;ER/Golgi;other cell component	other molecular function	Pf01216	12373	Casq2	mmu:12373; O09161; O88505; Q56A03	ENSMUSG00000027861	Calcium regulation in cardiac cells	Stimuli-sensing channels; Ion homeostasis	3	0	0.01	-6.64	4.63826e-17		2.97591e+06		90.11		1.11532e+07	2.28856e+06	2.97591e+06				High	Peak Found	High	High	Peak Found	High	1
TRUE	High	Master Protein	Q8C033	Rho guanine nucleotide exchange factor 10 [OS=Mus musculus]	0	19.571	10	7	14	7	1345	147.9	5.73	1.15	7	FALSE	cell cycle OR cell proliferation;cell organization and biogenesis;developmental processes;other biological processes	cytoskeleton	enzyme regulator activity;cytoskeletal activity	Pf00621, Pf19056, Pf19057	234094	Arhgef10	mmu:234094; Q5DU38; Q80VH8; Q8BW76; Q8C033; Q922S7	ENSMUSG00000071176		RHOA GTPase cycle; RHOB GTPase cycle; CDC42 GTPase cycle; RAC1 GTPase cycle; NRAGE signals death through JNK; G alpha (12/13) signalling events; RHOC GTPase cycle	7	0	0.01	-6.64	4.63826e-17		23877.1		65.25		23877.1	63337.4	21221.1				High	High	High	High	High	High	1
TRUE	High	Master Protein	P14069	Protein S100-A6 [OS=Mus musculus]	0	12.808	47	3	20	3	89	10	5.48	1.86	3	FALSE	transport	plasma membrane;other membranes;cytosol;nucleus;other cell component	transporter activity;cytoskeletal activity;other molecular function	Pf01023	20200	S100a6	mmu:20200; P14069	ENSMUSG00000001025	Prostaglandin synthesis and regulation		1	0	0.01	-6.64	4.63826e-17		545125		20.66		442414	670358	545125				High	High	High	High	High	High	1
TRUE	High	Master Protein	Q99KS6	Manganese-dependent ADP-ribose/CDP-alcohol diphosphatase [OS=Mus musculus]	0.001	2.927	10	2	3	2	340	38.9	5.49	0.3	2	FALSE			other molecular function	Pf00149	66358	Adprm	mmu:66358; Q5SUD1; Q99KS6; Q9D7K9	ENSMUSG00000020910	Purine metabolism	Phosphate bond hydrolysis by NUDT proteins	2	0	0.01	-6.64	4.63826e-17		1.01616e+06		25.5		1.01616e+06	1.1235e+06	667198				Peak Found	High	High	n/a	n/a	n/a	1
TRUE	High	Master Protein	P56677	Suppressor of tumorigenicity 14 protein homolog [OS=Mus musculus]	0	6.614	6	3	9	3	855	94.6	6.81	1.15	3	FALSE	protein metabolism;other metabolic processes;developmental processes;other biological processes	non-structural extracellular;plasma membrane;other membranes	other molecular function	Pf00057, Pf00089, Pf00431, Pf01390	19143	St14	mmu:19143; P56677	ENSMUSG00000031995			0	0	100	6.64	4.63826e-17			1.75368e+06		21.07				1.88656e+06	1.75368e+06	1.23797e+06	High	High	High	High	High	High	1
TRUE	High	Master Protein	Q6PD03	Serine/threonine-protein phosphatase 2A 56 kDa regulatory subunit alpha isoform [OS=Mus musculus]	0	17.126	17	5	10	5	486	56.3	7.03	1.78	5	FALSE	protein metabolism;other metabolic processes;signal transduction;other biological processes	plasma membrane;other membranes;cytosol;cytoskeleton;nucleus;other cell component	enzyme regulator activity;other molecular function	Pf01603	226849	Ppp2r5a	mmu:226849; Q6PD03; Q8R1U7	ENSMUSG00000026626	Focal adhesion: PI3K-Akt-mTOR signaling pathway; Glycogen metabolism; IL-6 signaling pathway	PI5P, PP2A and IER3 Regulate PI3K/AKT Signaling; Separation of Sister Chromatids; PKR-mediated signaling; Amplification of signal from unattached kinetochores via a MAD2 inhibitory signal; Resolution of Sister Chromatid Cohesion; RHO GTPases Activate Formins; EML4 and NUDC in mitotic spindle formation; Negative regulation of MAPK pathway; Platelet sensitization by LDL; RAF activation; Beta-cateni…	18	0	100	6.64	4.63826e-17			279160		45.87				279160	147097	399574	n/a	High	n/a	High	High	High	1
TRUE	High	Master Protein	O35892	Nuclear autoantigen Sp-100 [OS=Mus musculus]	0	28.311	24	8	34	8	482	54.7	8.66	6.77	8	FALSE	cell organization and biogenesis;DNA metabolism;stress response;signal transduction;other biological processes	nucleus;other cell component	nucleic acid binding activity;other molecular function	Pf01342, Pf03172	20684	Sp100	E9PY02; mmu:20684; O35892; O35897; O88392; O88395	ENSMUSG00000026222		SUMOylation of DNA damage response and repair proteins	1	0	100	6.64	4.63826e-17			6.01893e+06		19.13				4.448e+06	6.52635e+06	6.01893e+06	High	High	High	High	High	High	1
TRUE	High	Master Protein	Q99LJ6	Glutathione peroxidase 7 [OS=Mus musculus]	0	10.454	29	3	11	3	186	21	8.27	1.94	3	FALSE	stress response;other biological processes	non-structural extracellular;ER/Golgi	other molecular function	Pf00255	67305	Gpx7	mmu:67305; Q99LJ6	ENSMUSG00000028597	One-carbon metabolism and related pathways; Oxidative stress and redox pathway	Detoxification of Reactive Oxygen Species	3	0	0.01	-6.64	4.63826e-17		4.23436e+06		35.07		4.23436e+06	4.71816e+06	2.24734e+06				High	High	High	n/a	High	n/a	1
TRUE	High	Master Protein	Q9EPL9	Peroxisomal acyl-coenzyme A oxidase 3 [OS=Mus musculus]	0	25.403	17	8	37	8	700	78.4	7.12	5.75	8	FALSE	other metabolic processes;other biological processes	other cytoplasmic organelle	other molecular function	Pf00441, Pf01756, Pf02770	80911	Acox3	mmu:80911; Q7TPP6; Q80UQ0; Q9EPL9	ENSMUSG00000029098	PPAR signaling pathway; Eicosanoid metabolism via cyclooxygenases (COX); Omega-3 / omega-6 fatty acid synthesis	Peroxisomal protein import; Beta-oxidation of pristanoyl-CoA	5	0	0.01	-6.64	4.63826e-17		2.49349e+06		47.26		2.49349e+06	4.19789e+06	1.62314e+06				High	High	High	High	High	High	1
TRUE	High	Master Protein	Q9QY06	Unconventional myosin-IXb [OS=Mus musculus]	0	47.781	14	17	53	17	2114	238.7	8.63	8.11	17	FALSE	cell cycle OR cell proliferation;cell organization and biogenesis;signal transduction;other biological processes	cytosol;cytoskeleton;other cell component	signal transduction activity or receptor binding;enzyme regulator activity;cytoskeletal activity;other molecular function	Pf00063, Pf00130, Pf00612, Pf00620, Pf00788		Myo9b	Q9QY06; Q9QY07; Q9QY08; Q9QY09			RAC1 GTPase cycle; Regulation of actin dynamics for phagocytic cup formation; RHOA GTPase cycle; RHOB GTPase cycle; CDC42 GTPase cycle; RHOC GTPase cycle; RHOF GTPase cycle; SLIT2:ROBO1 increases RHOA activity	8	0	0.01	-6.64	4.63826e-17		783669		55.79		225308	866695	783669				High	High	High	High	High	High	1
TRUE	High	Master Protein	Q99JF8	PC4 and SFRS1-interacting protein [OS=Mus musculus]	0	15.208	13	4	30	4	528	59.7	9.13	3.95	4	FALSE	cell organization and biogenesis;RNA metabolism OR transcription;other metabolic processes;stress response;other biological processes	nucleus;other cell component	nucleic acid binding activity;other molecular function	Pf00855, Pf11467	101739	Psip1	A2BI10; A2BI11; mmu:101739; Q3TEJ7; Q3TTD7; Q3UTA1; Q80WQ7; Q99JF7; Q99JF8; Q99LR4; Q9CT03	ENSMUSG00000028484		Formation of WDR5-containing histone-modifying complexes	1	0	0.01	-6.64	4.63826e-17		706869		22.98		559890	706869	889647				High	High	High	High	High	High	1
TRUE	High	Master Protein	O09110	Dual specificity mitogen-activated protein kinase kinase 3 [OS=Mus musculus]	0	18.707	25	5	21	5	347	39.3	7.43	4.09	5	FALSE	protein metabolism;other metabolic processes;stress response;developmental processes;signal transduction;other biological processes		kinase activity;other molecular function	Pf00069	26397	Map2k3	mmu:26397; O09110; P97293; Q91VX1	ENSMUSG00000018932	MicroRNAs in cardiomyocyte hypertrophy; Mapk cascade; ESC pluripotency pathways; EGFR1 signaling pathway; Integrin-mediated cell adhesion; Insulin signaling; Focal adhesion	Oxidative Stress Induced Senescence; activated TAK1 mediates p38 MAPK activation	9	0	100	6.64	4.63826e-17			1.03378e+06		37.61				821709	1.03378e+06	1.6713e+06	High	High	High	High	High	High	1
TRUE	High	Master Protein	P13808	Anion exchange protein 2 [OS=Mus musculus]	0	17.24	5	5	21	5	1237	136.7	6.14	3.41	5	FALSE	transport;other biological processes	plasma membrane;other membranes	transporter activity;other molecular function	Pf00955, Pf07565	20535	Slc4a2	mmu:20535; P13808; Q9ES09; Q9ES10; Q9ES11; Q9ES12; Q9ES13			Bicarbonate transporters	1	0	100	6.64	4.63826e-17			2.3265e+06		54.28				2.3265e+06	2.82909e+06	771945	High	High	High	High	High	High	1
TRUE	High	Master Protein	Q9D6U8	Protein FAM162A [OS=Mus musculus]	0	6.894	12	2	11	2	155	17.7	9.88	3.73	2	FALSE	stress response;other biological processes	other membranes;cytosol;mitochondrion		Pf06388	70186	Fam162a	mmu:70186; Q9D6U8	ENSMUSG00000003955			0	0	100	6.64	4.63826e-17			4.7114e+06		131.76				3.99604e+06	4.7114e+06	4.58636e+07	High	High	High	High	High	High	1
TRUE	High	Master Protein	Q8CI75	DIS3-like exonuclease 2 [OS=Mus musculus]	0	23.674	17	7	27	7	870	97.7	5.9	2.65	7	FALSE	cell cycle OR cell proliferation;cell organization and biogenesis;RNA metabolism OR transcription;other metabolic processes;other biological processes	other cell component	nucleic acid binding activity;other molecular function	Pf00773, Pf17216, Pf17849, Pf17877	208718	Dis3l2	mmu:208718; Q8BMG9; Q8CI75	ENSMUSG00000053333	mRNA processing		1	0	0.01	-6.64	4.63826e-17		2.7748e+06		48.79		2.7748e+06	1.0133e+06	3.08674e+06				High	High	High	High	High	High	1
TRUE	High	Master Protein	Q8VEK0	Cell cycle control protein 50A [OS=Mus musculus]	0	12.194	21	5	14	5	364	41	8.37	2.85	5	FALSE	cell organization and biogenesis;transport;other biological processes	plasma membrane;other membranes;ER/Golgi;other cytoplasmic organelle;other cell component	transporter activity;other molecular function	Pf03381	69981	Tmem30a	mmu:69981; Q3TCJ5; Q3UDH8; Q8R0X6; Q8VEH1; Q8VEK0	ENSMUSG00000032328		Neutrophil degranulation	1	0	100	6.64	4.63826e-17			2.30278e+06		51.35				2.30278e+06	3.33037e+06	1.04717e+06	High	High	High	High	High	High	1
TRUE	High	Master Protein	Q8BK62	Olfactomedin-like protein 3 [OS=Mus musculus]	0	19.728	19	5	30	5	406	45.7	6.23	6.68	5	FALSE	signal transduction	non-structural extracellular		Pf02191	99543	Olfml3	A9R9W9; mmu:99543; Q3V2F2; Q8BK62; Q8C1T0; Q99K37				0	0	100	6.64	4.63826e-17			1.96507e+06		65.15				1.8923e+06	1.96507e+06	5.41668e+06	High	High	High	High	High	High	1
TRUE	High	Master Protein	Q80WC7	Arf-GAP domain and FG repeat-containing protein 2 [OS=Mus musculus]	0	7.71	8	3	17	3	479	48.9	9.1	2.82	3	FALSE		other cell component	enzyme regulator activity;other molecular function	Pf01412	231801	Agfg2	mmu:231801; Q80WC7; Q8BKS5; Q99J67	ENSMUSG00000029722			0	0	0.01	-6.64	4.63826e-17		1.03521e+06		4.93		1.03521e+06	993809	1.096e+06				High	High	High	High	High	High	1
TRUE	High	Master Protein	Q6PIU9	Uncharacterized protein FLJ45252 homolog [OS=Mus musculus]	0	28.006	33	7	24	7	354	37.7	5.07	6.21	7	FALSE				Pf15282							0	0	0.01	-6.64	4.63826e-17		1.31464e+06		21.95		1.31464e+06	1.03058e+06	1.60919e+06				High	High	High	High	High	Peak Found	1
TRUE	High	Master Protein	P98192	Dihydroxyacetone phosphate acyltransferase [OS=Mus musculus]	0	26.149	15	7	21	7	678	76.8	8.13	3.14	7	FALSE	cell organization and biogenesis;other metabolic processes;stress response;developmental processes;other biological processes	other membranes;mitochondrion;other cytoplasmic organelle	other molecular function	Pf01553, Pf19277	14712	Gnpat	mmu:14712; P98192; Q9WUT6	ENSMUSG00000031985	Triacylglyceride synthesis	Peroxisomal protein import; Synthesis of PA; Plasmalogen biosynthesis	4	0	100	6.64	4.63826e-17			428204		15.54				372893	428204	507794	High	High	High	High	High	High	1
TRUE	High	Master Protein	Q8BIE6	FERM domain-containing protein 4A [OS=Mus musculus]	0	11.784	6	4	9	4	1020	113.8	8.92	0.68	4	FALSE	other biological processes	cytoskeleton;other cell component	other molecular function	Pf00373, Pf09379, Pf09380, Pf11819	209630	Frmd4a	B1AXK1; B1AXK2; mmu:209630; Q6PDJ4; Q8BIE6; Q8CHA6	ENSMUSG00000026657			0	0	0.01	-6.64	4.63826e-17		8.37428e+06		42.45		1.36249e+07	8.37428e+06	5895433				High	High	Peak Found	n/a	High	n/a	1
TRUE	High	Master Protein	Q9R1C7	Pre-mRNA-processing factor 40 homolog A [OS=Mus musculus]	0	20.535	9	6	18	5	953	108.4	7.69	4.31	6	FALSE	cell organization and biogenesis;RNA metabolism OR transcription;other metabolic processes;other biological processes	nucleus	nucleic acid binding activity;other molecular function	Pf00397, Pf01846	56194	Prpf40a	mmu:56194; Q61049; Q8BQ76; Q8BRW4; Q8C2U1; Q9R1C7	ENSMUSG00000061136	mRNA processing	mRNA Splicing - Major Pathway	2	0	100	6.64	4.63826e-17			2.48349e+06		38.58				1.87791e+06	2.48349e+06	3.9579e+06	High	High	High	High	High	High	1
TRUE	High	Master Protein	O35130	Ribosomal RNA small subunit methyltransferase NEP1 [OS=Mus musculus]	0	6.314	14	2	10	2	244	27	8.91	0.8	2	FALSE	cell organization and biogenesis;RNA metabolism OR transcription;other metabolic processes;developmental processes;other biological processes	nucleus;other cell component	nucleic acid binding activity;other molecular function	Pf03587	14791	Emg1	mmu:14791; O35130	ENSMUSG00000004268		Major pathway of rRNA processing in the nucleolus and cytosol	1	0	100	6.64	4.63826e-17			232313		98.2				133556	232313	889470	High	High	High	High	High	High	1
TRUE	High	Master Protein	Q99M87	DnaJ homolog subfamily A member 3, mitochondrial [OS=Mus musculus]	0	19.904	23	5	29	1	480	52.4	9.22	4.2	5	FALSE	cell organization and biogenesis;protein metabolism;DNA metabolism;other metabolic processes;stress response;signal transduction;other biological processes	plasma membrane;other membranes;cytosol;cytoskeleton;mitochondrion;nucleus;other cell component	signal transduction activity or receptor binding;enzyme regulator activity;other molecular function	Pf00226, Pf00684, Pf01556	83945	Dnaja3	mmu:83945; Q8BSM0; Q99L09; Q99M87; Q99P71; Q99P76; Q9CT11; Q9DBJ7; Q9DC44	ENSMUSG00000004069			0	2	100	6.64	4.63826e-17			1.92929e+06		38.1				2.0661e+06	1.92929e+06	922484	High	n/a	n/a	n/a	n/a	n/a	1
TRUE	High	Master Protein	Q8CI51-3	Isoform 3 of PDZ and LIM domain protein 5 [OS=Mus musculus]	0	30.857	41	7	74	2	239	26.3	9.67	18.94	7	FALSE						Pdlim5	Q8CI51-3				0	0	100	6.64	4.63826e-17			9.78886e+06		39.62				1.16386e+07	9.78886e+06	4.90695e+06	High	High	High	High	High	High	1
TRUE	High	Master Protein	Q6A068	Cell division cycle 5-like protein [OS=Mus musculus]	0	44.205	29	13	49	13	802	92.1	8.02	8.47	13	FALSE	cell cycle OR cell proliferation;DNA metabolism;RNA metabolism OR transcription;other metabolic processes;stress response;signal transduction;other biological processes	nucleus;other cell component	nucleic acid binding activity;other molecular function	Pf11831, Pf13921	71702	Cdc5l	mmu:71702; Q6A068; Q8K1J9	ENSMUSG00000023932		mRNA Splicing - Major Pathway	1	0	100	6.64	4.63826e-17			9.18352e+06		26.9				1.1813e+07	6.82664e+06	9.18352e+06	High	High	High	High	High	High	1
TRUE	High	Master Protein	O35638	Cohesin subunit SA-2 [OS=Mus musculus]	0	33.139	19	12	38	11	1231	141.2	5.43	5.48	12	FALSE	cell cycle OR cell proliferation;cell organization and biogenesis;other biological processes	cytoskeleton;nucleus;other cell component	other molecular function	Pf08514, Pf21581	20843	Stag2	A2AFF5; mmu:20843; O35638; Q6NZN7	ENSMUSG00000025862		SUMOylation of DNA damage response and repair proteins; Separation of Sister Chromatids; Resolution of Sister Chromatid Cohesion; Establishment of Sister Chromatid Cohesion; Cohesin Loading onto Chromatin	5	0	100	6.64	4.63826e-17			349535		51.5				406184	121640	349535	High	High	High	High	High	High	1
TRUE	High	Master Protein	Q9D820	Prolyl-tRNA synthetase associated domain-containing protein 1 [OS=Mus musculus]	0	20.205	54	5	20	5	169	18.9	6.14	2.35	5	FALSE	RNA metabolism OR transcription		other molecular function	Pf04073	67939	Prorsd1	mmu:67939; Q8BFX7; Q9D820	ENSMUSG00000032673			0	0	0.01	-6.64	4.63826e-17		673012		29.07		673012	509230	912843				Peak Found	High	High	High	High	High	1
TRUE	High	Master Protein	Q8K2A1	PTB domain-containing engulfment adapter protein 1 [OS=Mus musculus]	0	5.038	10	2	7	2	304	34.4	7.9	1.27	2	FALSE	cell organization and biogenesis;transport;other biological processes	other cell component		Pf00640	70676	Gulp1	mmu:70676; Q8K2A1; Q9CRV4; Q9CYD2	ENSMUSG00000056870			0	0	0.01	-6.64	4.63826e-17		890873		56.82		890873	666502	1.89429e+06				High	High	High	n/a	n/a	n/a	1
TRUE	High	Master Protein	O35930	Platelet glycoprotein Ib alpha chain [OS=Mus musculus]	0	22.685	12	6	20	6	734	80	5.87	3.17	6	FALSE	cell adhesion;protein metabolism;other metabolic processes;stress response;transport;other biological processes	non-structural extracellular;extracellular matrix;plasma membrane;other membranes;other cell component		Pf13855	14723	Gp1ba	mmu:14723; O35930; Q5SX47	ENSMUSG00000050675		Intrinsic Pathway of Fibrin Clot Formation; GP1b-IX-V activation signalling; Platelet Adhesion to exposed collagen; Platelet Aggregation (Plug Formation)	4	0	100	6.64	4.63826e-17			2.78302e+06		56.15				2.12413e+06	2.78302e+06	5.91489e+06	High	High	High	High	High	High	1
TRUE	High	Master Protein	P50752	Troponin T, cardiac muscle [OS=Mus musculus]	0	28.437	18	5	62	5	301	35.8	5.01	13.14	5	FALSE	cell organization and biogenesis;developmental processes;other biological processes	cytosol;cytoskeleton	cytoskeletal activity;other molecular function	Pf00992	21956	Tnnt2	mmu:21956; P50752; Q64360; Q64377	ENSMUSG00000026414		Striated Muscle Contraction	1	0	17.201	4.1	4.63826e-17	116.81	970833	3.06738e+07	38.47	83.91	450293	970833	1.00622e+06	7.38534e+07	1.07708e+07	3.06738e+07	High	High	High	High	High	High	1
TRUE	High	Master Protein	Q8CG48	Structural maintenance of chromosomes protein 2 [OS=Mus musculus]	0	6.789	2	2	3	2	1191	134.2	8.41	0.37	2	FALSE	cell cycle OR cell proliferation;cell organization and biogenesis;DNA metabolism;stress response;other biological processes	nucleus;other cell component	nucleic acid binding activity;other molecular function	Pf02463, Pf06470	14211	Smc2	mmu:14211; Q52KE9; Q61076; Q8CG48; Q9CS17; Q9CSD8	ENSMUSG00000028312		Condensation of Prophase Chromosomes; Condensation of Prometaphase Chromosomes	2	0	0.01	-6.64	4.63826e-17		1.98456e+06		59.82		1.98456e+06	2.45519e+06	546547				Peak Found	Peak Found	High	n/a	High	n/a	1
TRUE	High	Master Protein	Q8CGB3	Uveal autoantigen with coiled-coil domains and ankyrin repeats [OS=Mus musculus]	0	23.602	9	7	21	7	1411	160.7	7.2	1.63	7	FALSE	stress response;transport;signal transduction;other biological processes	other membranes;cytosol;cytoskeleton;nucleus;other cell component	cytoskeletal activity	Pf12796	72565	Uaca	mmu:72565; Q69ZG3; Q7TN77; Q8BJC8; Q8CGB3			RHOH GTPase cycle	1	0	100	6.64	4.63826e-17			1.10575e+06		86.19				394460	1.10575e+06	2.79871e+06	High	High	High	High	High	High	1
TRUE	High	Master Protein	Q9R257	Heme-binding protein 1 [OS=Mus musculus]	0	13.669	39	4	13	4	190	21.1	5.26	2.9	4	FALSE	other metabolic processes	cytosol;other cell component	other molecular function	Pf04832	15199	Hebp1	mmu:15199; O88814; Q9R257			G alpha (i) signalling events; Formyl peptide receptors bind formyl peptides and many other ligands	2	0	100	6.64	4.63826e-17			232213		21.47				240631	158500	232213	High	n/a	High	High	High	High	1
TRUE	High	Master Protein	Q9Z0X4	cGMP-inhibited 3',5'-cyclic phosphodiesterase 3A [OS=Mus musculus]	0	22.012	11	6	24	6	1141	124.4	6.3	4.16	6	FALSE	signal transduction;other biological processes	other membranes;cytosol	other molecular function	Pf00233	54611	Pde3a	mmu:54611; Q9Z0X4	ENSMUSG00000041741	Purine metabolism	G alpha (s) signalling events	2	0	0.01	-6.64	4.63826e-17		141000		20.08		111158	167260	141000				High	High	High	High	High	High	1
TRUE	High	Master Protein	Q8BVU0	DISP complex protein LRCH3 [OS=Mus musculus]	0	22.652	16	7	22	7	778	86.3	7.03	3.1	7	FALSE	cell organization and biogenesis	cytosol		Pf00307, Pf13855	70144	Lrch3	B2RXA0; mmu:70144; Q3U222; Q3UZ74; Q8BVU0	ENSMUSG00000022801			0	0	100	6.64	4.63826e-17			2.56327e+06		18.68				2.36171e+06	3.33625e+06	2.56327e+06	High	High	High	High	High	High	1
TRUE	High	Master Protein	Q9Z247	Peptidyl-prolyl cis-trans isomerase FKBP9 [OS=Mus musculus]	0	21.964	15	6	31	6	570	63	5.21	5.71	6	FALSE	protein metabolism;other metabolic processes	ER/Golgi	other molecular function	Pf00254, Pf13202	27055	Fkbp9	mmu:27055; Q80ZZ6; Q8R386; Q9CVM0; Q9JHX5; Q9Z247	ENSMUSG00000029781			0	0	100	6.64	4.63826e-17			1.43052e+07		46.62				1.43052e+07	1.94421e+07	6.88331e+06	High	High	High	High	High	High	1
TRUE	High	Master Protein	Q3UHJ0	AP2-associated protein kinase 1 [OS=Mus musculus]	0	27.467	11	7	25	7	959	103.3	6.7	3.55	7	FALSE	protein metabolism;other metabolic processes;transport;other biological processes	plasma membrane;other membranes;other cell component	signal transduction activity or receptor binding;kinase activity;other molecular function	Pf00069	269774	Aak1	B2RUJ0; mmu:269774; Q3TY53; Q3UHJ0; Q6ZPZ6; Q80XP6	ENSMUSG00000057230		Cargo recognition for clathrin-mediated endocytosis	2	0	100	6.64	4.63826e-17			1.45417e+06		33.22				2.0426e+06	1.45417e+06	1.04244e+06	High	High	High	High	High	High	1
TRUE	High	Master Protein	Q8CD10	Calcium uptake protein 2, mitochondrial [OS=Mus musculus]	0	20.672	23	6	11	6	432	49.4	9.45	1.93	6	FALSE	transport;other biological processes	other membranes;mitochondrion	other molecular function		68514	Micu2	mmu:68514; Q3TJU4; Q8CD10; Q8K0K2; Q9CUR8	ENSMUSG00000021973		Processing of SMDT1	2	0	100	6.64	4.63826e-17			91419.3		58.99				91419.3	25347.6	110522	High	n/a	High	Peak Found	High	High	1
TRUE	High	Master Protein	Q9QUG9	RAS guanyl-releasing protein 2 [OS=Mus musculus]	0	15.763	20	6	13	6	608	69.4	7.66	1.76	6	FALSE	signal transduction;other biological processes	plasma membrane;other membranes;cytosol;other cell component	enzyme regulator activity;other molecular function	Pf00130, Pf00617, Pf00618, Pf13499	19395	Rasgrp2	mmu:19395; O09004; Q80WC0; Q8BSC8; Q9QUG9	ENSMUSG00000032946	Chemokine signaling pathway	Rap1 signalling; Integrin signaling	3	0	0.01	-6.64	4.63826e-17		406108		46.19		152502	420520	406108				Peak Found	High	High	High	High	High	1
TRUE	High	Master Protein	Q5S006	Leucine-rich repeat serine/threonine-protein kinase 2 [OS=Mus musculus]	0	32.019	8	12	22	12	2527	284.5	6.83	2.53	12	FALSE	cell-cell signaling;cell cycle OR cell proliferation;cell organization and biogenesis;protein metabolism;other metabolic processes;stress response;transport;developmental processes;signal transduction;other biological processes	plasma membrane;other membranes;cytosol;cytoskeleton;mitochondrion;ER/Golgi;other cytoplasmic organelle;other cell component	signal transduction activity or receptor binding;enzyme regulator activity;cytoskeletal activity;kinase activity;other molecular function	Pf00069, Pf00560, Pf08477, Pf13855, Pf16095	66725	Lrrk2	E9QNJ2; mmu:66725; Q5S006; Q8BWG7; Q8BZJ6; Q8CI84; Q8K062	ENSMUSG00000036273	Parkinson's disease	PTK6 promotes HIF1A stabilization	2	0	0.01	-6.64	4.63826e-17		1.70394e+06		23.96		1.70394e+06	1.78433e+06	1.11159e+06				High	High	High	High	High	High	1
TRUE	High	Master Protein	Q8BWU5	tRNA N6-adenosine threonylcarbamoyltransferase [OS=Mus musculus]	0	8.263	26	5	9	5	335	36.3	6.24	1.17	5	FALSE	RNA metabolism OR transcription;other metabolic processes	plasma membrane;other membranes;nucleus;other cell component	other molecular function	Pf00814	66246	Osgep	mmu:66246; Q8BWU5; Q99LN8				0	0	100	6.64	4.63826e-17			519384		39.19				519384	447170	901269	n/a	High	High	High	High	High	1
TRUE	High	Master Protein	E9Q9W4	Long-chain fatty acid transport protein 6 [OS=Mus musculus]	0.003	2.078	2	1	4	1	619	70.1	7.72	0.3	1	FALSE	other metabolic processes;transport	plasma membrane;other membranes;ER/Golgi	transporter activity;other molecular function	Pf00501, Pf13193	225579	Slc27a6	E9Q9W4; mmu:225579	ENSMUSG00000024600	PPAR signaling pathway	Transport of fatty acids	2	0	0.01	-6.64	4.63826e-17		3.16245e+06		54.12		3.45423e+06	3.16245e+06	955917				Peak Found	High	High	n/a	High	n/a	1
TRUE	High	Master Protein	Q5F201	Cilia- and flagella-associated protein 52 [OS=Mus musculus]	0	11.544	11	4	12	4	620	68.2	6.81	1.43	4	FALSE	developmental processes;other biological processes	cytoskeleton		Pf00400	71860	Cfap52	mmu:71860; Q5F200; Q5F201; Q9D432; Q9DA68	ENSMUSG00000020904			0	0	100	6.64	4.63826e-17			110264		54.09				110264	40308.6	144863	High	n/a	High	High	High	High	1
TRUE	High	Master Protein	Q3U0J8	TBC1 domain family member 2B [OS=Mus musculus]	0	16.697	9	6	16	6	965	109.9	6.02	1.91	6	FALSE	transport;other biological processes	cytosol;other cytoplasmic organelle	enzyme regulator activity	Pf00169, Pf00566	67016	Tbc1d2b	mmu:67016; Q2VPQ4; Q3U0J8; Q6PHN8; Q6ZPZ5	ENSMUSG00000037410			0	0	100	6.64	4.63826e-17			407112		49.33				407112	234568	660202	n/a	High	High	High	High	High	1
TRUE	High	Master Protein	P06537	Glucocorticoid receptor [OS=Mus musculus]	0	34.591	22	10	46	10	792	87.1	6.35	5.67	10	FALSE	cell-cell signaling;cell organization and biogenesis;other metabolic processes;stress response;developmental processes;signal transduction;other biological processes	other membranes;cytosol;cytoskeleton;mitochondrion;nucleus;other cell component	signal transduction activity or receptor binding;nucleic acid binding activity;other molecular function	Pf00104, Pf00105, Pf02155	14815	Nr3c1	E0ZPU5; E9PUR6; E9PYV1; mmu:14815; P06537; Q06VW2; Q3U126; Q3U2M7; Q61628; Q61629	ENSMUSG00000024431	SIDS susceptibility pathways; White fat cell differentiation; Adipogenesis genes; IL-2 signaling pathway; Nuclear Receptors	HSP90 chaperone cycle for steroid hormone receptors (SHR) in the presence of ligand; Nuclear Receptor transcription pathway; SUMOylation of intracellular receptors	8	0	0.01	-6.64	4.63826e-17		64643.6		29.75		38552.3	71283.7	64643.6				High	High	High	High	High	High	1
TRUE	High	Master Protein	B2RXC1	Trafficking protein particle complex subunit 11 [OS=Mus musculus]	0	30.29	18	11	32	11	1133	128.3	7.58	4.4	11	FALSE	cell organization and biogenesis;transport;other biological processes	ER/Golgi;other cell component		Pf11817, Pf12742	320714	Trappc11	B2RXC1; B9EJS1; mmu:320714; Q52KP8; Q8BXY8	ENSMUSG00000038102		RAB GEFs exchange GTP for GDP on RABs	1	0	0.01	-6.64	4.63826e-17		828080		35.84		828080	519459	1.10525e+06				High	High	High	High	High	High	1
TRUE	High	Master Protein	Q9CQC8	Maspardin [OS=Mus musculus]	0	8.122	13	2	12	2	308	34.9	6.28	2.6	2	FALSE		cytosol;ER/Golgi;other cell component	signal transduction activity or receptor binding	Pf00561	27965	Spg21	mmu:27965; Q3U658; Q3UDT7; Q8C1Y7; Q9CQC8	ENSMUSG00000032388			0	0	0.01	-6.64	4.63826e-17		659121		58.2		304653	659121	1.10598e+06				High	High	High	High	High	High	1
TRUE	High	Master Protein	O88327	Alpha-catulin [OS=Mus musculus]	0	17.732	14	5	12	5	731	81.4	6.55	1.2	5	FALSE	cell adhesion;signal transduction	plasma membrane;other membranes;cytosol;cytoskeleton;other cell component	cytoskeletal activity;other molecular function	Pf01044	54366	Ctnnal1	mmu:54366; O88327; Q810J3	ENSMUSG00000038816			0	0	100	6.64	4.63826e-17			400134		53.26				512470	145726	400134	High	High	High	High	Peak Found	High	1
TRUE	High	Master Protein	Q9D1I2	Caspase recruitment domain-containing protein 19 [OS=Mus musculus]	0	3.305	6	1	5	1	183	20.9	8.03	0.63	1	FALSE	other biological processes	other membranes;mitochondrion;ER/Golgi			68480	Card19	mmu:68480; Q3U3Y9; Q9D1I2	ENSMUSG00000037960			0	0	100	6.64	4.63826e-17			1.3232e+06		40.64				1.3232e+06	2.03112e+06	891732	High	High	n/a	High	High	Peak Found	1
TRUE	High	Master Protein	E2JF22	Piezo-type mechanosensitive ion channel component 1 [OS=Mus musculus]	0	14.8	4	6	18	6	2547	291.8	7.5	3.37	6	FALSE	transport;other biological processes	plasma membrane;other membranes;ER/Golgi	transporter activity;other molecular function	Pf12166, Pf15917		Piezo1	E2JF22				0	0	0.01	-6.64	4.63826e-17		1.36924e+06		33.45		1.36924e+06	1.59335e+06	784218				High	High	High	High	High	High	1
TRUE	High	Master Protein	Q9JL16	Interferon-stimulated gene 20 kDa protein [OS=Mus musculus]	0	3.25	3	1	8	1	300	32.5	8.15	2.64	1	FALSE	DNA metabolism;RNA metabolism OR transcription;other metabolic processes;stress response;other biological processes	nucleus;other cell component	nucleic acid binding activity;other molecular function	Pf00929	57444	Isg20	mmu:57444; Q9CPZ5; Q9JL16	ENSMUSG00000039236			0	0	0.01	-6.64	4.63826e-17		1.98444e+06		16.44		2.01605e+06	1.48083e+06	1.98444e+06				High	High	High	High	n/a	High	1
TRUE	High	Master Protein	Q924C1	Exportin-5 [OS=Mus musculus]	0	18.989	8	6	22	6	1204	136.9	5.82	2.59	6	FALSE	transport;other biological processes	cytosol;nucleus;other cell component	nucleic acid binding activity;other molecular function	Pf03810, Pf08389, Pf19273	72322	Xpo5	A2RRJ5; mmu:72322; Q7TMP2; Q80TF9; Q924C1; Q9CRI9; Q9CT48	ENSMUSG00000067150			0	0	0.01	-6.64	4.63826e-17		606906		94.41		283213	606906	1.98935e+06				High	High	High	High	High	High	1
TRUE	High	Master Protein	E9Q735	Ubiquitin conjugation factor E4 A [OS=Mus musculus]	0	17.733	7	5	17	5	1028	118.1	5.33	2.27	5	FALSE	protein metabolism;other metabolic processes;stress response	nucleus;other cell component	other molecular function	Pf04564, Pf10408		Ube4a	E9Q735; mmu:140630	ENSMUSG00000059890		Antigen processing: Ubiquitination & Proteasome degradation	1	0	0.01	-6.64	4.63826e-17		2.03127e+06		21.28		1.37509e+06	2.03127e+06	2.06166e+06				High	High	High	High	High	High	1
TRUE	High	Master Protein	Q9ES74	Serine/threonine-protein kinase Nek7 [OS=Mus musculus]	0	14.24	19	4	13	4	302	34.5	8.25	2.52	4	FALSE	protein metabolism;other metabolic processes;other biological processes	cytoskeleton;nucleus;other cell component	kinase activity;other molecular function	Pf00069	59125	Nek7	mmu:59125; Q3UEV7; Q9ES74	ENSMUSG00000026393			0	0	100	6.64	4.63826e-17			1.18237e+06		94.95				3.91647e+06	1.18237e+06	552011	n/a	High	n/a	High	High	Peak Found	1
TRUE	High	Master Protein	Q99PI5	Phosphatidate phosphatase LPIN2 [OS=Mus musculus]	0	17.811	8	5	17	5	893	99.6	5.47	2.23	5	FALSE	other metabolic processes;other biological processes	other membranes;cytosol;ER/Golgi;nucleus	other molecular function	Pf04571, Pf08235, Pf16876	64898	Lpin2	mmu:64898; Q8C357; Q8C7I8; Q8CC85; Q8CHR7; Q99PI5	ENSMUSG00000024052	Adipogenesis genes	Synthesis of PE; Depolymerization of the Nuclear Lamina; Synthesis of PC; Triglyceride biosynthesis	5	0	100	6.64	4.63826e-17			1.23642e+06		27.22				1.23642e+06	987264	1.68729e+06	High	High	High	High	High	High	1
TRUE	High	Master Protein	P57746	V-type proton ATPase subunit D [OS=Mus musculus]	0	20.727	35	5	53	5	247	28.4	9.45	10.38	5	FALSE	cell cycle OR cell proliferation;cell organization and biogenesis;transport;other biological processes	plasma membrane;other membranes;cytoskeleton;ER/Golgi;nucleus;other cytoplasmic organelle;other cell component	transporter activity	Pf01813	73834	Atp6v1d	mmu:73834; P57746	ENSMUSG00000021114		Neutrophil degranulation; Insulin receptor recycling; Amino acids regulate mTORC1; ROS and RNS production in phagocytes; Transferrin endocytosis and recycling; Ion channel transport	6	0	0.01	-6.64	4.63826e-17		1.31311e+06		38.13		1.82688e+06	1.31311e+06	820175				High	High	High	High	High	High	1
TRUE	High	Master Protein	Q8BGV3	Tumor-associated calcium signal transducer 2 [OS=Mus musculus]	0	16.153	23	4	37	4	317	35.6	8.6	8.92	4	FALSE	developmental processes;other biological processes	non-structural extracellular;plasma membrane;other membranes;nucleus		Pf00086, Pf18635, Pf21283	56753	Tacstd2	mmu:56753; O55130; Q8BGV3	ENSMUSG00000051397			0	0	100	6.64	4.63826e-17			1.15374e+07		22.96				1.15374e+07	1.30222e+07	8.13977e+06	High	High	High	High	High	High	1
TRUE	High	Master Protein	Q9JHR7	Insulin-degrading enzyme [OS=Mus musculus]	0	22.805	10	6	44	6	1019	117.7	6.54	10.47	6	FALSE	protein metabolism;other metabolic processes;stress response;other biological processes	non-structural extracellular;plasma membrane;other membranes;cytosol;other cytoplasmic organelle;other cell component	other molecular function	Pf00675, Pf05193, Pf16187		Ide	Q9JHR7			Insulin receptor recycling; Peroxisomal protein import; Ub-specific processing proteases	3	0	100	6.64	4.63826e-17			2.33494e+06		68.17				2.00635e+06	2.33494e+06	6.38144e+06	High	High	High	High	High	High	1
TRUE	High	Master Protein	Q9CQV6	Microtubule-associated proteins 1A/1B light chain 3B [OS=Mus musculus]	0	4.826	11	1	9	1	125	14.6	8.43	2.57	1	FALSE	cell organization and biogenesis;other metabolic processes;stress response;transport;other biological processes	other membranes;cytosol;cytoskeleton;mitochondrion;other cytoplasmic organelle;other cell component	cytoskeletal activity;other molecular function	Pf02991	67443	Map1lc3b	mmu:67443; Q3U9W5; Q9CQV6; Q9D1R0	ENSMUSG00000031812		TBC/RABGAPs; Macroautophagy; PINK1-PRKN Mediated Mitophagy; Pexophagy; KEAP1-NFE2L2 pathway; Receptor Mediated Mitophagy	6	0	0.01	-6.64	4.63826e-17		4.80134e+06		18.01		6.23077e+06	4.80134e+06	4481628				High	High	High	n/a	High	High	1
TRUE	High	Master Protein	Q8BVA4	Leiomodin-1 [OS=Mus musculus]	0	17.444	11	4	20	4	595	66.3	9.19	6.11	4	FALSE	cell organization and biogenesis;other biological processes	cytosol;cytoskeleton	cytoskeletal activity	Pf02205, Pf03250	93689	Lmod1	mmu:93689; Q8BVA4			Smooth Muscle Contraction	1	0	100	6.64	4.63826e-17			3.50885e+06		58.71				3.36106e+06	3.50885e+06	8.71691e+06	High	n/a	High	High	High	High	1
TRUE	High	Master Protein	Q9DC23	DnaJ homolog subfamily C member 10 [OS=Mus musculus]	0	29.031	20	9	32	9	793	90.5	6.96	5.96	9	FALSE	protein metabolism;other metabolic processes;stress response;signal transduction;other biological processes	ER/Golgi	other molecular function	Pf00085, Pf00226	66861	Dnajc10	A2ASA2; mmu:66861; Q71S84; Q8CH78; Q8CIB0; Q99LV4; Q9DC23	ENSMUSG00000027006			0	0	100	6.64	4.63826e-17			3.47561e+06		21.68				3.47561e+06	4.18074e+06	2.68665e+06	High	High	High	High	High	High	1
TRUE	High	Master Protein	Q9CR56	NF-kappa-B inhibitor-interacting Ras-like protein 2 [OS=Mus musculus]	0	4.132	6	1	9	1	191	21.5	8.05	2.98	1	FALSE	stress response;developmental processes;signal transduction;other biological processes	other cell component	other molecular function	Pf00071	71966	Nkiras2	mmu:71966; Q8BWG0; Q9CR56	ENSMUSG00000017837		RIP-mediated NFkB activation via ZBP1; TAK1-dependent IKK and NF-kappa-B activation ; TRAF6 mediated NF-kB activation	3	0	0.01	-6.64	4.63826e-17		792541		19.97		792541	766464	1.08326e+06				High	High	High	n/a	High	High	1
TRUE	High	Master Protein	Q60675	Laminin subunit alpha-2 [OS=Mus musculus]	0	75.397	13	22	67	22	3118	343.6	6.09	8.76	22	FALSE	cell adhesion;cell cycle OR cell proliferation;cell organization and biogenesis;developmental processes;other biological processes	non-structural extracellular;extracellular matrix;plasma membrane;other membranes;other cell component	signal transduction activity or receptor binding;extracellular structural activity	Pf00052, Pf00053, Pf00054, Pf00055, Pf02210, Pf06008, Pf06009	16773	Lama2	F8VQ43; mmu:16773; Q05003; Q60675; Q64061	ENSMUSG00000019899	Focal adhesion: PI3K-Akt-mTOR signaling pathway; Alpha 6 beta 4 integrin signaling pathway; Focal adhesion		3	0	100	6.64	4.63826e-17			3.05938e+06		24.33				4.26878e+06	2.71796e+06	3.05938e+06	High	High	High	High	High	High	1
TRUE	High	Master Protein	Q8VHK9	ATP-dependent DNA/RNA helicase DHX36 [OS=Mus musculus]	0	33.42	19	11	31	11	1001	113.8	8.29	3.75	11	FALSE	cell organization and biogenesis;RNA metabolism OR transcription;stress response;other biological processes	cytosol;mitochondrion;nucleus;other cell component	nucleic acid binding activity;other molecular function	Pf00270, Pf00271, Pf04408, Pf07717, Pf21010	72162	Dhx36	G3X8Y4; mmu:72162; Q6ZPP7; Q8VHK9; Q9CSE8	ENSMUSG00000027770		DEx/H-box helicases activate type I IFN and inflammatory cytokines production	1	0	100	6.64	4.63826e-17			2.92539e+06		14.75				2.92539e+06	3.48708e+06	2.61113e+06	High	High	High	High	High	High	1
TRUE	High	Master Protein	Q99NB8	Ubiquilin-4 [OS=Mus musculus]	0	13.668	11	4	30	3	596	63.5	5.03	2.43	4	FALSE	protein metabolism;DNA metabolism;other metabolic processes;stress response;other biological processes	other membranes;cytosol;ER/Golgi;nucleus;other cytoplasmic organelle;other cell component	other molecular function	Pf00240, Pf00627	94232	Ubqln4	mmu:94232; Q8BP88; Q99NB8	ENSMUSG00000008604			0	0	0.01	-6.64	4.63826e-17		397852		46.04		267054	668166	397852				Peak Found	High	High	High	High	n/a	1
TRUE	High	Master Protein	Q7TNV0	Protein DEK [OS=Mus musculus]	0	7.746	7	2	7	2	380	43.1	6.86	2.6	2	FALSE	cell organization and biogenesis;other biological processes	cytoskeleton;nucleus	nucleic acid binding activity;other molecular function	Pf08766	110052	Dek	mmu:110052; Q7TNV0; Q80VC5; Q8BZV6	ENSMUSG00000021377	A network map of Macrophage-stimulating protein (MSP) signaling	B-WICH complex positively regulates rRNA expression; Transcriptional regulation by the AP-2 (TFAP2) family of transcription factors	3	0	0.01	-6.64	4.63826e-17		6.33531e+06		19.31		6.33531e+06	5.23045e+06	7.70626e+06				Peak Found	High	High	High	n/a	n/a	1
TRUE	High	Master Protein	Q04690	Neurofibromin [OS=Mus musculus]	0	18.524	4	8	14	8	2841	319.4	7.39	1.44	8	FALSE	cell-cell signaling;cell cycle OR cell proliferation;cell organization and biogenesis;stress response;transport;developmental processes;signal transduction;other biological processes	plasma membrane;other membranes;nucleus;other cell component	enzyme regulator activity;cytoskeletal activity;other molecular function	Pf00616, Pf13716	18015	Nf1	mmu:18015; Q04690; Q61956; Q61957	ENSMUSG00000020716	Mecp2 and associated Rett syndrome; Mapk signaling pathway	Regulation of RAS by GAPs	3	0	0.01	-6.64	4.63826e-17		2.95451e+06		44.16		4.62216e+06	2.95451e+06	1.86313e+06				High	High	High	High	High	High	1
TRUE	High	Master Protein	Q91VF2	Histamine N-methyltransferase [OS=Mus musculus]	0	13.183	28	4	20	4	295	33.6	5.06	3.14	4	FALSE	other metabolic processes;stress response;other biological processes	cytosol;cytoskeleton;nucleus;other cell component	other molecular function	Pf13489	140483	Hnmt	mmu:140483; Q3TVH0; Q91VF2	ENSMUSG00000026986	Methylation; Metapathway biotransformation		2	0	0.01	-6.64	4.63826e-17		147362		44.54		94998	147362	235358				High	High	High	High	High	High	1
TRUE	High	Master Protein	Q61553	Fascin [OS=Mus musculus]	0	13.776	14	4	12	4	493	54.5	6.89	1.94	4	FALSE	cell cycle OR cell proliferation;cell organization and biogenesis;other biological processes	plasma membrane;other membranes;cytosol;cytoskeleton;other cell component	cytoskeletal activity;other molecular function	Pf06268	14086	Fscn1	mmu:14086; O09099; O09156; Q05DK3; Q61553; Q7TN32; Q80V75	ENSMUSG00000029581			0	0	0.01	-6.64	4.63826e-17		1.89667e+06		44.25		1.56133e+06	3.47651e+06	1.89667e+06				High	High	High	High	High	High	1
TRUE	High	Master Protein	Q8K057	Intraflagellar transport protein 80 homolog [OS=Mus musculus]	0	11.436	11	5	8	5	777	87.8	7.94	0.58	5	FALSE	cell-cell signaling;cell cycle OR cell proliferation;cell organization and biogenesis;transport;developmental processes;signal transduction;other biological processes	cytoskeleton;other cell component		Pf00400	68259	Ift80	mmu:68259; Q6ZPT0; Q8C9F1; Q8K057; Q91YV4	ENSMUSG00000027778		Intraflagellar transport	1	0	0.01	-6.64	4.63826e-17		5.24529e+06		73.02		4.49737e+06	5.24529e+06	15488777				High	High	High	n/a	n/a	n/a	1
TRUE	High	Master Protein	Q3U9N9	Monocarboxylate transporter 10 [OS=Mus musculus]	0	4.272	3	1	5	1	512	55.3	8.06	0.99	1	FALSE	cell-cell signaling;other metabolic processes;transport	plasma membrane;other membranes;other cell component	transporter activity	Pf06779	72472	Slc16a10	mmu:72472; Q3TNJ1; Q3U9N9; Q3UAN9; Q8BWR7	ENSMUSG00000019838		Amino acid transport across the plasma membrane	1	0	100	6.64	4.63826e-17			1.43738e+06		13.03				1.13679e+06	1.43738e+06	1.44017e+06	High	High	High	Peak Found	High	High	1
TRUE	High	Master Protein	Q9Z160	Conserved oligomeric Golgi complex subunit 1 [OS=Mus musculus]	0	23.819	14	9	26	9	980	109	7.18	4.35	9	FALSE	cell organization and biogenesis;other metabolic processes;transport	other membranes;ER/Golgi		Pf08700	16834	Cog1	mmu:16834; Q6P567; Q9Z160	ENSMUSG00000018661		COPI-mediated anterograde transport; Intra-Golgi traffic; Retrograde transport at the Trans-Golgi-Network	3	0	0.01	-6.64	4.63826e-17		4424603		60.87		5.77229e+06	1.24927e+06	4424603				High	High	High	High	High	High	1
TRUE	High	Master Protein	Q3TFQ1	SPRY domain-containing protein 7 [OS=Mus musculus]	0	4.143	10	1	7	1	196	21.7	6.7	1.02	1	FALSE				Pf00622	66674	Spryd7	mmu:66674; Q3TFQ1; Q8K1Y1; Q9CU44; Q9D368; Q9D3D1	ENSMUSG00000021930			0	0	100	6.64	4.63826e-17			2.09347e+06		5.96				2.16645e+06	2.09347e+06	1.92669e+06	High	High	n/a	High	High	High	1
TRUE	High	Master Protein	Q8CH02	SURP and G-patch domain-containing protein 1 [OS=Mus musculus]	0	12.346	9	4	6	4	643	72.6	7.64	1.84	4	FALSE	RNA metabolism OR transcription;other metabolic processes	nucleus	nucleic acid binding activity	Pf01585, Pf01805	70616	Sugp1	mmu:70616; Q0VAT9; Q3U0W3; Q8CH02; Q8R094	ENSMUSG00000011306	mRNA processing	mRNA Splicing - Major Pathway	2	0	0.01	-6.64	4.63826e-17		240718		76.22		77449.2	481139	240718				High	High	Peak Found	High	High	High	1
TRUE	High	Master Protein	P17156	Heat shock-related 70 kDa protein 2 [OS=Mus musculus]	0	60.802	36	16	199	7	633	69.6	5.67	46.7	16	FALSE	cell cycle OR cell proliferation;cell organization and biogenesis;protein metabolism;other metabolic processes;stress response;other biological processes	plasma membrane;other membranes;cytosol;cytoskeleton;nucleus;other cell component	cytoskeletal activity;other molecular function	Pf00012	15512	Hspa2	mmu:15512; P17156; Q99KD7	ENSMUSG00000059970		Regulation of HSF1-mediated heat shock response; PKR-mediated signaling; HSP90 chaperone cycle for steroid hormone receptors (SHR) in the presence of ligand; Attenuation phase	4	0	0.01	-6.64	4.63826e-17		6.72593e+06		36.61		7.74036e+06	3.53166e+06	6.72593e+06				High	High	High	High	High	High	1
TRUE	High	Master Protein	P61924	Coatomer subunit zeta-1 [OS=Mus musculus]	0	16.246	31	4	24	4	177	20.2	4.81	5.16	4	FALSE	transport	other membranes;ER/Golgi		Pf01217	56447	Copz1	mmu:56447; P61924; Q9Y3C3	ENSMUSG00000060992		COPI-dependent Golgi-to-ER retrograde traffic; COPI-mediated anterograde transport	2	0	100	6.64	4.63826e-17			1.37395e+07		27.6				1.37395e+07	8.26173e+06	1.43128e+07	High	High	High	High	High	High	1
TRUE	High	Master Protein	Q8C9B9	Death-inducer obliterator 1 [OS=Mus musculus]	0	17.622	4	5	7	5	2256	247	7.91	0.9	5	FALSE	RNA metabolism OR transcription;other metabolic processes;signal transduction	cytoskeleton;nucleus;other cell component	other molecular function	Pf00628, Pf07500, Pf07744	23856	Dido1	A2AJ47; A2AJ48; B2RS46; mmu:23856; Q05C59; Q3ZTP5; Q3ZTP6; Q4V9W1; Q6ZQD7; Q80V34; Q8BMD0; Q8BRG2; Q8C9B9; Q8CHR5; Q9WV00	ENSMUSG00000038914			0	0	0.01	-6.64	4.63826e-17		84237.1		74.55		66053.8	244203	84237.1				Peak Found	Peak Found	High	High	High	n/a	1
TRUE	High	Master Protein	A2AIP0	Protein FAM166B [OS=Mus musculus]	0	14.205	21	4	16	4	273	30.2	9.04	3.93	4	FALSE		cytoskeleton		Pf10629	329831	Cimip2b	A2AIP0; A2AIP2; B0R005; B0R006; mmu:329831; Q8C6T2; Q8CDW8	ENSMUSG00000042788			0	0	100	6.64	4.63826e-17			4.18217e+06		15.07				4.18217e+06	4.19151e+06	3.18163e+06	High	High	High	High	High	High	1
TRUE	High	Master Protein	P57784	U2 small nuclear ribonucleoprotein A' [OS=Mus musculus]	0	19.877	26	5	19	5	255	28.3	8.62	2.91	5	FALSE	RNA metabolism OR transcription;other metabolic processes;other biological processes	nucleus	nucleic acid binding activity	Pf14580	68981	Snrpa1	mmu:68981; P57784; Q3U7R8; Q8K2W4; Q91YW1; Q9JKQ3	ENSMUSG00000030512	mRNA processing	mRNA Splicing - Major Pathway	2	0	0.01	-6.64	4.63826e-17		9.98613e+06		21.71		9.98613e+06	8.01081e+06	1.2404e+07				High	High	High	High	High	High	1
TRUE	High	Master Protein	P98156	Very low-density lipoprotein receptor [OS=Mus musculus]	0	7.825	3	2	4	2	873	96.3	4.78	0.67	2	FALSE	cell cycle OR cell proliferation;cell organization and biogenesis;other metabolic processes;stress response;transport;developmental processes;signal transduction;other biological processes	non-structural extracellular;plasma membrane;other membranes;other cell component	other molecular function	Pf00057, Pf00058, Pf07645, Pf14670	22359	Vldlr	mmu:22359; P98156; Q64022	ENSMUSG00000024924		VLDL clearance; VLDLR internalisation and degradation; Reelin signalling pathway	3	0	100	6.64	4.63826e-17			121756		80.8				341142	70643.4	121756	n/a	High	High	High	Peak Found	Peak Found	1
TRUE	High	Master Protein	Q9JM62	Receptor expression-enhancing protein 6 [OS=Mus musculus]	0	8.336	11	2	14	2	201	22.2	7.33	2.96	2	FALSE	other biological processes	other membranes;ER/Golgi;other cell component		Pf03134	70335	Reep6	mmu:70335; Q8K0X2; Q9JM62	ENSMUSG00000035504			0	0	0.01	-6.64	4.63826e-17		6.79283e+06		43.03		9.91076e+06	6.79283e+06	3.98016e+06				High	High	High	High	High	High	1
TRUE	High	Master Protein	Q76LS9	Ubiquitin carboxyl-terminal hydrolase MINDY-1 [OS=Mus musculus]	0	12.78	12	3	30	2	468	51.2	4.73	5.33	3	FALSE	protein metabolism;other metabolic processes	nucleus	other molecular function	Pf04424	75007	Mindy1	mmu:75007; Q3TEF4; Q52KE4; Q566I9; Q6PES4; Q76LS9; Q80V14; Q8CB41; Q8CHR2	ENSMUSG00000038712			0	1	0.01	-6.64	4.63826e-17		520497		52.19		520497	1.08544e+06	431860				High	High	High	High	High	High	1
TRUE	High	Master Protein	Q3TSG4	RNA demethylase ALKBH5 [OS=Mus musculus]	0	12.273	23	4	7	4	395	44.4	9.09	0.65	4	FALSE	RNA metabolism OR transcription;other metabolic processes;stress response;transport;other biological processes	cytosol;ER/Golgi;nucleus	other molecular function	Pf13532	268420	Alkbh5	mmu:268420; Q3TSG4; Q80US0; Q8BKB9; Q8BKC1	ENSMUSG00000042650		Reversal of alkylation damage by DNA dioxygenases	1	0	100	6.64	4.63826e-17			3.16137e+06		22.06				3.16137e+06	2.56359e+06	3.98598e+06	n/a	n/a	High	High	High	High	1
TRUE	High	Master Protein	Q9EPW0	Inositol polyphosphate-4-phosphatase type I A [OS=Mus musculus]	0	7.372	5	3	8	3	939	105.5	7.05	0.86	3	FALSE	other metabolic processes	plasma membrane;other membranes;nucleus;other cytoplasmic organelle;other cell component	other molecular function		269180	Inpp4a	mmu:269180; Q8CBJ8; Q9EPW0		Insulin signaling	Synthesis of PIPs at the plasma membrane; Synthesis of IP2, IP, and Ins in the cytosol; Synthesis of PIPs at the early endosome membrane	4	0	0.01	-6.64	4.63826e-17		1.27109e+06		11.59		1.03975e+06	1.289e+06	1.27109e+06				High	Peak Found	High	High	High	High	1
TRUE	High	Master Protein	Q99PU8	ATP-dependent RNA helicase DHX30 [OS=Mus musculus]	0	19.023	10	7	14	7	1217	136.6	8.75	1.59	7	FALSE	cell organization and biogenesis;developmental processes	cytosol;mitochondrion;nucleus;other cell component	nucleic acid binding activity;other molecular function	Pf00270, Pf00271, Pf07717, Pf21010	72831	Dhx30	mmu:72831; Q3U4Z4; Q3UFA0; Q3UJS4; Q91WA7; Q99KN7; Q99PU8	ENSMUSG00000032480			0	0	100	6.64	4.63826e-17			892609		8.23				781220	913011	892609	High	High	High	High	High	High	1
TRUE	High	Master Protein	P55937	Golgin subfamily A member 3 [OS=Mus musculus]	0	41.324	14	12	40	12	1487	167.1	5.4	4.23	12	FALSE	other biological processes	other membranes;cytosol;ER/Golgi;nucleus			269682	Golga3	mmu:269682; P55937; Q80VF5; Q8CCK4; Q9QYT2; Q9QYT3			RND2 GTPase cycle	1	0	0.05	-4.32	4.63826e-17	38.1	2.89859e+06	83299.8	8.39	134.65	2.97127e+06	2.89859e+06	2532977	67256	83299.8	863407	High	High	High	High	High	High	1
TRUE	High	Master Protein	P34914	Bifunctional epoxide hydrolase 2 [OS=Mus musculus]	0	37.573	29	11	46	11	554	62.5	6.19	8.01	11	FALSE	other metabolic processes;stress response;other biological processes	cytosol;other cytoplasmic organelle	other molecular function	Pf00561, Pf00702	13850	Ephx2	mmu:13850; P34914; Q8CGV0	ENSMUSG00000022040	Arachidonate epoxygenase / epoxide hydrolase; Metapathway biotransformation; Eicosanoid metabolism via cytochrome P450 monooxygenases	Peroxisomal protein import; Synthesis of epoxy (EET) and dihydroxyeicosatrienoic acids (DHET); Biosynthesis of maresins	6	0	100	6.64	4.63826e-17			2.86612e+06		26.32				3.94742e+06	2.37169e+06	2.86612e+06	High	High	High	High	High	High	1
TRUE	High	Master Protein	E9Q2M9	WD repeat- and FYVE domain-containing protein 4 [OS=Mus musculus]	0	47.77	8	16	46	16	3183	354.1	6.34	6.33	16	FALSE	other metabolic processes;other biological processes	ER/Golgi;other cytoplasmic organelle		Pf00400, Pf02138, Pf14844	545030	Wdfy4	E9Q2M9	ENSMUSG00000051506			0	0	0.01	-6.64	4.63826e-17		2.80569e+06		10.31		3.33425e+06	2.80569e+06	2.79836e+06				High	High	High	High	High	High	1
TRUE	High	Master Protein	Q9CQ54	NADH dehydrogenase [ubiquinone] 1 subunit C2 [OS=Mus musculus]	0	6.423	27	2	8	2	120	14.2	9.2	1.52	2	FALSE	cell organization and biogenesis;other metabolic processes;other biological processes	other membranes;mitochondrion;other cell component		Pf06374	68197	Ndufc2	mmu:68197; Q3TLB2; Q9CQ54	ENSMUSG00000030647	Oxidative phosphorylation; Electron transport chain	Neutrophil degranulation; Complex I biogenesis	5	0	100	6.64	4.63826e-17			2.61877e+06		45.6				3.14801e+06	2.61877e+06	1.12736e+06	High	High	High	High	High	High	1
TRUE	High	Master Protein	Q9CR48	DNA damage-regulated autophagy modulator protein 2 [OS=Mus musculus]	0	4.883	8	1	6	1	267	30.2	7.77	1.58	1	FALSE	other metabolic processes;other biological processes	plasma membrane;other membranes;ER/Golgi;other cytoplasmic organelle;other cell component		Pf10277	67171	Dram2	mmu:67171; Q9CR48; Q9D520	ENSMUSG00000027900			0	0	0.01	-6.64	4.63826e-17		3.80646e+06		4.49		4.02032e+06	3.80646e+06	3679414				High	High	High	High	n/a	High	1
TRUE	High	Master Protein	Q9WUD1	E3 ubiquitin-protein ligase CHIP [OS=Mus musculus]	0	17.56	25	5	31	5	304	34.9	6.01	5.54	5	FALSE	protein metabolism;DNA metabolism;other metabolic processes;stress response;signal transduction;other biological processes	cytosol;cytoskeleton;ER/Golgi;nucleus;other cell component	signal transduction activity or receptor binding;enzyme regulator activity;other molecular function	Pf04564, Pf12895, Pf18391		Stub1	mmu:56424; Q9DCJ0; Q9WUD1	ENSMUSG00000039615		Downregulation of ERBB2 signaling; Downregulation of TGF-beta receptor signaling; Antigen processing: Ubiquitination & Proteasome degradation; Regulation of PTEN stability and activity; Regulation of TNFR1 signaling; Regulation of necroptotic cell death; Regulation of RUNX2 expression and activity	7	0	0.01	-6.64	4.63826e-17		3.08246e+06		26.11		2.1301e+06	3.08246e+06	3.65875e+06				High	High	High	High	High	High	1
TRUE	High	Master Protein	Q9JJA4	Ribosome biogenesis protein WDR12 [OS=Mus musculus]	0	11.12	20	4	8	4	423	47.3	5.6	0.73	4	FALSE	RNA metabolism OR transcription;other metabolic processes;signal transduction;other biological processes	nucleus;other cell component	other molecular function	Pf00400, Pf08154	57750	Wdr12	mmu:57750; Q9CST3; Q9JJA4; Q9JKF5	ENSMUSG00000026019	Delta-Notch signaling pathway	Major pathway of rRNA processing in the nucleolus and cytosol	2	0	100	6.64	4.63826e-17			1.75723e+06		7.47				1.75723e+06	1.97586e+06	1.72674e+06	High	High	High	High	High	High	1
TRUE	High	Master Protein	P01843	Ig lambda-1 chain C region [OS=Mus musculus]	0	10.476	49	3	14	3	105	11.6	6.27	3.03	3	FALSE	other biological processes	plasma membrane;other membranes;other cell component	other molecular function	Pf07654							0	0	0.01	-6.64	4.63826e-17		625857		46.5		297103	839281	625857				High	High	High	High	High	High	1
TRUE	High	Master Protein	Q8BWS5	G protein-regulated inducer of neurite outgrowth 3 [OS=Mus musculus]	0	5.998	5	2	6	2	763	80.4	7.02	0.3	2	FALSE	cell cycle OR cell proliferation;cell organization and biogenesis;developmental processes	plasma membrane;other membranes		Pf15235	243385	Gprin3	mmu:243385; Q69Z30; Q8BWS5	ENSMUSG00000045441			0	0	100	6.64	4.63826e-17			280219		30.64				329755	173255	280219	High	High	High	High	High	High	1
TRUE	High	Master Protein	O70131	Ninjurin-1 [OS=Mus musculus]	0	4.143	13	1	10	1	152	16.5	6.55	0.67	1	FALSE	cell adhesion;cell organization and biogenesis;stress response;developmental processes;other biological processes	non-structural extracellular;plasma membrane;other membranes	other molecular function	Pf04923	18081	Ninj1	mmu:18081; O70131	ENSMUSG00000037966			0	0	100	6.64	4.63826e-17			200797		14.73				196519	200797	253917	n/a	High	High	High	Peak Found	High	1
TRUE	High	Master Protein	Q8K0Q5	Rho GTPase-activating protein 18 [OS=Mus musculus]	0	9.759	9	4	10	4	663	74.9	6.73	1.13	4	FALSE	cell organization and biogenesis;signal transduction;other biological processes	plasma membrane;other membranes;cytosol;cytoskeleton;nucleus;other cell component	enzyme regulator activity	Pf00620	73910	Arhgap18	mmu:73910; Q8BP03; Q8K0Q5; Q8R196	ENSMUSG00000039031		RHOA GTPase cycle; RHOC GTPase cycle	2	0	0.01	-6.64	4.63826e-17		1.07084e+06		49.49		2.17004e+06	912140	1.07084e+06				High	High	High	High	High	High	1
TRUE	High	Master Protein	P01643	Ig kappa chain V-V region MOPC 173 [OS=Mus musculus]	0	7.229	31	2	12	1	108	11.8	9.1	1.33	2	FALSE	other biological processes	non-structural extracellular;other cell component		Pf07686							0	0	0.01	-6.64	4.63826e-17		1.10202e+06		35.87		1.10202e+06	1.95759e+06	1093246				Peak Found	Peak Found	Peak Found	n/a	n/a	High	1
TRUE	High	Master Protein	Q8BVW0	Neutral alpha-glucosidase C [OS=Mus musculus]	0	20.091	10	6	30	6	898	101.9	6.32	4.54	6	FALSE	protein metabolism;other metabolic processes		other molecular function	Pf01055, Pf13802, Pf21365	76051	Ganc	mmu:76051; Q8BH03; Q8BVW0				0	0	100	6.64	4.63826e-17			1.04082e+06		11.15				928861	1.04082e+06	1.16156e+06	High	High	High	High	High	High	1
TRUE	High	Master Protein	Q99LP6	GrpE protein homolog 1, mitochondrial [OS=Mus musculus]	0	12.529	20	3	25	3	217	24.3	8.38	5.49	3	FALSE	cell organization and biogenesis;protein metabolism;other metabolic processes;transport	other membranes;mitochondrion;nucleus	other molecular function	Pf01025	17713	Grpel1	mmu:17713; Q3TSZ3; Q99LP6	ENSMUSG00000029198			0	0	0.01	-6.64	4.63826e-17		1.11949e+06		133.45		1.11949e+06	7.83714e+06	322650				High	High	High	High	High	High	1
TRUE	High	Master Protein	Q8VCM8	BOS complex subunit NCLN [OS=Mus musculus]	0	24.51	16	7	24	7	563	62.9	6.49	3.74	7	FALSE	cell organization and biogenesis;other biological processes	other membranes;cytosol;ER/Golgi;other cell component	translation activity	Pf04389	103425	Ncln	mmu:103425; Q8C7Y4; Q8VCM8; Q9CX81	ENSMUSG00000020238			0	0	0.01	-6.64	4.63826e-17		4.16731e+06		23.52		3.53079e+06	4.16731e+06	5.56345e+06				High	High	High	High	High	High	1
TRUE	High	Master Protein	Q8R5A6	TBC1 domain family member 22A [OS=Mus musculus]	0	11.977	13	4	8	4	516	59.3	6.46	0.74	4	FALSE	other biological processes		enzyme regulator activity;other molecular function	Pf00566	223754	Tbc1d22a	mmu:223754; Q3U268; Q3U3T0; Q8CA49; Q8R5A6	ENSMUSG00000051864			0	0	100	6.64	4.63826e-17			987999		36.47				1.69324e+06	987999	898826	High	High	High	Peak Found	Peak Found	High	1
TRUE	High	Master Protein	P61082	NEDD8-conjugating enzyme Ubc12 [OS=Mus musculus]	0	4.751	9	1	15	1	183	20.9	7.69	4.92	1	FALSE	protein metabolism;other metabolic processes;other biological processes	nucleus	other molecular function	Pf00179	22192	Ube2m	mmu:22192; O76069; P61082; Q8VC50	ENSMUSG00000005575		Neddylation; Antigen processing: Ubiquitination & Proteasome degradation; TGF-beta receptor signaling activates SMADs; Dectin-1 mediated noncanonical NF-kB signaling; NIK-->noncanonical NF-kB signaling	5	0	100	6.64	4.63826e-17			3.30178e+06		80.05				1.43587e+06	3.30178e+06	8.0575e+06	High	High	High	High	High	High	1
TRUE	High	Master Protein	Q14C51	Small ribosomal subunit protein mS39 [OS=Mus musculus]	0	13.187	14	6	9	6	685	77.7	5.88	1.19	6	FALSE	protein metabolism;other metabolic processes;other biological processes	plasma membrane;other membranes;cytosol;mitochondrion;translational apparatus;nucleus	translation activity;nucleic acid binding activity	Pf13812	69956	Ptcd3	mmu:69956; Q14C51; Q3UKH5; Q5XG65; Q6P9N5; Q9CZ12	ENSMUSG00000063884		Mitochondrial translation elongation; Mitochondrial translation termination	2	0	0.01	-6.64	4.63826e-17		1.66915e+06		51.05		1.02366e+06	1.66915e+06	2.89585e+06				Peak Found	Peak Found	High	High	High	High	1
TRUE	High	Master Protein	Q9CS00	Splicing factor Cactin [OS=Mus musculus]	0	6.039	7	3	4	3	772	90.6	9.79	0.4	3	FALSE	RNA metabolism OR transcription;other metabolic processes;stress response;other biological processes	cytosol;nucleus;other cell component		Pf09732, Pf10312	70312	Cactin	mmu:70312; Q9CS00	ENSMUSG00000034889		mRNA Splicing - Major Pathway	1	0	100	6.64	4.63826e-17			358830		42.84				348266	358830	701886	High	High	High	Peak Found	Peak Found	Peak Found	1
TRUE	High	Master Protein	Q9DC28	Casein kinase I isoform delta [OS=Mus musculus]	0	21.997	26	6	30	6	415	47.3	9.74	5.86	6	FALSE	cell-cell signaling;cell cycle OR cell proliferation;cell organization and biogenesis;protein metabolism;other metabolic processes;transport;signal transduction;other biological processes	plasma membrane;other membranes;cytosol;cytoskeleton;ER/Golgi;nucleus;other cell component	kinase activity;other molecular function	Pf00069	104318	Csnk1d	mmu:104318; Q3TZK2; Q99KK4; Q9DC28	ENSMUSG00000025162	Wnt signaling pathway	Major pathway of rRNA processing in the nucleolus and cytosol; COPII-mediated vesicle transport; Anchoring of the basal body to the plasma membrane; Regulation of PLK1 Activity at G2/M Transition; Loss of Nlp from mitotic centrosomes; Recruitment of mitotic centrosome proteins and complexes; Recruitment of NuMA to mitotic centrosomes; AURKA Activation by TPX2	10	0	100	6.64	4.63826e-17			773092		85.29				773092	430197	2.30196e+06	High	High	High	High	High	High	1
TRUE	High	Master Protein	Q8BGR9	Ubiquitin-like domain-containing CTD phosphatase 1 [OS=Mus musculus]	0	4.178	7	1	4	1	318	36.8	6.46	0.55	1	FALSE	protein metabolism;other metabolic processes	nucleus	other molecular function	Pf00240, Pf03031	79560	Ublcp1	A2ACX3; mmu:79560; Q52L62; Q5XJH1; Q6PH96; Q8BGR9; Q99LT3	ENSMUSG00000041231			0	0	0.01	-6.64	4.63826e-17		878305		62.49		878305	550794	1870869				Peak Found	Peak Found	High	n/a	High	High	1
TRUE	High	Master Protein	Q8K0V4	CCR4-NOT transcription complex subunit 3 [OS=Mus musculus]	0	18.977	13	5	18	5	751	81.9	6.2	2.4	5	FALSE	RNA metabolism OR transcription;other metabolic processes;developmental processes;other biological processes	nucleus;other cell component		Pf04065, Pf04153	232791	Cnot3	B2RUA7; mmu:232791; Q8K0V4	ENSMUSG00000035632		Deadenylation of mRNA; TP53 regulates transcription of additional cell cycle genes whose exact role in the p53 pathway remain uncertain	2	0	100	6.64	4.63826e-17			1.56287e+06		21.86				1.56287e+06	1.22523e+06	1.90973e+06	High	High	High	High	High	High	1
TRUE	High	Master Protein	Q9QYA2	Mitochondrial import receptor subunit TOM40 homolog [OS=Mus musculus]	0	21.344	21	5	20	5	361	37.9	7.74	4.12	5	FALSE	cell organization and biogenesis;transport;other biological processes	other membranes;cytosol;mitochondrion;other cell component	transporter activity;other molecular function	Pf01459	53333	Tomm40	mmu:53333; Q3TBZ2; Q3TQA1; Q8VI26; Q8VI27; Q9QYA2; Q9Z2N1	ENSMUSG00000002984		PINK1-PRKN Mediated Mitophagy	1	0	100	6.64	4.63826e-17			3.77574e+06		78.38				1.12845e+07	3.77574e+06	2.76031e+06	High	High	High	High	High	High	1
TRUE	High	Master Protein	P84078	ADP-ribosylation factor 1 [OS=Mus musculus]	0	59.347	71	10	292	2	181	20.7	6.8	64.71	10	FALSE	cell cycle OR cell proliferation;cell organization and biogenesis;transport;other biological processes	plasma membrane;other membranes;cytosol;cytoskeleton;ER/Golgi;other cytoplasmic organelle;other cell component	enzyme regulator activity;other molecular function	Pf00025	11840	Arf1	mmu:11840; P10947; P32889; P84078; Q3THZ2; Q3U849; Q3UDG1; Q3UF76	ENSMUSG00000048076	Novel Jun-Dmp1 pathway; Insulin signaling	COPI-dependent Golgi-to-ER retrograde traffic; MHC class II antigen presentation; COPI-mediated anterograde transport; Golgi Associated Vesicle Biogenesis; Synthesis of PIPs at the Golgi membrane; Intra-Golgi traffic; Synthesis of PIPs at the plasma membrane; Lysosome Vesicle Biogenesis	11	0	0.01	-6.64	4.63826e-17		2.78082e+06		60.5		1.89619e+06	2.78082e+06	5.98183e+06				High	High	High	High	High	High	1
TRUE	High	Master Protein	Q3U2P1	Protein transport protein Sec24A [OS=Mus musculus]	0	11.749	7	5	22	5	1090	118.7	7.83	3.52	5	FALSE	cell organization and biogenesis;transport;other biological processes	other membranes;cytosol;ER/Golgi	other molecular function	Pf00626, Pf04810, Pf04811, Pf04815, Pf08033	77371	Sec24a	A2AA70; A2AA73; A4FUV4; mmu:77371; Q3TQ05; Q3TRG7; Q3U2P1; Q8BIS0	ENSMUSG00000036391		MHC class II antigen presentation; Antigen Presentation: Folding, assembly and peptide loading of class I MHC; COPII-mediated vesicle transport; Cargo concentration in the ER	4	0	0.01	-6.64	4.63826e-17		618110		43.99		529996	618110	1.15362e+06				High	High	High	High	High	High	1
TRUE	High	Master Protein	P53995	Anaphase-promoting complex subunit 1 [OS=Mus musculus]	0	44.385	14	14	54	14	1944	215.9	6.35	5.66	14	FALSE	cell cycle OR cell proliferation;protein metabolism;other metabolic processes;other biological processes	nucleus	other molecular function	Pf01851, Pf12859, Pf18122, Pf20518, Pf21282	17222	Anapc1	A2ATQ4; mmu:17222; P53995; Q8BP33; Q8C772	ENSMUSG00000014355		Antigen processing: Ubiquitination & Proteasome degradation; Inactivation of APC/C via direct inhibition of the APC/C complex; APC/C:Cdc20 mediated degradation of Cyclin B; Autodegradation of Cdh1 by Cdh1:APC/C; APC/C:Cdc20 mediated degradation of Securin; APC/C:Cdh1 mediated degradation of Cdc20 and other APC/C:Cdh1 targeted proteins in late mitosis/early G1; Cdc20:Phospho-APC/C mediated degrada…	16	0	0.01	-6.64	4.63826e-17		558097		89.25		414607	558097	2.02706e+06				High	High	High	High	High	High	1
TRUE	High	Master Protein	P62046	Leucine-rich repeat and calponin homology domain-containing protein 1 [OS=Mus musculus]	0	29.204	22	9	28	9	709	79	6.13	5.48	9	FALSE	other biological processes	other cell component		Pf00307, Pf13855	380916	Lrch1	E9QLJ4; mmu:380916; P62046	ENSMUSG00000068015			0	0	0.01	-6.64	4.63826e-17		1.05905e+06		57.45		1.05905e+06	389700	1.52072e+06				High	High	High	High	High	High	1
TRUE	High	Master Protein	Q9DBP0	Sodium-dependent phosphate transport protein 2B [OS=Mus musculus]	0	4.143	4	1	9	1	697	76.2	7.68	0.71	1	FALSE	transport;developmental processes;other biological processes	plasma membrane;other membranes;other cell component	transporter activity;other molecular function	Pf02690	20531	Slc34a2	mmu:20531; Q9DBP0; Q9Z290	ENSMUSG00000029188		Surfactant metabolism; Type II Na+/Pi cotransporters	2	0	0.01	-6.64	4.63826e-17		163425		58.13		46866.3	163425	197620				Peak Found	High	High	High	n/a	High	1
TRUE	High	Master Protein	Cont_P04264	Keratin, type II cytoskeletal 1 OS=Homo sapiens OX=9606 GN=KRT1 PE=1 SV=6	0	45.896	24	11	52	8	644	66	8.12	9.77	11	TRUE	cell organization and biogenesis;protein metabolism;other metabolic processes;stress response;other biological processes	non-structural extracellular;plasma membrane;other membranes;cytosol;cytoskeleton;other cell component	bone, tooth or skin structural activity;other molecular function	Pf00038, Pf16208, Pf16210	3848	KRT1	B2RA01; hsa:3848; P04264; P85925; P86104; Q14720; Q6GSJ0; Q9H298	ENSG00000167768	Corticotropin-releasing hormone signaling pathway; IL-24 Signaling pathway	Formation of the cornified envelope; Neutrophil degranulation	5	1	0.01	-6.64	4.63826e-17		1.0975e+07		85.68		2.13356e+07	1.0975e+07	1.84071e+06				High	High	Peak Found	High	n/a	High	1
TRUE	High	Master Protein	Q9Z2C5	Myotubularin [OS=Mus musculus]	0	17.042	15	6	18	6	603	69.5	7.75	2.91	6	FALSE	cell organization and biogenesis;protein metabolism;other metabolic processes;transport;signal transduction;other biological processes	plasma membrane;other membranes;cytosol;cytoskeleton;other cytoplasmic organelle;other cell component	other molecular function	Pf02893, Pf06602	17772	Mtm1	mmu:17772; Q5BKQ5; Q9Z2C5	ENSMUSG00000031337		Synthesis of PIPs at the plasma membrane; Synthesis of PIPs at the early endosome membrane; Synthesis of PIPs at the late endosome membrane	3	0	0.01	-6.64	4.63826e-17		1.08958e+06		26		924381	1.08958e+06	1.51737e+06				High	High	High	High	High	High	1
TRUE	High	Master Protein	Q9JIS8	Solute carrier family 12 member 4 [OS=Mus musculus]	0	27.276	12	8	28	8	1085	120.5	6.67	3.72	8	FALSE	cell-cell signaling;cell organization and biogenesis;transport;other biological processes	plasma membrane;other membranes;other cell component	transporter activity;other molecular function	Pf00324, Pf03522	20498	Slc12a4	mmu:20498; O55069; Q9ET57; Q9JIS8	ENSMUSG00000017765		Cation-coupled Chloride cotransporters	1	0	0.01	-6.64	4.63826e-17		967926		30.49		809111	1.4375e+06	967926				High	High	High	High	High	High	1
TRUE	High	Master Protein	Q8VD00	Sigma intracellular receptor 2 [OS=Mus musculus]	0	7.058	9	2	17	2	176	20.8	9.28	1.81	2	FALSE	other biological processes	plasma membrane;other membranes;ER/Golgi;nucleus;other cytoplasmic organelle		Pf05241	69071	Tmem97	mmu:69071; Q8VD00	ENSMUSG00000037278			0	0	100	6.64	4.63826e-17			1.41126e+06		27.15				1.41126e+06	1.04627e+06	1.82012e+06	High	High	High	High	High	High	1
TRUE	High	Master Protein	Q8R332	Nucleoporin p58/p45 [OS=Mus musculus]	0	5.517	5	2	13	2	587	59.4	9.29	4.1	2	FALSE	transport;other biological processes	other membranes;nucleus;other cell component	other molecular function	Pf15967	71844	Nup58	mmu:71844; Q3UJF4; Q8BUA7; Q8BVG7; Q8C0W3; Q8R332	ENSMUSG00000063895; ENSMUSG00000114797		Regulation of HSF1-mediated heat shock response; Transcriptional regulation by small RNAs; snRNP Assembly; Transport of the SLBP independent Mature mRNA; Transport of the SLBP Dependant Mature mRNA; Transport of Mature mRNA Derived from an Intronless Transcript; Transport of Mature mRNA derived from an Intron-Containing Transcript; Regulation of Glucokinase by Glucokinase Regulatory Protein; SUMO…	15	0	100	6.64	4.63826e-17			1.63162e+06		70.83				816228	1.63162e+06	3.58967e+06	High	High	High	High	High	High	1
TRUE	High	Master Protein	Q80UW8	DNA-directed RNA polymerases I, II, and III subunit RPABC1 [OS=Mus musculus]	0	12.359	35	3	16	3	210	24.6	5.95	1.9	3	FALSE	RNA metabolism OR transcription;other metabolic processes	nucleus;other cell component	nucleic acid binding activity;other molecular function	Pf01191, Pf03871	66420	Polr2e	mmu:66420; Q80UW8	ENSMUSG00000004667	Estrogen signaling; Purine metabolism; Eukaryotic transcription initiation	Formation of RNA Pol II elongation complex ; RNA Polymerase II Pre-transcription Events; RNA polymerase II transcribes snRNA genes; TP53 Regulates Transcription of DNA Repair Genes; Dual incision in TC-NER; Gap-filling DNA repair synthesis and ligation in TC-NER; Formation of TC-NER Pre-Incision Complex; mRNA Splicing - Major Pathway; Processing of Capped Intron-Containing Pre-mRNA; RNA Polymeras…	30	0	0.01	-6.64	4.63826e-17		2.23934e+06		60.7		2.8524e+06	2.23934e+06	616991				High	High	High	High	High	High	1
TRUE	High	Master Protein	Q99M28	RNA-binding protein with serine-rich domain 1 [OS=Mus musculus]	0	11.746	18	3	32	3	305	34.2	11.84	3.79	3	FALSE	RNA metabolism OR transcription;other metabolic processes;other biological processes	nucleus;other cell component	nucleic acid binding activity	Pf00076	19826	Rnps1	mmu:19826; Q3TMJ1; Q922H8; Q99M28	ENSMUSG00000034681	mRNA processing	Nonsense Mediated Decay (NMD) enhanced by the Exon Junction Complex (EJC); Transport of Mature mRNA derived from an Intron-Containing Transcript; mRNA Splicing - Major Pathway; mRNA 3'-end processing; RNA Polymerase II Transcription Termination	6	0	100	6.64	4.63826e-17			2.20017e+06		17.51				2.01277e+06	2.20017e+06	2.79608e+06	High	High	High	High	High	High	1
TRUE	High	Master Protein	P35242	Pulmonary surfactant-associated protein A [OS=Mus musculus]	0	16.69	20	3	54	3	248	26.1	5.43	9.71	3	FALSE	other biological processes	non-structural extracellular;ER/Golgi;other cytoplasmic organelle;other cell component	other molecular function	Pf00059		Sftpa1	P35242			Signal regulatory protein family interactions; Regulation of TLR by endogenous ligand; Surfactant metabolism; Toll Like Receptor 4 (TLR4) Cascade	4	0	0.01	-6.64	4.63826e-17		404782		60.69		167173	669092	404782				High	High	High	High	High	High	1
TRUE	High	Master Protein	Q9CQS4	Mitochondrial outer membrane protein SLC25A46 [OS=Mus musculus]	0	15.247	22	4	19	4	418	46.2	7.64	1.75	4	FALSE	cell cycle OR cell proliferation;cell organization and biogenesis;other metabolic processes;transport;developmental processes;other biological processes	other membranes;mitochondrion	other molecular function	Pf00153	67453	Slc25a46	mmu:67453; Q3TUD3; Q3UGG7; Q8VDX9; Q9CQS4	ENSMUSG00000024259			0	0	0.01	-6.64	4.63826e-17		82621		44.6		71719.4	156711	82621				High	High	High	High	High	High	1
TRUE	High	Master Protein	P97471	Mothers against decapentaplegic homolog 4 [OS=Mus musculus]	0	17.136	17	4	19	4	551	60.3	6.99	2.18	4	FALSE	cell cycle OR cell proliferation;cell organization and biogenesis;RNA metabolism OR transcription;other metabolic processes;stress response;developmental processes;signal transduction;other biological processes	cytosol;cytoskeleton;nucleus;other cell component	cytoskeletal activity;nucleic acid binding activity;other molecular function	Pf03165, Pf03166	17128	Smad4	mmu:17128; P97471; Q6GTP6; Q9CW56	ENSMUSG00000024515	TGF-beta signaling pathway; Mechanisms associated with pluripotency; Heart development; Delta-Notch signaling pathway; ESC pluripotency pathways; BMP signaling pathway in eyelid development; miR-127 in mesendoderm differentiation; ID signaling pathway; Wnt signaling pathway	SMAD2/SMAD3:SMAD4 heterotrimer regulates transcription; Ub-specific processing proteases; Signaling by BMP; Downregulation of SMAD2/3:SMAD4 transcriptional activity; TGF-beta receptor signaling activates SMADs; Signaling by Activin; RUNX3 regulates CDKN1A transcription; Signaling by NODAL; RUNX2 regulates bone development; FOXO-mediated transcription of cell cycle genes	19	0	100	6.64	4.63826e-17			3.25737e+06		47.99				1.45941e+06	3.25737e+06	4.31825e+06	High	High	High	High	High	High	1
TRUE	High	Master Protein	Cont_P13645	Keratin, type I cytoskeletal 10 OS=Homo sapiens OX=9606 GN=KRT10 PE=1 SV=6	0	31.06	22	8	41	8	584	58.8	5.21	6.65	8	TRUE	cell organization and biogenesis;protein metabolism;other metabolic processes;other biological processes	plasma membrane;cytosol;cytoskeleton;other cell component	bone, tooth or skin structural activity;other molecular function	Pf00038	3858	KRT10	hsa:3858; P13645; Q14664; Q8N175	ENSG00000186395		Formation of the cornified envelope	2	0	100	6.64	4.63826e-17			532200		79.6				532200	33606.8	600243	High	High	n/a	High	High	High	1
TRUE	High	Master Protein	Q9CXY1	Endosomal/lysosomal proton channel TMEM175 [OS=Mus musculus]	0	4.326	4	1	7	1	499	55.5	6.79	0.42	1	FALSE	cell organization and biogenesis;transport;other biological processes	other membranes;other cytoplasmic organelle	transporter activity;other molecular function	Pf06736	72392	Tmem175	mmu:72392; Q3TDC4; Q99K00; Q9CXY1	ENSMUSG00000013495			0	0	0.01	-6.64	4.63826e-17		3.53241e+06		11.35		3.29152e+06	3.53241e+06	4.09628e+06				High	High	High	High	High	n/a	1
TRUE	High	Master Protein	O35226-2	Isoform Rpn10B of 26S proteasome non-ATPase regulatory subunit 4 [OS=Mus musculus]	0	25.078	26	5	59	1	379	41	4.79	13.57	5	FALSE						Psmd4	O35226-2				0	0	0.01	-6.64	4.63826e-17		1.00114e+06		127.81		1.00114e+06	8.77096e+06	856403				Peak Found	High	Peak Found	High	n/a	High	1
TRUE	High	Master Protein	P19258	Protein Mpv17 [OS=Mus musculus]	0	10.671	26	3	31	3	176	19.7	9.44	5.17	3	FALSE	cell organization and biogenesis;other metabolic processes;stress response;transport;developmental processes;other biological processes	other membranes;mitochondrion;other cytoplasmic organelle;other cell component	transporter activity	Pf04117	17527	Mpv17	mmu:17527; P19258	ENSMUSG00000107283		Peroxisomal protein import	1	0	0.01	-6.64	4.63826e-17		591044		75.77		480343	591044	1.77876e+06				High	High	High	High	High	High	1
TRUE	High	Master Protein	Q80TS3	Adhesion G protein-coupled receptor L3 [OS=Mus musculus]	0	23.34	10	8	10	8	1537	171	6.71	1.14	8	FALSE	cell adhesion;cell organization and biogenesis;developmental processes;signal transduction;other biological processes	plasma membrane;other membranes;other cell component	other molecular function	Pf00002, Pf01825, Pf02140, Pf02191, Pf02354, Pf02793, Pf16489	319387	Adgrl3	mmu:319387; Q3UHI7; Q3UM79; Q504Z9; Q5HZJ6; Q80T56; Q80TS3	ENSMUSG00000037605	GPCRs, non-odorant ; GPCRs, class B secretin-like		2	0	100	6.64	4.63826e-17			30848		80.28				30848	83530.2	16915.5	n/a	High	High	High	High	High	1
TRUE	High	Master Protein	Q8C1F4	Chondroitin sulfate N-acetylgalactosaminyltransferase 2 [OS=Mus musculus]	0	9.096	11	4	10	4	542	62.5	5.67	0.7	4	FALSE	protein metabolism;other metabolic processes	other membranes;ER/Golgi	other molecular function	Pf05679	78752	Csgalnact2	mmu:78752; Q6PAP6; Q8C1F4; Q8R5A2; Q9D2M1	ENSMUSG00000042042		Chondroitin sulfate biosynthesis	1	0	100	6.64	4.63826e-17			2.60822e+06		14.37				2.39651e+06	3.15381e+06	2.60822e+06	High	High	High	High	High	High	1
TRUE	High	Master Protein	Q9Z261	Claudin-7 [OS=Mus musculus]	0	4.095	8	1	8	1	211	22.3	8.7	1.28	1	FALSE	cell adhesion;cell organization and biogenesis;other biological processes	plasma membrane;other membranes;other cell component	other molecular function	Pf00822	53624	Cldn7	mmu:53624; Q3TJX4; Q9Z261	ENSMUSG00000018569			0	0	100	6.64	4.63826e-17			1.08244e+07		8.72				1.05004e+07	1.23325e+07	1.08244e+07	n/a	n/a	High	High	Peak Found	High	1
TRUE	High	Master Protein	P61079	Ubiquitin-conjugating enzyme E2 D3 [OS=Mus musculus]	0	8.767	29	2	39	2	147	16.7	7.8	6.35	2	FALSE	protein metabolism;DNA metabolism;other metabolic processes;stress response;other biological processes	plasma membrane;other membranes;nucleus;other cytoplasmic organelle;other cell component	other molecular function	Pf00179	66105	Ube2d3	mmu:66105; P61079	ENSMUSG00000078578	Proteasome degradation	Neddylation; Signaling by BMP; Downregulation of SMAD2/3:SMAD4 transcriptional activity; Antigen processing: Ubiquitination & Proteasome degradation; E3 ubiquitin ligases ubiquitinate target proteins; Peroxisomal protein import; Regulation of TNFR1 signaling; IKK complex recruitment mediated by RIP1; Oxygen-dependent proline hydroxylation of Hypoxia-inducible Factor Alpha; Inactivation of CSF3 (G…	11	0	100	6.64	4.63826e-17			5.87018e+06		21.3				5.37272e+06	5.87018e+06	7.9414e+06	High	High	High	High	High	High	1
TRUE	High	Master Protein	Q9WU38	Amiloride-sensitive sodium channel subunit beta [OS=Mus musculus]	0	8.277	8	3	6	3	638	72.1	6.09	0.81	3	FALSE	other metabolic processes;stress response;transport;other biological processes	non-structural extracellular;plasma membrane;other membranes;other cell component	transporter activity;other molecular function	Pf00858	20277	Scnn1b	mmu:20277; Q9WU38	ENSMUSG00000030873		Stimuli-sensing channels; Sensory perception of salty taste	2	0	0.01	-6.64	4.63826e-17		432958		63.81		124592	432958	621300				High	High	Peak Found	High	High	High	1
TRUE	High	Master Protein	Q8K224	RNA cytidine acetyltransferase [OS=Mus musculus]	0	12.835	8	5	12	5	1024	115.3	8.32	0.93	5	FALSE	protein metabolism;RNA metabolism OR transcription;other metabolic processes;other biological processes	nucleus;other cell component	nucleic acid binding activity;other molecular function	Pf05127, Pf08351, Pf13718, Pf13725	98956	Nat10	mmu:98956; Q3UE04; Q6ZPJ7; Q80VD3; Q8BW78; Q8K224	ENSMUSG00000027185	Metapathway biotransformation		1	0	0.01	-6.64	4.63826e-17		94415.5		42.72		62889.6	149129	94415.5				High	High	High	High	High	n/a	1
TRUE	High	Master Protein	Q9JHQ5	Leucine zipper transcription factor-like protein 1 [OS=Mus musculus]	0	17.712	19	4	15	4	299	34.8	5.17	3.05	4	FALSE	other biological processes	cytosol;cytoskeleton;other cell component	other molecular function	Pf15294	93730	Lztfl1	mmu:93730; Q8BRX8; Q8CDS2; Q9JHQ5	ENSMUSG00000025245		BBSome-mediated cargo-targeting to cilium	1	0	0.01	-6.64	4.63826e-17		3.37587e+06		57.45		2.45963e+06	3.37587e+06	7151319				High	High	High	High	High	High	1
TRUE	High	Master Protein	O08530	Sphingosine 1-phosphate receptor 1 [OS=Mus musculus]	0	9.405	6	2	20	2	382	42.6	9.42	4.41	2	FALSE	cell cycle OR cell proliferation;cell organization and biogenesis;developmental processes;signal transduction;other biological processes	plasma membrane;other membranes;nucleus;other cytoplasmic organelle;other cell component	signal transduction activity or receptor binding;other molecular function	Pf00001	13609	S1pr1	mmu:13609; O08530; Q9DC35; Q9R235	ENSMUSG00000045092	GPCRs, non-odorant ; GPCRs, small ligand; GPCRs, other; Signal transduction of S1P receptor	Lysosphingolipid and LPA receptors	5	0	100	6.64	4.63826e-17			2.90704e+06		28.99				2.92128e+06	2.90704e+06	1.66092e+06	High	High	High	High	High	High	1
TRUE	High	Master Protein	Q8K0G5	EARP and GARP complex-interacting protein 1 [OS=Mus musculus]	0	11.715	13	3	7	3	386	43.1	5.14	0.82	3	FALSE	protein metabolism;other metabolic processes;transport;other biological processes	ER/Golgi;other cytoplasmic organelle		Pf00400	380752	Eipr1	E9QN80; mmu:380752; Q8K0G5	ENSMUSG00000036613			0	0	0.01	-6.64	4.63826e-17		3.61998e+06		37.73		4.10903e+06	1.82653e+06	3.61998e+06				High	High	Peak Found	High	n/a	High	1
TRUE	High	Master Protein	Q9Z2X2	26S proteasome non-ATPase regulatory subunit 10 [OS=Mus musculus]	0	8.329	19	2	5	2	231	25.1	6.06	1.1	2	FALSE	cell organization and biogenesis;other biological processes	plasma membrane;other membranes;cytosol;cytoskeleton;nucleus;other cell component	cytoskeletal activity;other molecular function	Pf12796	53380	Psmd10	mmu:53380; Q8R0G2; Q9D383; Q9D7N8; Q9Z2X2	ENSMUSG00000031429		Ub-specific processing proteases; Interleukin-1 signaling; Neddylation; Separation of Sister Chromatids; Downstream TCR signaling; FCERI mediated NF-kB activation; Asymmetric localization of PCP proteins; Degradation of AXIN; Hedgehog 'on' state; Regulation of RUNX3 expression and activity; Antigen processing: Ubiquitination & Proteasome degradation; Autodegradation of Cdh1 by Cdh1:APC/C; APC/C:C…	48	0	100	6.64	4.63826e-17			8.04708e+06		81.77				8.04708e+06	1.10304e+07	610189	High	High	High	High	High	Peak Found	1
TRUE	High	Master Protein	P63011	Ras-related protein Rab-3A [OS=Mus musculus]	0	18.829	33	5	36	1	220	25	5.03	8.17	5	FALSE	cell-cell signaling;cell cycle OR cell proliferation;cell organization and biogenesis;stress response;transport;developmental processes;other biological processes	plasma membrane;other membranes;cytosol;ER/Golgi;other cytoplasmic organelle;other cell component	cytoskeletal activity;other molecular function	Pf00071	19339	Rab3a	mmu:19339; P05713; P63011; Q3TSL4	ENSMUSG00000031840		Neutrophil degranulation; RAB GEFs exchange GTP for GDP on RABs; Dopamine Neurotransmitter Release Cycle; Serotonin Neurotransmitter Release Cycle; Norepinephrine Neurotransmitter Release Cycle; Glutamate Neurotransmitter Release Cycle; Acetylcholine Neurotransmitter Release Cycle; GABA synthesis, release, reuptake and degradation; RAB geranylgeranylation	9	0	0.01	-6.64	4.63826e-17		1.6628e+06		5.82		1.6628e+06	1.6092e+06	1.80003e+06				High	High	High	High	High	High	1
TRUE	High	Master Protein	Q7SIG6	Arf-GAP with SH3 domain, ANK repeat and PH domain-containing protein 2 [OS=Mus musculus]	0	38.072	20	11	40	10	958	106.7	6.65	6.08	11	FALSE	other biological processes	plasma membrane;other membranes;cytosol;ER/Golgi	enzyme regulator activity;other molecular function	Pf00169, Pf01412, Pf12796, Pf14604, Pf16746	211914	Asap2	mmu:211914; Q501K1; Q66JN2; Q7SIG6	ENSMUSG00000052632			0	0	0.01	-6.64	4.63826e-17		3.10219e+06		31.17		4.84674e+06	2.77406e+06	3.10219e+06				High	High	High	High	High	High	1
TRUE	High	Master Protein	Q2EMV9	Protein mono-ADP-ribosyltransferase PARP14 [OS=Mus musculus]	0	21.553	8	8	20	8	1817	203.7	6.79	2.14	8	FALSE	protein metabolism;other metabolic processes;stress response;other biological processes	plasma membrane;other membranes;cytosol;nucleus;other cell component	other molecular function	Pf00644, Pf01661	547253	Parp14	E9QP48; mmu:547253; Q2EMV9; Q571C6; Q8BN35; Q8VDT6	ENSMUSG00000034422		Nicotinamide salvaging	1	0	0.01	-6.64	4.63826e-17		411846		31.85		241827	411846	472471				High	High	High	High	High	High	1
TRUE	High	Master Protein	P63030	Mitochondrial pyruvate carrier 1 [OS=Mus musculus]	0	13.953	60	4	20	4	109	12.4	9.61	2.25	4	FALSE	other metabolic processes;transport;other biological processes	other membranes;mitochondrion	transporter activity	Pf03650	55951	Mpc1	mmu:55951; P63030; Q9D6C0; Q9JLG5	ENSMUSG00000023861	Glycolysis and gluconeogenesis		1	0	0.01	-6.64	4.63826e-17		120271		102.06		30421	120271	375437				High	High	High	High	High	High	1
TRUE	High	Master Protein	Q8BTV2	Cleavage and polyadenylation specificity factor subunit 7 [OS=Mus musculus]	0	12.141	11	3	10	3	471	52	8	1.47	3	FALSE	cell organization and biogenesis;RNA metabolism OR transcription;other metabolic processes	nucleus;other cell component	nucleic acid binding activity	Pf00076	269061	Cpsf7	mmu:269061; Q3TNF1; Q8BKE7; Q8BTV2; Q8CFS8	ENSMUSG00000034820	mRNA processing	RHOBTB1 GTPase cycle; mRNA 3'-end processing; RNA Polymerase II Transcription Termination; Processing of Intronless Pre-mRNAs	6	0	100	6.64	4.63826e-17			115122		20.89				78637.3	117042	115122	n/a	High	n/a	High	High	High	1
TRUE	High	Master Protein	P70188	Kinesin-associated protein 3 [OS=Mus musculus]	0	5.301	4	2	4	2	793	91.2	5.11	0.27	2	FALSE	cell cycle OR cell proliferation;cell organization and biogenesis;developmental processes;other biological processes	plasma membrane;other membranes;cytosol;cytoskeleton;ER/Golgi;nucleus;other cell component	cytoskeletal activity;other molecular function	Pf05804	16579	Kifap3	mmu:16579; P70188; P70189; Q6GTS3	ENSMUSG00000026585		COPI-dependent Golgi-to-ER retrograde traffic; Kinesins; MHC class II antigen presentation; Intraflagellar transport	4	0	100	6.64	4.63826e-17			1.43003e+06		17.37				1.43003e+06	1.3759e+06	1.86938e+06	n/a	n/a	High	Peak Found	Peak Found	High	1
TRUE	High	Master Protein	Q06335	Amyloid beta precursor like protein 2 [OS=Mus musculus]	0	20.553	13	6	20	6	707	80.4	4.7	2.54	6	FALSE	cell cycle OR cell proliferation;cell organization and biogenesis;other metabolic processes;developmental processes;other biological processes	plasma membrane;other membranes;nucleus;other cell component	enzyme regulator activity;nucleic acid binding activity;other molecular function	Pf02177, Pf10515, Pf12924, Pf12925	11804	Aplp2	mmu:11804; Q06335; Q80US7	ENSMUSG00000031996	Splicing factor NOVA regulated synaptic proteins	Platelet degranulation ; Regulation of Insulin-like Growth Factor (IGF) transport and uptake by Insulin-like Growth Factor Binding Proteins (IGFBPs); Post-translational protein phosphorylation	4	0	0.01	-6.64	4.63826e-17		46650.1		74.27		15518.6	90950.1	46650.1				High	High	High	High	High	High	1
TRUE	High	Master Protein	Q8VEL0	Motile sperm domain-containing protein 1 [OS=Mus musculus]	0	12.043	29	3	9	3	213	24.1	7.74	0.79	3	FALSE	other biological processes	other membranes;ER/Golgi;nucleus;other cell component		Pf00635	70380	Mospd1	mmu:70380; Q497P5; Q8VEL0; Q9D8Y9	ENSMUSG00000023074			0	0	0.01	-6.64	4.63826e-17		159485		86.69		125314	159485	568439				High	High	High	High	High	High	1
TRUE	High	Master Protein	Q00422	GA-binding protein alpha chain [OS=Mus musculus]	0	7.417	10	2	7	2	454	51.3	5	0.7	2	FALSE	developmental processes;other biological processes	nucleus;other cell component	nucleic acid binding activity;other molecular function	Pf00178, Pf02198, Pf11620	14390	Gabpa	mmu:14390; Q00422; Q7TT22	ENSMUSG00000008976	Mitochondrial gene expression; Myometrial relaxation and contraction pathways	Transcriptional activation of mitochondrial biogenesis	3	0	100	6.64	4.63826e-17			2.57214e+06		77.94				2.57214e+06	532504	4.46498e+06	High	High	n/a	High	High	High	1
TRUE	High	Master Protein	P70180	Atrial natriuretic peptide receptor 3 [OS=Mus musculus]	0	12.041	12	4	16	4	536	59.8	7.09	2.03	4	FALSE	cell cycle OR cell proliferation;stress response;developmental processes;signal transduction;other biological processes	plasma membrane;other membranes;other cell component	other molecular function	Pf01094	18162	Npr3	G3X9E5; mmu:18162; P70180; P97804; Q9R025; Q9R027; Q9R028	ENSMUSG00000022206			0	0	0.01	-6.64	4.63826e-17		1.6606e+06		13.05		1.77167e+06	1.6606e+06	1.36743e+06				Peak Found	High	High	High	High	High	1
TRUE	High	Master Protein	Q8BHD1	POC1 centriolar protein homolog B [OS=Mus musculus]	0	8.284	12	3	6	3	476	53.5	7.87	0.87	3	FALSE	cell cycle OR cell proliferation;cell organization and biogenesis;other biological processes	cytoskeleton;other cell component		Pf00400	382406	Poc1b	mmu:382406; Q8BHD1	ENSMUSG00000019952			0	0	100	6.64	4.63826e-17			2.18155e+06		141.8				1.13556e+06	2.40195e+07	2.18155e+06	High	High	n/a	High	Peak Found	High	1
TRUE	High	Master Protein	Q9CR00	26S proteasome non-ATPase regulatory subunit 9 [OS=Mus musculus]	0	17.765	18	3	12	3	222	24.7	6.43	4.86	3	FALSE	cell organization and biogenesis;protein metabolism;other biological processes	nucleus;other cell component	other molecular function	Pf17820, Pf18265	67151	Psmd9	mmu:67151; Q3TG66; Q9CR00	ENSMUSG00000029440	Proteasome degradation	Regulation of PTEN stability and activity; KEAP1-NFE2L2 pathway; APC/C:Cdh1 mediated degradation of Cdc20 and other APC/C:Cdh1 targeted proteins in late mitosis/early G1; FBXL7 down-regulates AURKA during mitotic entry and in early mitosis; ABC-family proteins mediated transport; Hedgehog ligand biogenesis; Downstream TCR signaling; FCERI mediated NF-kB activation; Neddylation; Asymmetric localiz…	49	0	0.01	-6.64	4.63826e-17		1.42104e+06		39.94		787985	1.42104e+06	1.86821e+06				Peak Found	High	High	High	n/a	n/a	1
TRUE	High	Master Protein	Q8K2T1	NmrA-like family domain-containing protein 1 [OS=Mus musculus]	0	11.192	21	4	10	4	309	34.4	6.86	1.44	4	FALSE		nucleus;other cell component	other molecular function	Pf05368	67824	Nmral1	mmu:67824; Q8BVF0; Q8K2T1; Q9CZP2	ENSMUSG00000063445		Urea cycle	1	0	0.01	-6.64	4.63826e-17		3.00611e+06		13.68		3.46057e+06	3.00611e+06	2.63228e+06				Peak Found	High	High	High	High	High	1
TRUE	High	Master Protein	Q9Z0H3	SWI/SNF-related matrix-associated actin-dependent regulator of chromatin subfamily B member 1 [OS=Mus musculus]	0	7.622	17	3	8	3	385	44.1	6.23	0.94	3	FALSE	cell cycle OR cell proliferation;cell organization and biogenesis;RNA metabolism OR transcription;other metabolic processes;developmental processes;other biological processes	nucleus;other cell component	nucleic acid binding activity;other molecular function	Pf04855, Pf21459	20587	Smarcb1	mmu:20587; Q9Z0H3	ENSMUSG00000000902		RUNX1 interacts with co-factors whose precise effect on RUNX1 targets is not known; RMTs methylate histone arginines	2	0	100	6.64	4.63826e-17			1.36749e+06		17.31				1.26947e+06	1.74838e+06	1.36749e+06	n/a	High	High	High	High	High	1
TRUE	High	Master Protein	P31750	RAC-alpha serine/threonine-protein kinase [OS=Mus musculus]	0	15.059	19	5	13	4	480	55.7	5.9	1.74	5	FALSE	cell cycle OR cell proliferation;cell organization and biogenesis;protein metabolism;other metabolic processes;stress response;transport;developmental processes;signal transduction;other biological processes	plasma membrane;other membranes;cytosol;cytoskeleton;mitochondrion;nucleus;other cell component	enzyme regulator activity;kinase activity;other molecular function	Pf00069, Pf00169, Pf00433	11651	Akt1	mmu:11651; P31750; Q62274; Q6GSA6	ENSMUSG00000001729	IL-9 signaling pathway; Estrogen signaling; EPO receptor signaling; Apoptosis; Endochondral ossification; IL-5 signaling pathway; MicroRNAs in cardiomyocyte hypertrophy; Mechanisms associated with pluripotency; Chemokine signaling pathway; Primary focal segmental glomerulosclerosis (FSGS); Delta-Notch signaling pathway; Focal adhesion: PI3K-Akt-mTOR signaling pathway; IL-7 signaling pathway; ESC …	Downregulation of ERBB2:ERBB3 signaling; PI5P, PP2A and IER3 Regulate PI3K/AKT Signaling; RAB GEFs exchange GTP for GDP on RABs; Regulation of TP53 Activity through Acetylation; Regulation of PTEN stability and activity; TP53 Regulates Metabolic Genes; Integrin signaling; CD28 dependent PI3K/Akt signaling; KEAP1-NFE2L2 pathway; Deactivation of the beta-catenin transactivating complex; Regulation …	65	0	0.01	-6.64	4.63826e-17		2.09342e+06		30.43		2.09342e+06	3.09336e+06	1.73856e+06				High	High	High	High	High	High	1
TRUE	High	Master Protein	O70228	Probable phospholipid-transporting ATPase IIA [OS=Mus musculus]	0	8.009	5	3	8	3	1047	118.5	7.69	0.91	3	FALSE	cell cycle OR cell proliferation;cell organization and biogenesis;transport;developmental processes;other biological processes	plasma membrane;other membranes;ER/Golgi;other cytoplasmic organelle;other cell component	transporter activity;other molecular function	Pf00122, Pf00702, Pf13246, Pf16209, Pf16212	11981	Atp9a	mmu:11981; O70228; Q8VDI5; Q922L9	ENSMUSG00000027546		Ion transport by P-type ATPases	1	0	100	6.64	4.63826e-17			797477		47.56				690775	797477	1.58221e+06	High	High	High	High	High	High	1
TRUE	High	Master Protein	Q8JZQ2	AFG3-like protein 2 [OS=Mus musculus]	0	16.999	10	5	24	4	802	89.5	8.6	3.63	5	FALSE	cell cycle OR cell proliferation;cell organization and biogenesis;protein metabolism;other metabolic processes;transport;developmental processes;other biological processes	other membranes;mitochondrion	other molecular function	Pf00004, Pf01434, Pf06480, Pf17862	69597	Afg3l2	mmu:69597; Q8JZQ2	ENSMUSG00000024527	mRNA processing	Processing of SMDT1	2	1	100	6.64	4.63826e-17			138240		128.66				138240	82118	1.05992e+06	High	High	High	High	High	High	1
TRUE	High	Master Protein	P32883-2	Isoform 2B of GTPase KRas [OS=Mus musculus]	0	33.21	54	7	83	2	188	21.5	8.12	20.96	7	FALSE						Kras	P32883-2				0	0	100	6.64	4.63826e-17			2.65572e+06		18.22				2.78293e+06	2.65572e+06	1.94986e+06	High	High	High	High	High	Peak Found	1
TRUE	High	Master Protein	Q9Z0L8	Gamma-glutamyl hydrolase [OS=Mus musculus]	0	7.095	10	2	10	2	317	35.4	7.5	1.2	2	FALSE	other metabolic processes;other biological processes	other cytoplasmic organelle;other cell component	other molecular function	Pf00117, Pf07722	14590	Ggh	B1AWC1; mmu:14590; Q9Z0L7; Q9Z0L8	ENSMUSG00000073987		Neutrophil degranulation	1	0	0.01	-6.64	4.63826e-17		5.72941e+06		23.32		5.46044e+06	5.72941e+06	8.19423e+06				High	High	High	High	n/a	High	1
TRUE	High	Master Protein	Q04735	Cyclin-dependent kinase 16 [OS=Mus musculus]	0	3.786	6	2	3	1	496	55.9	7.87	0.35	2	FALSE	cell-cell signaling;cell cycle OR cell proliferation;cell organization and biogenesis;protein metabolism;other metabolic processes;transport;developmental processes;other biological processes	plasma membrane;other membranes;cytosol;cytoskeleton;ER/Golgi;nucleus;other cell component	kinase activity;other molecular function	Pf00069	18555	Cdk16	mmu:18555; Q04735	ENSMUSG00000031065			0	0	0.01	-6.64	4.63826e-17		2.37076e+06		51.16		2.37076e+06	867664	2.86755e+06				Peak Found	Peak Found	High	n/a	n/a	n/a	1
TRUE	High	Master Protein	Q8VC04	Transmembrane protein 106A [OS=Mus musculus]	0	3.589	7	1	4	1	261	29.1	7.44	0.38	1	FALSE	protein metabolism;other metabolic processes;stress response;other biological processes	plasma membrane;other membranes		Pf07092, Pf21002	217203	Tmem106a	mmu:217203; Q3U4J0; Q3U9D3; Q3UEA5; Q8CIC3; Q8VC04	ENSMUSG00000034947	Tyrobp causal network in microglia		1	0	0.01	-6.64	4.63826e-17		1.62647e+06		53.02		3.08501e+06	1.62647e+06	1.10219e+06				High	Peak Found	High	n/a	n/a	High	1
TRUE	High	Master Protein	Q7TQG1	Pleckstrin homology domain-containing family A member 6 [OS=Mus musculus]	0	16.513	11	6	18	6	1173	131.3	8.97	1.25	6	FALSE				Pf00169	240753	Plekha6	mmu:240753; Q7TQG1; Q8K0J5	ENSMUSG00000041757		Synthesis of PIPs at the plasma membrane	1	0	100	6.64	4.63826e-17			2.84628e+06		7.58				3.15838e+06	2.84628e+06	2.73223e+06	High	n/a	High	High	High	High	1
TRUE	High	Master Protein	Q5FW53	Myosin-binding protein H-like [OS=Mus musculus]	0	31.107	35	7	36	7	355	38.7	8.32	9.56	7	FALSE	developmental processes	cytoskeleton		Pf00041, Pf07679	68753	Mybphl	mmu:68753; Q5FW53	ENSMUSG00000068745			0	0	100	6.64	4.63826e-17			945087		100.57				945087	58054.8	2.18741e+06	High	n/a	High	High	High	High	1
TRUE	High	Master Protein	Q99J56	Derlin-1 [OS=Mus musculus]	0	4.146	4	1	17	1	251	28.8	9.51	4.21	1	FALSE	protein metabolism;other metabolic processes;stress response;transport;signal transduction;other biological processes	other membranes;ER/Golgi;other cytoplasmic organelle	signal transduction activity or receptor binding;other molecular function	Pf04511	67819	Derl1	mmu:67819; Q3U6Z2; Q99J56; Q9D918	ENSMUSG00000022365		ABC-family proteins mediated transport; N-glycan trimming in the ER and Calnexin/Calreticulin cycle	2	0	0.01	-6.64	4.63826e-17		3.54214e+06		46.32		3.54214e+06	2.41934e+06	6.03964e+06				High	High	High	High	High	High	1
TRUE	High	Master Protein	Q9JJ00	Phospholipid scramblase 1 [OS=Mus musculus]	0	7.03	10	2	13	2	328	35.9	5.06	3.4	2	FALSE	cell organization and biogenesis;other metabolic processes;stress response;transport;signal transduction;other biological processes	extracellular matrix;plasma membrane;other membranes;cytosol;ER/Golgi;nucleus;other cell component	signal transduction activity or receptor binding;transporter activity;nucleic acid binding activity;other molecular function	Pf03803	22038	Plscr1	mmu:22038; O54730; O54731; Q9D1F8; Q9JJ00	ENSMUSG00000032369	EGFR1 signaling pathway		1	0	0.01	-6.64	4.63826e-17		896165		29.08		588834	1.08137e+06	896165				High	High	High	High	High	High	1
TRUE	High	Master Protein	Q5F2E8	Serine/threonine-protein kinase TAO1 [OS=Mus musculus]	0	21.394	10	7	20	6	1001	116	7.55	1.93	7	FALSE	cell cycle OR cell proliferation;cell organization and biogenesis;protein metabolism;DNA metabolism;other metabolic processes;stress response;developmental processes;signal transduction;other biological processes	cytoskeleton;other cell component	enzyme regulator activity;cytoskeletal activity;kinase activity;other molecular function	Pf00069	216965	Taok1	mmu:216965; Q5F2E8; Q69ZL2; Q8JZX2; Q91VG7	ENSMUSG00000017291	Mapk signaling pathway	Separation of Sister Chromatids; Amplification of signal from unattached kinetochores via a MAD2 inhibitory signal; Resolution of Sister Chromatid Cohesion; RHO GTPases Activate Formins; EML4 and NUDC in mitotic spindle formation	7	0	0.01	-6.64	4.63826e-17		788674		2.2		804666	769981	788674				High	High	High	High	High	High	1
TRUE	High	Master Protein	Q64471	Glutathione S-transferase theta-1 [OS=Mus musculus]	0	28.595	34	5	43	5	240	27.4	7.27	10.81	5	FALSE	DNA metabolism;other metabolic processes;other biological processes	cytosol;nucleus;other cell component	other molecular function	Pf00043, Pf02798	14871	Gstt1	mmu:14871; Q64471; Q91X50	ENSMUSG00000001663	Metapathway biotransformation; Aflatoxin B1 metabolism; Glutathione metabolism; Oxidative stress and redox pathway	Glutathione conjugation; Paracetamol ADME	6	0	0.01	-6.64	4.63826e-17		149353		8.89		132408	158027	149353				High	High	High	High	High	High	1
TRUE	High	Master Protein	Q80UP5	Ankyrin repeat domain-containing protein 13A [OS=Mus musculus]	0	33.525	26	9	35	9	588	67.1	5.08	5.99	9	FALSE	other biological processes	plasma membrane;other membranes;other cytoplasmic organelle;other cell component	other molecular function	Pf11904, Pf12796	68420	Ankrd13a	mmu:68420; Q2VPQ7; Q6P7F2; Q80UP5	ENSMUSG00000041870			0	0	0.01	-6.64	4.63826e-17		3.64463e+06		23.89		3.41155e+06	3.64463e+06	5.20723e+06				High	High	High	High	High	High	1
TRUE	High	Master Protein	P52503	NADH dehydrogenase [ubiquinone] iron-sulfur protein 6, mitochondrial [OS=Mus musculus]	0	6.129	19	1	22	1	116	13	8.65	3.61	1	FALSE	cell organization and biogenesis;other metabolic processes;developmental processes;other biological processes	other membranes;mitochondrion		Pf10276	407785	Ndufs6	mmu:407785; P52503; Q5M9J7	ENSMUSG00000021606	Oxidative phosphorylation; Electron transport chain	Complex I biogenesis	4	0	100	6.64	4.63826e-17			9.83084e+06		58.3				9.83084e+06	1.12488e+07	2.64791e+06	High	High	High	High	High	High	1
TRUE	High	Master Protein	P32037	Solute carrier family 2, facilitated glucose transporter member 3 [OS=Mus musculus]	0	12.735	6	3	21	3	493	53.4	4.98	2.49	3	FALSE	transport;other biological processes	plasma membrane;other membranes;ER/Golgi;other cell component	transporter activity;other molecular function	Pf00083	20527	Slc2a3	mmu:20527; P32037	ENSMUSG00000003153	Glycolysis and gluconeogenesis; Focal adhesion: PI3K-Akt-mTOR signaling pathway	Neutrophil degranulation; Cellular hexose transport; Vitamin C (ascorbate) metabolism	5	0	0.01	-6.64	4.63826e-17		4.6732e+06		20.22		6.15422e+06	4.21408e+06	4.6732e+06				High	High	High	High	High	High	1
TRUE	High	Master Protein	Q3TDD9	Protein phosphatase 1 regulatory subunit 21 [OS=Mus musculus]	0	33.058	23	9	45	9	780	88.3	6.9	10.39	9	FALSE		other cytoplasmic organelle		Pf10205, Pf10212, Pf21636	73825	Ppp1r21	B2RPZ6; mmu:73825; Q3KQN7; Q3TDD9; Q3U2U9; Q8BHS9; Q9D1A1	ENSMUSG00000034709			0	0	100	6.64	4.63826e-17			1.20512e+06		35.81				732490	1.56648e+06	1.20512e+06	High	High	High	High	High	High	1
TRUE	High	Master Protein	Q9ERE7	LRP chaperone MESD [OS=Mus musculus]	0	13.037	23	3	16	3	224	25.2	6.34	4.05	3	FALSE	cell-cell signaling;protein metabolism;other metabolic processes;transport;signal transduction;other biological processes	plasma membrane;other membranes;ER/Golgi	signal transduction activity or receptor binding;other molecular function	Pf10185	67943	Mesd	mmu:67943; Q8C611; Q8CCX7; Q91WK8; Q9CVB9; Q9ERE7	ENSMUSG00000038503			0	0	0.01	-6.64	4.63826e-17		1.83311e+06		48.89		1.83311e+06	931951	2719727				High	High	High	High	High	n/a	1
TRUE	High	Master Protein	P54254	Ataxin-1 [OS=Mus musculus]	0	3.855	2	1	3	1	791	83.7	8.16	0.43	1	FALSE	cell-cell signaling;RNA metabolism OR transcription;other metabolic processes;transport;developmental processes;signal transduction;other biological processes	cytosol;nucleus;other cell component	nucleic acid binding activity;other molecular function	Pf08517, Pf12547	20238	Atxn1	mmu:20238; P54254; Q8C866	ENSMUSG00000046876	mRNA processing		1	0	0.01	-6.64	4.63826e-17		127863		72.37		63084.4	287228	127863				Peak Found	Peak Found	High	High	High	n/a	1
TRUE	High	Master Protein	Q8C7D2	Protein cereblon [OS=Mus musculus]	0	7.448	9	3	8	3	445	50.8	5.33	1.11	3	FALSE	protein metabolism;other metabolic processes;other biological processes	other membranes;nucleus;other cell component	other molecular function	Pf02190, Pf03226	58799	Crbn	mmu:58799; Q3TVC2; Q5RJV6; Q6IS49; Q80XJ1; Q8BP45; Q8C6B7; Q8C7D2; Q9JKR4	ENSMUSG00000005362			0	0	0.01	-6.64	4.63826e-17		3.06395e+06		54.88		3.06395e+06	2.14502e+06	6096939				High	High	High	High	High	High	1
TRUE	High	Master Protein	P18572	Basigin [OS=Mus musculus]	0	9.711	10	3	42	3	389	42.4	5.85	9.51	3	FALSE	cell adhesion;cell cycle OR cell proliferation;cell organization and biogenesis;developmental processes;other biological processes	plasma membrane;other membranes;ER/Golgi;other cytoplasmic organelle;other cell component	other molecular function	Pf13927	12215	Bsg	mmu:12215; P18572; Q6LDB0; Q7TSC0	ENSMUSG00000023175	Matrix metalloproteinases		1	0	0.01	-6.64	4.63826e-17		3.81666e+06		12.31		3.81666e+06	3.12521e+06	3.96248e+06				High	High	High	High	High	High	1
TRUE	High	Master Protein	Q9Z2E1	Methyl-CpG-binding domain protein 2 [OS=Mus musculus]	0	8.313	10	3	8	3	414	43.5	10.04	0.67	3	FALSE	cell-cell signaling;cell organization and biogenesis;protein metabolism;other metabolic processes;developmental processes;signal transduction;other biological processes	cytosol;nucleus;other cell component	nucleic acid binding activity;other molecular function	Pf01429, Pf14048, Pf16564	17191	Mbd2	E9QMV9; mmu:17191; Q811D9; Q9Z2D9; Q9Z2E1	ENSMUSG00000024513	Mechanisms associated with pluripotency		1	0	100	6.64	4.63826e-17			827735		27.47				731542	827735	1.21109e+06	High	High	High	High	Peak Found	High	1
TRUE	High	Master Protein	Q9WUA6	RAC-gamma serine/threonine-protein kinase [OS=Mus musculus]	0	9.404	11	3	5	2	479	55.7	6.02	0.51	3	FALSE	cell organization and biogenesis;protein metabolism;other metabolic processes;developmental processes;signal transduction;other biological processes	plasma membrane;other membranes;nucleus;other cell component	kinase activity;other molecular function	Pf00069, Pf00169, Pf00433	23797	Akt3	mmu:23797; Q9WUA6	ENSMUSG00000019699	ErbB signaling pathway; Chemokine signaling pathway; Focal adhesion: PI3K-Akt-mTOR signaling pathway; ESC pluripotency pathways; Mapk signaling pathway; Signal transduction of S1P receptor; Integrin-mediated cell adhesion; Focal adhesion	RAB GEFs exchange GTP for GDP on RABs; Downregulation of ERBB2:ERBB3 signaling; Regulation of TP53 Activity through Acetylation; Regulation of PTEN stability and activity; TP53 Regulates Metabolic Genes; Negative regulation of the PI3K/AKT network; CD28 dependent PI3K/Akt signaling; KEAP1-NFE2L2 pathway; Regulation of TP53 Degradation; Regulation of localization of FOXO transcription factors; VEG…	30	0	0.01	-6.64	4.63826e-17		1.66158e+06		55.17		1.56159e+06	1.66158e+06	3.86889e+06				High	Peak Found	High	n/a	n/a	n/a	1
TRUE	High	Master Protein	Q6WKZ8	E3 ubiquitin-protein ligase UBR2 [OS=Mus musculus]	0	20.854	9	8	17	8	1755	199	6.33	1.83	8	FALSE	cell cycle OR cell proliferation;cell organization and biogenesis;protein metabolism;DNA metabolism;other metabolic processes;other biological processes	nucleus;other cell component	other molecular function	Pf02207, Pf02617, Pf18995		Ubr2	mmu:224826; Q6DIB9; Q6WKZ8; Q80U31; Q8BUL9; Q8CGW0; Q8K2I6; Q8R0V7; Q8R130	ENSMUSG00000023977		Antigen processing: Ubiquitination & Proteasome degradation	1	0	100	6.64	4.63826e-17			1.15247e+06		26.44				884045	1.50654e+06	1.15247e+06	High	High	High	High	High	High	1
TRUE	High	Master Protein	Q07813	Apoptosis regulator BAX [OS=Mus musculus]	0	8.485	14	2	18	2	192	21.4	4.98	3	2	FALSE	cell cycle OR cell proliferation;cell organization and biogenesis;protein metabolism;other metabolic processes;stress response;transport;developmental processes;signal transduction;other biological processes	other membranes;cytosol;mitochondrion;ER/Golgi;nucleus;other cell component	transporter activity;other molecular function	Pf00452	12028	Bax	mmu:12028; Q07813	ENSMUSG00000003873	Apoptosis; IL-5 signaling pathway; BDNF pathway; p53 signaling; IL-7 signaling pathway; IL-3 signaling pathway; Peroxiredoxin 2 induced ovarian failure; IL-24 Signaling pathway	Release of apoptotic factors from the mitochondria; Pyroptosis; TP53 Regulates Transcription of Genes Involved in G2 Cell Cycle Arrest; Activation, translocation and oligomerization of BAX	12	0	0.01	-6.64	4.63826e-17		5.174e+06		58.83		5.174e+06	6.22972e+06	1.43752e+06				High	High	High	High	High	High	1
TRUE	High	Master Protein	Q8VEB2	Protein salvador homolog 1 [OS=Mus musculus]	0	7.908	16	3	6	3	386	44.8	9.06	0.51	3	FALSE	cell cycle OR cell proliferation;developmental processes;signal transduction;other biological processes	cytosol;nucleus;other cell component	other molecular function	Pf00397	64010	Sav1	mmu:64010; Q8VEB2; Q9D9N9; Q9ER46	ENSMUSG00000021067		Signaling by Hippo	1	0	100	6.64	4.63826e-17			392091		75.92				392091	341260	1.22312e+06	High	High	High	High	High	Peak Found	1
TRUE	High	Master Protein	Q921Z5	Tumor necrosis factor alpha-induced protein 8 [OS=Mus musculus]	0	8.698	22	2	18	2	198	22.9	7.93	2.99	2	FALSE	stress response;other biological processes	nucleus;other cell component	enzyme regulator activity;other molecular function	Pf05527		Tnfaip8	mmu:106869; Q3TQS5; Q3U9V7; Q3UBG8; Q8BTH4; Q921Z5	ENSMUSG00000062210		PI Metabolism	1	0	0.01	-6.64	4.63826e-17		329985		81.86		329985	266400	1.09621e+06				High	High	High	High	High	High	1
TRUE	High	Master Protein	Q8CHY6	Transcriptional repressor p66 alpha [OS=Mus musculus]	0	20.361	18	7	18	6	629	67.3	9.89	2.12	7	FALSE	cell organization and biogenesis;protein metabolism;other metabolic processes;developmental processes;other biological processes	nucleus	other molecular function	Pf16563	234366	Gatad2a	mmu:234366; Q8BTQ2; Q8CHY6; Q8VEC9	ENSMUSG00000036180	Mechanisms associated with pluripotency	HDACs deacetylate histones; Regulation of TP53 Activity through Acetylation; RNA Polymerase I Transcription Initiation; Regulation of PTEN gene transcription	5	1	0.01	-6.64	4.63826e-17		1.31064e+06		54.34		2.70975e+06	1.00263e+06	1.31064e+06				High	High	High	High	High	High	1
TRUE	High	Master Protein	Q9R1Q6	Transmembrane protein 176B [OS=Mus musculus]	0	10.927	17	3	8	3	263	28.3	7.84	1.56	3	FALSE	other biological processes	other membranes;nucleus		Pf04103	65963	Tmem176b	mmu:65963; Q9R1Q6; Q9WU52	ENSMUSG00000029810			0	0	0.01	-6.64	4.63826e-17		1.41268e+06		26.08		1.42351e+06	861499	1.41268e+06				High	High	High	n/a	n/a	High	1
TRUE	High	Master Protein	Q9WUP7	Ubiquitin carboxyl-terminal hydrolase isozyme L5 [OS=Mus musculus]	0	18.479	27	6	14	6	329	37.6	5.33	2.2	6	FALSE	cell organization and biogenesis;protein metabolism;DNA metabolism;other metabolic processes;stress response;developmental processes;other biological processes	cytosol;nucleus;other cell component	enzyme regulator activity;other molecular function	Pf01088, Pf18031	56207	Uchl5	mmu:56207; Q9CVJ4; Q9CXZ3; Q9R107; Q9WUP7	ENSMUSG00000018189		UCH proteinases	1	0	100	6.64	4.63826e-17			3.76329e+06		29.44				2.78264e+06	3.76329e+06	5.05191e+06	High	High	High	High	High	High	1
TRUE	High	Master Protein	Q6A065	Centrosomal protein of 170 kDa [OS=Mus musculus]	0	17.127	7	6	12	5	1588	174.9	7.17	1.14	6	FALSE		cytosol;cytoskeleton;other cell component		Pf00498, Pf15308	545389	Cep170	Q6A065; Q7TQD9; Q8BJW2; Q9D3Z0	ENSMUSG00000057335			0	0	0.01	-6.64	4.63826e-17		1.94009e+06		28.77		1.13582e+06	1.94009e+06	2.01816e+06				Peak Found	High	High	High	n/a	High	1
TRUE	High	Master Protein	Q9Z0M5	Lysosomal acid lipase/cholesteryl ester hydrolase [OS=Mus musculus]	0	19.05	24	5	24	5	397	45.3	8.07	4.58	5	FALSE	cell cycle OR cell proliferation;cell organization and biogenesis;protein metabolism;other metabolic processes;stress response;transport;developmental processes;signal transduction;other biological processes	cytosol;nucleus;other cytoplasmic organelle;other cell component	other molecular function	Pf04083	16889	Lipa	mmu:16889; Q8C2G7; Q9Z0M5	ENSMUSG00000024781		LDL clearance	1	0	100	6.64	4.63826e-17			1.07437e+07		27.68				1.07437e+07	1.01451e+07	1.63767e+07	High	High	High	High	High	High	1
TRUE	High	Master Protein	Q9R061	Cytosolic Fe-S cluster assembly factor NUBP2 [OS=Mus musculus]	0	4.7	7	1	9	1	275	29.5	6.52	2.56	1	FALSE	cell cycle OR cell proliferation;cell organization and biogenesis;other metabolic processes	cytosol;cytoskeleton;nucleus;other cell component	other molecular function	Pf10609	26426	Nubp2	mmu:26426; Q9R061	ENSMUSG00000039183			0	0	0.01	-6.64	4.63826e-17		1.14929e+06		30.64		1.00131e+06	1.14929e+06	1.75393e+06				High	High	High	High	High	High	1
TRUE	High	Master Protein	Q9D198	Pre-mRNA-splicing factor SYF2 [OS=Mus musculus]	0	14.451	28	5	18	5	242	28.7	8.66	1.96	5	FALSE	cell cycle OR cell proliferation;RNA metabolism OR transcription;other metabolic processes;stress response;developmental processes;signal transduction;other biological processes	nucleus;other cell component		Pf08231	68592	Syf2	mmu:68592; Q9D198	ENSMUSG00000028821		mRNA Splicing - Major Pathway	1	0	100	6.64	4.63826e-17			230966		44.63				256464	95205.4	230966	High	High	High	High	High	High	1
TRUE	High	Master Protein	P49290	Eosinophil peroxidase [OS=Mus musculus]	0	20.32	12	7	20	7	716	81.3	10.35	3.54	7	FALSE	other metabolic processes;stress response;other biological processes	non-structural extracellular	other molecular function	Pf03098	13861	Epx	mmu:13861; P49290; Q5SW51; Q61798	ENSMUSG00000052234		Neutrophil degranulation	1	0	100	6.64	4.63826e-17			4.74058e+06		78.83				4.74058e+06	2.41768e+06	1.21196e+07	n/a	High	n/a	High	High	High	1
TRUE	High	Master Protein	O88879	Apoptotic protease-activating factor 1 [OS=Mus musculus]	0	24.067	12	10	21	10	1249	140.9	6.43	3.04	10	FALSE	protein metabolism;other metabolic processes;stress response;developmental processes;signal transduction;other biological processes	cytosol;nucleus;other cell component	enzyme regulator activity;other molecular function	Pf00400, Pf00619, Pf00931, Pf17908, Pf21296	11783	Apaf1	A2RRK8; mmu:11783; O88879	ENSMUSG00000019979	Apoptosis; Oxidative damage response; Apoptosis modulation by HSP70; Alzheimer's disease; p53 signaling; Parkinson's disease; FAS pathway and stress induction of HSP regulation	Neutrophil degranulation; Activation of caspases through apoptosome-mediated cleavage; Regulation of the apoptosome activity	11	0	0.01	-6.64	4.63826e-17		468680		85.08		118103	468680	1.0242e+06				High	High	High	High	High	High	1
TRUE	High	Master Protein	Q8VCX5	Calcium uptake protein 1, mitochondrial [OS=Mus musculus]	0	19.787	18	5	15	5	477	54.3	8.59	2.68	5	FALSE	cell organization and biogenesis;transport;other biological processes	other membranes;mitochondrion	other molecular function	Pf13202, Pf13833	216001	Micu1	mmu:216001; Q8BK07; Q8BL84; Q8R1W0; Q8VCX5	ENSMUSG00000020111		Processing of SMDT1	2	0	100	6.64	4.63826e-17			2.95728e+06		13.43				2.6941e+06	2.95728e+06	3.49761e+06	n/a	High	High	High	High	High	1
TRUE	High	Master Protein	P70445	Eukaryotic translation initiation factor 4E-binding protein 2 [OS=Mus musculus]	0	6.776	35	2	9	2	120	12.9	6.52	0.95	2	FALSE	signal transduction;other biological processes	other cell component	other molecular function	Pf05456	13688	Eif4ebp2	mmu:13688; P70445	ENSMUSG00000020091	Translation factors		1	0	100	6.64	4.63826e-17			2.73732e+06		27.23				3.65374e+06	2.73732e+06	2.11835e+06	High	High	High	High	High	High	1
TRUE	High	Master Protein	A2AC93	Dynein axonemal intermediate chain 2 [OS=Mus musculus]	0	8.53	8	3	6	3	623	70.9	4.88	0.54	3	FALSE	cell cycle OR cell proliferation;cell organization and biogenesis;developmental processes;other biological processes	plasma membrane;other membranes;cytoskeleton;other cell component	cytoskeletal activity;other molecular function	Pf00400	432611	Dnai2	A2AC93; A2AC94; mmu:432611	ENSMUSG00000034706			0	0	0.01	-6.64	4.63826e-17		321005		37.59		223950	321005	477912				Peak Found	Peak Found	High	High	n/a	High	1
TRUE	High	Master Protein	P32233	Developmentally-regulated GTP-binding protein 1 [OS=Mus musculus]	0	28.387	33	7	28	7	367	40.5	8.9	5.99	7	FALSE	protein metabolism;other metabolic processes;other biological processes	cytosol;nucleus;other cell component	cytoskeletal activity;other molecular function	Pf01926, Pf02824, Pf16897	13494	Drg1	mmu:13494; P32233	ENSMUSG00000020457		Protein hydroxylation	1	0	100	6.64	4.63826e-17			2.51861e+06		9.17				2.51861e+06	2.79418e+06	2.32952e+06	High	High	High	High	High	High	1
TRUE	High	Master Protein	Q9CQT2	RNA-binding protein 7 [OS=Mus musculus]	0	6.716	13	2	4	2	265	30.1	9.38	0.8	2	FALSE	cell cycle OR cell proliferation;RNA metabolism OR transcription;other metabolic processes;other biological processes	nucleus	nucleic acid binding activity;other molecular function	Pf00076	67010	Rbm7	mmu:67010; Q3UB91; Q7TQE3; Q9CQT2	ENSMUSG00000042396	mRNA processing	mRNA Splicing - Major Pathway	2	0	100	6.64	4.63826e-17			304948		128.42				304948	120969	2.01762e+06	n/a	n/a	High	Peak Found	High	High	1
TRUE	High	Master Protein	Q9DD03	Ras-related protein Rab-13 [OS=Mus musculus]	0	7.876	12	2	9	1	202	22.8	9.5	3.24	2	FALSE	cell cycle OR cell proliferation;cell organization and biogenesis;transport;developmental processes;signal transduction;other biological processes	plasma membrane;other membranes;cytosol;ER/Golgi;other cytoplasmic organelle;other cell component	other molecular function	Pf00071	68328	Rab13	mmu:68328; Q9DD03	ENSMUSG00000027935		RAB GEFs exchange GTP for GDP on RABs; RAB geranylgeranylation	2	0	0.01	-6.64	4.63826e-17		2.50781e+06		35.25		1.30628e+06	2.74233e+06	2.50781e+06				Peak Found	High	Peak Found	High	n/a	n/a	1
TRUE	High	Master Protein	Q64674	Spermidine synthase [OS=Mus musculus]	0	37.889	57	11	27	11	302	34	5.5	2.92	11	FALSE	other metabolic processes;other biological processes	cytosol	other molecular function	Pf01564, Pf17284	20810	Srm	mmu:20810; Q64674	ENSMUSG00000006442		Metabolism of polyamines	1	0	0.01	-6.64	4.63826e-17		4.41388e+06		34.48		4.41388e+06	2.36923e+06	4.8986e+06				High	High	High	High	High	High	1
TRUE	High	Master Protein	Q3T9E4	T-cell-specific guanine nucleotide triphosphate-binding protein 2 [OS=Mus musculus]	0	26.656	37	7	20	7	415	47.1	5.74	2.53	7	FALSE	stress response;other biological processes	other membranes;ER/Golgi	other molecular function	Pf05049	21822	Tgtp2	mmu:100039796; mmu:21822; Q3T9E4	ENSMUSG00000078921; ENSMUSG00000078922			0	0	100	6.64	4.63826e-17			349756		71.78				293479	349756	1.00144e+06	High	High	High	High	High	High	1
TRUE	High	Master Protein	P01864	Ig gamma-2A chain C region secreted form [OS=Mus musculus]	0	28.669	30	5	71	4	335	36.6	8.22	19.18	5	FALSE	stress response;other biological processes	non-structural extracellular	signal transduction activity or receptor binding;other molecular function	Pf07654							0	0	100	6.64	4.63826e-17			9.77959e+06		43.47				6.17419e+06	9.77959e+06	1.51245e+07	High	High	High	High	High	High	1
TRUE	High	Master Protein	Q6P9J5	KN motif and ankyrin repeat domain-containing protein 4 [OS=Mus musculus]	0	43.911	25	12	42	12	1016	110.3	4.88	8.29	12	FALSE	cell organization and biogenesis;other biological processes	cytosol;cytoskeleton;other cell component		Pf12075, Pf12796	242553	Kank4	mmu:242553; Q6P9J5; Q8BV03	ENSMUSG00000035407			0	0	0.01	-6.64	4.63826e-17		666210		85.83		146198	666210	1.41268e+06				High	High	High	High	High	High	1
TRUE	High	Master Protein	Q9DAJ5	Dynein light chain roadblock-type 2 [OS=Mus musculus]	0	9.559	39	2	12	2	96	10.9	7.44	1.56	2	FALSE	other biological processes	cytoskeleton;other cell component	other molecular function	Pf03259	75465	Dynlrb2	mmu:75465; Q9DAJ5	ENSMUSG00000034467		Intraflagellar transport	1	0	0.01	-6.64	4.63826e-17		5.74405e+06		54.26		5.74405e+06	1.72475e+06	6262259				High	High	High	High	High	High	1
TRUE	High	Master Protein	O70362	Phosphatidylinositol-glycan-specific phospholipase D [OS=Mus musculus]	0	30.061	19	8	45	8	837	93.2	7.12	10.83	8	FALSE	other metabolic processes;transport;developmental processes;signal transduction;other biological processes	non-structural extracellular;extracellular matrix;other cell component	other molecular function	Pf00882, Pf01839		Gpld1	O70362			Post-translational modification: synthesis of GPI-anchored proteins	1	0	100	6.64	4.63826e-17			114168		34.09				114168	191326	106724	High	High	High	High	High	High	1
TRUE	High	Master Protein	Q3TWI9	CSC1-like protein 2 [OS=Mus musculus]	0	6.669	3	2	3	2	832	94.7	7.49	0.72	2	FALSE	transport	plasma membrane;other membranes;cytoskeleton	transporter activity	Pf02714, Pf13967, Pf14703	224807	Tmem63b	mmu:224807; Q3TWI9; Q6PCL2; Q6PGA4; Q8C1V5; Q8R0W7	ENSMUSG00000036026			0	0	0.01	-6.64	4.63826e-17		252264		73.28		177147	679244	252264				Peak Found	High	High	n/a	n/a	High	1
TRUE	High	Master Protein	Q3TCN2	Putative phospholipase B-like 2 [OS=Mus musculus]	0	33.831	30	10	39	10	594	66.2	6.13	6.25	10	FALSE	other metabolic processes	non-structural extracellular;other cytoplasmic organelle	other molecular function	Pf04916	71772	Plbd2	mmu:71772; Q3TCN2; Q3TD43; Q3TPP8; Q8BHG8; Q8BMB6; Q8BXI3; Q8C0M4; Q8R0V3; Q9DBG4; Q9EQI9	ENSMUSG00000029598			0	0	0.01	-6.64	4.63826e-17		1.16444e+07		8.43		1.03681e+07	1.22539e+07	1.16444e+07				High	High	High	High	High	High	1
TRUE	High	Master Protein	P83093	Stromal interaction molecule 2 [OS=Mus musculus]	0	12.375	7	4	7	3	746	83.9	6.79	0.5	4	FALSE	transport;other biological processes	plasma membrane;other membranes;ER/Golgi	transporter activity;other molecular function	Pf07647, Pf16533	116873	Stim2	mmu:116873; P83093; Q69ZI3; Q80VF4	ENSMUSG00000039156			0	0	100	6.64	4.63826e-17			989063		57.13				989063	1.7679e+06	529718	High	n/a	n/a	High	High	Peak Found	1
TRUE	High	Master Protein	Q99J27	Acetyl-coenzyme A transporter 1 [OS=Mus musculus]	0	5.402	5	2	11	2	550	61	8.16	3.15	2	FALSE	transport	other membranes;ER/Golgi	transporter activity;other molecular function	Pf13000	11416	Slc33a1	mmu:11416; Q99J27; Q9WTN1	ENSMUSG00000027822		Transport of vitamins, nucleosides, and related molecules	1	0	100	6.64	4.63826e-17			942925		74.09				942925	520608	2.29917e+06	High	High	High	High	High	High	1
TRUE	High	Master Protein	Q8R3V5	Endophilin-B2 [OS=Mus musculus]	0	11.267	16	3	13	3	400	44.5	5.82	1.53	3	FALSE	cell organization and biogenesis;transport	other membranes;cytosol;nucleus;other cell component	other molecular function	Pf03114, Pf14604	227700	Sh3glb2	mmu:227700; Q3TIQ1; Q3U2J4; Q3U824; Q8K140; Q8R3V5; Q91ZI7	ENSMUSG00000026860		Neutrophil degranulation; Neurexins and neuroligins; Caspase-mediated cleavage of cytoskeletal proteins	3	0	100	6.64	4.63826e-17			622401		58.15				516024	622401	1.4249e+06	n/a	High	n/a	High	High	High	1
TRUE	High	Master Protein	P11152	Lipoprotein lipase [OS=Mus musculus]	0	10.076	8	2	9	2	474	53.1	7.87	2.17	2	FALSE	cell organization and biogenesis;other metabolic processes;signal transduction;other biological processes	non-structural extracellular;plasma membrane;other membranes;other cell component	signal transduction activity or receptor binding;other molecular function	Pf00151, Pf01477	16956	Lpl	mmu:16956; P11152; Q05956; Q542L4; Q9D3M9; Q9DCM8	ENSMUSG00000015568	Statin pathway; Retinol metabolism; Fatty acid beta-oxidation; Alzheimer's disease; PPAR signaling pathway; Triacylglyceride synthesis; Adipogenesis genes	Retinoid metabolism and transport; Chylomicron remodeling; Assembly of active LPL and LIPC lipase complexes	10	0	100	6.64	4.63826e-17			2.03502e+06		47.2				3.1474e+06	2.03502e+06	1.15729e+06	n/a	High	High	High	Peak Found	High	1
TRUE	High	Master Protein	Q9CZ04	COP9 signalosome complex subunit 7a [OS=Mus musculus]	0	17.758	30	5	28	5	275	30.2	7.87	4.98	5	FALSE	cell organization and biogenesis;protein metabolism;other metabolic processes	cytosol;nucleus;other cell component		Pf01399, Pf18392	26894	Cops7a	mmu:26894; O88546; Q925R8; Q9CPQ4; Q9CWD2; Q9CZ04	ENSMUSG00000030127		Neddylation; DNA Damage Recognition in GG-NER; Formation of TC-NER Pre-Incision Complex; Cargo recognition for clathrin-mediated endocytosis	4	0	0.01	-6.64	4.63826e-17		334060		81.98		74987.1	334060	655943				High	High	High	High	High	High	1
TRUE	High	Master Protein	Q99MP8	BRCA1-associated protein [OS=Mus musculus]	0	14.272	13	5	10	5	591	66.9	5.64	1.15	5	FALSE	protein metabolism;other metabolic processes;signal transduction;other biological processes	other membranes;cytosol;nucleus;other cell component	nucleic acid binding activity;other molecular function	Pf02148, Pf07576, Pf13639	72399	Brap	mmu:72399; Q8CC00; Q8CHX1; Q99MP7; Q99MP8; Q9CXX8	ENSMUSG00000029458		Negative regulation of MAPK pathway; RAF activation	2	0	0.01	-6.64	4.63826e-17		86779.5		58.21		40276.7	145991	86779.5				Peak Found	High	High	High	High	n/a	1
TRUE	High	Master Protein	Q9CXP8	Guanine nucleotide-binding protein G(I)/G(S)/G(O) subunit gamma-10 [OS=Mus musculus]	0	5.7	26	2	9	2	68	7.2	7.85	1.38	2	FALSE	signal transduction	plasma membrane;other membranes	other molecular function	Pf00631	14700	Gng10	A2ALW6; mmu:14700; Q56A84; Q9CXP8	ENSMUSG00000038607	Chemokine signaling pathway; G protein signaling pathways; Focal adhesion: PI3K-Akt-mTOR signaling pathway	Extra-nuclear estrogen signaling; Cooperation of PDCL (PhLP1) and TRiC/CCT in G-protein beta folding; G alpha (q) signalling events; G alpha (12/13) signalling events; Ca2+ pathway; G beta:gamma signalling through PLC beta; Presynaptic function of Kainate receptors; G alpha (i) signalling events; ADP signalling through P2Y purinoceptor 12; Adrenaline,noradrenaline inhibits insulin secretion; G al…	29	0	100	6.64	4.63826e-17			3.43229e+06		11.03				3.58043e+06	3.43229e+06	2.88897e+06	n/a	High	High	High	High	High	1
TRUE	High	Master Protein	Q32NY4	Metal transporter CNNM3 [OS=Mus musculus]	0	6.727	6	3	8	3	713	76.2	5.58	1.35	3	FALSE	transport;other biological processes	plasma membrane;other membranes	transporter activity	Pf00571	94218	Cnnm3	A3KML7; mmu:94218; Q32NY4; Q3UFE5; Q7TSZ4; Q8C342; Q9JIM6	ENSMUSG00000001138			0	0	100	6.64	4.63826e-17			1.5693e+06		45.28				1.5693e+06	1.74703e+06	636292	High	High	n/a	High	High	High	1
TRUE	High	Master Protein	Q9ER69	Pre-mRNA-splicing regulator WTAP [OS=Mus musculus]	0	6.18	7	2	4	2	396	44.2	5.25	0.66	2	FALSE	cell cycle OR cell proliferation;RNA metabolism OR transcription;other metabolic processes;other biological processes	other membranes;nucleus;other cell component	other molecular function	Pf17098	60532	Wtap	mmu:60532; Q3U120; Q566J5; Q9ER69	ENSMUSG00000060475		Processing of Capped Intron-Containing Pre-mRNA	1	0	100	6.64	4.63826e-17			411822		72.85				411822	390219	1.27404e+06	High	n/a	n/a	High	High	Peak Found	1
TRUE	High	Master Protein	Q9CWZ3	RNA-binding protein 8A [OS=Mus musculus]	0	13.081	36	3	34	3	174	19.9	5.72	6.16	3	FALSE	RNA metabolism OR transcription;other metabolic processes;transport;other biological processes	cytosol;nucleus;other cell component	nucleic acid binding activity	Pf00076	60365	Rbm8a	A0A023T672; mmu:60365; Q3UT38; Q6GTD4; Q9CWZ3; Q9D6U5	ENSMUSG00000038374	mRNA processing	mRNA Splicing - Major Pathway; Nonsense Mediated Decay (NMD) enhanced by the Exon Junction Complex (EJC); Transport of Mature mRNA derived from an Intron-Containing Transcript; mRNA 3'-end processing; RNA Polymerase II Transcription Termination	6	0	100	6.64	4.63826e-17			450305		53.22				450305	175735	608550	High	High	High	High	High	High	1
TRUE	High	Master Protein	Q8R5H1	Ubiquitin carboxyl-terminal hydrolase 15 [OS=Mus musculus]	0	49.982	27	15	50	15	981	112.3	5.17	6.51	15	FALSE	cell organization and biogenesis;protein metabolism;RNA metabolism OR transcription;other metabolic processes;signal transduction;other biological processes	cytosol;mitochondrion;nucleus;other cell component	signal transduction activity or receptor binding;enzyme regulator activity;other molecular function	Pf00443, Pf06337, Pf14533, Pf14836	14479	Usp15	mmu:14479; Q3TGF5; Q3TTB2; Q3UL25; Q3UZH0; Q80TY6; Q80UK9; Q8R5H1	ENSMUSG00000020124		Ub-specific processing proteases	1	0	100	6.64	4.63826e-17			558766		113.03				558766	81778.4	1.97909e+06	High	High	High	High	High	High	1
TRUE	High	Master Protein	Q8BGE6	Cysteine protease ATG4B [OS=Mus musculus]	0	17.679	23	5	19	5	393	44.3	5.07	4.58	5	FALSE	cell organization and biogenesis;protein metabolism;other metabolic processes;stress response;transport;other biological processes	cytosol;mitochondrion;ER/Golgi;other cytoplasmic organelle;other cell component	other molecular function	Pf03416, Pf20166	66615	Atg4b	mmu:66615; Q6ZQ22; Q8BGE6; Q8R098			Macroautophagy	1	0	0.01	-6.64	4.63826e-17		1.13079e+06		54.28		510662	1.13079e+06	1.73085e+06				High	High	High	High	High	High	1
TRUE	High	Master Protein	Q91XV3	Brain acid soluble protein 1 [OS=Mus musculus]	0	3.994	13	1	2	1	226	22.1	4.51	0.17	1	FALSE	developmental processes;other biological processes	plasma membrane;other membranes;nucleus;other cell component	nucleic acid binding activity;other molecular function	Pf05466	70350	Basp1	mmu:70350; Q91XV3	ENSMUSG00000045763		RHOF GTPase cycle	1	0	100	6.64	4.63826e-17			700260		21.8				977876	700260	667716	n/a	High	n/a	High	Peak Found	Peak Found	1
TRUE	High	Master Protein	A2AAJ9	Obscurin [OS=Mus musculus]	0	23.24	5	11	24	11	8886	966	5.9	1.95	11	FALSE	protein metabolism;other metabolic processes;other biological processes	non-structural extracellular;plasma membrane;other membranes;cytosol;cytoskeleton;nucleus;other cell component	enzyme regulator activity;cytoskeletal activity;kinase activity;other molecular function	Pf00041, Pf00047, Pf00069, Pf00169, Pf00612, Pf00621, Pf07679		Obscn	A2AAJ9; A2AB85; B2FDE7; Q695L2; Q811H7	ENSMUSG00000061462		RHOA GTPase cycle; NRAGE signals death through JNK; G alpha (12/13) signalling events; RHOQ GTPase cycle	4	0	0.01	-6.64	4.63826e-17		2.95081e+06		42.54		2.95081e+06	4.6251e+06	1.95125e+06				High	High	High	High	n/a	High	1
TRUE	High	Master Protein	O89090	Transcription factor Sp1 [OS=Mus musculus]	0	5.088	4	1	2	1	784	80.7	7.34	0.35	1	FALSE	RNA metabolism OR transcription;other metabolic processes;stress response;developmental processes;other biological processes	nucleus;other cell component	nucleic acid binding activity;other molecular function	Pf00096	20683	Sp1	mmu:20683; O89087; O89090; Q62251; Q64167	ENSMUSG00000001280	Selenium metabolism / selenoproteins; Estrogen signaling; Mitochondrial gene expression; SIDS susceptibility pathways; Mechanisms associated with pluripotency; Mecp2 and associated Rett syndrome; Myometrial relaxation and contraction pathways; Oxidative stress response; Ethanol metabolism resulting in production of ROS by CYP2E1; Adipogenesis genes; EGFR1 signaling pathway	Estrogen-dependent gene expression; RNA polymerase II transcribes snRNA genes; SMAD2/SMAD3:SMAD4 heterotrimer regulates transcription; Regulation of CDH11 gene transcription	15	0	100	6.64	4.63826e-17			339810		73.28				677569	124316	339810	n/a	n/a	High	Peak Found	Peak Found	High	1
TRUE	High	Master Protein	Q8JZV7	N-acetylglucosamine-6-phosphate deacetylase [OS=Mus musculus]	0	24.129	35	7	24	7	409	43.5	6.23	4.84	7	FALSE	other metabolic processes		other molecular function	Pf01979	245847	Amdhd2	mmu:245847; Q8BK10; Q8JZV7	ENSMUSG00000036820		Synthesis of UDP-N-acetyl-glucosamine	1	0	0.01	-6.64	4.63826e-17		2.23568e+06		42.12		1.30873e+06	2.23568e+06	3.20313e+06				High	High	High	High	High	High	1
TRUE	High	Master Protein	Q9QXX4	Electrogenic aspartate/glutamate antiporter SLC25A13, mitochondrial [OS=Mus musculus]	0	32.505	19	9	75	7	676	74.4	8.6	18.15	9	FALSE	other metabolic processes;transport;other biological processes	other membranes;mitochondrion	transporter activity;other molecular function	Pf00153	50799	Slc25a13	mmu:50799; Q9CZF6; Q9DCF5; Q9QXX4	ENSMUSG00000015112		Gluconeogenesis; Aspartate and asparagine metabolism	2	0	0.01	-6.64	4.63826e-17		954157		18.91		937615	954157	1.29331e+06				High	High	High	High	High	High	1
TRUE	High	Master Protein	Q8R1F6	Protein HID1 [OS=Mus musculus]	0	6.293	6	3	5	3	788	88.7	5.94	0.54	3	FALSE		other membranes;cytosol;cytoskeleton;ER/Golgi;other cell component		Pf12722	217310	Hid1	A2A6S8; mmu:217310; Q8C8V6; Q8R1F6	ENSMUSG00000034586			0	0	100	6.64	4.63826e-17			2.78811e+06		70.26				5.23297e+06	2.78811e+06	1.01721e+06	n/a	n/a	High	High	Peak Found	High	1
TRUE	High	Master Protein	P59708	Splicing factor 3B subunit 6 [OS=Mus musculus]	0	9.26	30	3	23	3	125	14.6	9.38	3.19	3	FALSE	RNA metabolism OR transcription;other metabolic processes;developmental processes	nucleus	nucleic acid binding activity	Pf00076	66055	Sf3b6	mmu:66055; P59708; Q3U9T9	ENSMUSG00000037361	mRNA processing	mRNA Splicing - Major Pathway; mRNA Splicing - Minor Pathway	3	0	100	6.64	4.63826e-17			839076		12.2				1.01451e+06	839076	815959	High	High	High	High	High	High	1
TRUE	High	Master Protein	P46460	Vesicle-fusing ATPase [OS=Mus musculus]	0	69.574	35	18	99	18	744	82.6	6.95	23.03	18	FALSE	cell organization and biogenesis;transport;other biological processes	plasma membrane;other membranes;cytosol;ER/Golgi;other cell component	signal transduction activity or receptor binding;other molecular function	Pf00004, Pf02359, Pf02933, Pf17862	18195	Nsf	A2A646; mmu:18195; P46460; Q8BQ65; Q8C3R2; Q8CCT9; Q8CEF0; Q923C6	ENSMUSG00000034187		COPII-mediated vesicle transport; COPI-dependent Golgi-to-ER retrograde traffic; COPI-mediated anterograde transport; Retrograde transport at the Trans-Golgi-Network; Intra-Golgi traffic; Trafficking of GluR2-containing AMPA receptors	6	0	0.01	-6.64	4.63826e-17		5.43419e+06		25.08		4.40647e+06	5.43419e+06	7.22568e+06				High	High	High	High	High	High	1
TRUE	High	Master Protein	Q9CY02	Alpha-hemoglobin-stabilizing protein [OS=Mus musculus]	0	4.494	19	1	5	1	102	11.8	4.74	0.71	1	FALSE	protein metabolism;other metabolic processes;other biological processes	other cell component	other molecular function	Pf09236	170812	Ahsp	mmu:170812; O70427; Q9CY02				0	0	100	6.64	4.63826e-17			381712		40.8				306038	652750	381712	High	Peak Found	High	Peak Found	High	High	1
TRUE	High	Master Protein	O08911	Mitogen-activated protein kinase 12 [OS=Mus musculus]	0	17.474	30	7	29	7	367	42	6.29	4.85	7	FALSE	cell cycle OR cell proliferation;protein metabolism;other metabolic processes;signal transduction;other biological processes	mitochondrion;nucleus;other cell component	kinase activity;other molecular function	Pf00069	29857	Mapk12	mmu:29857; O08911; Q9D0M4	ENSMUSG00000022610	Mapk cascade; ESC pluripotency pathways; Parkinson's disease; Mapk signaling pathway; Signal transduction of S1P receptor; Integrin-mediated cell adhesion; Insulin signaling; Focal adhesion	Negative regulation of MAPK pathway; NOD1/2 Signaling Pathway; VEGFA-VEGFR2 Pathway; DSCAM interactions; Myogenesis	13	0	100	6.64	4.63826e-17			2.09882e+06		90.44				6.04478e+06	850557	2.09882e+06	High	High	High	High	High	Peak Found	1
TRUE	High	Master Protein	Q9DCG9	Multifunctional methyltransferase subunit TRM112-like protein [OS=Mus musculus]	0	9.919	44	3	18	3	125	14.1	5.27	4.03	3	FALSE	cell organization and biogenesis;protein metabolism;RNA metabolism OR transcription;other metabolic processes;other biological processes	nucleus;other cell component	other molecular function	Pf03966	67674	Trmt112	mmu:67674; Q91YP8; Q9D1N6; Q9DCG9	ENSMUSG00000038812		Methylation; Eukaryotic Translation Termination	2	0	0.01	-6.64	4.63826e-17		8.49839e+06		43.47		1.02901e+07	8.49839e+06	3912043				Peak Found	High	High	High	High	High	1
TRUE	High	Master Protein	Q8BHC0	Lymphatic vessel endothelial hyaluronic acid receptor 1 [OS=Mus musculus]	0	5.175	6	1	23	1	318	34.6	8.03	3.91	1	FALSE	cell adhesion;other metabolic processes;transport;other biological processes	plasma membrane;other membranes;other cell component	other molecular function	Pf00193	114332	Lyve1	mmu:114332; Q3TUC1; Q8BHC0; Q99NE4	ENSMUSG00000030787		Hyaluronan uptake and degradation	1	0	0.01	-6.64	4.63826e-17		1.19762e+06		13.61		1.27193e+06	1.19762e+06	972203				High	High	High	High	High	High	1
TRUE	High	Master Protein	Q8C0L0	Thioredoxin-related transmembrane protein 4 [OS=Mus musculus]	0	9.541	12	3	20	3	335	37.1	4.37	3.73	3	FALSE		other membranes;nucleus;other cell component	other molecular function	Pf00085	52837	Tmx4	mmu:52837; Q3UHC6; Q6ZPW7; Q80X49; Q8C0L0	ENSMUSG00000034723			0	0	0.01	-6.64	4.63826e-17		71860.5		44.16		32274.1	86524.4	71860.5				High	High	High	High	High	High	1
TRUE	High	Master Protein	Q8VE11	Myotubularin-related protein 6 [OS=Mus musculus]	0	16.905	11	5	13	5	617	70.9	7.83	2.64	5	FALSE	other metabolic processes;transport	plasma membrane;other membranes;ER/Golgi;nucleus;other cell component	other molecular function	Pf06602, Pf21098	219135	Mtmr6	L8AZD2; mmu:219135; Q8VE11	ENSMUSG00000021987		Synthesis of PIPs at the plasma membrane	1	0	100	6.64	4.63826e-17			2.19057e+06		8.32				1.97361e+06	2.19057e+06	2.33103e+06	High	High	n/a	High	High	High	1
TRUE	High	Master Protein	Q5NC32	Monocarboxylate transporter 11 [OS=Mus musculus]	0	15.436	17	4	24	4	447	45.2	9.25	3.22	4	FALSE	other metabolic processes;transport	plasma membrane;other membranes;ER/Golgi	transporter activity		216867	Slc16a11	A2BDD4; mmu:216867; Q5NC32; Q5NC33	ENSMUSG00000040938			0	0	0.01	-6.64	4.63826e-17		940322		23.85		628651	940322	1.01664e+06				High	High	High	High	High	High	1
TRUE	High	Master Protein	P40237	CD82 antigen [OS=Mus musculus]	0	4.143	4	1	2	1	266	29.6	5.02	0.61	1	FALSE		plasma membrane;other membranes		Pf00335	12521	Cd82	mmu:12521; P40237	ENSMUSG00000027215	p53 signaling		1	0	0.01	-6.64	4.63826e-17		1.70851e+06		69.13		1.70851e+06	4.13679e+06	1.11042e+06				Peak Found	High	Peak Found	High	n/a	n/a	1
TRUE	High	Master Protein	Q8K1A6	Coiled-coil and C2 domain-containing protein 1A [OS=Mus musculus]	0	18.283	10	6	18	6	943	103.6	7.84	2.53	6	FALSE	other biological processes	plasma membrane;other membranes;cytosol;cytoskeleton;nucleus	nucleic acid binding activity;other molecular function	Pf00168, Pf21528	212139	Cc2d1a	mmu:212139; Q2MJB5; Q8K1A6; Q8R3Z4	ENSMUSG00000036686	SIDS susceptibility pathways		1	0	100	6.64	4.63826e-17			9.38458e+06		48.49				9.38458e+06	8.73816e+06	1.9611e+07	High	High	High	High	High	High	1
TRUE	High	Master Protein	Q8K1Z0	Ubiquinone biosynthesis protein COQ9, mitochondrial [OS=Mus musculus]	0	15.811	25	4	13	4	313	35.1	5.92	2.73	4	FALSE	other metabolic processes	other membranes;mitochondrion;other cell component	other molecular function	Pf08511, Pf21392	67914	Coq9	mmu:67914; Q8K1Z0; Q9CT61	ENSMUSG00000031782			0	0	100	6.64	4.63826e-17			1.80979e+06		72.05				1.80979e+06	926082	4.11137e+06	High	High	High	High	Peak Found	High	1
TRUE	High	Master Protein	Q8BIG7	Catechol O-methyltransferase domain-containing protein 1 [OS=Mus musculus]	0	12.132	25	3	8	3	262	28.9	8.32	1.64	3	FALSE	other metabolic processes	other membranes	other molecular function	Pf01596	69156	Comtd1	mmu:69156; Q8BIG7	ENSMUSG00000021773			0	0	100	6.64	4.63826e-17			39384.4		36.04				19243.9	40219	39384.4	High	High	High	High	High	High	1
TRUE	High	Master Protein	Q9WV85	Nucleoside diphosphate kinase 3 [OS=Mus musculus]	0	16.205	43	4	22	4	169	19.1	6.68	5.55	4	FALSE	other metabolic processes		kinase activity;other molecular function	Pf00334	79059	Nme3	mmu:79059; Q9D931; Q9EPA2; Q9WV85	ENSMUSG00000073435	Purine metabolism	Interconversion of nucleotide di- and triphosphates	2	0	100	6.64	4.63826e-17			1.03334e+06		129.28				1.03334e+06	625927	8.12019e+06	High	High	High	High	High	High	1
TRUE	High	Master Protein	Q6PGH1	Protein BUD31 homolog [OS=Mus musculus]	0	9.185	19	2	17	2	144	17	8.82	5.86	2	FALSE	RNA metabolism OR transcription;other metabolic processes;other biological processes	nucleus;other cell component	other molecular function	Pf01125	231889	Bud31	E0CX20; mmu:231889; Q6PGH1	ENSMUSG00000038722		mRNA Splicing - Major Pathway	1	0	0.01	-6.64	4.63826e-17		699866		46.71		539282	1.28635e+06	699866				High	Peak Found	High	High	High	High	1
TRUE	High	Master Protein	Q7TQK1	Integrator complex subunit 7 [OS=Mus musculus]	0	19.496	11	6	21	6	966	106.8	8.22	2.41	6	FALSE	RNA metabolism OR transcription;other metabolic processes;stress response;signal transduction;other biological processes	nucleus;other cell component			77065	Ints7	mmu:77065; Q7TQK1; Q8C3A9; Q8C3N4; Q8C3N6			RNA polymerase II transcribes snRNA genes	1	0	100	6.64	4.63826e-17			300955		55.34				258293	300955	670926	High	High	High	High	High	High	1
TRUE	High	Master Protein	Q78JE5	F-box only protein 22 [OS=Mus musculus]	0	21.375	38	8	15	8	402	44.2	7.61	1.25	8	FALSE	protein metabolism;other metabolic processes;stress response;transport;other biological processes	cytoskeleton;nucleus;other cell component		Pf10442, Pf12937	71999	Fbxo22	mmu:71999; Q78JE5	ENSMUSG00000032309		Antigen processing: Ubiquitination & Proteasome degradation; Neddylation	2	0	0.01	-6.64	4.63826e-17		3.64403e+06		40.95		1.62656e+06	3.64403e+06	3.9319e+06				High	High	High	High	n/a	High	1
TRUE	High	Master Protein	Q9DC63	F-box only protein 3 [OS=Mus musculus]	0	6.244	6	2	3	2	480	55.2	5.02	0.47	2	FALSE	protein metabolism;other metabolic processes;other biological processes	cytosol;nucleus;other cell component	other molecular function	Pf04379, Pf09346, Pf12937	57443	Fbxo3	A2BHN5; A2BHN7; mmu:57443; Q3TKB0; Q3U9C1; Q8C7I0; Q8CEJ0; Q91VI9; Q9D2J5; Q9DC63; Q9JIE4	ENSMUSG00000027180			0	0	0.01	-6.64	4.63826e-17		2.30098e+06		19.97		2.30098e+06	1.97733e+06	2920264				High	Peak Found	Peak Found	High	High	n/a	1
TRUE	High	Master Protein	Q8C165	N-fatty-acyl-amino acid synthase/hydrolase PM20D1 [OS=Mus musculus]	0	8.462	16	5	15	5	503	55.6	6.43	1.56	5	FALSE	protein metabolism;other metabolic processes;other biological processes	non-structural extracellular	other molecular function	Pf01546, Pf07687	212933	Pm20d1	mmu:212933; Q3UNX0; Q8C165; Q8R117	ENSMUSG00000042251		Oleoyl-phe metabolism	1	0	100	6.64	4.63826e-17			3.5045e+06		29.53				2.02247e+06	3.5045e+06	3.66232e+06	n/a	High	High	High	High	High	1
TRUE	High	Master Protein	Q80U93	Nuclear pore complex protein Nup214 [OS=Mus musculus]	0	21.373	5	6	36	6	2085	212.8	7.08	5.11	6	FALSE	other metabolic processes;transport;other biological processes	nucleus	other molecular function		227720	Nup214	A2ATN2; mmu:227720; Q80U93	ENSMUSG00000001855		Transport of Mature mRNA derived from an Intron-Containing Transcript; Transport of the SLBP independent Mature mRNA; Transport of the SLBP Dependant Mature mRNA; Transport of Mature mRNA Derived from an Intronless Transcript; Regulation of Glucokinase by Glucokinase Regulatory Protein; snRNP Assembly; SUMOylation of DNA damage response and repair proteins; SUMOylation of ubiquitinylation protein…	16	0	0.01	-6.64	4.63826e-17		3201516		62.36		3.92525e+06	784891	3201516				High	High	High	High	High	High	1
TRUE	High	Master Protein	Q8CIH5	1-phosphatidylinositol 4,5-bisphosphate phosphodiesterase gamma-2 [OS=Mus musculus]	0	41.726	21	15	33	15	1265	147.5	6.77	7.55	15	FALSE	other metabolic processes;stress response;transport;signal transduction;other biological processes	plasma membrane;other membranes;cytosol;other cell component	other molecular function	Pf00017, Pf00018, Pf00168, Pf00387, Pf00388	234779	Plcg2	mmu:234779; Q3UBA8; Q3UQT0; Q8CIH5; Q8VE69	ENSMUSG00000034330	Microglia pathogen phagocytosis pathway; Myometrial relaxation and contraction pathways; EGFR1 signaling pathway	Synthesis of IP3 and IP4 in the cytosol; Generation of second messenger molecules; Role of phospholipids in phagocytosis; FCERI mediated MAPK activation; FCERI mediated Ca+2 mobilization; Antigen activates B Cell Receptor (BCR) leading to generation of second messengers; CLEC7A (Dectin-1) signaling; GPVI-mediated activation cascade; DAP12 signaling; Toll Like Receptor 4 (TLR4) Cascade; Dectin-2 f…	14	0	100	6.64	4.63826e-17			941186		26.19				658399	941186	1.13238e+06	High	High	High	High	High	High	1
TRUE	High	Master Protein	Q99PP7	E3 ubiquitin-protein ligase TRIM33 [OS=Mus musculus]	0.003	2.258	2	2	2	2	1142	123.8	6.74	0.12	2	FALSE	protein metabolism;other metabolic processes;other biological processes	nucleus	nucleic acid binding activity;other molecular function	Pf00439, Pf00628, Pf00643	94093	Trim33	mmu:94093; Q6SI71; Q6ZPX5; Q99PP7		Mechanisms associated with pluripotency	Downregulation of SMAD2/3:SMAD4 transcriptional activity	2	0	100	6.64	4.63826e-17			3.68813e+06		39.57				3.68813e+06	3.82435e+06	1.66344e+06	High	n/a	High	Peak Found	Peak Found	Peak Found	1
TRUE	High	Master Protein	O55028	[3-methyl-2-oxobutanoate dehydrogenase [lipoamide]] kinase, mitochondrial [OS=Mus musculus]	0	5.577	10	2	8	2	412	46.6	8.91	1.47	2	FALSE	protein metabolism;other metabolic processes;other biological processes	mitochondrion	kinase activity;other molecular function	Pf02518, Pf10436	12041	Bckdk	mmu:12041; O55028	ENSMUSG00000030802		Branched-chain amino acid catabolism	1	0	0.01	-6.64	4.63826e-17		1.81351e+06		21.11		1.95331e+06	1.81351e+06	1280188				High	High	High	High	High	High	1
TRUE	High	Master Protein	P49070	Guided entry of tail-anchored proteins factor CAMLG [OS=Mus musculus]	0	7.644	22	3	6	3	294	32.5	7.74	0.64	3	FALSE	cell organization and biogenesis;other metabolic processes;transport;signal transduction;other biological processes	other membranes;ER/Golgi;other cell component	other molecular function	Pf14963	12328	Camlg	mmu:12328; P49070; Q99JU5	ENSMUSG00000021501			0	0	0.01	-6.64	4.63826e-17		234013		52.77		80553.8	280698	234013				High	High	High	High	n/a	n/a	1
TRUE	High	Master Protein	Q80U87	Ubiquitin carboxyl-terminal hydrolase 8 [OS=Mus musculus]	0	5.623	3	2	9	2	1080	122.5	8.47	1.98	2	FALSE	cell cycle OR cell proliferation;cell organization and biogenesis;protein metabolism;other metabolic processes;signal transduction;other biological processes	plasma membrane;other membranes;cytosol;nucleus;other cytoplasmic organelle;other cell component	other molecular function	Pf00443, Pf00581, Pf08969, Pf20625	84092	Usp8	A2AI53; mmu:84092; Q80U87; Q80YP2; Q8R0D3; Q9EQU1; Q9WVP5	ENSMUSG00000027363		Ub-specific processing proteases; Downregulation of ERBB2:ERBB3 signaling; Regulation of FZD by ubiquitination; Negative regulation of MET activity	4	0	0.01	-6.64	4.63826e-17		1.21552e+06		6.18		1.3443e+06	1.20497e+06	1.21552e+06				Peak Found	High	Peak Found	High	High	High	1
TRUE	High	Master Protein	Q9DAK2	Parkin coregulated gene protein homolog [OS=Mus musculus]	0	5.575	10	2	10	2	241	27.7	8.72	3.04	2	FALSE	stress response;other biological processes	cytosol;cytoskeleton;other cell component	signal transduction activity or receptor binding;cytoskeletal activity;other molecular function	Pf10274	69310	Pacrg	mmu:69310; Q7TPF9; Q8CG20; Q9DAK2	ENSMUSG00000037196			0	0	100	6.64	4.63826e-17			472854		52.25				472854	274155	810853	High	High	High	High	Peak Found	High	1
TRUE	High	Master Protein	P24452	Macrophage-capping protein [OS=Mus musculus]	0	20.153	23	4	56	4	352	39.2	7.2	11.13	4	FALSE	cell cycle OR cell proliferation;cell organization and biogenesis;stress response;developmental processes;other biological processes	cytoskeleton;nucleus;other cell component	cytoskeletal activity;other molecular function	Pf00626		Capg	P24452				0	0	0.179	-2.48	4.63826e-17	27.04	3.30481e+07	1.42536e+06	72.25	23.44	3.30481e+07	6.22691e+07	1.11561e+07	1.31934e+06	2.00913e+06	1.42536e+06	High	High	High	High	High	High	1
TRUE	High	Master Protein	P35569	Insulin receptor substrate 1 [OS=Mus musculus]	0	9.393	4	3	4	3	1233	130.6	8.73	1.03	3	FALSE	other metabolic processes;signal transduction;other biological processes	plasma membrane;other membranes;cytosol;cytoskeleton;nucleus;other cell component	signal transduction activity or receptor binding;other molecular function	Pf00169, Pf02174	16367	Irs1	mmu:16367; P35569		IL-9 signaling pathway; EPO receptor signaling; Mechanisms associated with pluripotency; Focal adhesion: PI3K-Akt-mTOR signaling pathway; IL-7 signaling pathway; Adipogenesis genes; IL-2 signaling pathway; Alpha 6 beta 4 integrin signaling pathway; ID signaling pathway; Leptin-insulin signaling overlap; Insulin signaling	RAF/MAP kinase cascade; PIP3 activates AKT signaling; PI5P, PP2A and IER3 Regulate PI3K/AKT Signaling; Signaling by ALK; PI3K Cascade; Interleukin-7 signaling; PI3K/AKT activation; IRS activation; Signal attenuation; SOS-mediated signalling	23	0	100	6.64	4.63826e-17			125269		49.48				192112	65792.8	125269	n/a	High	High	High	High	Peak Found	1
TRUE	High	Master Protein	Q99LC8	Translation initiation factor eIF-2B subunit alpha [OS=Mus musculus]	0	8.831	12	2	13	2	305	33.8	8.32	1.62	2	FALSE	protein metabolism;other metabolic processes;stress response;developmental processes;signal transduction;other biological processes	plasma membrane;other membranes;translational apparatus;other cell component	enzyme regulator activity;nucleic acid binding activity;other molecular function	Pf01008	209354	Eif2b1	mmu:209354; Q99LC8	ENSMUSG00000029388	Translation factors	Recycling of eIF2:GDP	2	0	0.01	-6.64	4.63826e-17		2.25723e+06		28.17		2.25723e+06	1.45362e+06	2.6125e+06				High	High	High	High	n/a	High	1
TRUE	High	Master Protein	Q924A2	Protein capicua homolog [OS=Mus musculus]	0	9.579	4	4	8	4	2510	258	8.02	0.71	4	FALSE	RNA metabolism OR transcription;other metabolic processes;developmental processes;other biological processes	nucleus;other cell component	nucleic acid binding activity;other molecular function	Pf00505, Pf16090	71722	Cic	mmu:71722; Q3UH79; Q3UHP4; Q6PDJ8; Q8CGE4; Q8CHH0; Q924A2; Q9CW61	ENSMUSG00000005442			0	0	100	6.64	4.63826e-17			6.31424e+06		22.82				6.31424e+06	8.25178e+06	5.27777e+06	n/a	High	High	High	Peak Found	High	1
TRUE	High	Master Protein	Q6P3D0	U8 snoRNA-decapping enzyme [OS=Mus musculus]	0	20.73	40	6	25	6	195	21.8	7.12	3.35	6	FALSE	cell organization and biogenesis;RNA metabolism OR transcription;other metabolic processes;other biological processes	nucleus;other cell component	nucleic acid binding activity;other molecular function	Pf00293	75686	Nudt16	mmu:75686; Q6P3D0; Q9D716	ENSMUSG00000032565	Purine metabolism	Phosphate bond hydrolysis by NUDT proteins	2	0	0.01	-6.64	4.63826e-17		3.46036e+06		24.03		2.52568e+06	4.14136e+06	3.46036e+06				High	High	High	High	High	High	1
TRUE	High	Master Protein	Q8BGP6	Probable mitochondrial glutathione transporter SLC25A40 [OS=Mus musculus]	0	3.205	4	1	8	1	337	37.9	8.95	0.59	1	FALSE	transport;other biological processes	other membranes;mitochondrion		Pf00153	319653	Slc25a40	mmu:319653; Q3UVZ5; Q8BGP6; Q8BXT8	ENSMUSG00000054099			0	0	0.01	-6.64	4.63826e-17		586921		40.89		294824	722751	586921				High	High	Peak Found	High	High	n/a	1
TRUE	High	Master Protein	Q9ESD7	Dysferlin [OS=Mus musculus]	0	74.842	22	25	80	24	2090	237.8	5.6	13.88	25	FALSE	cell organization and biogenesis;protein metabolism;other metabolic processes;stress response;transport;developmental processes;other biological processes	plasma membrane;other membranes;cytoskeleton;ER/Golgi;nucleus;other cytoplasmic organelle;other cell component	cytoskeletal activity;other molecular function	Pf00168, Pf08150, Pf08151, Pf08165, Pf16165	26903	Dysf	mmu:26903; Q6KAR3; Q80VT0; Q9ESD7; Q9QXC0	ENSMUSG00000033788			0	0	100	6.64	4.63826e-17			2.25171e+06		75.59				2.70721e+06	2.25171e+06	243609	High	High	High	High	High	High	1
TRUE	High	Master Protein	Q99P91	Transmembrane glycoprotein NMB [OS=Mus musculus]	0	4.424	3	1	18	1	574	63.6	7.61	4.71	1	FALSE	cell adhesion;cell-cell signaling;signal transduction;other biological processes	plasma membrane;other membranes;other cytoplasmic organelle;other cell component	signal transduction activity or receptor binding;other molecular function	Pf18911, Pf20433	93695	Gpnmb	mmu:93695; Q3U3R9; Q8BVV9; Q8BXL4; Q99P91; Q9QXA0	ENSMUSG00000029816		PTK6 promotes HIF1A stabilization	1	0	0.01	-6.64	4.63826e-17		1.21511e+06		45.68		922004	1.21511e+06	2.17805e+06				High	High	High	High	n/a	High	1
TRUE	High	Master Protein	Q91XD2	LIM and senescent cell antigen-like-containing domain protein 2 [OS=Mus musculus]	0	9.226	8	2	14	2	341	39	7.97	3.4	2	FALSE	cell adhesion;cell cycle OR cell proliferation;cell organization and biogenesis;signal transduction;other biological processes	plasma membrane;other membranes;other cell component	other molecular function	Pf00412	225341	Lims2	mmu:225341; Q91XD2	ENSMUSG00000024395		Cell-extracellular matrix interactions	1	0	0.01	-6.64	4.63826e-17		1.7738e+06		16.86		1.62241e+06	1.7738e+06	2.22973e+06				High	High	High	High	High	High	1
TRUE	High	Master Protein	Q9CRC9	Glucosamine-6-phosphate isomerase 2 [OS=Mus musculus]	0	40.109	70	11	96	9	276	31.1	6.9	15.16	11	FALSE	other metabolic processes	other cell component	other molecular function	Pf01182	67980	Gnpda2	mmu:67980; Q3TH02; Q9CRC9; Q9D457	ENSMUSG00000029209		Glycolysis	1	0	0.01	-6.64	4.63826e-17		2.31113e+06		50.71		2.31113e+06	1.56638e+06	4.21998e+06				High	High	High	High	High	High	1
TRUE	High	Master Protein	Q61194	Phosphatidylinositol 4-phosphate 3-kinase C2 domain-containing subunit alpha [OS=Mus musculus]	0	32.519	11	11	37	11	1686	190.6	8.02	4.31	11	FALSE	cell organization and biogenesis;other metabolic processes;stress response;transport;other biological processes	plasma membrane;other membranes;cytosol;ER/Golgi;nucleus;other cell component	kinase activity;other molecular function	Pf00168, Pf00454, Pf00613, Pf00787, Pf00792, Pf00794	18704	Pik3c2a	mmu:18704; Q61182; Q61194		Focal adhesion: PI3K-Akt-mTOR signaling pathway; Regulation of actin cytoskeleton; Insulin signaling	Clathrin-mediated endocytosis; Golgi Associated Vesicle Biogenesis; Synthesis of PIPs at the Golgi membrane; Synthesis of PIPs at the plasma membrane; Synthesis of PIPs at the early endosome membrane; Synthesis of PIPs at the late endosome membrane	9	0	0.01	-6.64	4.63826e-17		12503.7		112.12		12503.7	81244.6	12470.9				High	High	High	High	High	High	1
TRUE	High	Master Protein	Q8BTU1	Cilia- and flagella-associated protein 20 [OS=Mus musculus]	0	6.283	21	2	11	2	193	22.7	9.76	1.11	2	FALSE	cell cycle OR cell proliferation;cell organization and biogenesis;protein metabolism;other metabolic processes;other biological processes	cytoskeleton;nucleus;other cell component		Pf05018	14894	Cfap20	mmu:14894; P70212; Q3T9D6; Q8BTU1	ENSMUSG00000031796			0	0	0.01	-6.64	4.63826e-17		410524		10.03		410524	363747	444959				High	High	High	High	High	High	1
TRUE	High	Master Protein	Q6ZQK5	Arf-GAP with coiled-coil, ANK repeat and PH domain-containing protein 2 [OS=Mus musculus]	0	39.093	22	10	51	10	770	87.2	6.68	8.62	10	FALSE	transport;other biological processes	other membranes;other cytoplasmic organelle;other cell component	enzyme regulator activity;other molecular function	Pf00169, Pf01412, Pf12796, Pf16746	78618	Acap2	mmu:78618; Q3UHL4; Q6ZQK5; Q811F3; Q9CTS8	ENSMUSG00000049076			0	0	100	6.64	4.63826e-17			32671.4		61.61				32671.4	27674.8	79851.3	High	High	High	High	High	High	1
TRUE	High	Master Protein	Q9CYW4	Haloacid dehalogenase-like hydrolase domain-containing protein 3 [OS=Mus musculus]	0	8.183	16	2	15	2	251	28	6.8	1.28	2	FALSE		nucleus;other cell component		Pf00702	72748	Hdhd3	mmu:72748; Q9CYW4	ENSMUSG00000038422			0	0	100	6.64	4.63826e-17			1.82095e+06		26.01				1.63825e+06	2.63009e+06	1.82095e+06	High	High	High	High	High	High	1
TRUE	High	Master Protein	Q9D6K8	FUN14 domain-containing protein 2 [OS=Mus musculus]	0	9.636	23	2	20	2	151	16.6	9.7	4.55	2	FALSE	cell organization and biogenesis;other metabolic processes;other biological processes	other membranes;mitochondrion;nucleus	other molecular function	Pf04930	67391	Fundc2	mmu:67391; Q80VT2; Q80YD9; Q8BSM8; Q9D617; Q9D6K8	ENSMUSG00000031198			0	0	0.01	-6.64	4.63826e-17		1.60303e+06		82.75		1.60303e+06	585973	3.8335e+06				High	High	High	High	High	High	1
TRUE	High	Master Protein	Q5DU37	Zinc finger FYVE domain-containing protein 26 [OS=Mus musculus]	0	3.4	1	2	2	2	2529	282.8	6.21	0.29	2	FALSE	cell cycle OR cell proliferation;cell organization and biogenesis;DNA metabolism;other metabolic processes;stress response;other biological processes	cytoskeleton;other cytoplasmic organelle;other cell component	other molecular function	Pf01363	211978	Zfyve26	B9EJ71; mmu:211978; Q3TEM9; Q3V1N3; Q5DU37; Q8BY74; Q8CDR8; Q923B4	ENSMUSG00000066440			0	0	0.01	-6.64	4.63826e-17		56370.4		47.28		47454.8	109678	56370.4				Peak Found	High	High	n/a	n/a	n/a	1
TRUE	High	Master Protein	Q920H1-1	Isoform C of Secretoglobin family 3A member 2 [OS=Mus musculus]	0	9.978	16	2	22	2	139	15.4	8.32	6.37	2	FALSE						Scgb3a2	Q920H1-1				0	0	100	6.64	4.63826e-17			409033		47.79				399824	409033	866626	High	High	High	High	High	High	1
TRUE	High	Master Protein	O88186	Platelet glycoprotein IX [OS=Mus musculus]	0	7.636	24	2	4	2	177	19.7	5.96	0.34	2	FALSE	cell adhesion;protein metabolism;other metabolic processes;stress response;transport;other biological processes	plasma membrane;other membranes		Pf01462, Pf13855	54368	Gp9	mmu:54368; O88186	ENSMUSG00000030054		Intrinsic Pathway of Fibrin Clot Formation; GP1b-IX-V activation signalling; Platelet Adhesion to exposed collagen; Platelet Aggregation (Plug Formation)	4	0	100	6.64	4.63826e-17			3.97677e+06		70.79				3.97677e+06	4.81237e+06	618249	n/a	n/a	n/a	High	High	High	1
TRUE	High	Master Protein	Q8CG85	MAM domain-containing protein 2 [OS=Mus musculus]	0	14.513	12	5	8	5	686	77.3	5.26	0.98	5	FALSE	protein metabolism;other metabolic processes;developmental processes	non-structural extracellular;extracellular matrix;other membranes;ER/Golgi	other molecular function	Pf00629	71738	Mamdc2	mmu:71738; Q8BM24; Q8CG85				0	0	100	6.64	4.63826e-17			841956		20.19				841956	794631	1.13935e+06	High	High	High	Peak Found	High	Peak Found	1
TRUE	High	Master Protein	Q8BRT1-5	Isoform 2 of CLIP-associating protein 2 [OS=Mus musculus]	0	21.809	24	8	18	3	600	66.3	6.67	1.74	8	FALSE						Clasp2	Q8BRT1-5				0	0	100	6.64	4.63826e-17			57627.1		53.91				49032.2	57627.1	125065	High	High	n/a	Peak Found	High	High	1
TRUE	High	Master Protein	Q3U487	E3 ubiquitin-protein ligase HECTD3 [OS=Mus musculus]	0	29.554	20	10	39	10	861	97.3	5.47	7.31	10	FALSE	protein metabolism;other metabolic processes	other cell component	other molecular function	Pf00632, Pf03256	76608	Hectd3	B1AUL1; mmu:76608; Q3TN76; Q3U487; Q641P3; Q8BQ74; Q8R1L6	ENSMUSG00000046861		Antigen processing: Ubiquitination & Proteasome degradation	1	0	100	6.64	4.63826e-17			3.07288e+06		45.43				3.07288e+06	5.4804e+06	2.32764e+06	High	High	High	High	High	High	1
TRUE	High	Master Protein	Q8BH74	Nuclear pore complex protein Nup107 [OS=Mus musculus]	0	33.351	17	9	26	9	926	106.7	5.43	6.05	9	FALSE	cell organization and biogenesis;other metabolic processes;transport;developmental processes	other membranes;nucleus;other cell component	other molecular function	Pf04121	103468	Nup107	mmu:103468; Q8BH74; Q99KH5	ENSMUSG00000052798		Separation of Sister Chromatids; Transport of the SLBP independent Mature mRNA; Transport of the SLBP Dependant Mature mRNA; Transport of Mature mRNA Derived from an Intronless Transcript; Transport of Mature mRNA derived from an Intron-Containing Transcript; Regulation of Glucokinase by Glucokinase Regulatory Protein; snRNP Assembly; SUMOylation of DNA damage response and repair proteins; SUMOyl…	22	0	100	6.64	4.63826e-17			3.53116e+06		69.72				3.53116e+06	2.01398e+06	8.11008e+06	High	High	High	High	High	High	1
TRUE	High	Master Protein	Cont_P35908	Keratin, type II cytoskeletal 2 epidermal OS=Homo sapiens OX=9606 GN=KRT2 PE=1 SV=2	0	26.577	16	7	24	5	639	65.4	8	5.36	7	TRUE	cell cycle OR cell proliferation;cell organization and biogenesis;protein metabolism;other metabolic processes;other biological processes	plasma membrane;cytosol;cytoskeleton;other cell component	bone, tooth or skin structural activity;cytoskeletal activity	Pf00038, Pf16208	3849	KRT2	hsa:3849; P35908; Q4VAQ2	ENSG00000172867		Formation of the cornified envelope	2	0	100	6.64	4.63826e-17			9.10401e+06		36.69				9.10401e+06	4.4291e+06	9.48488e+06	High	High	n/a	High	Peak Found	High	1
TRUE	High	Master Protein	P62342	Thioredoxin reductase-like selenoprotein T [OS=Mus musculus]	0	8.124	17	2	10	2	195	22.3	8.6	1.21	2	FALSE	cell-cell signaling;transport;other biological processes	other membranes;ER/Golgi	other molecular function	Pf10262	69227	Selenot	A2RTC6; mmu:69227; O95904; P62342; Q8CHV4; Q9CZ45; Q9NZJ3	ENSMUSG00000075700	Selenium metabolism / selenoproteins		1	0	100	6.64	4.63826e-17			175525		35.59				100873	175525	216061	n/a	High	High	High	High	High	1
TRUE	High	Master Protein	O70566	Protein diaphanous homolog 2 [OS=Mus musculus]	0	21.738	7	5	23	5	1098	124.8	6.92	2.35	5	FALSE	cell organization and biogenesis;other biological processes	cytoskeleton;ER/Golgi;nucleus;other cell component	cytoskeletal activity;other molecular function	Pf02181, Pf06367, Pf06371	54004	Diaph2	O70566; Q8C2G8	ENSMUSG00000034480		RHO GTPases Activate Formins; RHOF GTPase cycle; RHOD GTPase cycle	3	0	0.01	-6.64	4.63826e-17		2.81163e+06		24.58		2.81163e+06	2.15498e+06	3.55002e+06				High	High	High	High	High	High	1
TRUE	High	Master Protein	O08811	General transcription and DNA repair factor IIH helicase subunit XPD [OS=Mus musculus]	0	6.664	7	3	11	3	760	86.8	6.92	1.02	3	FALSE	cell cycle OR cell proliferation;cell organization and biogenesis;DNA metabolism;RNA metabolism OR transcription;other metabolic processes;stress response;developmental processes;signal transduction;other biological processes	cytosol;cytoskeleton;nucleus;other cell component	nucleic acid binding activity;other molecular function	Pf06733, Pf06777, Pf13307	13871	Ercc2	mmu:13871; O08811; Q8C487; Q9DC01	ENSMUSG00000030400	Estrogen signaling; Eukaryotic transcription initiation	Formation of Incision Complex in GG-NER; Dual Incision in GG-NER; Formation of TC-NER Pre-Incision Complex; Dual incision in TC-NER; Gap-filling DNA repair synthesis and ligation in TC-NER; Formation of RNA Pol II elongation complex ; RNA Polymerase II Pre-transcription Events; RNA Polymerase I Transcription Initiation; RNA Polymerase I Promoter Escape; RNA Polymerase II Promoter Escape; RNA Poly…	21	0	0.01	-6.64	4.63826e-17		160668		70.37		86309.4	362669	160668				Peak Found	High	High	High	n/a	High	1
TRUE	High	Master Protein	P97355	Spermine synthase [OS=Mus musculus]	0	27.834	43	7	22	7	366	41.3	5.06	3.47	7	FALSE	other metabolic processes		other molecular function	Pf01564, Pf17284, Pf17950	20603	Sms	A2AC82; mmu:20603; P97355; Q3TL65; Q3TUP0; Q3UDT8; Q8C7P4; Q9CT09; Q9R282	ENSMUSG00000071708		Metabolism of polyamines	1	0	100	6.64	4.63826e-17			974688		70.5				974688	783300	2.67638e+06	High	High	High	High	High	High	1
TRUE	High	Master Protein	P51175	Protoporphyrinogen oxidase [OS=Mus musculus]	0	21.566	31	7	15	7	477	50.8	8.84	2.08	7	FALSE	other metabolic processes;other biological processes	other membranes;mitochondrion	other molecular function	Pf01593	19044	Ppox	mmu:19044; P51175; P97344; Q99M34	ENSMUSG00000062729	Heme biosynthesis	Heme biosynthesis	2	0	0.01	-6.64	4.63826e-17		1505872		7.51		1.51952e+06	1.32452e+06	1505872				High	Peak Found	High	High	High	High	1
TRUE	High	Master Protein	Q91X20	Set1/Ash2 histone methyltransferase complex subunit ASH2 [OS=Mus musculus]	0	8.218	8	3	4	3	623	68.2	5.69	0.57	3	FALSE	cell organization and biogenesis;protein metabolism;other metabolic processes;stress response;other biological processes	nucleus;other cell component	nucleic acid binding activity;other molecular function	Pf00622, Pf21198, Pf21257	23808	Ash2l	mmu:23808; Q3UIF9; Q91X20; Q9Z2X4	ENSMUSG00000031575		Formation of the beta-catenin:TCF transactivating complex; PKMTs methylate histone lysines; Formation of WDR5-containing histone-modifying complexes; RUNX1 regulates genes involved in megakaryocyte differentiation and platelet function	4	0	0.01	-6.64	4.63826e-17		1.08374e+06		45.19		466207	1.08374e+06	1.28643e+06				Peak Found	High	High	High	n/a	High	1
TRUE	High	Master Protein	P09541	Myosin light chain 4 [OS=Mus musculus]	0	36.349	62	8	118	7	193	21.1	5.03	22.82	8	FALSE	other biological processes	cytoskeleton	cytoskeletal activity;other molecular function			Myl4	P09541			Striated Muscle Contraction	1	0	100	6.64	4.63826e-17			183974		101.13				183974	159291	893363	High	High	High	High	High	High	1
TRUE	High	Master Protein	P61922	4-aminobutyrate aminotransferase, mitochondrial [OS=Mus musculus]	0	12.017	16	5	12	5	500	56.4	8.09	1.38	5	FALSE	other metabolic processes;stress response;developmental processes;other biological processes	mitochondrion;other cell component	other molecular function	Pf00202		Abat	mmu:268860; P61922; Q8BZA3	ENSMUSG00000057880		Degradation of GABA	1	0	0.01	-6.64	4.63826e-17		1.91401e+06		113.62		1.91401e+06	1.15555e+07	1.53007e+06				High	Peak Found	High	High	High	High	1
TRUE	High	Master Protein	Q61151	Serine/threonine-protein phosphatase 2A 56 kDa regulatory subunit epsilon isoform [OS=Mus musculus]	0	8.286	6	2	9	2	467	54.7	6.95	1.19	2	FALSE	protein metabolism;other metabolic processes;signal transduction	cytosol;nucleus;other cell component	enzyme regulator activity	Pf01603	26932	Ppp2r5e	mmu:26932; Q3V1I5; Q571M6; Q61151; Q8C2M2	ENSMUSG00000021051	Focal adhesion: PI3K-Akt-mTOR signaling pathway; Glycogen metabolism; IL-6 signaling pathway; Wnt signaling pathway; Wnt signaling pathway and pluripotency	Separation of Sister Chromatids; PI5P, PP2A and IER3 Regulate PI3K/AKT Signaling; Amplification of signal from unattached kinetochores via a MAD2 inhibitory signal; Resolution of Sister Chromatid Cohesion; RHO GTPases Activate Formins; EML4 and NUDC in mitotic spindle formation; Negative regulation of MAPK pathway; Platelet sensitization by LDL; RAF activation; Beta-catenin phosphorylation cascad…	19	0	0.01	-6.64	4.63826e-17		2.50419e+06		36.63		2.86268e+06	2.50419e+06	1.30681e+06				High	Peak Found	High	High	High	High	1
TRUE	High	Master Protein	Q8CFB4	Guanylate-binding protein 5 [OS=Mus musculus]	0	17.317	12	4	15	3	590	66.9	6.09	1.99	4	FALSE	cell organization and biogenesis;stress response;transport;other biological processes	other membranes;ER/Golgi;other cell component	enzyme regulator activity;other molecular function	Pf02263, Pf02841	229898	Gbp5	E9QJR4; mmu:229898; Q8CFA4; Q8CFA8; Q8CFB4	ENSMUSG00000105504			0	0	0.01	-6.64	4.63826e-17		1.56586e+06		21.48		1.10887e+06	1.71044e+06	1.56586e+06				High	High	High	High	n/a	High	1
TRUE	High	Master Protein	P06802	Ectonucleotide pyrophosphatase/phosphodiesterase family member 1 [OS=Mus musculus]	0	9.353	11	4	7	4	906	103.1	6.6	0.71	4	FALSE	cell-cell signaling;cell cycle OR cell proliferation;cell organization and biogenesis;protein metabolism;RNA metabolism OR transcription;other metabolic processes;stress response;transport;developmental processes;signal transduction;other biological processes	non-structural extracellular;plasma membrane;other membranes;other cell component	signal transduction activity or receptor binding;nucleic acid binding activity;other molecular function	Pf01033, Pf01223, Pf01663	18605	Enpp1	mmu:18605; P06802; Q542E9; Q924C4		Endochondral ossification; Insulin signaling	Vitamin B2 (riboflavin) metabolism	3	0	0.01	-6.64	4.63826e-17		4.44161e+06		49.38		2.77091e+06	4.44161e+06	7.56203e+06				High	High	High	n/a	n/a	High	1
TRUE	High	Master Protein	Q80WQ6	Inactive rhomboid protein 2 [OS=Mus musculus]	0	16.856	12	5	16	5	827	93.4	8.76	1.46	5	FALSE	transport;other biological processes	plasma membrane;other membranes;ER/Golgi		Pf01694, Pf12595	217344	Rhbdf2	mmu:217344; Q3TBR9; Q80WQ6; Q8BJ70; Q8K2I7	ENSMUSG00000020806			0	0	0.01	-6.64	4.63826e-17		1.50757e+06		52.99		1.50757e+06	3.09438e+06	1.18468e+06				High	High	High	High	High	High	1
TRUE	High	Master Protein	Q9Z1E4	Glycogen [starch] synthase, muscle [OS=Mus musculus]	0	25.121	21	9	34	9	738	83.9	6.11	4.79	9	FALSE	other metabolic processes;developmental processes	cytosol;other cell component	other molecular function	Pf05693	14936	Gys1	mmu:14936; P54859; Q3TBN4; Q8BQG4; Q8VEB0; Q9Z1E4	ENSMUSG00000003865	Focal adhesion: PI3K-Akt-mTOR signaling pathway; Glycogen metabolism; Insulin signaling	Glycogen synthesis	4	0	100	6.64	4.63826e-17			844390		92.31				435193	844390	2.76742e+06	High	High	High	High	High	High	1
TRUE	High	Master Protein	Q9ERU9	E3 SUMO-protein ligase RanBP2 [OS=Mus musculus]	0	82.985	15	27	75	27	3053	340.9	6.18	12.72	27	FALSE	protein metabolism;other metabolic processes;transport;other biological processes	other membranes;nucleus;other cell component	nucleic acid binding activity;other molecular function	Pf00160, Pf00638, Pf00641, Pf12185	19386	Ranbp2	E9QM01; mmu:19386; Q61992; Q8C9K9; Q9ERU9	ENSMUSG00000003226		Separation of Sister Chromatids; Amplification of signal from unattached kinetochores via a MAD2 inhibitory signal; Resolution of Sister Chromatid Cohesion; RHO GTPases Activate Formins; EML4 and NUDC in mitotic spindle formation; Transport of the SLBP independent Mature mRNA; Transport of the SLBP Dependant Mature mRNA; Transport of Mature mRNA Derived from an Intronless Transcript; Transport of…	21	0	0.01	-6.64	4.63826e-17		4.05035e+06		33.69		4.05035e+06	3.15339e+06	6062520				High	High	High	High	High	High	1
TRUE	High	Master Protein	P11928	2'-5'-oligoadenylate synthase 1A [OS=Mus musculus]	0	11.361	19	4	16	4	367	42.4	8.09	2.26	4	FALSE	cell organization and biogenesis;other metabolic processes;stress response;signal transduction;other biological processes	other membranes;cytosol;mitochondrion;ER/Golgi;translational apparatus;nucleus;other cell component	nucleic acid binding activity;other molecular function	Pf01909, Pf10421	246730	Oas1a	F2Z419; mmu:246730; P11928; Q3UEC1; Q64440; Q91VI0	ENSMUSG00000052776	mRNA processing		1	0	0.01	-6.64	4.63826e-17		4.83638e+06		24.01		4.83638e+06	6.5722e+06	4.15601e+06				High	High	High	High	High	High	1
TRUE	High	Master Protein	Q9QXL8	Nucleoside diphosphate kinase 7 [OS=Mus musculus]	0	10.716	17	4	14	4	395	44.4	7.12	2.19	4	FALSE	cell cycle OR cell proliferation;cell organization and biogenesis;other metabolic processes;transport;developmental processes;signal transduction;other biological processes	non-structural extracellular;cytoskeleton	kinase activity;other molecular function	Pf00334		Nme7	Q9QXL8			Recruitment of mitotic centrosome proteins and complexes; Recruitment of NuMA to mitotic centrosomes	2	0	100	6.64	4.63826e-17			1.0041e+06		46.99				1.0041e+06	909993	2.02164e+06	High	High	High	High	High	High	1
TRUE	High	Master Protein	Q9JMD3	START domain-containing protein 10 [OS=Mus musculus]	0	34.44	43	9	39	9	291	32.9	7.12	8.88	9	FALSE	transport;other biological processes	other membranes;cytosol;cytoskeleton;other cell component	other molecular function	Pf01852	56018	Stard10	mmu:56018; Q9JMD3	ENSMUSG00000030688		Synthesis of PC	1	0	100	6.64	4.63826e-17			9.31246e+06		17.61				9.31246e+06	1.21055e+07	8.81243e+06	High	High	High	High	High	High	1
TRUE	High	Master Protein	Q8R5G7	Arf-GAP with Rho-GAP domain, ANK repeat and PH domain-containing protein 3 [OS=Mus musculus]	0	50.848	20	16	70	16	1538	169.6	6.84	11.82	16	FALSE	signal transduction;other biological processes	plasma membrane;other membranes;cytoskeleton;other cell component	enzyme regulator activity;other molecular function	Pf00169, Pf00620, Pf00788, Pf01412, Pf07647	106952	Arap3	E9QMK7; mmu:106952; Q5DTN4; Q6NVF1; Q8R5G6; Q8R5G7	ENSMUSG00000024451		RHOA GTPase cycle; CDC42 GTPase cycle; RAC1 GTPase cycle; RAC3 GTPase cycle	4	0	100	6.64	4.63826e-17			1.90536e+06		39.16				1.30624e+06	2.88196e+06	1.90536e+06	High	High	High	High	High	High	1
TRUE	High	Master Protein	Q9CYG7	Mitochondrial import receptor subunit TOM34 [OS=Mus musculus]	0	18.99	27	5	29	5	309	34.3	9.14	6.25	5	FALSE	cell organization and biogenesis;transport	other membranes;cytosol;mitochondrion;other cell component	other molecular function	Pf00515, Pf13181	67145	Tomm34	A2A5N5; A2A5N6; mmu:67145; Q3THD0; Q812F1; Q812F2; Q9CYG7; Q9D059	ENSMUSG00000018322			0	0	0.01	-6.64	4.63826e-17		2.7703e+06		24.68		2.7703e+06	3.9215e+06	2.49725e+06				High	High	High	High	High	High	1
TRUE	High	Master Protein	Q9CRA7	ATP synthase subunit s, mitochondrial [OS=Mus musculus]	0	6.481	19	2	9	2	200	23.3	8.06	2.75	2	FALSE	other metabolic processes;transport	other membranes;mitochondrion;other cell component	other molecular function		68055	Dmac2l	mmu:68055; Q8R2M3; Q9CRA7	ENSMUSG00000054894	Oxidative phosphorylation; Electron transport chain	Formation of ATP by chemiosmotic coupling; Cristae formation	4	0	100	6.64	4.63826e-17			2.12205e+06		17.99				1.66729e+06	2.40323e+06	2.12205e+06	n/a	High	High	High	High	High	1
TRUE	High	Master Protein	Q60520-1	Isoform 2 of Paired amphipathic helix protein Sin3a [OS=Mus musculus]	0	35.157	14	10	26	10	1277	145.4	7.25	3.13	10	FALSE						Sin3a	Q60520-1				0	0	100	6.64	4.63826e-17			1.23368e+06		67.42				2.52363e+06	1.23368e+06	601568	High	High	High	High	High	High	1
TRUE	High	Master Protein	P70697	Uroporphyrinogen decarboxylase [OS=Mus musculus]	0	32.655	39	7	60	7	367	40.7	6.65	12.11	7	FALSE	other metabolic processes	cytosol;nucleus	other molecular function	Pf01208	22275	Urod	mmu:22275; P70697; Q91VW4	ENSMUSG00000028684	Heme biosynthesis	Heme biosynthesis	2	0	100	6.64	4.63826e-17			683878		148.73				78580.8	683878	7.18925e+06	High	High	High	High	High	High	1
TRUE	High	Master Protein	P19123	Troponin C, slow skeletal and cardiac muscles [OS=Mus musculus]	0	15.299	34	4	46	4	161	18.4	4.18	8.38	4	FALSE	developmental processes;other biological processes	cytoskeleton	cytoskeletal activity;other molecular function	Pf13499, Pf13833	21924	Tnnc1	mmu:21924; P19123	ENSMUSG00000091898		Striated Muscle Contraction	1	0	0.01	-6.64	4.63826e-17		2.68963e+06		56.31		4.89849e+06	1.5296e+06	2.68963e+06				High	Peak Found	High	High	n/a	High	1
TRUE	High	Master Protein	Q9JLR9	HIG1 domain family member 1A, mitochondrial [OS=Mus musculus]	0	6.266	25	2	9	2	95	10.4	9.79	0.78	2	FALSE	cell organization and biogenesis;stress response;other biological processes	other membranes;mitochondrion;nucleus;other cell component		Pf04588	56295	Higd1a	mmu:56295; Q9JLR9	ENSMUSG00000038412			0	0	0.01	-6.64	4.63826e-17		150415		50.45		49355.6	150415	154601				High	High	High	High	n/a	High	1
TRUE	High	Master Protein	P70288	Histone deacetylase 2 [OS=Mus musculus]	0	11.927	16	4	27	3	488	55.3	5.91	5.06	4	FALSE	cell cycle OR cell proliferation;cell organization and biogenesis;protein metabolism;other metabolic processes;stress response;developmental processes;other biological processes	nucleus;other cell component	nucleic acid binding activity;other molecular function	Pf00850	15182	Hdac2	B2RRP3; mmu:15182; P70288		Estrogen signaling; Mechanisms associated with pluripotency; Delta-Notch signaling pathway; Notch signaling pathway; Histone modifications	SUMOylation of chromatin organization proteins; Factors involved in megakaryocyte development and platelet production; HDACs deacetylate histones; Regulation of TP53 Activity through Acetylation; RNA Polymerase I Transcription Initiation; Regulation of PTEN gene transcription; STAT3 nuclear events downstream of ALK signaling; Notch-HLH transcription pathway; Regulation of MECP2 expression and act…	14	0	100	6.64	4.63826e-17			222749		106.12				216721	222749	1.26248e+06	High	High	n/a	High	High	High	1
TRUE	High	Master Protein	O08742	Platelet glycoprotein V [OS=Mus musculus]	0	14.685	15	4	15	4	567	63.4	8.97	2.18	4	FALSE	cell adhesion;protein metabolism;other metabolic processes;stress response;transport;other biological processes	plasma membrane;other membranes;other cell component	other molecular function	Pf13855		Gp5	O08742			Intrinsic Pathway of Fibrin Clot Formation; GP1b-IX-V activation signalling; Platelet Adhesion to exposed collagen; Platelet Aggregation (Plug Formation)	4	0	0.01	-6.64	4.63826e-17		746211		57.37		256051	746211	1.01873e+06				High	High	High	High	High	High	1
TRUE	High	Master Protein	Q9ER00	Syntaxin-12 [OS=Mus musculus]	0	29.503	39	6	57	6	274	31.2	5.44	9.79	6	FALSE	cell organization and biogenesis;other metabolic processes;transport;other biological processes	other membranes;ER/Golgi;nucleus;other cytoplasmic organelle;other cell component	other molecular function	Pf05739, Pf14523	100226	Stx12	mmu:100226; Q3UIV9; Q921T9; Q9ER00	ENSMUSG00000028879			0	0	0.01	-6.64	4.63826e-17		4.47434e+06		56.08		4.47434e+06	4.42691e+06	1.08431e+07				High	High	High	High	High	High	1
TRUE	High	Master Protein	Q8BKR5	Protein phosphatase 1 regulatory subunit 37 [OS=Mus musculus]	0	9.208	9	4	10	4	712	77.5	5.06	0.61	4	FALSE			enzyme regulator activity	Pf13516	232947	Ppp1r37	mmu:232947; Q8BKR5	ENSMUSG00000051403			0	0	0.01	-6.64	4.63826e-17		1.77463e+06		50.72		3.18925e+06	1.77463e+06	1168958				High	High	High	High	High	n/a	1
TRUE	High	Master Protein	Q6P6M7	O-phosphoseryl-tRNA(Sec) selenium transferase [OS=Mus musculus]	0	14.784	19	5	14	5	504	55.3	8.06	1.69	5	FALSE	protein metabolism;RNA metabolism OR transcription;other metabolic processes	nucleus;other cell component	nucleic acid binding activity;other molecular function	Pf05889	211006	Sepsecs	mmu:211006; Q6P6M7; Q8BZS6	ENSMUSG00000029173	Selenium metabolism / selenoproteins		1	0	0.01	-6.64	4.63826e-17		1.40971e+06		31.82		1.40971e+06	1.0736e+06	2.01517e+06				High	High	High	High	High	High	1
TRUE	High	Master Protein	Q8VHI3	GDP-fucose protein O-fucosyltransferase 2 [OS=Mus musculus]	0	17.519	17	5	21	5	429	49.4	6.48	4.12	5	FALSE	protein metabolism;other metabolic processes;developmental processes;other biological processes	ER/Golgi	other molecular function	Pf10250	80294	Pofut2	mmu:80294; Q8VEM2; Q8VHI3; Q9CV66	ENSMUSG00000020260		O-glycosylation of TSR domain-containing proteins	1	0	100	6.64	4.63826e-17			227308		97.72				170101	227308	966716	High	High	High	High	High	High	1
TRUE	High	Master Protein	P83877	Thioredoxin-like protein 4A [OS=Mus musculus]	0	6.889	19	2	8	2	142	16.8	5.85	1.37	2	FALSE	cell cycle OR cell proliferation;RNA metabolism OR transcription;other metabolic processes;other biological processes	other membranes;cytosol;nucleus;other cell component		Pf02966		Txnl4a	mmu:27366; O14834; P83877; Q3TLI3	ENSMUSG00000057130		mRNA Splicing - Major Pathway; mRNA Splicing - Minor Pathway	2	0	100	6.64	4.63826e-17			2.04424e+06		28.43				1.56506e+06	2.04424e+06	2.7651e+06	High	High	n/a	High	High	High	1
TRUE	High	Master Protein	Q8VBZ3	Putative lipid scramblase CLPTM1 [OS=Mus musculus]	0	13.293	9	3	10	3	664	75.2	6.3	2.13	3	FALSE	other biological processes	plasma membrane;other membranes;other cell component	signal transduction activity or receptor binding	Pf05602	56457	Clptm1	mmu:56457; O08708; Q3U758; Q3U823; Q3UG77; Q8VBZ3; Q8VEJ6	ENSMUSG00000002981			0	0	100	6.64	4.63826e-17			1.82992e+06		28.02				1.87951e+06	1.08096e+06	1.82992e+06	n/a	n/a	High	High	High	High	1
TRUE	High	Master Protein	Q9D9M2	Ubiquitin carboxyl-terminal hydrolase 12 [OS=Mus musculus]	0	8.224	11	3	12	3	370	42.9	6.47	1.47	3	FALSE	protein metabolism;other metabolic processes;other biological processes	cytosol;nucleus	other molecular function	Pf00443	22217	Usp12	mmu:22217; Q790B0; Q7TNV4; Q80Y43; Q8CBN8; Q9D9M2	ENSMUSG00000029640		Ub-specific processing proteases	1	0	0.01	-6.64	4.63826e-17		508931		48.9		198190	508931	610345				High	High	High	High	High	n/a	1
TRUE	High	Master Protein	P01837	Immunoglobulin kappa constant [OS=Mus musculus]	0	11.071	13	1	77	1	107	11.9	5.9	20.04	1	FALSE	other biological processes	non-structural extracellular;plasma membrane;other membranes;other cell component		Pf07654		Igkc	A0A075B5P2; P01837				0	0	6.901	2.79	4.63826e-17	94.67	446897	4.56343e+07	86.15	39.92	272741	1.40647e+06	446897	4.56343e+07	6.818e+07	3.00976e+07	High	High	High	High	High	High	1
TRUE	High	Master Protein	Q9D099	Alkaline ceramidase 3 [OS=Mus musculus]	0	4.592	6	1	16	1	267	31.5	9.01	4.53	1	FALSE	other metabolic processes;stress response;developmental processes;other biological processes	other membranes;ER/Golgi	other molecular function	Pf05875	66190	Acer3	mmu:66190; Q542R2; Q9D099; Q9D0X4; Q9D3J4	ENSMUSG00000030760		Sphingolipid metabolism	1	0	0.01	-6.64	4.63826e-17		226495		55.71		77256.7	226495	294381				High	High	High	High	High	High	1
TRUE	High	Master Protein	P62488	DNA-directed RNA polymerase II subunit RPB7 [OS=Mus musculus]	0	15.356	35	4	14	4	172	19.3	5.54	1.85	4	FALSE	RNA metabolism OR transcription;other metabolic processes;other biological processes	nucleus;other cell component	nucleic acid binding activity;other molecular function	Pf00575, Pf03876	67710	Polr2g	mmu:67710; P52433; P62488	ENSMUSG00000071662	Estrogen signaling; Purine metabolism; mRNA processing; Eukaryotic transcription initiation	Formation of TC-NER Pre-Incision Complex; Dual incision in TC-NER; Gap-filling DNA repair synthesis and ligation in TC-NER; mRNA Splicing - Major Pathway; Formation of RNA Pol II elongation complex ; RNA Polymerase II Pre-transcription Events; Processing of Capped Intron-Containing Pre-mRNA; Estrogen-dependent gene expression; mRNA Splicing - Minor Pathway; RNA polymerase II transcribes snRNA gen…	24	0	100	6.64	4.63826e-17			1.82867e+06		43.26				2.54067e+06	1.82867e+06	995074	n/a	High	High	High	High	High	1
TRUE	High	Master Protein	Q8K3J1	NADH dehydrogenase [ubiquinone] iron-sulfur protein 8, mitochondrial [OS=Mus musculus]	0	8.826	23	3	12	3	212	24	6.21	2.77	3	FALSE	cell organization and biogenesis;other metabolic processes;stress response;transport	other membranes;mitochondrion	transporter activity;other molecular function	Pf12838	225887	Ndufs8	mmu:225887; Q8K3J1	ENSMUSG00000059734	Oxidative phosphorylation; Electron transport chain	Complex I biogenesis	4	0	0.01	-6.64	4.63826e-17		4.46814e+06		10.75		4.23825e+06	4.46814e+06	5.19216e+06				High	High	High	High	High	High	1
TRUE	High	Master Protein	P22315	Ferrochelatase, mitochondrial [OS=Mus musculus]	0	12.92	18	4	21	4	422	47.4	8.91	3.33	4	FALSE	cell organization and biogenesis;other metabolic processes;other biological processes	other membranes;mitochondrion	nucleic acid binding activity;other molecular function	Pf00762		Fech	mmu:14151; P22315; Q544X6	ENSMUSG00000024588		Heme biosynthesis	1	0	0.01	-6.64	4.63826e-17		7.67327e+06		18.6		6.44795e+06	7.67327e+06	9.34696e+06				High	High	High	High	High	High	1
TRUE	High	Master Protein	Q60787	Lymphocyte cytosolic protein 2 [OS=Mus musculus]	0	6.434	9	3	7	3	533	60.2	6.21	0.89	3	FALSE	signal transduction;other biological processes	plasma membrane;other membranes;cytosol;other cell component		Pf00017, Pf07647	16822	Lcp2	mmu:16822; Q60787; Q922M0	ENSMUSG00000002699		Generation of second messenger molecules; FCERI mediated MAPK activation; FCERI mediated Ca+2 mobilization; GPVI-mediated activation cascade; DAP12 signaling	5	0	0.01	-6.64	4.63826e-17		196651		36.43		196651	157500	313282				Peak Found	High	High	High	High	High	1
TRUE	High	Master Protein	Q99P30	Peroxisomal coenzyme A diphosphatase NUDT7 [OS=Mus musculus]	0	8.332	12	2	19	2	236	26.8	6.34	4.15	2	FALSE	other metabolic processes;other biological processes	other cytoplasmic organelle	nucleic acid binding activity;other molecular function	Pf00293	67528	Nudt7	mmu:67528; Q6IS65; Q8BU08; Q8K260; Q99P30; Q9D0Q3; Q9DBI9	ENSMUSG00000031767		Peroxisomal protein import	1	0	100	6.64	4.63826e-17			170023		7.8				148484	170975	170023	High	High	High	High	High	High	1
TRUE	High	Master Protein	Q6NZC7	SEC23-interacting protein [OS=Mus musculus]	0	34.206	13	8	48	8	998	110.7	5.94	11.08	8	FALSE	cell organization and biogenesis;other biological processes	other membranes;ER/Golgi;other cell component	other molecular function	Pf00536, Pf02825, Pf02862		Sec23ip	Q6NZC7; Q8BXY6			COPII-mediated vesicle transport	1	0	0.01	-6.64	4.63826e-17		9.20285e+06		17.13		8.98376e+06	9.20285e+06	1.20806e+07				High	High	High	High	High	High	1
TRUE	High	Master Protein	Q99JW4	LIM and senescent cell antigen-like-containing domain protein 1 [OS=Mus musculus]	0	20.855	24	5	30	5	325	37.2	8.05	6.47	5	FALSE	cell adhesion;cell cycle OR cell proliferation;cell organization and biogenesis;developmental processes;signal transduction;other biological processes	plasma membrane;other membranes;other cell component	other molecular function	Pf00412	110829	Lims1	mmu:110829; Q3UAT7; Q8BTR6; Q99JW4; Q9D5T4			Regulation of cytoskeletal remodeling and cell spreading by IPP complex components	2	0	0.01	-6.64	4.63826e-17		2.012e+07		37.82		1.41869e+07	2.012e+07	3.02905e+07				High	High	High	High	High	High	1
TRUE	High	Master Protein	Q80X82	Symplekin [OS=Mus musculus]	0	29.936	14	10	26	10	1288	142.5	6.05	3.9	10	FALSE	cell adhesion;RNA metabolism OR transcription;other metabolic processes;other biological processes	plasma membrane;other membranes;cytosol;cytoskeleton;nucleus;other cell component		Pf11935, Pf12295	68188	Sympk	F8WJD4; mmu:68188; Q80X82	ENSMUSG00000023118		mRNA 3'-end processing; RNA Polymerase II Transcription Termination; Transport of Mature mRNA Derived from an Intronless Transcript; Processing of Intronless Pre-mRNAs	5	0	0.01	-6.64	4.63826e-17		1.34226e+06		7.32		1.18186e+06	1.34869e+06	1.34226e+06				High	High	High	High	High	High	1
TRUE	High	Master Protein	Q8R409	Protein HEXIM1 [OS=Mus musculus]	0	8.201	12	2	8	2	356	40.2	5.38	0.58	2	FALSE	stress response;developmental processes;other biological processes	nucleus;other cell component	enzyme regulator activity;nucleic acid binding activity;other molecular function	Pf15313	192231	Hexim1	mmu:192231; Q8R409	ENSMUSG00000048878			0	0	100	6.64	4.63826e-17			1.76519e+06		36.03				1.76519e+06	2.66404e+06	1.30957e+06	High	High	n/a	High	High	Peak Found	1
TRUE	High	Master Protein	Q9DBS5	Kinesin light chain 4 [OS=Mus musculus]	0	25.926	22	7	21	6	619	68.6	6.09	3.62	7	FALSE	other biological processes	cytoskeleton;other cell component	cytoskeletal activity	Pf13374, Pf13424	74764	Klc4	mmu:74764; Q3TCC5; Q9DBS5	ENSMUSG00000003546		COPI-dependent Golgi-to-ER retrograde traffic; Kinesins; MHC class II antigen presentation; RHO GTPases activate KTN1	4	0	100	6.64	4.63826e-17			38264.6		28.9				36290.8	38264.6	59598.6	High	High	High	High	High	High	1
TRUE	High	Master Protein	O54941	SWI/SNF-related matrix-associated actin-dependent regulator of chromatin subfamily E member 1 [OS=Mus musculus]	0	4.615	4	1	18	1	411	46.6	4.88	4.42	1	FALSE	cell organization and biogenesis;developmental processes;other biological processes	nucleus;other cell component	nucleic acid binding activity;other molecular function	Pf00505	57376	Smarce1	mmu:57376; O54941; Q8BPD9	ENSMUSG00000037935		RUNX1 interacts with co-factors whose precise effect on RUNX1 targets is not known; RMTs methylate histone arginines	2	0	0.01	-6.64	4.63826e-17		4.93481e+06		24.62		7.10988e+06	4.59237e+06	4.93481e+06				High	High	High	High	High	High	1
TRUE	High	Master Protein	Q3UVK0	Endoplasmic reticulum metallopeptidase 1 [OS=Mus musculus]	0	22.777	13	8	23	8	898	100.1	7.49	2.62	8	FALSE	protein metabolism;stress response;developmental processes;signal transduction	other membranes;ER/Golgi	other molecular function	Pf04389		Ermp1	B2RXD6; mmu:226090; Q3UVK0; Q6ZPH9; Q8BIW0; Q8BYX7	ENSMUSG00000046324			0	0	0.01	-6.64	4.63826e-17		481660		40.98		215997	481660	523648				Peak Found	High	High	High	High	High	1
TRUE	High	Master Protein	O54940	BCL2/adenovirus E1B 19 kDa protein-interacting protein 2 [OS=Mus musculus]	0	7.788	11	2	13	2	326	37.7	4.97	4.06	2	FALSE	cell cycle OR cell proliferation;cell organization and biogenesis;developmental processes;other biological processes	cytosol;cytoskeleton;nucleus;other cell component		Pf12496, Pf13716	12175	Bnip2	mmu:12175; O54940; Q8K4H0	ENSMUSG00000011958		Myogenesis	1	0	0.01	-6.64	4.63826e-17		2.53448e+06		53.35		2.32508e+06	2.53448e+06	5667271				Peak Found	High	High	High	High	High	1
TRUE	High	Master Protein	Q9DCD2	Pre-mRNA-splicing factor SYF1 [OS=Mus musculus]	0	20.061	14	7	15	7	855	99.9	6.23	2.08	7	FALSE	cell organization and biogenesis;DNA metabolism;RNA metabolism OR transcription;other metabolic processes;stress response;developmental processes	nucleus;other cell component		Pf13181	67439	Xab2	mmu:67439; Q8VDT5; Q9CVD8; Q9DCD2	ENSMUSG00000019470		Formation of TC-NER Pre-Incision Complex; Dual incision in TC-NER; Gap-filling DNA repair synthesis and ligation in TC-NER; mRNA Splicing - Major Pathway	4	0	0.01	-6.64	4.63826e-17		386397		41.23		200005	386397	493117				High	High	High	High	High	High	1
TRUE	High	Master Protein	Q61823	Programmed cell death protein 4 [OS=Mus musculus]	0	26.356	25	7	48	7	469	51.7	5.16	6.99	7	FALSE	developmental processes;signal transduction;other biological processes	cytosol;nucleus;other cell component	nucleic acid binding activity	Pf02847	18569	Pdcd4	mmu:18569; P97296; Q3T9A9; Q61823	ENSMUSG00000024975			0	0	0.01	-6.64	4.63826e-17		1.09666e+06		16.54		1.36326e+06	1.09666e+06	994373				High	High	High	High	High	High	1
TRUE	High	Master Protein	Q9JHQ0	Annexin A9 [OS=Mus musculus]	0	32.058	38	9	27	9	345	38.1	5.49	4.41	9	FALSE	cell adhesion;cell-cell signaling;transport;signal transduction	non-structural extracellular;plasma membrane;other membranes;cytosol;nucleus;other cell component	transporter activity;enzyme regulator activity;other molecular function	Pf00191	71790	Anxa9	mmu:71790; Q9CQS1; Q9JHQ0	ENSMUSG00000015702			0	0	0.01	-6.64	4.63826e-17		446242		30.46		446242	728175	441676				High	High	High	High	High	High	1
TRUE	High	Master Protein	Q8VHL1	Histone-lysine N-methyltransferase SETD7 [OS=Mus musculus]	0	17.583	28	5	27	5	366	40.5	4.65	5.43	5	FALSE	cell organization and biogenesis;protein metabolism;other metabolic processes;stress response;other biological processes	nucleus;other cell component	other molecular function	Pf00856, Pf02493	73251	Setd7	mmu:73251; Q6ZPJ6; Q80UU3; Q8C7Y6; Q8VHL1	ENSMUSG00000037111		PKMTs methylate histone lysines	1	0	100	6.64	4.63826e-17			3.06184e+06		39.83				3.28555e+06	3.06184e+06	1.40228e+06	High	High	High	High	High	High	1
TRUE	High	Master Protein	Q9R099	Transducin beta-like protein 2 [OS=Mus musculus]	0	11.257	12	3	10	3	442	49.6	9.04	1.06	3	FALSE	stress response;signal transduction	ER/Golgi	other molecular function	Pf00400	27368	Tbl2	mmu:27368; Q8CFY0; Q9R099	ENSMUSG00000005374			0	0	0.01	-6.64	4.63826e-17		2.34704e+06		51.47		1.58861e+06	2.34704e+06	4336880				Peak Found	High	High	High	High	High	1
TRUE	High	Master Protein	Q8BWM0	Prostaglandin E synthase 2 [OS=Mus musculus]	0	28.765	37	9	53	9	384	43.3	9	7.95	9	FALSE	other metabolic processes;transport;other biological processes	other membranes;cytosol;ER/Golgi;nucleus	nucleic acid binding activity;other molecular function	Pf13417	96979	Ptges2	A2ASQ2; mmu:96979; Q8BWM0; Q99J30	ENSMUSG00000026820	Eicosanoid synthesis	Neutrophil degranulation; Synthesis of Prostaglandins (PG) and Thromboxanes (TX)	3	0	100	6.64	4.63826e-17			3.52064e+06		24.05				3.12318e+06	3.52064e+06	4.88555e+06	High	High	High	High	High	High	1
TRUE	High	Master Protein	P05532	Mast/stem cell growth factor receptor Kit [OS=Mus musculus]	0	38.305	15	10	60	10	979	109.3	7.21	10.71	10	FALSE	cell adhesion;cell cycle OR cell proliferation;cell organization and biogenesis;protein metabolism;other metabolic processes;stress response;transport;developmental processes;signal transduction;other biological processes	non-structural extracellular;plasma membrane;other membranes;nucleus;other cell component	kinase activity;other molecular function	Pf00047, Pf07714	16590	Kit	mmu:16590; P05532; Q61415; Q61416; Q61417; Q6LEE9; Q6QJB7; Q6QJB8; Q7TS86; Q8C8K9	ENSMUSG00000005672	Focal adhesion: PI3K-Akt-mTOR signaling pathway; Kit receptor signaling pathway	RAF/MAP kinase cascade; PIP3 activates AKT signaling; PI5P, PP2A and IER3 Regulate PI3K/AKT Signaling; Regulation of KIT signaling	7	0	100	6.64	4.63826e-17			2.33614e+06		51.56				2.33614e+06	1.57963e+06	4.32085e+06	High	High	High	High	High	High	1
TRUE	High	Master Protein	Q923Q2	StAR-related lipid transfer protein 13 [OS=Mus musculus]	0	29.615	19	12	27	12	1113	125	7.53	3.49	12	FALSE	cell cycle OR cell proliferation;cell organization and biogenesis;developmental processes;signal transduction;other biological processes	other membranes;mitochondrion;other cell component	enzyme regulator activity;other molecular function	Pf00620, Pf01852, Pf07647	243362	Stard13	E9PUB5; mmu:243362; Q8K369; Q923Q2	ENSMUSG00000016128		RHOA GTPase cycle; RHOB GTPase cycle; CDC42 GTPase cycle; RHOC GTPase cycle	4	0	100	6.64	4.63826e-17			2.71056e+06		38.87				2.71056e+06	1.41323e+06	3.2883e+06	High	High	High	High	High	High	1
TRUE	High	Master Protein	Q9CQS5	Serine/threonine-protein kinase RIO2 [OS=Mus musculus]	0	5.581	8	2	5	2	547	62.5	6.43	0.49	2	FALSE	protein metabolism;RNA metabolism OR transcription;other metabolic processes;other biological processes	cytosol;nucleus;other cell component	kinase activity;other molecular function	Pf01163, Pf09202	67045	Riok2	mmu:67045; Q91XF3; Q9CQS5	ENSMUSG00000116564		Major pathway of rRNA processing in the nucleolus and cytosol	1	0	0.01	-6.64	4.63826e-17		62008.1		103.68		62008.1	278808	40552.6				High	High	High	High	n/a	High	1
TRUE	High	Master Protein	Q80TV8	CLIP-associating protein 1 [OS=Mus musculus]	0	29.599	9	9	26	6	1535	169.1	9.03	3.52	9	FALSE	cell cycle OR cell proliferation;cell organization and biogenesis;transport;other biological processes	cytoskeleton;ER/Golgi;other cell component	cytoskeletal activity;other molecular function	Pf12348, Pf21040, Pf21041	76707	Clasp1	mmu:76707; Q505G6; Q6DI75; Q6PG14; Q80TV8; Q8BNS4; Q99JH5; Q99JI2; Q9CVU1			Separation of Sister Chromatids; Anchoring of the basal body to the plasma membrane; Amplification of signal from unattached kinetochores via a MAD2 inhibitory signal; Resolution of Sister Chromatid Cohesion; Regulation of PLK1 Activity at G2/M Transition; Loss of Nlp from mitotic centrosomes; Recruitment of mitotic centrosome proteins and complexes; Recruitment of NuMA to mitotic centrosomes; RH…	13	0	100	6.64	4.63826e-17			2.20483e+06		22.33				2.20483e+06	1.79937e+06	2.8069e+06	n/a	High	High	High	High	High	1
TRUE	High	Master Protein	P51912	Neutral amino acid transporter B(0) [OS=Mus musculus]	0	8.378	10	3	11	3	553	58.4	7.84	1.58	3	FALSE	cell organization and biogenesis;transport;other biological processes	plasma membrane;other membranes;other cell component	transporter activity;other molecular function	Pf00375		Slc1a5	P51912; Q61326			RAC1 GTPase cycle; RHOQ GTPase cycle; RHOH GTPase cycle; RAC3 GTPase cycle; Amino acid transport across the plasma membrane	5	0	0.01	-6.64	4.63826e-17		868481		49.79		868481	488335	1.39896e+06				High	High	High	High	High	High	1
TRUE	High	Master Protein	P41317	Mannose-binding protein C [OS=Mus musculus]	0	11.55	18	4	18	4	244	25.9	5.06	2.71	4	FALSE	protein metabolism;stress response;signal transduction;other biological processes	non-structural extracellular;ER/Golgi;other cytoplasmic organelle;other cell component	signal transduction activity or receptor binding;other molecular function	Pf00059, Pf01391	17195	Mbl2	mmu:17195; P41317	ENSMUSG00000024863		Initial triggering of complement; Lectin pathway of complement activation	2	0	0.01	-6.64	4.63826e-17		221823		87.5		221823	805870	176150				High	High	High	High	High	High	1
TRUE	High	Master Protein	Q99KK2	N-acylneuraminate cytidylyltransferase [OS=Mus musculus]	0	19.998	23	6	33	6	432	48	8.1	6.48	6	FALSE	other metabolic processes	nucleus	other molecular function	Pf02348	12764	Cmas	mmu:12764; O88719; Q8C330; Q8K2G7; Q99KK2			Sialic acid metabolism	1	0	100	6.64	4.63826e-17			3.57075e+06		44.11				3.01595e+06	3.57075e+06	6.62288e+06	High	High	High	High	High	High	1
TRUE	High	Master Protein	Q8R3P0	Aspartoacylase [OS=Mus musculus]	0.004	1.983	11	2	3	2	312	35.3	6.58	0.18	2	FALSE	other metabolic processes;developmental processes;other biological processes	cytosol;nucleus	other molecular function	Pf04952	11484	Aspa	mmu:11484; Q5SV07; Q8R3P0; Q9D876; Q9DCE2; Q9JIN8	ENSMUSG00000020774	Alanine and aspartate metabolism	Aspartate and asparagine metabolism	2	0	100	6.64	4.63826e-17			44662.7		120.56				44662.7	40836.4	336423	n/a	n/a	High	Peak Found	Peak Found	High	1
TRUE	High	Master Protein	O35988	Syndecan-4 [OS=Mus musculus]	0	4.211	7	1	7	1	198	21.5	4.41	1.55	1	FALSE	cell cycle OR cell proliferation;cell organization and biogenesis;stress response;developmental processes;other biological processes	non-structural extracellular;other membranes;cytoskeleton;ER/Golgi;other cell component	other molecular function	Pf01034	20971	Sdc4	mmu:20971; O35988	ENSMUSG00000017009		Cell surface interactions at the vascular wall; Syndecan interactions; Retinoid metabolism and transport; A tetrasaccharide linker sequence is required for GAG synthesis; HS-GAG biosynthesis; HS-GAG degradation	6	0	0.01	-6.64	4.63826e-17		3.37406e+06		55.35		3.37406e+06	4.10573e+06	1079246				Peak Found	High	High	High	High	n/a	1
TRUE	High	Master Protein	Q64362	AKT-interacting protein [OS=Mus musculus]	0	10.326	20	3	13	3	292	32.9	9.31	2.14	3	FALSE	cell organization and biogenesis;protein metabolism;other metabolic processes;transport;other biological processes	plasma membrane;other membranes;cytosol;nucleus;other cell component	other molecular function	Pf00179	14339	Aktip	mmu:14339; Q3TYE3; Q64362	ENSMUSG00000031667			0	0	0.01	-6.64	4.63826e-17		181076		37.8		245683	110383	181076				High	High	High	High	High	High	1
TRUE	High	Master Protein	Q9JLQ2	ARF GTPase-activating protein GIT2 [OS=Mus musculus]	0	25.714	17	7	36	6	708	78.7	7.72	5.79	7	FALSE	stress response;transport;developmental processes;other biological processes	nucleus;other cell component	enzyme regulator activity;other molecular function	Pf01412, Pf08518, Pf12205, Pf12796	26431	Git2	E9QPU7; mmu:26431; Q9JLQ2	ENSMUSG00000041890	Integrin-mediated cell adhesion	RAC1 GTPase cycle; RHOQ GTPase cycle; RHOU GTPase cycle; RAC2 GTPase cycle; RAC3 GTPase cycle; RHOV GTPase cycle	7	0	100	6.64	4.63826e-17			162071		90.08				310706	162071	16735.7	High	High	High	High	High	High	1
TRUE	High	Master Protein	Q8CFT2	Histone-lysine N-methyltransferase SETD1B [OS=Mus musculus]	0.008	1.637	0	1	2	1	1985	215.2	4.96	0.64	1	FALSE	cell organization and biogenesis;protein metabolism;other metabolic processes	nucleus;other cell component	nucleic acid binding activity;other molecular function	Pf00076, Pf00856, Pf11764	208043	Setd1b	mmu:208043; Q80TK9; Q8CFQ8; Q8CFT2; Q8CGD1	ENSMUSG00000038384		PKMTs methylate histone lysines; Formation of WDR5-containing histone-modifying complexes; RUNX1 regulates genes involved in megakaryocyte differentiation and platelet function	3	0	0.01	-6.64	4.63826e-17		103450		115.98		85090.8	666779	103450				Peak Found	High	Peak Found	High	n/a	n/a	1
TRUE	High	Master Protein	Q99J99	3-mercaptopyruvate sulfurtransferase [OS=Mus musculus]	0	16.847	23	4	20	4	297	33.1	6.47	3.85	4	FALSE	other metabolic processes;developmental processes	other cell component	other molecular function	Pf00581	246221	Mpst	mmu:246221; Q3UW66; Q505N7; Q99J99	ENSMUSG00000071711		Degradation of cysteine and homocysteine	1	0	100	6.64	4.63826e-17			5.23755e+06		12.2				5.23755e+06	4.91471e+06	6.19282e+06	High	High	High	High	High	High	1
TRUE	High	Master Protein	Q6ZQM8	UDP-glucuronosyltransferase 1A7 [OS=Mus musculus]	0	28.884	26	7	52	4	531	59.7	8.35	12.79	7	FALSE	other metabolic processes;developmental processes	other membranes;ER/Golgi	enzyme regulator activity;other molecular function	Pf00201	394432	Ugt1a7	B2RUL6; mmu:394432; Q6XL45; Q6ZQM8	ENSMUSG00000090124		Glucuronidation; Aspirin ADME; Paracetamol ADME	3	0	100	6.64	4.63826e-17			930154		18.65				930154	876500	1.22667e+06	High	High	High	High	High	High	1
TRUE	High	Master Protein	Q8CH25	SAFB-like transcription modulator [OS=Mus musculus]	0	11.691	6	3	15	3	1031	116.9	7.72	2.61	3	FALSE	other biological processes	nucleus	nucleic acid binding activity	Pf00076, Pf02037	66660	Sltm	mmu:66660; Q3UYE5; Q8BP76; Q8BR40; Q8CH25; Q8VCF4; Q9CS57	ENSMUSG00000032212	mRNA processing		1	0	0.01	-6.64	4.63826e-17		78721.4		45.28		45291.2	118377	78721.4				High	High	High	High	High	High	1
TRUE	High	Master Protein	P70275	Semaphorin-3E [OS=Mus musculus]	0	13.2	13	6	9	6	775	89.5	7.9	1	6	FALSE	cell cycle OR cell proliferation;cell organization and biogenesis;developmental processes;signal transduction;other biological processes	non-structural extracellular	signal transduction activity or receptor binding	Pf00047, Pf01403	20349	Sema3e	mmu:20349; O09078; O09079; P70275; Q9QX23	ENSMUSG00000063531		Other semaphorin interactions	1	0	0.01	-6.64	4.63826e-17		483646		44.76		257958	483646	682725				Peak Found	High	High	High	High	High	1
TRUE	High	Master Protein	Q08761	Vitamin K-dependent protein S [OS=Mus musculus]	0	13.713	9	4	12	4	675	74.9	5.82	2.12	4	FALSE	stress response;other biological processes	other cell component	other molecular function	Pf00054, Pf00594, Pf12662, Pf14670	19128	Pros1	mmu:19128; P43483; Q08761	ENSMUSG00000022912		Cell surface interactions at the vascular wall; Platelet degranulation ; Common Pathway of Fibrin Clot Formation; Intrinsic Pathway of Fibrin Clot Formation; Gamma-carboxylation of protein precursors; Transport of gamma-carboxylated protein precursors from the endoplasmic reticulum to the Golgi apparatus; Removal of aminoterminal propeptides from gamma-carboxylated proteins	7	0	0.01	-6.64	4.63826e-17		1.32364e+06		25.92		1.21961e+06	1.32364e+06	1.93578e+06				High	High	High	High	High	High	1
TRUE	High	Master Protein	Q3UPL5	Uncharacterized protein C11orf96 homolog [OS=Mus musculus]	0	5.963	10	1	13	1	249	27.1	10.89	3.7	1	FALSE				Pf15766		Ag2	mmu:620695; Q3UPL5				0	0	100	6.64	4.63826e-17			2.3361e+06		45.65				2.3361e+06	2.64876e+06	951393	High	High	High	High	High	High	1
TRUE	High	Master Protein	Q08943	FACT complex subunit SSRP1 [OS=Mus musculus]	0	22.104	18	7	30	7	708	80.8	6.76	4.67	7	FALSE	cell organization and biogenesis;DNA metabolism;other metabolic processes;stress response;other biological processes	nucleus	nucleic acid binding activity;other molecular function	Pf00505, Pf03531, Pf08512, Pf17292, Pf21092, Pf21103	20833	Ssrp1	mmu:20833; Q08943; Q3U9Z2; Q3UJ75; Q4V9U4; Q8CGA6	ENSMUSG00000027067	Mechanisms associated with pluripotency	Formation of RNA Pol II elongation complex ; RNA Polymerase II Pre-transcription Events; TP53 Regulates Transcription of DNA Repair Genes; Regulation of TP53 Activity through Phosphorylation	6	0	100	6.64	4.63826e-17			528308		84.7				528308	362660	1.70846e+06	High	High	High	High	High	High	1
TRUE	High	Master Protein	Q9DB16	Calcium-binding protein 39-like [OS=Mus musculus]	0	35.074	34	10	54	8	337	39.1	8.31	12.02	10	FALSE	signal transduction		enzyme regulator activity	Pf08569	69008	Cab39l	mmu:69008; Q8BG52; Q91WB8; Q91YL0; Q9DB16	ENSMUSG00000021981	Focal adhesion: PI3K-Akt-mTOR signaling pathway	Energy dependent regulation of mTOR by LKB1-AMPK	2	0	0.01	-6.64	4.63826e-17		2.69263e+06		28.7		3.19296e+06	1.7533e+06	2.69263e+06				High	High	High	High	High	High	1
TRUE	High	Master Protein	Q9CQI7	U2 small nuclear ribonucleoprotein B'' [OS=Mus musculus]	0	8.148	22	3	14	3	225	25.3	9.72	1.13	3	FALSE	RNA metabolism OR transcription;other metabolic processes	nucleus;other cell component	nucleic acid binding activity;other molecular function	Pf00076	20639	Snrpb2	mmu:20639; Q9CQI7; Q9CW35; Q9CZ66	ENSMUSG00000008333	mRNA processing		1	0	100	6.64	4.63826e-17			1.65615e+06		43.98				3.00663e+06	1.34986e+06	1.65615e+06	High	High	High	High	High	Peak Found	1
TRUE	High	Master Protein	Q9CQ80	Vacuolar protein-sorting-associated protein 25 [OS=Mus musculus]	0	16.285	28	4	28	4	176	20.7	6.34	3.24	4	FALSE	protein metabolism;other metabolic processes;transport;other biological processes	other membranes;cytosol;nucleus;other cytoplasmic organelle;other cell component	other molecular function	Pf05871	28084	Vps25	A2A4J9; A2A4K1; mmu:28084; Q3UBT0; Q9CQ80; Q9D167	ENSMUSG00000078656		Endosomal Sorting Complex Required For Transport (ESCRT)	1	0	0.01	-6.64	4.63826e-17		2.3445e+06		36.11		1.692e+06	3.47994e+06	2.3445e+06				High	High	High	High	High	High	1
TRUE	High	Master Protein	Q3USB7	Inactive phospholipase C-like protein 1 [OS=Mus musculus]	0	13.848	5	4	13	4	1096	122.6	5.64	1.86	4	FALSE	cell-cell signaling;other metabolic processes;signal transduction;other biological processes	other cell component	signal transduction activity or receptor binding;other molecular function	Pf00168, Pf00387, Pf00388, Pf09279, Pf16457	227120	Plcl1	D3Z0W5; mmu:227120; Q3TSM9; Q3USB7	ENSMUSG00000038349			0	0	100	6.64	4.63826e-17			1.20572e+06		27.22				916798	1.20572e+06	1.58794e+06	High	High	High	High	High	High	1
TRUE	High	Master Protein	O35609	Secretory carrier-associated membrane protein 3 [OS=Mus musculus]	0	8.453	10	2	16	2	349	38.4	7.64	2.83	2	FALSE	transport;other biological processes	other membranes;ER/Golgi;other cytoplasmic organelle;other cell component	other molecular function	Pf04144	24045	Scamp3	mmu:24045; O35609; Q3TUV6; Q99M48; Q9ERM9	ENSMUSG00000028049			0	0	100	6.64	4.63826e-17			3.37239e+06		30.35				3.37239e+06	4.24059e+06	2.25036e+06	High	High	High	High	High	High	1
TRUE	High	Master Protein	Q9JIY5	Serine protease HTRA2, mitochondrial [OS=Mus musculus]	0	24.551	26	7	41	7	458	49.3	9.6	7.96	7	FALSE	cell organization and biogenesis;protein metabolism;other metabolic processes;stress response;developmental processes;signal transduction;other biological processes	plasma membrane;other membranes;cytosol;cytoskeleton;mitochondrion;nucleus;other cell component	other molecular function	Pf13365, Pf17820	64704	Htra2	mmu:64704; Q9JIY5; Q9R108	ENSMUSG00000068329	Parkinson's disease		1	0	100	6.64	4.63826e-17			1.74491e+06		64.36				1.74491e+06	922807	3.51987e+06	High	High	High	High	High	High	1
TRUE	High	Master Protein	Q9CQ69	Cytochrome b-c1 complex subunit 8 [OS=Mus musculus]	0	9.667	44	2	11	2	82	9.8	10.26	2.08	2	FALSE	other metabolic processes;developmental processes	other membranes;mitochondrion		Pf02939	22272	Uqcrq	mmu:22272; Q9CQ69	ENSMUSG00000044894	Electron transport chain	Respiratory electron transport	2	0	0.01	-6.64	4.63826e-17		83546.8		69.3		121302	19030.2	83546.8				High	High	Peak Found	High	n/a	High	1
TRUE	High	Master Protein	A1A5B6	TBC1 domain family member 25 [OS=Mus musculus]	0	3.815	3	1	1	1	742	82.5	6.79	0.15	1	FALSE	other metabolic processes;other biological processes	other cytoplasmic organelle;other cell component	enzyme regulator activity	Pf00566	209815	Tbc1d25	A1A5B6; mmu:209815; Q8BIM6; Q8BIW8	ENSMUSG00000039201		TBC/RABGAPs	1	0	100	6.64	4.63826e-17			84926.1		33.45				84926.1	134901	73397.3	n/a	n/a	High	Peak Found	Peak Found	Peak Found	1
TRUE	High	Master Protein	Q61592	Growth arrest-specific protein 6 [OS=Mus musculus]	0	11.901	10	4	14	4	674	74.6	5.52	1.78	4	FALSE	cell adhesion;cell organization and biogenesis;protein metabolism;other metabolic processes;stress response;transport;developmental processes;signal transduction;other biological processes	non-structural extracellular;other cell component	signal transduction activity or receptor binding;enzyme regulator activity;other molecular function	Pf00594, Pf02210, Pf12662	14456	Gas6	mmu:14456; Q61592; Q99K57	ENSMUSG00000031451		Cell surface interactions at the vascular wall; Platelet degranulation ; Transport of gamma-carboxylated protein precursors from the endoplasmic reticulum to the Golgi apparatus; Removal of aminoterminal propeptides from gamma-carboxylated proteins; Regulation of Insulin-like Growth Factor (IGF) transport and uptake by Insulin-like Growth Factor Binding Proteins (IGFBPs); Post-translational prote…	6	0	100	6.64	4.63826e-17			1.60291e+06		41.57				1.60291e+06	1.71605e+06	699910	High	High	High	High	High	High	1
TRUE	High	Master Protein	A2AWA9	Rab GTPase-activating protein 1 [OS=Mus musculus]	0	45.307	20	13	48	13	1064	120.7	5.25	9.68	13	FALSE	cell cycle OR cell proliferation;other biological processes	cytosol;cytoskeleton	enzyme regulator activity;other molecular function	Pf00566, Pf00640, Pf12473	227800	Rabgap1	A2AWA9; mmu:227800; Q5DTN1; Q8BQ32; Q8C8W3; Q8CD74; Q8R312	ENSMUSG00000035437		TBC/RABGAPs	1	0	0.01	-6.64	4.63826e-17		1.07755e+07		77.08		1.19092e+07	1.07755e+07	894595				High	High	High	High	High	High	1
TRUE	High	Master Protein	P54761	Ephrin type-B receptor 4 [OS=Mus musculus]	0	37.419	23	12	41	12	987	108.8	6.95	9.69	12	FALSE	cell adhesion;protein metabolism;other metabolic processes;developmental processes;signal transduction;other biological processes	plasma membrane;other membranes;other cell component	kinase activity;other molecular function	Pf00041, Pf01404, Pf07647, Pf07699, Pf07714, Pf14575		Ephb4	mmu:13846; P54761; Q60627; Q99MR2	ENSMUSG00000029710		EPHB-mediated forward signaling; EPH-ephrin mediated repulsion of cells; Ephrin signaling	4	0	100	6.64	4.63826e-17			2.096e+06		10.53				2.096e+06	2.42097e+06	1.98101e+06	High	High	High	High	High	High	1
TRUE	High	Master Protein	Q9D136	2-oxoglutarate and iron-dependent oxygenase domain-containing protein 3 [OS=Mus musculus]	0.004	1.974	4	1	2	1	315	35.4	6.74	0.12	1	FALSE		other membranes	other molecular function	Pf13640	66179	Ogfod3	mmu:66179; Q9D136	ENSMUSG00000025169			0	0	0.01	-6.64	4.63826e-17		121253		67.26		101923	323048	121253				Peak Found	Peak Found	High	n/a	n/a	High	1
TRUE	High	Master Protein	Q5M8N4	Epimerase family protein SDR39U1 [OS=Mus musculus]	0	12.888	27	4	21	4	293	31.4	9.31	2.37	4	FALSE			other molecular function	Pf01370, Pf08338	654795	Sdr39u1	mmu:654795; Q3V467; Q5M8N4; Q8BWX0	ENSMUSG00000022223			0	0	100	6.64	4.63826e-17			804974		35.14				780204	804974	1.39729e+06	High	High	High	High	High	High	1
TRUE	High	Master Protein	Q7M759	Alpha/beta hydrolase domain-containing protein 17B [OS=Mus musculus]	0	13.788	39	5	14	5	288	32.2	6.29	1.53	5	FALSE	protein metabolism;other metabolic processes;other biological processes	plasma membrane;other membranes;other cytoplasmic organelle;other cell component	other molecular function	Pf00326	226016	Abhd17b	mmu:226016; Q58EV9; Q7M759; Q8K275	ENSMUSG00000047368		RAS processing	1	0	0.01	-6.64	4.63826e-17		137580		105.3		62152.7	137580	552479				High	High	High	High	High	High	1
TRUE	High	Master Protein	Q9ESZ8	General transcription factor II-I [OS=Mus musculus]	0	34.313	20	10	35	10	998	112.2	6.55	6.89	10	FALSE	RNA metabolism OR transcription;other metabolic processes;other biological processes	nucleus;other cell component	nucleic acid binding activity;other molecular function	Pf02946	14886	Gtf2i	mmu:14886; O54700; O55030; O55031; Q8VHD1; Q8VHD2; Q8VHD3; Q8VHD4; Q9CSB5; Q9D9K9; Q9ESZ8	ENSMUSG00000060261			0	0	0.01	-6.64	4.63826e-17		182650		58.89		182650	314549	86357.4				High	High	High	High	High	High	1
TRUE	High	Master Protein	Q8BTW9	Serine/threonine-protein kinase PAK 4 [OS=Mus musculus]	0	22.566	19	7	20	7	593	64.6	9.85	3.66	7	FALSE	cell cycle OR cell proliferation;cell organization and biogenesis;protein metabolism;other metabolic processes;developmental processes;signal transduction;other biological processes	other cell component	kinase activity;other molecular function	Pf00069, Pf00786	70584	Pak4	mmu:70584; Q6ZPX0; Q80Z97; Q8BTW9; Q9CS71	ENSMUSG00000030602	ErbB signaling pathway; Regulation of actin cytoskeleton; Integrin-mediated cell adhesion; Focal adhesion	RAC1 GTPase cycle; RHOQ GTPase cycle; RAC2 GTPase cycle; RAC3 GTPase cycle; RHOG GTPase cycle; RHOH GTPase cycle; RHOU GTPase cycle; RHOV GTPase cycle	12	0	100	6.64	4.63826e-17			2.92882e+06		14.29				2.45425e+06	2.92882e+06	3.27614e+06	High	High	High	High	High	High	1
TRUE	High	Master Protein	Q9CPP0	Nucleoplasmin-3 [OS=Mus musculus]	0	8.521	24	2	6	2	175	19	4.82	0.85	2	FALSE	cell organization and biogenesis;RNA metabolism OR transcription;other metabolic processes	cytosol;cytoskeleton;nucleus;other cell component	nucleic acid binding activity;other molecular function	Pf03066	18150	Npm3	mmu:18150; Q3UJ58; Q9CPP0	ENSMUSG00000056209			0	0	100	6.64	4.63826e-17			2.04126e+06		8.49				1.97417e+06	2.31253e+06	2.04126e+06	n/a	High	High	High	Peak Found	High	1
TRUE	High	Master Protein	Q8VCS3	Glycosaminoglycan xylosylkinase [OS=Mus musculus]	0	10.869	15	3	10	3	409	46.6	6.95	0.8	3	FALSE	protein metabolism;other metabolic processes	other membranes;ER/Golgi;nucleus;other cell component	kinase activity;other molecular function	Pf06702	215015	Fam20b	mmu:215015; Q3V201; Q6ZQA3; Q8BWX2; Q8VCS3	ENSMUSG00000033557			0	0	0.01	-6.64	4.63826e-17		444189		85.87		239687	444189	1.31898e+06				High	High	High	n/a	High	n/a	1
TRUE	High	Master Protein	Q7TPM9	Myotubularin-related protein 10 [OS=Mus musculus]	0	15.408	9	4	18	4	771	88.1	8.68	3.98	4	FALSE		other cell component		Pf06602, Pf12578	233315	Mtmr10	mmu:233315; Q6PE99; Q7TPM9	ENSMUSG00000030522			0	0	100	6.64	4.63826e-17			819338		8.81				720720	819338	857026	High	High	High	Peak Found	High	High	1
TRUE	High	Master Protein	A2A8L5	Receptor-type tyrosine-protein phosphatase F [OS=Mus musculus]	0	56.317	19	20	71	16	1898	211.4	6.65	10.38	20	FALSE	cell adhesion;cell cycle OR cell proliferation;cell organization and biogenesis;protein metabolism;other metabolic processes;stress response;developmental processes;other biological processes	plasma membrane;other membranes;other cytoplasmic organelle;other cell component	signal transduction activity or receptor binding;other molecular function	Pf00041, Pf00102, Pf07679	19268	Ptprf	A2A8L5; mmu:19268; Q6PG86; Q9EQ17	ENSMUSG00000033295	Insulin signaling	Receptor-type tyrosine-protein phosphatases; Insulin receptor recycling; Synaptic adhesion-like molecules	4	0	100	6.64	4.63826e-17			2.37433e+06		24.94				2.8009e+06	2.37433e+06	1.67315e+06	High	High	High	High	High	High	1
TRUE	High	Master Protein	Q61704	Inter-alpha-trypsin inhibitor heavy chain H3 [OS=Mus musculus]	0	27.167	16	8	48	8	889	99.3	6.05	8.06	8	FALSE	other metabolic processes;other biological processes	non-structural extracellular	enzyme regulator activity	Pf00092, Pf06668, Pf08487	16426	Itih3	E9QME9; mmu:16426; Q61704; Q91WG9	ENSMUSG00000006522		Platelet degranulation	1	0	0.01	-6.64	4.63826e-17		4.77641e+06		52.45		4.77641e+06	5.32855e+06	1554469				High	High	High	High	High	High	1
TRUE	High	Master Protein	Q9DCS2	Methyltransferase-like 26 [OS=Mus musculus]	0	8.825	16	2	25	2	204	22.7	6.52	3.49	2	FALSE				Pf06080	68347	Mettl26	mmu:68347; Q9DCS2	ENSMUSG00000025731			0	0	0.01	-6.64	4.63826e-17		539509		67.35		342315	539509	1.25337e+06				High	High	High	High	High	High	1
TRUE	High	Master Protein	Q8K327	Chromosome alignment-maintaining phosphoprotein 1 [OS=Mus musculus]	0	6.287	3	2	5	2	802	87.5	7.85	0.93	2	FALSE	cell cycle OR cell proliferation;cell organization and biogenesis;other biological processes	cytoskeleton;nucleus;other cell component	other molecular function		101994	Champ1	mmu:101994; Q3UZ85; Q6ZPI1; Q8K327	ENSMUSG00000047710			0	0	0.01	-6.64	4.63826e-17		623158		27.29		467235	623158	812903				Peak Found	High	High	High	Peak Found	High	1
TRUE	High	Master Protein	Q60872	Eukaryotic translation initiation factor 1A [OS=Mus musculus]	0	4.13	10	1	6	1	144	16.5	5.24	1.88	1	FALSE	protein metabolism;other metabolic processes	translational apparatus;other cell component	translation activity;nucleic acid binding activity	Pf01176	13664	Eif1a	mmu:13664; O88847; Q60872; Q8R2M4; Q9CX76; Q9DB61	ENSMUSG00000057561	Translation factors		1	0	0.01	-6.64	4.63826e-17		279245		84.31		250048	279245	1.01682e+06				High	High	High	High	High	n/a	1
TRUE	High	Master Protein	Q91W89	Alpha-mannosidase 2C1 [OS=Mus musculus]	0	55.72	27	15	70	15	1039	115.6	6.51	11.24	15	FALSE	other metabolic processes	cytosol;nucleus	other molecular function	Pf01074, Pf07748, Pf09261, Pf17677	73744	Man2c1	mmu:73744; Q3ZCX9; Q91W89	ENSMUSG00000032295		Lysosomal oligosaccharide catabolism	1	0	100	6.64	4.63826e-17			2.19708e+06		21.57				2.19708e+06	1.79203e+06	2.75811e+06	High	High	High	High	High	High	1
TRUE	High	Master Protein	Q9Z0H8	CAP-Gly domain-containing linker protein 2 [OS=Mus musculus]	0	28.27	12	7	29	6	1047	115.8	6.48	4.05	7	FALSE	cell organization and biogenesis	cytoskeleton;nucleus;other cell component	cytoskeletal activity	Pf01302	269713	Clip2	mmu:269713; Q7TSI9; Q8CHU1; Q9EP81; Q9Z0H8	ENSMUSG00000063146			0	0	100	6.64	4.63826e-17			1.31438e+06		30.15				780695	1.31438e+06	1.45888e+06	High	High	High	High	High	High	1
TRUE	High	Master Protein	P62264	Small ribosomal subunit protein uS11 [OS=Mus musculus]	0	12.386	14	2	20	2	151	16.3	10.05	2	2	FALSE	cell organization and biogenesis;protein metabolism;RNA metabolism OR transcription;other metabolic processes;other biological processes	cytosol;translational apparatus;nucleus;other cell component	nucleic acid binding activity;other molecular function	Pf00411	20044	Rps14	mmu:20044; P06366; P62264; Q544W4	ENSMUSG00000024608	Cytoplasmic ribosomal proteins; mRNA processing	SRP-dependent cotranslational protein targeting to membrane; L13a-mediated translational silencing of Ceruloplasmin expression; Major pathway of rRNA processing in the nucleolus and cytosol; Formation of a pool of free 40S subunits; GTP hydrolysis and joining of the 60S ribosomal subunit; Nonsense Mediated Decay (NMD) independent of the Exon Junction Complex (EJC); Nonsense Mediated Decay (NMD) e…	12	0	0.01	-6.64	4.63826e-17		6.88608e+06		133.31		6.88608e+06	4.53549e+07	1.54562e+06				Peak Found	High	High	High	High	n/a	1
TRUE	High	Master Protein	Q3UJD6	Ubiquitin carboxyl-terminal hydrolase 19 [OS=Mus musculus]	0	52.373	25	18	40	18	1360	150.5	6.38	6.64	18	FALSE	protein metabolism;other metabolic processes;stress response;other biological processes	other membranes;cytosol;ER/Golgi	other molecular function	Pf00443, Pf01753, Pf04969, Pf16602	71472	Usp19	mmu:71472; Q3TAC9; Q3TUE6; Q3UJD6; Q6P9T0; Q80TP5; Q80ZW5	ENSMUSG00000006676		Ub-specific processing proteases	1	0	0.01	-6.64	4.63826e-17		230366		80.31		148348	670703	230366				High	High	High	High	High	High	1
TRUE	High	Master Protein	O88952	Protein lin-7 homolog C [OS=Mus musculus]	0	10.194	16	2	24	2	197	21.8	8.43	3.98	2	FALSE	cell-cell signaling;transport;other biological processes	plasma membrane;other membranes;ER/Golgi;other cell component	cytoskeletal activity;other molecular function	Pf00595, Pf02828	22343	Lin7c	mmu:22343; O88952	ENSMUSG00000027162		Dopamine Neurotransmitter Release Cycle	1	0	100	6.64	4.63826e-17			5.67408e+06		65.2				1.52258e+06	8.09195e+06	5.67408e+06	n/a	High	High	High	High	High	1
TRUE	High	Master Protein	Q8K2F8	Protein LSM14 homolog A [OS=Mus musculus]	0	4.544	4	1	3	1	462	50.5	9.52	1.65	1	FALSE	cell cycle OR cell proliferation;cell organization and biogenesis;stress response;signal transduction;other biological processes	cytosol;cytoskeleton;other cell component	nucleic acid binding activity	Pf09532, Pf12701	67070	Lsm14a	mmu:67070; Q8K2F8; Q9CTG8	ENSMUSG00000066568			0	0	0.01	-6.64	4.63826e-17		1.48645e+06		82.68		1.48645e+06	1.0111e+06	4622786				High	High	Peak Found	n/a	High	n/a	1
TRUE	High	Master Protein	Q64176	Carboxylesterase 1E [OS=Mus musculus]	0	27.328	21	7	46	4	562	61.5	6.15	9.73	7	FALSE	other metabolic processes;transport;other biological processes	other membranes;ER/Golgi;other cell component	other molecular function	Pf00135	13897	Ces1e	mmu:13897; Q64176	ENSMUSG00000061959			0	0	0.01	-6.64	4.63826e-17		574038		44.96		574038	412884	986270				Peak Found	High	High	High	n/a	High	1
TRUE	High	Master Protein	Q9Z1B8	PHD finger protein 1 [OS=Mus musculus]	0.007	1.713	3	1	1	1	559	61.1	8.84	0.07	1	FALSE	cell organization and biogenesis;stress response;other biological processes	cytosol;cytoskeleton;nucleus;other cell component	nucleic acid binding activity;other molecular function	Pf00628, Pf14061, Pf18104	21652	Phf1	mmu:21652; O54808; Q9Z1B8	ENSMUSG00000024193		PRC2 methylates histones and DNA	1	0	0.01	-6.64	4.63826e-17		2.09981e+06		39.12		2.09981e+06	2.59406e+06	1.10834e+06				Peak Found	High	Peak Found	n/a	n/a	n/a	1
TRUE	High	Master Protein	Q3UIR3	E3 ubiquitin-protein ligase DTX3L [OS=Mus musculus]	0	17.388	13	5	33	5	748	83	8.09	3.89	5	FALSE	cell organization and biogenesis;protein metabolism;DNA metabolism;other metabolic processes;stress response;transport;signal transduction;other biological processes	other membranes;cytosol;nucleus;other cytoplasmic organelle;other cell component	enzyme regulator activity;other molecular function	Pf13923, Pf18102, Pf21717, Pf21718		Dtx3l	mmu:209200; Q3UIR3; Q8BN11	ENSMUSG00000049502		Antigen processing: Ubiquitination & Proteasome degradation	1	0	100	6.64	4.63826e-17			2.43834e+06		13.76				2.43834e+06	2.93319e+06	2.25702e+06	High	High	High	High	High	High	1
TRUE	High	Master Protein	Q31125	Zinc transporter SLC39A7 [OS=Mus musculus]	0	4.454	5	1	9	1	476	50.6	6.87	1.29	1	FALSE	transport;other biological processes	other membranes;ER/Golgi;nucleus	transporter activity	Pf02535	14977	Slc39a7	mmu:14977; Q31125; Q3TVU6; Q9Z1W1	ENSMUSG00000024327		Zinc influx into cells by the SLC39 gene family	1	0	0.01	-6.64	4.63826e-17		415701		53.35		134536	415701	477265				High	High	High	High	n/a	High	1
TRUE	High	Master Protein	Q811U4	Mitofusin-1 [OS=Mus musculus]	0	12.483	8	4	13	4	741	83.7	6.51	2.17	4	FALSE	cell organization and biogenesis;other metabolic processes;other biological processes	other membranes;mitochondrion	other molecular function	Pf00350, Pf04799	67414	Mfn1	mmu:67414; Q3URC4; Q811D5; Q811U4; Q8CEY6; Q99M10; Q9D395	ENSMUSG00000027668		Factors involved in megakaryocyte development and platelet production; PINK1-PRKN Mediated Mitophagy; RHOT2 GTPase cycle	3	0	100	6.64	4.63826e-17			1.44038e+06		53				1.08337e+06	1.44038e+06	2.88898e+06	High	High	n/a	High	High	High	1
TRUE	High	Master Protein	Q8BFZ3	Beta-actin-like protein 2 [OS=Mus musculus]	0	64.456	57	16	752	9	376	42	5.49	146.15	16	FALSE	cell cycle OR cell proliferation;cell organization and biogenesis;developmental processes;other biological processes	other membranes;cytoskeleton;other cell component	cytoskeletal activity;other molecular function	Pf00022	238880	Actbl2	mmu:238880; Q8BFZ3	ENSMUSG00000055194			0	0	0.01	-6.64	4.63826e-17		903274		53.49		430489	903274	1.40813e+06				High	High	High	High	High	High	1
TRUE	High	Master Protein	Q921I9	Exosome complex component RRP41 [OS=Mus musculus]	0	10.041	20	3	8	3	245	26.2	6.15	0.59	3	FALSE	DNA metabolism;RNA metabolism OR transcription;other metabolic processes;stress response;other biological processes	cytosol;nucleus;other cytoplasmic organelle;other cell component	nucleic acid binding activity	Pf01138, Pf03725	109075	Exosc4	mmu:109075; Q921I9	ENSMUSG00000034259	mRNA processing	Major pathway of rRNA processing in the nucleolus and cytosol; mRNA decay by 3' to 5' exoribonuclease; Tristetraprolin (TTP, ZFP36) binds and destabilizes mRNA; Butyrate Response Factor 1 (BRF1) binds and destabilizes mRNA; KSRP (KHSRP) binds and destabilizes mRNA	6	0	0.01	-6.64	4.63826e-17		1.66739e+06		21.67		1.66739e+06	1.60951e+06	2339230				Peak Found	Peak Found	High	n/a	High	High	1
TRUE	High	Master Protein	Q64669	NAD(P)H dehydrogenase [quinone] 1 [OS=Mus musculus]	0	11.599	25	3	12	3	274	30.9	8.72	1.96	3	FALSE	protein metabolism;other metabolic processes;stress response;other biological processes	cytosol;nucleus;other cell component	other molecular function	Pf02525	18104	Nqo1	mmu:18104; Q64669	ENSMUSG00000003849	Transcriptional activation by Nfe2l2 in response to phytochemicals; Estrogen metabolism; Oxidative stress response	Regulation of ornithine decarboxylase (ODC)	4	0	0.01	-6.64	4.63826e-17		398366		104.82		338523	398366	2.06088e+06				High	High	High	High	n/a	High	1
TRUE	High	Master Protein	Q9D883	Splicing factor U2AF 35 kDa subunit [OS=Mus musculus]	0	5.626	18	2	24	2	239	27.8	8.81	2.93	2	FALSE	RNA metabolism OR transcription;other metabolic processes	nucleus	nucleic acid binding activity;other molecular function	Pf00076, Pf00642	108121	U2af1	mmu:108121; Q564E4; Q99LX2; Q9CZ98; Q9D883	ENSMUSG00000061613	mRNA processing	mRNA Splicing - Major Pathway; Transport of Mature mRNA derived from an Intron-Containing Transcript; mRNA 3'-end processing; RNA Polymerase II Transcription Termination	5	0	100	6.64	4.63826e-17			7.31016e+06		22.92				7.31016e+06	7.02235e+06	1.04345e+07	High	High	High	High	High	High	1
TRUE	High	Master Protein	Q3UR97	Sorting nexin-21 [OS=Mus musculus]	0	10.369	13	3	10	3	363	40.3	5.36	1.1	3	FALSE	transport	other membranes;other cytoplasmic organelle	other molecular function	Pf00787	101113	Snx21	mmu:101113; Q3UR97	ENSMUSG00000050373			0	0	0.01	-6.64	4.63826e-17		105852		118.1		105852	92691.3	737208				High	High	High	High	High	High	1
TRUE	High	Master Protein	Q6P4S8	Integrator complex subunit 1 [OS=Mus musculus]	0	11.709	3	4	10	4	2195	245	6.28	1.16	4	FALSE	cell cycle OR cell proliferation;RNA metabolism OR transcription;other metabolic processes;developmental processes;other biological processes	other membranes;nucleus		Pf12432	68510	Ints1	mmu:68510; Q0KK58; Q6P4S8; Q80UQ7; Q91Z01; Q9CTF7	ENSMUSG00000029547		RNA polymerase II transcribes snRNA genes	1	0	0.01	-6.64	4.63826e-17		867130		49.78		423933	867130	1.27555e+06				High	Peak Found	High	High	High	High	1
TRUE	High	Master Protein	Q6NT99	Dual specificity protein phosphatase 23 [OS=Mus musculus]	0	5.977	28	3	10	3	150	16.6	8.21	1.37	3	FALSE	cell cycle OR cell proliferation;cell organization and biogenesis;protein metabolism;other metabolic processes	cytosol;nucleus;other cell component	other molecular function	Pf00782	68440	Dusp23	mmu:68440; Q6NT99; Q9CW48	ENSMUSG00000026544			0	0	100	6.64	4.63826e-17			198168		58.94				477250	177219	198168	High	High	High	High	High	High	1
TRUE	High	Master Protein	Q9JIQ3	Diablo IAP-binding mitochondrial protein [OS=Mus musculus]	0	7.675	16	2	6	2	237	26.8	6.37	1.02	2	FALSE	signal transduction;other biological processes	plasma membrane;other membranes;cytosol;mitochondrion;other cell component		Pf09057	66593	Diablo	mmu:66593; Q542V8; Q9CZD1; Q9DCD3; Q9JIQ3	ENSMUSG00000029433	Apoptosis	Release of apoptotic factors from the mitochondria; Regulation of the apoptosome activity; SMAC (DIABLO) binds to IAPs ; SMAC(DIABLO)-mediated dissociation of IAP:caspase complexes	6	0	100	6.64	4.63826e-17			218422		54.38				336189	99173.5	218422	High	High	High	High	Peak Found	High	1
TRUE	High	Master Protein	Q8K0T2	Cytoplasmic dynein 2 light intermediate chain 1 [OS=Mus musculus]	0	7.965	12	2	6	2	351	39.4	8.09	0.67	2	FALSE	cell cycle OR cell proliferation;cell organization and biogenesis;transport;developmental processes;other biological processes	cytosol;cytoskeleton;other cell component	other molecular function	Pf05783	213575	Dync2li1	mmu:213575; Q3TVA2; Q8K0T2	ENSMUSG00000024253		Intraflagellar transport	1	0	0.01	-6.64	4.63826e-17		282017		91.96		117386	844588	282017				High	High	High	High	n/a	n/a	1
TRUE	High	Master Protein	P62911	Large ribosomal subunit protein eL32 [OS=Mus musculus]	0	4.48	10	1	3	1	135	15.9	11.33	1.02	1	FALSE	protein metabolism;other metabolic processes	cytosol;translational apparatus;other cell component	other molecular function	Pf01655	19951	Rpl32	mmu:19951; P02433; P62911; Q3UFJ7	ENSMUSG00000057841	Cytoplasmic ribosomal proteins; mRNA processing	L13a-mediated translational silencing of Ceruloplasmin expression; SRP-dependent cotranslational protein targeting to membrane; Major pathway of rRNA processing in the nucleolus and cytosol; Formation of a pool of free 40S subunits; GTP hydrolysis and joining of the 60S ribosomal subunit; Nonsense Mediated Decay (NMD) independent of the Exon Junction Complex (EJC); Nonsense Mediated Decay (NMD) e…	9	0	0.01	-6.64	4.63826e-17		193555		47.4		90981.9	262892	193555				High	High	High	n/a	n/a	n/a	1
TRUE	High	Master Protein	Q9DD06	Retinoic acid receptor responder protein 2 [OS=Mus musculus]	0	8.345	17	3	16	3	162	18.3	9.2	2.1	3	FALSE	other metabolic processes;stress response;developmental processes;signal transduction;other biological processes	non-structural extracellular;extracellular matrix	signal transduction activity or receptor binding		71660	Rarres2	mmu:71660; Q8CHU8; Q9DD06	ENSMUSG00000009281		Platelet degranulation	1	0	100	6.64	4.63826e-17			174589		116.56				142865	174589	1.13736e+06	High	High	High	High	High	High	1
TRUE	High	Master Protein	Q9QYI3	DnaJ homolog subfamily C member 7 [OS=Mus musculus]	0	9.723	10	3	9	3	494	56.4	6.49	1.43	3	FALSE	protein metabolism;other metabolic processes	cytosol;cytoskeleton;nucleus;other cell component	other molecular function	Pf00226, Pf13181, Pf13414	56354	Dnajc7	mmu:56354; Q3TKR1; Q6VVW6; Q8BPG3; Q8CIL2; Q9CT29; Q9D026; Q9QYI3	ENSMUSG00000014195			0	0	100	6.64	4.63826e-17			2.94248e+06		42.57				2.94248e+06	3.55094e+06	1.38359e+06	High	n/a	High	Peak Found	High	High	1
TRUE	High	Master Protein	Q9CZR2	N-acetylated-alpha-linked acidic dipeptidase 2 [OS=Mus musculus]	0	12.362	10	4	13	4	740	82.7	8.37	1.21	4	FALSE	protein metabolism	plasma membrane;other membranes	other molecular function	Pf02225, Pf04253, Pf04389	72560	Naalad2	mmu:72560; Q80YF8; Q9CZR2	ENSMUSG00000043943		Aspartate and asparagine metabolism	1	0	100	6.64	4.63826e-17			1.87595e+06		29.04				2.8264e+06	1.87595e+06	1.66988e+06	High	High	n/a	High	High	High	1
TRUE	High	Master Protein	Q3V3N7	Bardet-Biedl syndrome 1 protein homolog [OS=Mus musculus]	0	8.606	15	5	6	5	593	65.1	8.54	0.42	5	FALSE	cell cycle OR cell proliferation;cell organization and biogenesis;other metabolic processes;transport;developmental processes;other biological processes	plasma membrane;other membranes;cytoskeleton;other cell component	signal transduction activity or receptor binding;other molecular function	Pf14779	52028	Bbs1	mmu:52028; Q3V3N7	ENSMUSG00000006464		BBSome-mediated cargo-targeting to cilium	1	0	0.01	-6.64	4.63826e-17		1.37454e+06		36.35		1.37454e+06	1.79805e+06	830503				High	Peak Found	High	n/a	High	High	1
TRUE	High	Master Protein	Q64261	Cyclin-dependent kinase 6 [OS=Mus musculus]	0	10.038	15	3	20	3	326	37	6.62	5.79	3	FALSE	cell cycle OR cell proliferation;protein metabolism;other metabolic processes;developmental processes;signal transduction;other biological processes	cytosol;cytoskeleton;nucleus;other cell component	kinase activity;other molecular function	Pf00069	12571	Cdk6	mmu:12571; Q64261; Q9R1D2; Q9R1D3	ENSMUSG00000040274	p53 signaling; G1 to S cell cycle control	Senescence-Associated Secretory Phenotype (SASP); Oxidative Stress Induced Senescence; Cyclin D associated events in G1; Oncogene Induced Senescence; Regulation of RUNX1 Expression and Activity; Drug-mediated inhibition of CDK4/CDK6 activity	8	0	0.01	-6.64	4.63826e-17		1.56735e+06		64.81		969657	1.56735e+06	3.44713e+06				High	High	High	High	High	High	1
TRUE	High	Master Protein	Q925Q3	Mitochondrial sodium/calcium exchanger protein [OS=Mus musculus]	0	8.752	3	2	4	2	585	64.3	7.71	0.61	2	FALSE	transport;other biological processes	plasma membrane;other membranes;mitochondrion	transporter activity;other molecular function	Pf01699	170756	Slc8b1	mmu:170756; Q3U067; Q80XM7; Q925Q3	ENSMUSG00000032754		Sodium/Calcium exchangers; Mitochondrial calcium ion transport	2	0	0.01	-6.64	4.63826e-17		184380		73.24		70630.4	184380	375012				Peak Found	High	High	n/a	n/a	n/a	1
TRUE	High	Master Protein	Q9CR41	Huntingtin-interacting protein K [OS=Mus musculus]	0	20.834	42	6	19	6	121	13.6	4.82	3.75	6	FALSE	protein metabolism;other metabolic processes;other biological processes	cytoskeleton;nucleus;other cell component	other molecular function	Pf19026	67693	Hypk	mmu:67693; Q3TH09; Q8VDK6; Q9CR41				0	0	0.01	-6.64	4.63826e-17		4.18428e+06		32.74		4.18428e+06	2.70058e+06	5.36964e+06				High	High	High	High	High	High	1
TRUE	High	Master Protein	Q8CB27	Ubiquitin thioesterase OTU1 [OS=Mus musculus]	0	4.523	9	2	6	2	343	37.5	5.76	0.91	2	FALSE	protein metabolism;other metabolic processes;stress response;signal transduction;other biological processes	other cell component	other molecular function	Pf02338, Pf21403	226418	Yod1	B2RSW9; mmu:226418; Q8BPM9; Q8CB24; Q8CB27	ENSMUSG00000046404		Ovarian tumor domain proteases	1	0	0.01	-6.64	4.63826e-17		1.19878e+06		36.01		1.29052e+06	1.19878e+06	606035				High	Peak Found	High	High	High	n/a	1
TRUE	High	Master Protein	Q8BHK3	Proton-coupled amino acid transporter 2 [OS=Mus musculus]	0.002	2.389	3	1	3	1	478	52	8.59	0.17	1	FALSE	transport;other biological processes	plasma membrane;other membranes;ER/Golgi;other cytoplasmic organelle	transporter activity	Pf01490	246049	Slc36a2	mmu:246049; Q8BHK3; Q8BUB0; Q8JZP1	ENSMUSG00000020264		Amino acid transport across the plasma membrane; Proton-coupled neutral amino acid transporters	2	0	0.01	-6.64	4.63826e-17		1.21301e+06		45.55		967603	2.23091e+06	1.21301e+06				Peak Found	High	Peak Found	High	High	n/a	1
TRUE	High	Master Protein	P54726	UV excision repair protein RAD23 homolog A [OS=Mus musculus]	0	14.594	21	3	42	3	363	39.7	4.58	4.19	3	FALSE	protein metabolism;DNA metabolism;other metabolic processes;stress response;other biological processes	cytosol;ER/Golgi;nucleus;other cell component	nucleic acid binding activity;other molecular function	Pf00240, Pf00627, Pf09280	19358	Rad23a	B7ZNQ1; mmu:19358; P54726	ENSMUSG00000003813		DNA Damage Recognition in GG-NER; Formation of Incision Complex in GG-NER; Josephin domain DUBs	3	0	0.01	-6.64	4.63826e-17		328464		97.88		159303	328464	1.168e+06				High	High	High	High	High	High	1
TRUE	High	Master Protein	Q8BGZ4	Cell division cycle protein 23 homolog [OS=Mus musculus]	0	22.074	16	6	15	6	597	68.5	7.18	1.79	6	FALSE	cell cycle OR cell proliferation;cell organization and biogenesis;protein metabolism;other metabolic processes;other biological processes	nucleus		Pf04049, Pf13181, Pf13414	52563	Cdc23	mmu:52563; Q6PD06; Q8BGZ4; Q8C0F1			Antigen processing: Ubiquitination & Proteasome degradation; Inactivation of APC/C via direct inhibition of the APC/C complex; APC/C:Cdc20 mediated degradation of Cyclin B; Autodegradation of Cdh1 by Cdh1:APC/C; APC/C:Cdc20 mediated degradation of Securin; APC/C:Cdh1 mediated degradation of Cdc20 and other APC/C:Cdh1 targeted proteins in late mitosis/early G1; Cdc20:Phospho-APC/C mediated degrada…	16	0	100	6.64	4.63826e-17			957942		33.68				793024	957942	1.48906e+06	High	High	High	High	High	High	1
TRUE	High	Master Protein	Q99MR1	GRB10-interacting GYF protein 1 [OS=Mus musculus]	0	8.003	4	2	5	2	1044	116.2	5.39	1.05	2	FALSE	signal transduction	cytosol;other cell component		Pf02213	57330	Gigyf1	mmu:57330; Q571A0; Q6Y7W9; Q99MR1	ENSMUSG00000029714			0	0	0.01	-6.64	4.63826e-17		799877		45.26		341196	799877	943113				Peak Found	High	Peak Found	High	n/a	n/a	1
TRUE	High	Master Protein	Q3TCH7	Cullin-4A [OS=Mus musculus]	0	28.8	18	10	33	8	759	87.7	8.35	5.47	10	FALSE	cell cycle OR cell proliferation;protein metabolism;DNA metabolism;other metabolic processes;stress response;developmental processes;other biological processes	nucleus;other cell component	other molecular function	Pf00888, Pf10557	99375	Cul4a	mmu:99375; Q3TCH7; Q3THM3; Q91Z44	ENSMUSG00000031446		Neddylation; Recognition of DNA damage by PCNA-containing replication complex; DNA Damage Recognition in GG-NER; Formation of Incision Complex in GG-NER; Dual Incision in GG-NER; Formation of TC-NER Pre-Incision Complex; Dual incision in TC-NER; Gap-filling DNA repair synthesis and ligation in TC-NER	8	0	0.01	-6.64	4.63826e-17		1.24966e+06		36.02		1.24966e+06	1.2872e+06	613979				High	High	High	High	High	High	1
TRUE	High	Master Protein	Q9DCF9	Translocon-associated protein subunit gamma [OS=Mus musculus]	0	4.141	8	1	6	1	185	21.1	9.61	0.35	1	FALSE	transport	other membranes;ER/Golgi		Pf07074	67437	Ssr3	mmu:67437; Q8C0Z8; Q9DCF9	ENSMUSG00000027828			0	0	0.01	-6.64	4.63826e-17		2.54069e+06		82.61		7.33307e+06	2.54069e+06	1.46752e+06				High	High	Peak Found	High	High	n/a	1
TRUE	High	Master Protein	Q9CQL7	MORF4 family-associated protein 1 [OS=Mus musculus]	0	9.55	36	3	9	3	125	14.2	4.73	1.02	3	FALSE		nucleus;other cell component	other molecular function	Pf15155	67568	Mrfap1	mmu:67568; Q9CQL7; Q9CX68	ENSMUSG00000055302			0	0	100	6.64	4.63826e-17			1.3792e+06		98.42				3.8672e+06	1.3792e+06	313035	High	High	High	High	High	High	1
TRUE	High	Master Protein	O88522	NF-kappa-B essential modulator [OS=Mus musculus]	0	4.889	10	2	12	2	412	47.9	5.85	1.28	2	FALSE	cell organization and biogenesis;stress response;signal transduction;other biological processes	cytosol;cytoskeleton;nucleus;other cell component	signal transduction activity or receptor binding;other molecular function	Pf11577, Pf16516, Pf18414	16151	Ikbkg	mmu:16151; O88522; Q924H4	ENSMUSG00000004221	EBV LMP1 signaling; Estrogen signaling; Apoptosis; Nod-like receptor (NLR) signaling pathway; MicroRNAs in cardiomyocyte hypertrophy; Chemokine signaling pathway; Focal adhesion: PI3K-Akt-mTOR signaling pathway; Mapk signaling pathway; Fibrin complement receptor 3 signaling pathway; Toll-like receptor signaling	PKR-mediated signaling; Downstream TCR signaling; FCERI mediated NF-kB activation; Ovarian tumor domain proteases; Ub-specific processing proteases; CLEC7A (Dectin-1) signaling; Regulation of TNFR1 signaling; TNFR1-induced NF-kappa-B signaling pathway; Regulation of NF-kappa B signaling; NOD1/2 Signaling Pathway; IKK complex recruitment mediated by RIP1; Activation of NF-kappaB in B cells; activa…	32	0	100	6.64	4.63826e-17			1.37883e+06		46.11				1.37883e+06	2.82717e+06	1.32955e+06	High	High	High	High	High	High	1
TRUE	High	Master Protein	Q9CXW4	Large ribosomal subunit protein uL5 [OS=Mus musculus]	0	17.974	30	4	35	4	178	20.2	9.6	7.15	4	FALSE	cell organization and biogenesis;protein metabolism;RNA metabolism OR transcription;other metabolic processes;transport;other biological processes	cytosol;translational apparatus;nucleus;other cell component	signal transduction activity or receptor binding;enzyme regulator activity;nucleic acid binding activity;other molecular function	Pf00281, Pf00673	67025	Rpl11	mmu:67025; Q3TPE3; Q6ZWY0; Q9CXW4	ENSMUSG00000059291	Cytoplasmic ribosomal proteins; mRNA processing	L13a-mediated translational silencing of Ceruloplasmin expression; SRP-dependent cotranslational protein targeting to membrane; Major pathway of rRNA processing in the nucleolus and cytosol; Formation of a pool of free 40S subunits; GTP hydrolysis and joining of the 60S ribosomal subunit; Nonsense Mediated Decay (NMD) independent of the Exon Junction Complex (EJC); Nonsense Mediated Decay (NMD) e…	9	0	100	6.64	4.63826e-17			6.56188e+06		147.84				7.05184e+07	6.56188e+06	1.18782e+06	High	High	High	High	High	High	1
TRUE	High	Master Protein	P61759	Prefoldin subunit 3 [OS=Mus musculus]	0	17.639	28	4	33	4	196	22.4	6.28	7.53	4	FALSE	cell organization and biogenesis;protein metabolism;other metabolic processes;other biological processes	cytosol;nucleus;other cell component	cytoskeletal activity;other molecular function	Pf02996	22327	Vbp1	mmu:22327; O55228; P61759; Q15765; Q3U6M9; Q9CPZ0	ENSMUSG00000031197			0	0	100	6.64	4.63826e-17			1.22699e+06		123.66				1.04738e+06	1.22699e+06	9.6465e+06	High	High	High	High	High	High	1
TRUE	High	Master Protein	P36423	Thromboxane-A synthase [OS=Mus musculus]	0	8.713	15	5	7	5	533	60.4	7.15	0.44	5	FALSE	other metabolic processes;other biological processes	other membranes;cytosol;ER/Golgi	other molecular function	Pf00067	21391	Tbxas1	mmu:21391; P36423; P97505	ENSMUSG00000029925	Selenium micronutrient network; Eicosanoid synthesis; Prostaglandin synthesis and regulation; Eicosanoid metabolism via cyclooxygenases (COX)	Eicosanoids; Synthesis of Prostaglandins (PG) and Thromboxanes (TX)	6	0	0.01	-6.64	4.63826e-17		2.79378e+06		45.75		2.79378e+06	2.33957e+06	5.29212e+06				Peak Found	High	High	High	High	High	1
TRUE	High	Master Protein	P11881	Inositol 1,4,5-trisphosphate receptor type 1 [OS=Mus musculus]	0	61.643	12	18	56	17	2749	313	6.04	7.44	18	FALSE	cell-cell signaling;stress response;transport;developmental processes;signal transduction;other biological processes	plasma membrane;other membranes;cytosol;ER/Golgi;nucleus;other cell component	transporter activity;other molecular function	Pf00520, Pf01365, Pf02815, Pf08454, Pf08709	16438	Itpr1	mmu:16438; P11881; P20943; Q99LG5	ENSMUSG00000030102	Alzheimer's disease; G protein signaling pathways; Myometrial relaxation and contraction pathways; Calcium regulation in cardiac cells	Antigen activates B Cell Receptor (BCR) leading to generation of second messengers; Ion homeostasis; Effects of PIP2 hydrolysis; Glucagon-like Peptide-1 (GLP1) regulates insulin secretion; Elevation of cytosolic Ca2+ levels; cGMP effects	10	0	100	6.64	4.63826e-17			5.65393e+06		68.34				2.71718e+06	1.16755e+07	5.65393e+06	High	High	High	High	High	High	1
TRUE	High	Master Protein	P49718	DNA replication licensing factor MCM5 [OS=Mus musculus]	0	14.807	11	6	19	6	734	82.4	8.29	2.5	6	FALSE	cell cycle OR cell proliferation;cell organization and biogenesis;DNA metabolism;other metabolic processes;stress response;other biological processes	cytosol;nucleus;other cell component	nucleic acid binding activity;other molecular function	Pf00493, Pf14551, Pf17207, Pf17855	17218	Mcm5	mmu:17218; P49718; Q52KC3	ENSMUSG00000005410	G1 to S cell cycle control; Comprehensive IL-17A signaling	Assembly of the pre-replicative complex; Orc1 removal from chromatin; Activation of ATR in response to replication stress; Activation of the pre-replicative complex	7	0	100	6.64	4.63826e-17			353569		99.36				337246	353569	1.73937e+06	High	High	High	High	High	High	1
TRUE	High	Master Protein	Q9D9T8	EF-hand domain-containing protein 1 [OS=Mus musculus]	0	27.717	29	10	24	10	648	75.1	6.05	4.61	10	FALSE	cell cycle OR cell proliferation;cell organization and biogenesis;developmental processes;other biological processes	cytoskeleton;other cell component	cytoskeletal activity;other molecular function	Pf06565, Pf13499	71877	Efhc1	mmu:71877; Q9D9T8				0	0	0.01	-6.64	4.63826e-17		1.47595e+06		41.15		2.70606e+06	1.47595e+06	1.32951e+06				High	High	High	High	High	High	1
TRUE	High	Master Protein	O54916	RalBP1-associated Eps domain-containing protein 1 [OS=Mus musculus]	0	19.761	21	7	27	7	795	86.5	5.58	7.17	7	FALSE	transport	plasma membrane;other membranes;cytosol;nucleus;other cell component	other molecular function	Pf12763	19707	Reps1	mmu:19707; O54916; Q3UAM3; Q5PPQ9; Q8C9J9; Q99LR8	ENSMUSG00000019854	EGFR1 signaling pathway	Cargo recognition for clathrin-mediated endocytosis	3	0	100	6.64	4.63826e-17			1.70264e+06		80.93				1.70264e+06	4.57486e+06	893867	High	High	High	High	High	High	1
TRUE	High	Master Protein	Q6ZPE2	Myotubularin-related protein 5 [OS=Mus musculus]	0	26.606	8	9	34	9	1867	208.6	7.12	6.38	9	FALSE	other metabolic processes;other biological processes	other membranes;nucleus;other cell component	enzyme regulator activity;other molecular function	Pf00169, Pf02141, Pf02893, Pf03456, Pf06602, Pf12335	77980	Sbf1	B2RXQ1; B2RXX4; B7ZWK2; mmu:77980; Q4QQM2; Q6ZPE2; Q8BK68; Q8K2Z0	ENSMUSG00000036529		RAB GEFs exchange GTP for GDP on RABs; Synthesis of PIPs at the ER membrane	2	0	100	6.64	4.63826e-17			283636		66.73				283636	230433	736656	High	High	High	High	High	High	1
TRUE	High	Master Protein	Q3V3R1	Monofunctional C1-tetrahydrofolate synthase, mitochondrial [OS=Mus musculus]	0	34.434	15	9	35	9	977	105.7	7.02	9	9	FALSE	other metabolic processes;developmental processes	cytosol;mitochondrion	other molecular function	Pf00763, Pf01268, Pf02882	270685	Mthfd1l	mmu:270685; Q3TVQ0; Q3V3R1; Q3V402; Q80V98; Q8CAL0; Q8K2N5	ENSMUSG00000040675	One-carbon metabolism	Metabolism of folate and pterines	2	0	0.01	-6.64	4.63826e-17		2886103		23.64		4.16966e+06	2.77575e+06	2886103				High	High	High	High	High	High	1
TRUE	High	Master Protein	Q8K2P6	Rieske domain-containing protein [OS=Mus musculus]	0	3.879	10	1	5	1	157	18	6.86	0.52	1	FALSE			other molecular function	Pf00355	218341	Rfesd	mmu:218341; Q3TQH9; Q8K2P6	ENSMUSG00000043190			0	0	0.01	-6.64	4.63826e-17		4.04627e+06		19.73		4.80707e+06	4.04627e+06	3.2197e+06				High	High	Peak Found	n/a	High	High	1
TRUE	High	Master Protein	Q9CQ71	Replication protein A 14 kDa subunit [OS=Mus musculus]	0	7.893	40	3	14	3	121	13.6	4.84	2.25	3	FALSE	DNA metabolism;other metabolic processes;stress response;other biological processes	nucleus;other cell component	nucleic acid binding activity	Pf08661	68240	Rpa3	mmu:68240; Q9CQ71	ENSMUSG00000012483	G1 to S cell cycle control	Formation of Incision Complex in GG-NER; Regulation of HSF1-mediated heat shock response; Recognition of DNA damage by PCNA-containing replication complex; Dual Incision in GG-NER; Dual incision in TC-NER; Gap-filling DNA repair synthesis and ligation in TC-NER; Fanconi Anemia Pathway; Regulation of TP53 Activity through Phosphorylation; Translesion Synthesis by POLH; Removal of the Flap Intermed…	26	0	100	6.64	4.63826e-17			523621		54.09				523621	472929	1.17497e+06	High	High	High	High	High	Peak Found	1
TRUE	High	Master Protein	P19437	B-lymphocyte antigen CD20 [OS=Mus musculus]	0	6.933	9	2	3	2	291	31.9	5.22	0.9	2	FALSE	cell organization and biogenesis;transport;signal transduction;other biological processes	plasma membrane;other membranes;nucleus;other cell component	signal transduction activity or receptor binding;other molecular function	Pf04103	12482	Ms4a1	mmu:12482; P19437	ENSMUSG00000024673			0	0	0.01	-6.64	4.63826e-17		89500.5		65.6		18755.2	109139	89500.5				Peak Found	High	High	High	n/a	n/a	1
TRUE	High	Master Protein	Q9D824	Pre-mRNA 3'-end-processing factor FIP1 [OS=Mus musculus]	0	4.763	8	2	4	2	581	64.9	5.77	0.33	2	FALSE	RNA metabolism OR transcription;other metabolic processes;other biological processes	nucleus	enzyme regulator activity;nucleic acid binding activity	Pf05182	66899	Fip1l1	mmu:66899; Q8BWX7; Q99LH0; Q9D824; Q9DBB2	ENSMUSG00000029227		Transport of Mature mRNA Derived from an Intronless Transcript; mRNA 3'-end processing; RNA Polymerase II Transcription Termination; Processing of Intronless Pre-mRNAs	5	0	0.01	-6.64	4.63826e-17		1.42028e+06		70.79		1.42028e+06	603409	2892282				High	High	High	n/a	n/a	n/a	1
TRUE	High	Master Protein	Q8VC28	Aldo-keto reductase family 1 member C13 [OS=Mus musculus]	0	19.203	34	6	15	6	323	37	7.08	4.19	6	FALSE	other metabolic processes;other biological processes	cytosol	other molecular function	Pf00248	27384	Akr1c13	mmu:27384; Q8VC28; Q9D7R9; Q9R0M9	ENSMUSG00000021213			0	0	100	6.64	4.63826e-17			971382		59.5				673985	971382	2.07434e+06	High	High	High	High	High	High	1
TRUE	High	Master Protein	Q8BFP9	[Pyruvate dehydrogenase (acetyl-transferring)] kinase isozyme 1, mitochondrial [OS=Mus musculus]	0	29.631	35	9	29	9	434	49	8.19	8.2	9	FALSE	cell cycle OR cell proliferation;protein metabolism;other metabolic processes;stress response;signal transduction;other biological processes	plasma membrane;other membranes;mitochondrion;other cell component	kinase activity;other molecular function	Pf02518, Pf10436	228026	Pdk1	mmu:228026; Q3U5E5; Q8BFP9	ENSMUSG00000006494	EPO receptor signaling; Factors and pathways affecting insulin-like growth factor (IGF1)-Akt signaling; TCA cycle	Regulation of pyruvate dehydrogenase (PDH) complex; Signaling by Retinoic Acid	5	0	0.01	-6.64	4.63826e-17		2.68039e+06		19.69		2.68039e+06	2.2211e+06	3293312				High	High	High	High	High	High	1
TRUE	High	Master Protein	Q9CYL5	Golgi-associated plant pathogenesis-related protein 1 [OS=Mus musculus]	0	8.41	28	2	26	2	154	17.1	9.51	5.15	2	FALSE	other biological processes	non-structural extracellular;other membranes;ER/Golgi	other molecular function	Pf00188	384009	Glipr2	mmu:384009; Q3TJ42; Q8BTK4; Q9CYL5	ENSMUSG00000028480			0	0	100	6.64	4.63826e-17			1.82939e+06		20.06				1.82939e+06	2.00637e+06	1.33865e+06	High	High	High	High	High	High	1
TRUE	High	Master Protein	Q8C854	Myelin expression factor 2 [OS=Mus musculus]	0	17.031	14	6	17	1	591	63.3	8.87	3.29	6	FALSE	other biological processes	nucleus;other cell component	nucleic acid binding activity;other molecular function	Pf00076	17876	Myef2	mmu:17876; Q60690; Q6P930; Q6ZPT3; Q8C854; Q8QZZ1	ENSMUSG00000027201; ENSMUSG00000049230	Mitochondrial gene expression; MicroRNAs in cardiomyocyte hypertrophy; mRNA processing		3	1	100	6.64	4.63826e-17			1.35977e+06		40.76				1.35977e+06	629361	1.52841e+06	Peak Found	High	High	High	Peak Found	High	1
TRUE	High	Master Protein	Q924Z4	Ceramide synthase 2 [OS=Mus musculus]	0	8.735	9	2	24	2	380	45	8.75	4.53	2	FALSE	other metabolic processes;other biological processes	other membranes;ER/Golgi	nucleic acid binding activity;other molecular function	Pf00046, Pf03798	76893	Cers2	mmu:76893; Q3TXC5; Q924Z4; Q9DCN6	ENSMUSG00000015714	Mechanisms associated with pluripotency; Sphingolipid metabolism overview; Sphingolipid metabolism (integrated pathway)	Sphingolipid de novo biosynthesis	4	0	0.01	-6.64	4.63826e-17		1.9319e+06		109.07		754096	1.9319e+06	7.98521e+06				High	High	High	High	High	High	1
TRUE	High	Master Protein	O55022	Membrane-associated progesterone receptor component 1 [OS=Mus musculus]	0	8.433	21	2	42	2	195	21.7	4.7	8.02	2	FALSE	cell organization and biogenesis;other metabolic processes;other biological processes	non-structural extracellular;other membranes;mitochondrion;ER/Golgi;other cell component	other molecular function	Pf00173	53328	Pgrmc1	mmu:53328; O55022; Q99JN0	ENSMUSG00000006373		Neutrophil degranulation	1	0	0.01	-6.64	4.63826e-17		4.21623e+07		87.99		4.21623e+07	7.17656e+07	3.24168e+06				High	High	High	High	High	High	1
TRUE	High	Master Protein	Q8VI75	Importin-4 [OS=Mus musculus]	0	10.883	6	4	12	4	1082	119.2	5.03	2.18	4	FALSE	transport;other biological processes	nucleus;other cell component	other molecular function	Pf02985, Pf03810	75751	Ipo4	mmu:75751; Q3TBW0; Q8VI75; Q99J52	ENSMUSG00000002319			0	0	100	6.64	4.63826e-17			1.27845e+06		52.99				2.27241e+06	1.27845e+06	771570	High	High	High	High	Peak Found	High	1
TRUE	High	Master Protein	P70280	Vesicle-associated membrane protein 7 [OS=Mus musculus]	0	8.166	22	3	12	3	220	25	8.6	1.87	3	FALSE	cell organization and biogenesis;stress response;transport;other biological processes	plasma membrane;other membranes;ER/Golgi;other cytoplasmic organelle;other cell component	other molecular function	Pf00957, Pf13774	20955	Vamp7	mmu:20955; P70280				0	0	0.01	-6.64	4.63826e-17		1.30551e+06		30.67		812927	1.54874e+06	1.30551e+06				High	High	High	High	High	High	1
TRUE	High	Master Protein	Q99L27	GMP reductase 2 [OS=Mus musculus]	0	14.155	26	4	19	4	348	38	7.44	1.73	4	FALSE	other metabolic processes;other biological processes	other cell component	other molecular function	Pf00478	105446	Gmpr2	mmu:105446; Q542X2; Q8R1T5; Q99L27	ENSMUSG00000002326	Purine metabolism	Purine salvage	2	0	0.01	-6.64	4.63826e-17		1.24329e+06		43.14		767362	1.24329e+06	1.8831e+06				High	High	High	High	High	High	1
TRUE	High	Master Protein	P82349	Beta-sarcoglycan [OS=Mus musculus]	0	17.019	18	4	26	4	320	34.9	8.6	6.69	4	FALSE	cell organization and biogenesis;other metabolic processes;transport;developmental processes;other biological processes	plasma membrane;other membranes;cytoskeleton;other cell component		Pf04790	24051	Sgcb	mmu:24051; P82349; Q3TEU9	ENSMUSG00000029156			0	0	0.01	-6.64	4.63826e-17		3.10164e+06		33.44		3.10164e+06	1.62089e+06	3192381				High	High	High	High	High	High	1
TRUE	High	Master Protein	Q7TQH0	Ataxin-2-like protein [OS=Mus musculus]	0	21.985	12	7	17	7	1049	110.6	8.85	2.69	7	FALSE	cell organization and biogenesis;RNA metabolism OR transcription;other metabolic processes	other membranes;cytosol;nucleus;other cell component	nucleic acid binding activity	Pf06741, Pf07145, Pf14438	233871	Atxn2l	mmu:233871; Q7TQH0; Q80XN9; Q8K059	ENSMUSG00000032637			0	0	0.01	-6.64	4.63826e-17		3.27055e+06		27.24		3.27055e+06	1.94866e+06	3.30756e+06				Peak Found	High	High	High	High	High	1
TRUE	High	Master Protein	Q9CX30	Protein YIF1B [OS=Mus musculus]	0	8.215	12	3	7	3	311	34	9.14	1.64	3	FALSE	cell cycle OR cell proliferation;cell organization and biogenesis;transport	other membranes;ER/Golgi;other cell component		Pf03878	77254	Yif1b	mmu:77254; Q32M25; Q3UXJ5; Q9CX30	ENSMUSG00000030588			0	0	100	6.64	4.63826e-17			2.43498e+06		19.21				2.8007e+06	2.43498e+06	1.89322e+06	n/a	High	High	High	High	High	1
TRUE	High	Master Protein	Q9Z315	U4/U6.U5 tri-snRNP-associated protein 1 [OS=Mus musculus]	0	29.849	20	9	30	9	806	90.8	5.82	4.56	9	FALSE	RNA metabolism OR transcription;other metabolic processes;other biological processes	ER/Golgi;nucleus		Pf03343, Pf19252	20227	Sart1	mmu:20227; Q8K155; Q9R1I9; Q9R270; Q9Z315	ENSMUSG00000039148		mRNA Splicing - Major Pathway	1	0	0.01	-6.64	4.63826e-17		1.52787e+06		20.9		1.95441e+06	1.52787e+06	1.29811e+06				High	High	High	High	High	High	1
TRUE	High	Master Protein	Q99N96	Large ribosomal subunit protein uL1m [OS=Mus musculus]	0.004	1.983	6	1	2	1	336	37.6	8.72	0.19	1	FALSE	protein metabolism;other metabolic processes	other membranes;mitochondrion;translational apparatus	nucleic acid binding activity;other molecular function	Pf00687	94061	Mrpl1	mmu:94061; Q3UQP5; Q8K351; Q99N96; Q9CWW4	ENSMUSG00000029486		Mitochondrial translation elongation; Mitochondrial translation termination	2	0	0.01	-6.64	4.63826e-17		677448		44.64		677448	428835	1.07149e+06				Peak Found	High	Peak Found	n/a	High	n/a	1
TRUE	High	Master Protein	Q8BG07	5'-3' exonuclease PLD4 [OS=Mus musculus]	0	15.595	11	5	19	5	503	56.1	7.31	2.93	5	FALSE	DNA metabolism;stress response;transport;other biological processes	other membranes;ER/Golgi;nucleus;other cytoplasmic organelle;other cell component	other molecular function	Pf00614, Pf13918	104759	Pld4	mmu:104759; Q3TD59; Q3UA19; Q6PDR0; Q8BG07; Q8BR69	ENSMUSG00000052160		Role of phospholipids in phagocytosis; Synthesis of IP3 and IP4 in the cytosol	2	0	100	6.64	4.63826e-17			3.01245e+06		11.91				3.36656e+06	3.01245e+06	2.64956e+06	High	High	High	High	High	High	1
TRUE	High	Master Protein	B1AVY7	Kinesin-like protein KIF16B [OS=Mus musculus]	0	15.083	6	5	9	5	1312	150	6.44	1.69	5	FALSE	other metabolic processes;stress response;transport;developmental processes;signal transduction;other biological processes	other membranes;cytosol;cytoskeleton;other cytoplasmic organelle;other cell component	cytoskeletal activity;other molecular function	Pf00225, Pf00498, Pf00787	16558	Kif16b	B1AVY7; mmu:16558; O35056; Q3TUD2; Q6ZPM0; Q8BZZ9	ENSMUSG00000038844		COPI-dependent Golgi-to-ER retrograde traffic; Kinesins	2	0	100	6.64	4.63826e-17			980005		6.74				980005	1.07608e+06	946042	n/a	High	High	High	Peak Found	High	1
TRUE	High	Master Protein	Q9JKJ9	24-hydroxycholesterol 7-alpha-hydroxylase [OS=Mus musculus]	0	31.988	32	9	50	9	470	53.5	8.84	10.25	9	FALSE	other metabolic processes;other biological processes	other membranes;ER/Golgi;other cell component	other molecular function	Pf00067	56050	Cyp39a1	mmu:56050; Q9JKJ9	ENSMUSG00000023963	Metapathway biotransformation; Oxidation by cytochrome P450	Synthesis of bile acids and bile salts via 24-hydroxycholesterol; Endogenous sterols	4	0	100	6.64	4.63826e-17			5.65572e+06		24.09				5.09379e+06	5.65572e+06	7.92662e+06	High	High	High	High	High	High	1
TRUE	High	Master Protein	Q60967	Bifunctional 3'-phosphoadenosine 5'-phosphosulfate synthase 1 [OS=Mus musculus]	0	21.857	20	7	22	6	624	70.7	6.77	2.81	7	FALSE	other metabolic processes	cytosol;other cell component	kinase activity;other molecular function	Pf01583, Pf01747, Pf14306	23971	Papss1	mmu:23971; Q3U647; Q60967	ENSMUSG00000028032	Purine metabolism	Transport and synthesis of PAPS	2	0	100	6.64	4.63826e-17			75186.2		28.32				75186.2	79062.6	44762.1	High	High	High	High	High	High	1
TRUE	High	Master Protein	Q9Z1W9	STE20/SPS1-related proline-alanine-rich protein kinase [OS=Mus musculus]	0	8.125	7	2	14	1	556	60.3	6.29	2.98	2	FALSE	protein metabolism;other metabolic processes;stress response;transport;signal transduction;other biological processes	plasma membrane;other membranes;cytosol;nucleus;other cell component	kinase activity;other molecular function	Pf00069, Pf12202	53416	Stk39	mmu:53416; Q80W13; Q9Z1W9	ENSMUSG00000027030			0	0	100	6.64	4.63826e-17			161695		130.85				161695	79016.7	1.22631e+06	n/a	n/a	n/a	Peak Found	Peak Found	High	1
TRUE	High	Master Protein	Q91WF3	Adenylate cyclase type 4 [OS=Mus musculus]	0	16.011	10	6	17	5	1077	120.3	7.88	2.7	6	FALSE	other metabolic processes;signal transduction;other biological processes	plasma membrane;other membranes;other cell component	other molecular function	Pf00211, Pf06327, Pf16214	104110	Adcy4	mmu:104110; Q91WF3	ENSMUSG00000022220	Purine metabolism; Chemokine signaling pathway; G protein signaling pathways; Myometrial relaxation and contraction pathways; Calcium regulation in cardiac cells	Hedgehog 'off' state; Adenylate cyclase inhibitory pathway; G alpha (z) signalling events; PKA activation; Adenylate cyclase activating pathway	10	0	0.01	-6.64	4.63826e-17		2.08372e+06		21.2		2.08372e+06	1.86164e+06	2.772e+06				High	High	High	High	High	High	1
TRUE	High	Master Protein	Q9CR39	WD repeat domain phosphoinositide-interacting protein 3 [OS=Mus musculus]	0.002	2.417	6	1	3	1	344	38	7.56	0.19	1	FALSE	cell organization and biogenesis;protein metabolism;other metabolic processes;stress response	other membranes;cytosol;other cytoplasmic organelle;other cell component	other molecular function	Pf21032	66840	Wdr45b	mmu:66840; Q3U924; Q9CR39	ENSMUSG00000025173		Macroautophagy	1	0	0.01	-6.64	4.63826e-17		1.83589e+06		94.65		7.23811e+06	1.31807e+06	1.83589e+06				Peak Found	Peak Found	High	n/a	n/a	High	1
TRUE	High	Master Protein	Q9EQQ9	Protein O-GlcNAcase [OS=Mus musculus]	0	20.482	15	8	21	8	916	103.1	4.92	3.46	8	FALSE	cell organization and biogenesis;protein metabolism;other metabolic processes;transport;other biological processes	cytosol;nucleus	other molecular function	Pf07555	76055	Oga	mmu:76055; Q3ULY7; Q6ZQ71; Q8BK05; Q8BTT2; Q8CFX2; Q9CSJ4; Q9CUR7; Q9EQQ9	ENSMUSG00000025220			0	0	0.01	-6.64	4.63826e-17		970786		12.39		970786	894180	1136752				High	High	High	High	High	High	1
TRUE	High	Master Protein	Q9WV69	Dematin [OS=Mus musculus]	0	10.045	15	3	17	3	405	45.4	8.41	2.05	3	FALSE	cell cycle OR cell proliferation;cell organization and biogenesis;signal transduction;other biological processes	plasma membrane;other membranes;cytosol;cytoskeleton;other cell component	signal transduction activity or receptor binding;cytoskeletal activity;other molecular function	Pf02209, Pf16182	13829	Dmtn	F8WIF9; mmu:13829; Q3TYC5; Q8JZV5; Q9WV69; Q9WVM2	ENSMUSG00000022099		Miscellaneous transport and binding events	1	0	100	6.64	4.63826e-17			61875.9		124.59				61875.9	55398.7	509280	High	High	High	High	High	High	1
TRUE	High	Master Protein	Q811S7	Upstream-binding protein 1 [OS=Mus musculus]	0	21.696	18	7	26	6	540	60.2	6.27	4.21	7	FALSE	developmental processes;other biological processes	cytosol;nucleus	nucleic acid binding activity;other molecular function	Pf04516, Pf18016	22221	Ubp1	A4QPG4; mmu:22221; Q3UPR3; Q3US11; Q60786; Q811S7; Q8C514	ENSMUSG00000009741			0	0	0.01	-6.64	4.63826e-17		2.27966e+06		30.91		1.26445e+06	2.34907e+06	2.27966e+06				High	High	High	High	High	High	1
TRUE	High	Master Protein	Q91VE0	Long-chain fatty acid transport protein 4 [OS=Mus musculus]	0	36.701	30	13	35	12	643	72.3	8.59	5.47	13	FALSE	other metabolic processes;transport;other biological processes	plasma membrane;other membranes;ER/Golgi;other cell component	transporter activity;other molecular function	Pf00501, Pf13193	26569	Slc27a4	mmu:26569; O88562; Q3TD48; Q91VE0	ENSMUSG00000059316	PPAR signaling pathway	Transport of fatty acids	2	0	0.01	-6.64	4.63826e-17		1.3564e+06		54.3		2.30613e+06	727742	1.3564e+06				High	High	High	High	High	High	1
TRUE	High	Master Protein	Q80Y14	Glutaredoxin-related protein 5, mitochondrial [OS=Mus musculus]	0	8.684	22	2	23	2	152	16.3	6.55	7.77	2	FALSE	cell organization and biogenesis;protein metabolism;other metabolic processes;other biological processes	cytosol;mitochondrion;other cell component	other molecular function	Pf00462	73046	Glrx5	mmu:73046; Q3YML1; Q80Y14; Q9D6E9	ENSMUSG00000021102		Mitochondrial iron-sulfur cluster biogenesis	1	0	0.01	-6.64	4.63826e-17		2.09973e+06		71.42		1.49846e+06	5.52422e+06	2.09973e+06				High	High	High	High	High	High	1
TRUE	High	Master Protein	Q61205	Platelet-activating factor acetylhydrolase IB subunit alpha1 [OS=Mus musculus]	0	10.481	27	3	14	3	232	25.8	6.93	4.13	3	FALSE	other metabolic processes;developmental processes;other biological processes	other cell component	other molecular function	Pf13472	18476	Pafah1b3	mmu:18476; Q61205	ENSMUSG00000005447		COPI-independent Golgi-to-ER retrograde traffic	1	0	0.01	-6.64	4.63826e-17		1.58406e+06		81.55		1.58406e+06	1.26496e+06	5.20739e+06				High	High	High	High	High	High	1
TRUE	High	Master Protein	Q9EPN1	Neurobeachin [OS=Mus musculus]	0	30.13	6	11	21	9	2936	326.5	6.2	2.66	11	FALSE	cell organization and biogenesis;transport;other biological processes	plasma membrane;other membranes;cytosol;ER/Golgi;nucleus;other cell component	other molecular function	Pf02138, Pf06469, Pf13385, Pf14844, Pf15787, Pf20425, Pf20426	26422	Nbea	mmu:26422; Q8C931; Q9EPM9; Q9EPN0; Q9EPN1; Q9WVM9	ENSMUSG00000027799			0	0	0.01	-6.64	4.63826e-17		115344		101.96		109476	594914	115344				High	High	High	High	High	High	1
TRUE	High	Master Protein	Q8VCI0	Phospholipase B-like 1 [OS=Mus musculus]	0	30.325	24	8	57	8	550	63	8.87	8.19	8	FALSE	other metabolic processes	non-structural extracellular;other cytoplasmic organelle	other molecular function	Pf04916	66857	Plbd1	mmu:66857; Q3TA89; Q8VCI0; Q9D1S0			Acyl chain remodelling of PC; Acyl chain remodelling of PE; Hydrolysis of LPC; Acyl chain remodelling of PI	4	0	0.01	-6.64	4.63826e-17		3.79952e+06		35.8		3.79952e+06	3.47281e+06	6.4609e+06				High	High	High	High	High	High	1
TRUE	High	Master Protein	Q9DBZ5	Eukaryotic translation initiation factor 3 subunit K [OS=Mus musculus]	0	18.616	39	5	27	5	218	25.1	4.93	3.46	5	FALSE	cell organization and biogenesis;protein metabolism;other metabolic processes;other biological processes	cytosol;translational apparatus;nucleus;other cell component	translation activity;nucleic acid binding activity	Pf10075	73830	Eif3k	mmu:73830; Q58EU9; Q8K3A1; Q9DBZ5	ENSMUSG00000053565		L13a-mediated translational silencing of Ceruloplasmin expression; Formation of a pool of free 40S subunits; GTP hydrolysis and joining of the 60S ribosomal subunit; Translation initiation complex formation; Formation of the ternary complex, and subsequently, the 43S complex; Ribosomal scanning and start codon recognition	6	0	100	6.64	4.63826e-17			5.44895e+06		22.97				7.54151e+06	5.44895e+06	4.9536e+06	High	High	High	High	High	High	1
TRUE	High	Master Protein	Q9D8S4	Oligoribonuclease, mitochondrial [OS=Mus musculus]	0	10.798	17	3	20	3	237	26.7	7.15	2.56	3	FALSE	DNA metabolism;other metabolic processes	mitochondrion;nucleus;other cell component	nucleic acid binding activity;other molecular function	Pf00929	104444	Rexo2	mmu:104444; Q9D8S4	ENSMUSG00000032026			0	0	0.01	-6.64	4.63826e-17		688682		25.43		688682	856661	508580				High	High	High	High	High	High	1
TRUE	High	Master Protein	Q8C5Q4	G-rich sequence factor 1 [OS=Mus musculus]	0	12.954	22	5	16	5	479	53	6.67	1.72	5	FALSE	RNA metabolism OR transcription;other metabolic processes;developmental processes;other biological processes	mitochondrion;nucleus;other cell component	nucleic acid binding activity	Pf00076	231413	Grsf1	mmu:231413; Q8BR05; Q8BRG7; Q8C5Q4	ENSMUSG00000044221	Mechanisms associated with pluripotency; mRNA processing		2	0	100	6.64	4.63826e-17			151704		58.83				151704	105494	320772	High	High	High	High	High	High	1
TRUE	High	Master Protein	Q8BVD5	MAGUK p55 subfamily member 7 [OS=Mus musculus]	0	17.586	23	7	20	7	576	65.5	7.3	2.18	7	FALSE	cell organization and biogenesis;other biological processes	plasma membrane;other membranes;nucleus;other cell component	other molecular function	Pf00595, Pf00625, Pf02828, Pf07653	75739	Mpp7	mmu:75739; Q148N6; Q8BVD5; Q8BZZ8; Q9D3K2	ENSMUSG00000057440		RAC1 GTPase cycle; RHOQ GTPase cycle; RHOG GTPase cycle; RAC2 GTPase cycle; RAC3 GTPase cycle	5	0	100	6.64	4.63826e-17			56789.4		145.76				48043.8	56789.4	887380	High	High	High	High	High	High	1
TRUE	High	Master Protein	Q8BTY8	Sec1 family domain-containing protein 2 [OS=Mus musculus]	0	17.03	9	4	19	4	684	74.7	6.81	2.94	4	FALSE	transport			Pf00995	212986	Scfd2	mmu:212986; Q3USN5; Q8BFV9; Q8BKU5; Q8BKZ0; Q8BTP6; Q8BTQ9; Q8BTY8; Q8BXI1; Q8BXS0; Q8BZ58	ENSMUSG00000062110			0	0	0.01	-6.64	4.63826e-17		1.8064e+06		35.96		1.8064e+06	1.41411e+06	2816824				High	High	High	High	High	High	1
TRUE	High	Master Protein	Q5XKN4	Protein jagunal homolog 1 [OS=Mus musculus]	0	5.236	7	1	6	1	183	21.1	9.8	1.99	1	FALSE	cell organization and biogenesis;stress response;transport;signal transduction;other biological processes	other membranes;ER/Golgi		Pf07086	67767	Jagn1	mmu:67767; Q5XKN4; Q9CQ67; Q9CX52	ENSMUSG00000051256			0	0	100	6.64	4.63826e-17			1.15542e+06		11.18				1.02007e+06	1.15542e+06	1.27718e+06	High	High	High	High	High	High	1
TRUE	High	Master Protein	Q7TNP2	Serine/threonine-protein phosphatase 2A 65 kDa regulatory subunit A beta isoform [OS=Mus musculus]	0	44.279	27	10	95	3	601	65.9	5.1	19.57	10	FALSE	protein metabolism;other metabolic processes;other biological processes	other membranes;other cell component	enzyme regulator activity	Pf02985, Pf13646	73699	Ppp2r1b	E9QNJ1; mmu:73699; Q7TNP2	ENSMUSG00000032058	Focal adhesion: PI3K-Akt-mTOR signaling pathway; Glycogen metabolism; IL-6 signaling pathway; Wnt signaling pathway and pluripotency	Platelet sensitization by LDL; Separation of Sister Chromatids; Cyclin A/B1/B2 associated events during G2/M transition; PI5P, PP2A and IER3 Regulate PI3K/AKT Signaling; PKR-mediated signaling; Amplification of signal from unattached kinetochores via a MAD2 inhibitory signal; Resolution of Sister Chromatid Cohesion; RHO GTPases Activate Formins; EML4 and NUDC in mitotic spindle formation; Negativ…	26	0	0.01	-6.64	4.63826e-17		2.43217e+06		39.02		2.43217e+06	1.90981e+06	3.99385e+06				High	High	High	High	High	High	1
TRUE	High	Master Protein	Q6ZWR6-4	Isoform 4 of Nesprin-1 [OS=Mus musculus]	0	163.307	10	53	136	48	8797	1009	5.59	15.59	53	FALSE						Syne1	Q6ZWR6-4				0	0	100	6.64	4.63826e-17			2.24807e+06		30.01				1.30526e+06	2.24807e+06	2.40962e+06	High	High	High	High	High	High	1
TRUE	High	Master Protein	Q3UQ44	Ras GTPase-activating-like protein IQGAP2 [OS=Mus musculus]	0	46.048	17	13	47	13	1575	180.4	5.64	6.5	13	FALSE	cell cycle OR cell proliferation;cell organization and biogenesis;signal transduction;other biological processes	cytoskeleton;other cell component	enzyme regulator activity;cytoskeletal activity;other molecular function	Pf00307, Pf00612, Pf00616, Pf03836	544963	Iqgap2	mmu:544963; Q3UQ44	ENSMUSG00000021676	G13 signaling pathway	Neutrophil degranulation; RAC1 GTPase cycle; RHO GTPases activate IQGAPs; RHOG GTPase cycle	5	0	100	6.64	4.63826e-17			3.32339e+06		40.24				3.32339e+06	4.33724e+06	1.81246e+06	High	High	High	High	High	High	1
TRUE	High	Master Protein	O88520	Leucine-rich repeat protein SHOC-2 [OS=Mus musculus]	0	11.923	13	4	10	4	582	64.9	8.46	0.91	4	FALSE	signal transduction;other biological processes	cytosol;nucleus;other cell component	other molecular function	Pf00560, Pf13855	56392	Shoc2	mmu:56392; O88520; Q3UJH6; Q8BVL0; Q91VH8	ENSMUSG00000024976	EGFR1 signaling pathway	RAF activation	2	0	100	6.64	4.63826e-17			39521.4		138.36				39521.4	29997.8	448362	High	High	High	High	High	High	1
TRUE	High	Master Protein	Q8K441	ATP-binding cassette sub-family A member 6 [OS=Mus musculus]	0	7.743	2	3	5	1	1624	183.2	6.93	0.99	3	FALSE	transport	plasma membrane;other membranes;ER/Golgi;nucleus;other cell component	transporter activity;other molecular function	Pf00005, Pf12698	76184	Abca6	A2A6R3; mmu:76184; Q8BGH0; Q8BPT1; Q8K441	ENSMUSG00000044749		ABC transporters in lipid homeostasis	1	1	0.01	-6.64	4.63826e-17		2.39183e+06		60.6		1.48182e+06	4.90553e+06	2.39183e+06				Peak Found	High	Peak Found	n/a	High	n/a	1
TRUE	High	Master Protein	Q8K4I3	Rho guanine nucleotide exchange factor 6 [OS=Mus musculus]	0	41.177	21	10	42	8	771	87	5.87	8.7	10	FALSE	cell cycle OR cell proliferation;cell organization and biogenesis;signal transduction	other cell component	enzyme regulator activity	Pf00169, Pf00307, Pf00621, Pf07653, Pf16523, Pf16614, Pf16615	73341	Arhgef6	mmu:73341; Q8C9V4; Q8K4I3	ENSMUSG00000031133	Regulation of actin cytoskeleton	CDC42 GTPase cycle; RAC1 GTPase cycle; NRAGE signals death through JNK; G alpha (12/13) signalling events; RHOU GTPase cycle; Regulation of cytoskeletal remodeling and cell spreading by IPP complex components; G beta:gamma signalling through CDC42	8	0	0.01	-6.64	4.63826e-17		221027		52.36		84463.1	287456	221027				High	High	High	High	High	High	1
TRUE	High	Master Protein	Q91X78	Erlin-1 [OS=Mus musculus]	0	19.507	24	5	23	3	348	39.2	7.21	3.94	5	FALSE	protein metabolism;other metabolic processes;stress response;signal transduction;other biological processes	other membranes;ER/Golgi;other cell component	other molecular function	Pf01145	226144	Erlin1	A0A0R4J1G5; mmu:226144; Q3UKI9; Q8CIH7; Q91X78	ENSMUSG00000025198		ABC-family proteins mediated transport	1	0	100	6.64	4.63826e-17			2.35842e+06		13.13				2.35842e+06	2.3604e+06	1.86072e+06	High	High	High	High	High	High	1
TRUE	High	Master Protein	Q8BHB9	Chloride intracellular channel protein 6 [OS=Mus musculus]	0	28.461	18	8	77	5	596	62.8	4.32	15.86	8	FALSE	transport;other biological processes	plasma membrane;other membranes;other cell component	signal transduction activity or receptor binding;transporter activity;other molecular function	Pf13409, Pf13410	209195	Clic6	mmu:209195; Q8BHB9	ENSMUSG00000022949			0	0	0.01	-6.64	4.63826e-17		312302		150.15		181871	5.06484e+06	312302				High	High	High	High	High	High	1
TRUE	High	Master Protein	P59808	SAM and SH3 domain-containing protein 1 [OS=Mus musculus]	0	14.393	7	5	10	5	1230	135.5	6.2	2.36	5	FALSE	protein metabolism;other metabolic processes;other biological processes	other membranes;other cell component	other molecular function	Pf00536, Pf07647, Pf07653, Pf12485	70097	Sash1	mmu:70097; P59808				0	0	100	6.64	4.63826e-17			2.32522e+06		29.83				2.32522e+06	3.59517e+06	2.11934e+06	n/a	High	High	High	High	Peak Found	1
TRUE	High	Master Protein	P27641	X-ray repair cross-complementing protein 5 [OS=Mus musculus]	0	9.078	6	3	18	3	732	83	5.16	4.79	3	FALSE	cell cycle OR cell proliferation;cell organization and biogenesis;DNA metabolism;other metabolic processes;stress response;developmental processes;other biological processes	plasma membrane;other membranes;nucleus;other cell component	nucleic acid binding activity;other molecular function	Pf02735, Pf03730, Pf03731, Pf08785	22596	Xrcc5	mmu:22596; P27641; Q3TE46; Q3TJT0; Q3TN82; Q80UT1; Q8C4N6; Q8K1K7; Q9R169	ENSMUSG00000026187	Non-homologous end joining	Neutrophil degranulation; Nonhomologous End-Joining (NHEJ)	3	0	100	6.64	4.63826e-17			1.17202e+06		5.69				1.11077e+06	1.17202e+06	1.24441e+06	High	High	High	High	High	High	1
TRUE	High	Master Protein	Q9D287	Pre-mRNA-splicing factor SPF27 [OS=Mus musculus]	0	13.335	37	5	15	5	225	26.1	5.66	2.29	5	FALSE	RNA metabolism OR transcription;other metabolic processes	cytoskeleton;nucleus;other cell component		Pf05700	68183	Bcas2	mmu:68183; Q3TKJ5; Q91YX8; Q9D287; Q9D2U4; Q9DAI0	ENSMUSG00000005687		mRNA Splicing - Major Pathway	1	0	100	6.64	4.63826e-17			1.47096e+06		11.1				1.47096e+06	1.2285e+06	1.52013e+06	High	High	High	High	High	High	1
TRUE	High	Master Protein	Q8BM39	Pre-mRNA-splicing factor 18 [OS=Mus musculus]	0	5.17	13	2	4	2	342	39.9	8.15	0.16	2	FALSE	cell organization and biogenesis;RNA metabolism OR transcription;other metabolic processes;other biological processes	nucleus		Pf02840, Pf08799	67229	Prpf18	mmu:67229; Q3UX46; Q8BM39; Q8BZ54	ENSMUSG00000039449	mRNA processing	mRNA Splicing - Major Pathway	2	0	0.01	-6.64	4.63826e-17		1.14049e+06		35.33		641992	1.14049e+06	1.36702e+06				High	Peak Found	High	High	n/a	n/a	1
TRUE	High	Master Protein	Q9CUB6	OTU domain-containing protein 1 [OS=Mus musculus]	0	7.663	9	2	4	2	454	48.8	6.28	0.18	2	FALSE	protein metabolism;other metabolic processes		other molecular function	Pf02338	71198	Otud1	A2ATK4; mmu:71198; Q9CUB6	ENSMUSG00000043415		TNFR1-induced proapoptotic signaling; Regulation of TNFR1 signaling; TNFR1-induced NF-kappa-B signaling pathway	3	0	100	6.64	4.63826e-17			2.09982e+06		49.22				2.49326e+06	2.09982e+06	801825	n/a	n/a	n/a	High	High	Peak Found	1
TRUE	High	Master Protein	Q9EST5	Acidic leucine-rich nuclear phosphoprotein 32 family member B [OS=Mus musculus]	0	6.49	7	1	22	1	272	31.1	4.01	5.1	1	FALSE	cell cycle OR cell proliferation;cell organization and biogenesis;developmental processes;other biological processes	nucleus;other cell component	other molecular function	Pf14580	67628	Anp32b	B1AVH9; mmu:67628; Q566J4; Q9EST5	ENSMUSG00000028333			0	0	0.01	-6.64	4.63826e-17		2.27209e+07		44.69		2.27209e+07	1.82628e+07	41394380				High	High	High	High	High	High	1
TRUE	High	Master Protein	Q8VCR7	Putative protein-lysine deacylase ABHD14B [OS=Mus musculus]	0	37.219	47	7	45	7	210	22.4	6.27	11.18	7	FALSE	other biological processes	cytosol;nucleus;other cell component	other molecular function	Pf12697		Abhd14b	Q8VCR7			Cytosolic sulfonation of small molecules	1	0	0.01	-6.64	4.63826e-17		260186		79.51		43800.8	260186	434474				High	High	High	High	High	High	1
TRUE	High	Master Protein	Q61029	Lamina-associated polypeptide 2, isoforms beta/delta/epsilon/gamma [OS=Mus musculus]	0	46.917	28	9	110	4	452	50.3	9.45	30.01	9	FALSE	other biological processes	other membranes;nucleus;other cell component	nucleic acid binding activity	Pf03020, Pf08198	21917	Tmpo	mmu:21917; Q3UCI5; Q61029; Q61030; Q61031; Q61032	ENSMUSG00000019961			0	0	0.07	-3.84	4.63826e-17	92.33	3.17544e+07	2.6466e+07	6.71	7.28	3.08289e+07	3.49871e+07	3.17544e+07	2.74772e+07	2.6466e+07	2.38232e+07	High	High	High	High	High	High	1
TRUE	High	Master Protein	Q8R2R9	AP-3 complex subunit mu-2 [OS=Mus musculus]	0	12.339	13	3	12	2	418	46.9	7.56	2.02	3	FALSE	cell organization and biogenesis;transport	other membranes;ER/Golgi;other cytoplasmic organelle;other cell component		Pf00928, Pf01217	64933	Ap3m2	mmu:64933; Q3UYJ3; Q8R2R9; Q923G7	ENSMUSG00000031539			0	0	100	6.64	4.63826e-17			2.80003e+06		17.19				2.80003e+06	2.36136e+06	3.33343e+06	High	High	High	Peak Found	High	High	1
TRUE	High	Master Protein	Q80X50	Ubiquitin-associated protein 2-like [OS=Mus musculus]	0	34.215	15	8	35	8	1107	116.7	7.11	6.44	8	FALSE	cell organization and biogenesis;other biological processes	nucleus;other cell component		Pf12478	74383	Ubap2l	mmu:74383; Q80X50; Q8BIT6; Q8BIW4; Q8BJ01; Q8CIG7; Q8K102; Q9CRT6	ENSMUSG00000042520			0	0	0.01	-6.64	4.63826e-17		3066394		15.03		3.4301e+06	2.53083e+06	3066394				High	High	High	High	High	High	1
TRUE	High	Master Protein	Q9ERN0	Secretory carrier-associated membrane protein 2 [OS=Mus musculus]	0	6.372	6	1	8	1	329	36.4	6.32	3.15	1	FALSE	transport	other membranes;ER/Golgi;other cytoplasmic organelle;other cell component		Pf04144	24044	Scamp2	mmu:24044; Q9ERN0	ENSMUSG00000040188			0	0	0.01	-6.64	4.63826e-17		1.70017e+06		29.18		1.64873e+06	1.70017e+06	2.69101e+06				High	High	High	High	High	High	1
TRUE	High	Master Protein	Q9ER38	Torsin-3A [OS=Mus musculus]	0	22.636	21	6	36	6	385	43.8	6.28	6.91	6	FALSE		ER/Golgi;nucleus	other molecular function	Pf06309, Pf21376	30935	Tor3a	mmu:30935; Q3T9Q6; Q3TDA9; Q3U5X1; Q3U8F2; Q9CR17; Q9CU67; Q9ER38	ENSMUSG00000060519			0	0	0.01	-6.64	4.63826e-17		1.62335e+06		58.5		1.25201e+06	1.62335e+06	3.60134e+06				High	High	High	High	n/a	High	1
TRUE	High	Master Protein	Q8BR92	Paralemmin-2 [OS=Mus musculus]	0	12.81	21	5	27	5	376	42.1	5.15	3.67	5	FALSE	other biological processes	plasma membrane;other membranes		Pf03285	677884	Palm2	Q8BR92	ENSMUSG00000090053			0	0	0.01	-6.64	4.63826e-17		80463.1		25.24		52088.3	86688.5	80463.1				High	High	High	High	High	High	1
TRUE	High	Master Protein	O08999	Latent-transforming growth factor beta-binding protein 2 [OS=Mus musculus]	0	7.491	4	3	4	3	1813	195.7	5.29	0.8	3	FALSE	cell organization and biogenesis	non-structural extracellular	other molecular function	Pf00008, Pf00683, Pf07645, Pf12661	16997	Ltbp2	mmu:16997; O08999; Q8C6W9			TGF-beta receptor signaling activates SMADs; Molecules associated with elastic fibres	2	0	100	6.64	4.63826e-17			1.59215e+06		44.62				1.59215e+06	1.4045e+06	3.04668e+06	n/a	High	High	Peak Found	High	Peak Found	1
TRUE	High	Master Protein	Q91WM2	Haloacid dehalogenase-like hydrolase domain-containing 5 [OS=Mus musculus]	0	7.291	6	2	7	2	419	46.3	7.88	1.67	2	FALSE	other metabolic processes			Pf13344	214932	Hdhd5	mmu:214932; Q91WM2	ENSMUSG00000058979			0	0	0.01	-6.64	4.63826e-17		1.50843e+06		48.33		1.50843e+06	2.34586e+06	837319				High	High	High	n/a	n/a	High	1
TRUE	High	Master Protein	Q3UI43	BRISC and BRCA1-A complex member 1 [OS=Mus musculus]	0	12.177	15	3	22	3	333	36.8	4.55	3.45	3	FALSE	cell cycle OR cell proliferation;cell organization and biogenesis;protein metabolism;DNA metabolism;other metabolic processes;stress response;signal transduction;other biological processes	cytosol;nucleus;other cell component			68251	Babam1	mmu:68251; Q3UI43; Q8C5Q8; Q99JU2; Q9CTJ4	ENSMUSG00000031820		Metalloprotease DUBs; Recruitment and ATM-mediated phosphorylation of repair and signaling proteins at DNA double strand breaks; Processing of DNA double-strand break ends; G2/M DNA damage checkpoint; Nonhomologous End-Joining (NHEJ)	5	0	100	6.64	4.63826e-17			3.65017e+06		11.39				3.08101e+06	3.85759e+06	3.65017e+06	High	High	High	High	High	High	1
TRUE	High	Master Protein	Q8VC30	Triokinase/FMN cyclase [OS=Mus musculus]	0	16.428	18	5	16	5	578	59.7	6.92	1.57	5	FALSE	other metabolic processes;other biological processes	cytosol	kinase activity;other molecular function	Pf02733, Pf02734	225913	Tkfc	mmu:225913; Q8VC30	ENSMUSG00000034371		Fructose catabolism	1	0	0.01	-6.64	4.63826e-17		3.49518e+06		33.25		5.43632e+06	2.92997e+06	3.49518e+06				High	High	Peak Found	High	High	High	1
TRUE	High	Master Protein	Q3UBZ5	MIF4G domain-containing protein [OS=Mus musculus]	0.001	2.822	10	2	2	2	222	25.5	5.12	0.29	2	FALSE	protein metabolism;other metabolic processes;other biological processes	cytosol;ER/Golgi;nucleus;other cell component	nucleic acid binding activity;other molecular function	Pf02854	69674	Mif4gd	mmu:69674; Q05CE9; Q3UBZ5; Q7TMH3; Q8R333	ENSMUSG00000020743			0	0	100	6.64	4.63826e-17			321256		15.81				242826	326699	321256	n/a	n/a	n/a	High	Peak Found	High	1
TRUE	High	Master Protein	Q61749	Translation initiation factor eIF-2B subunit delta [OS=Mus musculus]	0	8.241	12	3	13	3	524	57.6	9.25	0.88	3	FALSE	protein metabolism;other metabolic processes;stress response;developmental processes;signal transduction;other biological processes	translational apparatus;other cell component	enzyme regulator activity;nucleic acid binding activity;other molecular function	Pf01008	13667	Eif2b4	mmu:13667; Q3TYW7; Q61748; Q61749; Q8VC35	ENSMUSG00000029145	Translation factors	Recycling of eIF2:GDP	2	0	0.01	-6.64	4.63826e-17		228982		62.43		213358	228982	594744				High	High	High	High	High	High	1
TRUE	High	Master Protein	Q9D7A6	Signal recognition particle 19 kDa protein [OS=Mus musculus]	0	8.509	26	2	13	2	144	16.2	9.96	2.7	2	FALSE	cell organization and biogenesis;transport	cytosol;translational apparatus;nucleus;other cell component	translation activity;nucleic acid binding activity	Pf01922		Srp19	Q9D7A6			SRP-dependent cotranslational protein targeting to membrane	1	0	0.01	-6.64	4.63826e-17		1.87932e+06		2.53		1.93654e+06	1.87932e+06	1.84189e+06				High	High	High	High	High	High	1
TRUE	High	Master Protein	Q9JLM9	Growth factor receptor-bound protein 14 [OS=Mus musculus]	0	17.388	21	5	10	5	538	60.5	8.44	1.1	5	FALSE	signal transduction;other biological processes	plasma membrane;other membranes;other cytoplasmic organelle;other cell component	signal transduction activity or receptor binding;other molecular function	Pf00017, Pf00169, Pf00788, Pf08947	50915	Grb14	mmu:50915; Q3UI77; Q8VDI2; Q9CR03; Q9JLM9	ENSMUSG00000026888	EGFR1 signaling pathway; Insulin signaling	Tie2 Signaling	3	0	0.01	-6.64	4.63826e-17		1.55673e+06		61.58		1.55673e+06	3.92633e+06	1.40526e+06				High	High	High	n/a	High	High	1
TRUE	High	Master Protein	Q8K5B2	Multiple coagulation factor deficiency protein 2 homolog [OS=Mus musculus]	0	7.572	19	2	12	2	145	16.2	4.72	1.66	2	FALSE	other metabolic processes;transport	non-structural extracellular;ER/Golgi	other molecular function	Pf13499	193813	Mcfd2	mmu:193813; Q3U9G5; Q8K5B2	ENSMUSG00000024150		COPII-mediated vesicle transport; Cargo concentration in the ER	2	0	0.01	-6.64	4.63826e-17		1.11271e+06		34.96		589204	1.23192e+06	1.11271e+06				High	High	High	High	High	High	1
TRUE	High	Master Protein	Q62136	Tyrosine-protein phosphatase non-receptor type 21 [OS=Mus musculus]	0	9.655	5	5	7	5	1176	133.4	7.68	1.28	5	FALSE	protein metabolism;other metabolic processes	cytoskeleton;other cell component	other molecular function	Pf00102, Pf00373, Pf09379, Pf09380		Ptpn21	Q62136				0	0	100	6.64	4.63826e-17			170803		98.29				170803	161527	820117	n/a	n/a	n/a	High	High	High	1
TRUE	High	Master Protein	O70493	Sorting nexin-12 [OS=Mus musculus]	0	8.471	16	2	13	2	165	19.1	7.34	4.09	2	FALSE	transport;other biological processes	other membranes;other cytoplasmic organelle	other molecular function	Pf00787	55988	Snx12	mmu:55988; O70493; Q9D0N3		Nephrotic syndrome		1	0	0.01	-6.64	4.63826e-17		2.11413e+06		53.95		2.11413e+06	4.38686e+06	1.64785e+06				High	High	High	High	High	High	1
TRUE	High	Master Protein	Q9DBS8	Centrosomal protein POC5 [OS=Mus musculus]	0	11.625	9	3	12	3	558	60.9	8.09	2.36	3	FALSE	cell cycle OR cell proliferation	cytosol;cytoskeleton;nucleus			67463	Poc5	mmu:67463; Q8C299; Q8CI36; Q9CZ74; Q9DBS8	ENSMUSG00000021671			0	0	100	6.64	4.63826e-17			1.29828e+06		47.92				1.29828e+06	500780	1.49343e+06	High	n/a	High	High	High	High	1
TRUE	High	Master Protein	P56376	Acylphosphatase-1 [OS=Mus musculus]	0	4.391	14	1	12	1	99	11.2	9.04	4.38	1	FALSE			other molecular function	Pf00708	66204	Acyp1	mmu:66204; P56376; Q0VG40; Q545K8; Q6P8S7	ENSMUSG00000008822			0	0	100	6.64	4.63826e-17			1.28026e+07		5.71				1.1691e+07	1.28026e+07	1.30247e+07	High	High	n/a	High	High	High	1
TRUE	High	Master Protein	Q6P3A8	2-oxoisovalerate dehydrogenase subunit beta, mitochondrial [OS=Mus musculus]	0	12.667	21	4	19	4	390	42.9	6.7	3.02	4	FALSE	other metabolic processes;other biological processes	other membranes;mitochondrion;nucleus	other molecular function	Pf02779, Pf02780	12040	Bckdhb	mmu:12040; Q6P3A8	ENSMUSG00000032263		Glyoxylate metabolism and glycine degradation; Branched-chain amino acid catabolism	2	0	100	6.64	4.63826e-17			835066		43.03				349696	835066	891208	High	High	High	High	High	High	1
TRUE	High	Master Protein	Q61468	Mesothelin [OS=Mus musculus]	0	3.86	3	1	12	1	625	69.4	7.59	0.86	1	FALSE	cell adhesion	plasma membrane;other membranes;ER/Golgi;other cell component		Pf06060	56047	Msln	mmu:56047; Q61468	ENSMUSG00000063011		Post-translational modification: synthesis of GPI-anchored proteins; Regulation of Insulin-like Growth Factor (IGF) transport and uptake by Insulin-like Growth Factor Binding Proteins (IGFBPs); Post-translational protein phosphorylation	3	0	100	6.64	4.63826e-17			126169		119				126169	90276.6	818744	High	High	High	High	High	High	1
TRUE	High	Master Protein	Q3UGP8	Putative Dol-P-Glc:Glc(2)Man(9)GlcNAc(2)-PP-Dol alpha-1,2-glucosyltransferase [OS=Mus musculus]	0	8.073	12	4	6	4	474	55.4	9.54	1.18	4	FALSE	protein metabolism;other metabolic processes;transport;developmental processes;other biological processes	plasma membrane;other membranes;ER/Golgi	other molecular function	Pf04922	380959	Alg10b	mmu:380959; Q3TLS4; Q3UGP8	ENSMUSG00000075470			0	0	0.01	-6.64	4.63826e-17		2.2772e+06		11.68		2.2772e+06	1.92967e+06	2435354				High	Peak Found	Peak Found	n/a	High	High	1
TRUE	High	Master Protein	Q9JLI6	Selenocysteine lyase [OS=Mus musculus]	0	27.952	34	7	42	7	432	47.1	6.8	4.6	7	FALSE	other metabolic processes;other biological processes	cytosol;ER/Golgi;other cell component	other molecular function	Pf00266	50880	Scly	mmu:50880; Q8CB57; Q8CB94; Q9JLI6		Selenium metabolism / selenoproteins	Metabolism of ingested SeMet, Sec, MeSec into H2Se	2	0	100	6.64	4.63826e-17			1.05234e+06		32.37				1.05234e+06	1.44831e+06	749042	High	High	High	High	High	High	1
TRUE	High	Master Protein	P22682	E3 ubiquitin-protein ligase CBL [OS=Mus musculus]	0	20.543	15	7	14	5	913	100.5	6.67	1.29	7	FALSE	protein metabolism;other metabolic processes;stress response;transport;developmental processes;signal transduction;other biological processes	plasma membrane;other membranes;cytosol;ER/Golgi;other cell component	signal transduction activity or receptor binding;other molecular function	Pf00097, Pf00627, Pf02262, Pf02761, Pf02762		Cbl	mmu:12402; P22682; Q3U527; Q8CEA1	ENSMUSG00000034342		TGF-beta receptor signaling activates SMADs; EGFR downregulation; Cargo recognition for clathrin-mediated endocytosis; Spry regulation of FGF signaling; Regulation of signaling by CBL; Regulation of KIT signaling; Negative regulation of FLT3; Interleukin-6 signaling; Negative regulation of MET activity; PTK6 Regulates RTKs and Their Effectors AKT1 and DOK1	15	1	0.01	-6.64	4.63826e-17		1.55571e+06		62.36		1.55571e+06	3.87021e+06	1.33296e+06				High	High	High	High	n/a	High	1
TRUE	High	Master Protein	Q99JY8	Phospholipid phosphatase 3 [OS=Mus musculus]	0	15.857	21	4	26	4	312	35.2	9.07	4.73	4	FALSE	cell adhesion;other metabolic processes;stress response;transport;developmental processes;signal transduction;other biological processes	plasma membrane;other membranes;ER/Golgi	signal transduction activity or receptor binding;other molecular function	Pf01569	67916	Plpp3	mmu:67916; Q3TVM4; Q3TXR7; Q8BTB7; Q99JY8	ENSMUSG00000028517	Triacylglyceride synthesis; Sphingolipid metabolism overview; Sphingolipid metabolism (integrated pathway)	Sphingolipid metabolism	4	0	0.01	-6.64	4.63826e-17		5.84474e+06		68.88		5.84474e+06	1.16478e+07	2.55617e+06				High	High	High	High	High	High	1
TRUE	High	Master Protein	Q99LM2	CDK5 regulatory subunit-associated protein 3 [OS=Mus musculus]	0	6.885	8	2	5	2	503	57	4.83	0.33	2	FALSE	cell cycle OR cell proliferation;cell organization and biogenesis;protein metabolism;other metabolic processes;stress response;developmental processes;signal transduction;other biological processes	cytosol;cytoskeleton;nucleus;other cell component	other molecular function	Pf05600	80280	Cdk5rap3	mmu:80280; Q3UE41; Q99LM2	ENSMUSG00000018669			0	0	0.01	-6.64	4.63826e-17		51628.1		72.01		23128.4	110218	51628.1				Peak Found	High	Peak Found	High	High	High	1
TRUE	High	Master Protein	Q9D3G5	Syntaxin-11 [OS=Mus musculus]	0	13.155	22	4	13	4	287	33.3	7.06	2.13	4	FALSE	cell-cell signaling;cell organization and biogenesis;stress response;transport;other biological processes	plasma membrane;other membranes;ER/Golgi;other cell component	other molecular function	Pf00804	74732	Stx11	mmu:74732; Q9D3G5				0	0	0.01	-6.64	4.63826e-17		1.14077e+06		83.03		1.14077e+06	1.00612e+06	4034468				High	High	High	High	High	High	1
TRUE	High	Master Protein	P47713	Cytosolic phospholipase A2 [OS=Mus musculus]	0	16.419	16	7	15	7	748	85.2	5.43	2.31	7	FALSE	other metabolic processes;transport;developmental processes;other biological processes	other membranes;cytosol;ER/Golgi;nucleus;other cell component	other molecular function	Pf00168, Pf01735	18783	Pla2g4a	mmu:18783; P47713	ENSMUSG00000056220	IL-5 signaling pathway; p38 Mapk signaling pathway; Prostaglandin synthesis and regulation; Eicosanoid lipid synthesis map; Eicosanoid metabolism via cyclooxygenases (COX); Omega-3 / omega-6 fatty acid synthesis	Arachidonic acid metabolism; COPI-independent Golgi-to-ER retrograde traffic; Acyl chain remodelling of PS; Platelet sensitization by LDL; Synthesis of PA; ADP signalling through P2Y purinoceptor 1; Acyl chain remodelling of PC; Acyl chain remodelling of PE; Acyl chain remodelling of PG; Hydrolysis of LPC; Acyl chain remodelling of PI; phospho-PLA2 pathway; Acyl chain remodeling of CL	19	0	100	6.64	4.63826e-17			1.78336e+06		74.22				1.78336e+06	4.65798e+06	1.13602e+06	High	High	High	High	Peak Found	High	1
TRUE	High	Master Protein	Q9JHJ3	Glycosylated lysosomal membrane protein [OS=Mus musculus]	0	14.556	13	3	28	3	404	43.8	6.14	5.12	3	FALSE	other biological processes	other membranes;cytosol;nucleus;other cytoplasmic organelle		Pf15065	56700	Glmp	mmu:56700; Q3TUF5; Q3UBV7; Q8C6H7; Q9JHJ3	ENSMUSG00000001418			0	0	0.01	-6.64	4.63826e-17		1.25041e+07		29.59		1.25041e+07	9.66329e+06	1.73761e+07				High	High	High	High	High	High	1
TRUE	High	Master Protein	Q8JZU2	Tricarboxylate transport protein, mitochondrial [OS=Mus musculus]	0	19.105	17	5	20	5	311	33.9	9.89	4.17	5	FALSE	transport	mitochondrion	transporter activity	Pf00153	13358	Slc25a1	mmu:13358; Q3TDH6; Q8JZU2	ENSMUSG00000003528		Gluconeogenesis; Fatty acyl-CoA biosynthesis	2	0	100	6.64	4.63826e-17			1.22141e+07		22.02				1.12309e+07	1.22141e+07	1.67639e+07	High	n/a	High	High	High	High	1
TRUE	High	Master Protein	Q6ZQB6	Inositol hexakisphosphate and diphosphoinositol-pentakisphosphate kinase 2 [OS=Mus musculus]	0	6.471	3	2	5	2	1129	128.3	7.94	0.65	2	FALSE	other metabolic processes;other biological processes	cytosol	kinase activity;other molecular function	Pf00328, Pf18086	227399	Ppip5k2	E9PVE9; mmu:227399; Q3TM75; Q3UUA3; Q6ZQB6; Q7TPU4	ENSMUSG00000040648		Synthesis of pyrophosphates in the cytosol	1	0	0.01	-6.64	4.63826e-17		46282.9		54.95		26436	46282.9	82514				Peak Found	High	High	High	n/a	High	1
TRUE	High	Master Protein	Q8BPM0	Disheveled-associated activator of morphogenesis 1 [OS=Mus musculus]	0	20.502	10	7	17	6	1077	123.3	7.46	3.37	7	FALSE	cell-cell signaling;cell organization and biogenesis;signal transduction	plasma membrane;other membranes;cytosol;cytoskeleton	cytoskeletal activity;other molecular function	Pf02181, Pf06367, Pf06371	208846	Daam1	mmu:208846; Q3UHB4; Q6DFY0; Q6TAB8; Q80Y68; Q8BPM0; Q9CQQ2	ENSMUSG00000034574	Wnt signaling pathway	RHOA GTPase cycle; RHOB GTPase cycle; RHO GTPases Activate Formins; RHOC GTPase cycle; PCP/CE pathway	6	0	100	6.64	4.63826e-17			738899		29.1				704546	738899	1.15768e+06	High	High	High	High	High	High	1
TRUE	High	Master Protein	P15105	Glutamine synthetase [OS=Mus musculus]	0	27.666	25	6	29	6	373	42.1	7.08	7.22	6	FALSE	cell cycle OR cell proliferation;protein metabolism;other metabolic processes;stress response;developmental processes;other biological processes	plasma membrane;other membranes;cytosol;ER/Golgi;other cell component	other molecular function	Pf00120, Pf03951	14645	Glul	mmu:14645; P15105; Q3TRK7; Q64432; Q91VC6	ENSMUSG00000026473		Glutamate and glutamine metabolism; Astrocytic Glutamate-Glutamine Uptake And Metabolism	2	0	100	6.64	4.63826e-17			9.46538e+06		11.53				1.07221e+07	9.46538e+06	8.52192e+06	High	High	High	High	High	High	1
TRUE	High	Master Protein	Q6PFD9	Nuclear pore complex protein Nup98-Nup96 [OS=Mus musculus]	0	44.515	14	15	33	15	1816	197.1	6.18	4.53	15	FALSE	cell organization and biogenesis;protein metabolism;transport;other biological processes	other membranes;nucleus;other cell component	nucleic acid binding activity;other molecular function	Pf04096, Pf12110, Pf21240	269966	Nup98	mmu:269966; Q68G59; Q6PFD9			Transport of the SLBP independent Mature mRNA; Transport of the SLBP Dependant Mature mRNA; Transport of Mature mRNA Derived from an Intronless Transcript; Transport of Mature mRNA derived from an Intron-Containing Transcript; Regulation of Glucokinase by Glucokinase Regulatory Protein; snRNP Assembly; SUMOylation of DNA damage response and repair proteins; SUMOylation of ubiquitinylation protein…	22	0	0.01	-6.64	4.63826e-17		1.54745e+06		40.04		1.53574e+06	2.93194e+06	1.54745e+06				High	High	High	High	High	High	1
TRUE	High	Master Protein	P63330	Serine/threonine-protein phosphatase 2A catalytic subunit alpha isoform [OS=Mus musculus]	0	61.691	56	12	167	1	309	35.6	5.54	34	12	FALSE	cell cycle OR cell proliferation;protein metabolism;other metabolic processes;other biological processes	plasma membrane;other membranes;cytosol;cytoskeleton;nucleus;other cell component	signal transduction activity or receptor binding;cytoskeletal activity;other molecular function	Pf00149	19052	Ppp2ca	mmu:19052; O88591; P13353; P63330; Q5SNY5	ENSMUSG00000020349	Focal adhesion: PI3K-Akt-mTOR signaling pathway; Glycogen metabolism; IL-3 signaling pathway; IL-6 signaling pathway; Wnt signaling pathway; Wnt signaling pathway and pluripotency	Platelet sensitization by LDL; Separation of Sister Chromatids; Nonsense Mediated Decay (NMD) enhanced by the Exon Junction Complex (EJC); Cyclin A/B1/B2 associated events during G2/M transition; PI5P, PP2A and IER3 Regulate PI3K/AKT Signaling; PKR-mediated signaling; Amplification of signal from unattached kinetochores via a MAD2 inhibitory signal; Resolution of Sister Chromatid Cohesion; RHO GT…	31	0	0.01	-6.64	4.63826e-17		1.16167e+07		26.19		1.16167e+07	8.6574e+06	1.47755e+07				High	Peak Found	High	n/a	High	High	1
TRUE	High	Master Protein	Q91VJ4	Serine/threonine-protein kinase 38 [OS=Mus musculus]	0	16.74	17	5	22	4	465	54.1	7.34	3.75	5	FALSE	cell organization and biogenesis;protein metabolism;other metabolic processes;signal transduction;other biological processes	cytosol;nucleus;other cell component	kinase activity;other molecular function	Pf00069, Pf00433	106504	Stk38	mmu:106504; Q91VJ4	ENSMUSG00000024006		RHOBTB1 GTPase cycle; RHOBTB2 GTPase cycle	2	0	0.01	-6.64	4.63826e-17		2.66817e+06		27.83		1.90829e+06	2.66817e+06	3.3851e+06				Peak Found	High	High	High	High	High	1
TRUE	High	Master Protein	Q60902-4	Isoform 4 of Epidermal growth factor receptor substrate 15-like 1 [OS=Mus musculus]	0	79.348	52	21	122	21	763	84.7	5.02	24.05	21	FALSE						Eps15l1	Q60902-4				0	0	100	6.64	4.63826e-17			3.5731e+06		32.94				3.18738e+06	3.5731e+06	5.73288e+06	High	High	High	High	High	High	1
TRUE	High	Master Protein	O88622	Poly(ADP-ribose) glycohydrolase [OS=Mus musculus]	0	10.077	4	3	11	3	969	109.3	6.9	1.36	3	FALSE	other metabolic processes;stress response;other biological processes	cytosol;nucleus;other cell component	other molecular function	Pf05028, Pf20811		Parg	O88622; Q80YQ6; Q8CB72	ENSMUSG00000021911		POLB-Dependent Long Patch Base Excision Repair	1	0	100	6.64	4.63826e-17			64786.2		52.99				83454	23975.9	64786.2	High	High	High	High	High	High	1
TRUE	High	Master Protein	Q8C3P7	N6-adenosine-methyltransferase subunit METTL3 [OS=Mus musculus]	0	13.417	16	5	12	5	580	64.6	6.49	1.08	5	FALSE	cell organization and biogenesis;RNA metabolism OR transcription;other metabolic processes;stress response;developmental processes;other biological processes	cytosol;ER/Golgi;nucleus;other cell component	nucleic acid binding activity;other molecular function	Pf05063	56335	Mettl3	mmu:56335; Q8C3P7; Q9CV54; Q9ERS9; Q9WUI4		mRNA processing	Processing of Capped Intron-Containing Pre-mRNA	2	0	0.01	-6.64	4.63826e-17		105034		103.7		105034	573053	104255				High	High	High	High	High	High	1
TRUE	High	Master Protein	P32507	Nectin-2 [OS=Mus musculus]	0	30.485	35	9	23	9	530	57.3	4.86	3.97	9	FALSE	cell adhesion;cell cycle OR cell proliferation;cell organization and biogenesis;other biological processes	plasma membrane;other membranes;other cell component	other molecular function	Pf07686, Pf08205	19294	Nectin2	mmu:19294; P32507; Q62096	ENSMUSG00000062300		Immunoregulatory interactions between a Lymphoid and a non-Lymphoid cell; Nectin/Necl trans heterodimerization	3	0	100	6.64	4.63826e-17			793366		31.89				968055	493989	793366	High	High	High	High	High	High	1
TRUE	High	Master Protein	Q9CZN7	Serine hydroxymethyltransferase, mitochondrial [OS=Mus musculus]	0	27.264	22	7	29	6	504	55.7	8.47	5.34	7	FALSE	cell organization and biogenesis;protein metabolism;other metabolic processes;stress response;other biological processes	cytosol;cytoskeleton;mitochondrion;nucleus;other cell component	nucleic acid binding activity;other molecular function	Pf00464	108037	Shmt2	mmu:108037; Q3TFD0; Q99K87; Q9CZN7	ENSMUSG00000025403	One-carbon metabolism and related pathways; One-carbon metabolism; Glutathione and one-carbon metabolism	RHOG GTPase cycle; Metabolism of folate and pterines	5	0	0.01	-6.64	4.63826e-17		5.2819e+06		45.58		1.08881e+07	5.2819e+06	5231115				High	High	High	High	High	High	1
TRUE	High	Master Protein	Q8C6E0	Cilia- and flagella-associated protein 36 [OS=Mus musculus]	0	14.398	23	4	11	4	343	39.6	4.93	0.98	4	FALSE		cytoskeleton;nucleus;other cell component		Pf11527	216618	Cfap36	mmu:216618; Q8C6E0; Q9CWQ4	ENSMUSG00000020462			0	0	100	6.64	4.63826e-17			197871		108.81				197871	144671	1.03625e+06	High	High	High	High	Peak Found	High	1
TRUE	High	Master Protein	Q9WV80	Sorting nexin-1 [OS=Mus musculus]	0	12.354	6	3	12	2	522	58.9	5.22	2.66	3	FALSE	cell cycle OR cell proliferation;cell organization and biogenesis;transport;developmental processes;other biological processes	other membranes;cytosol;ER/Golgi;other cytoplasmic organelle;other cell component	signal transduction activity or receptor binding;other molecular function	Pf00787, Pf03700, Pf09325	56440	Snx1	mmu:56440; Q9EQZ9; Q9WV80				0	0	100	6.64	4.63826e-17			861803		42.27				944780	375620	861803	n/a	High	High	High	High	High	1
TRUE	High	Master Protein	P47226	Testin [OS=Mus musculus]	0	8.243	9	2	14	2	423	48	8.31	2.95	2	FALSE	other biological processes	plasma membrane;other membranes;cytosol;other cell component	other molecular function	Pf00412, Pf06297		Tes	P47226				0	0	0.01	-6.64	4.63826e-17		2.72938e+06		13.58		2.1415e+06	2.74786e+06	2.72938e+06				High	High	High	High	High	High	1
TRUE	High	Master Protein	Q8R0F6	Integrin-linked kinase-associated serine/threonine phosphatase 2C [OS=Mus musculus]	0	5.416	6	2	6	2	392	42.7	7.36	1.05	2	FALSE	protein metabolism;other metabolic processes;other biological processes	other cell component	other molecular function	Pf00481	67444	Ilkap	mmu:67444; Q05CC3; Q8R0F6	ENSMUSG00000026309	mRNA processing		1	0	100	6.64	4.63826e-17			1.86604e+06		49.32				1.86604e+06	2.67874e+06	893035	n/a	High	High	Peak Found	High	Peak Found	1
TRUE	High	Master Protein	P52875	Transmembrane protein 165 [OS=Mus musculus]	0	8.872	13	2	13	2	323	34.8	7.46	2.58	2	FALSE	cell organization and biogenesis;protein metabolism;other metabolic processes;transport;other biological processes	other membranes;ER/Golgi;other cytoplasmic organelle;other cell component	transporter activity	Pf01169	21982	Tmem165	mmu:21982; P52875; Q9R292	ENSMUSG00000029234			0	0	0.01	-6.64	4.63826e-17		2.69983e+06		28.86		1.82968e+06	2.69983e+06	3.33719e+06				High	High	High	High	High	High	1
TRUE	High	Master Protein	P53564	Homeobox protein cut-like 1 [OS=Mus musculus]	0	16.537	4	4	8	1	1515	165.5	6.32	1.68	4	FALSE	transport;developmental processes;other biological processes	other membranes;ER/Golgi;nucleus;other cell component	nucleic acid binding activity;other molecular function	Pf00046, Pf02376	13047	Cux1	mmu:13047; O08994; P53564; P70301; Q571L6; Q91ZD2				0	1	0.01	-6.64	4.63826e-17		136321		91.92		111830	543864	136321				High	n/a	High	n/a	n/a	High	1
TRUE	High	Master Protein	Q99J93	Interferon-induced transmembrane protein 2 [OS=Mus musculus]	0	9.833	11	1	18	1	144	15.7	7.3	3.77	1	FALSE	stress response;developmental processes;signal transduction;other biological processes	plasma membrane;other membranes;nucleus;other cytoplasmic organelle;other cell component		Pf04505	80876	Ifitm2	mmu:80876; Q3TIG4; Q99J93	ENSMUSG00000060591		Immunoregulatory interactions between a Lymphoid and a non-Lymphoid cell	1	0	0.01	-6.64	4.63826e-17		1.31831e+06		73.1		589567	2.86856e+06	1.31831e+06				High	High	High	High	High	High	1
TRUE	High	Master Protein	Q9D7J9	Enoyl-CoA hydratase domain-containing protein 3, mitochondrial [OS=Mus musculus]	0	14.968	30	4	29	4	300	32.4	8.34	3.67	4	FALSE	other metabolic processes;other biological processes		other molecular function	Pf00378	67856	Echdc3	mmu:67856; Q99LV0; Q9D7J9	ENSMUSG00000039063	Fatty acid biosynthesis		1	0	100	6.64	4.63826e-17			2.99529e+06		25.29				2.99529e+06	2.183e+06	3.67316e+06	High	High	High	High	High	High	1
TRUE	High	Master Protein	Q91ZW3	SWI/SNF-related matrix-associated actin-dependent regulator of chromatin subfamily A member 5 [OS=Mus musculus]	0	31.649	12	10	40	10	1051	121.6	8.15	5.58	10	FALSE	cell organization and biogenesis;DNA metabolism;RNA metabolism OR transcription;other metabolic processes;stress response;other biological processes	nucleus;other cell component	nucleic acid binding activity;other molecular function	Pf00176, Pf00271, Pf09110, Pf09111	93762	Smarca5	mmu:93762; Q8C791; Q8CA22; Q8VDG1; Q91ZW3; Q925M9	ENSMUSG00000031715	Mechanisms associated with pluripotency	Deposition of new CENPA-containing nucleosomes at the centromere; B-WICH complex positively regulates rRNA expression	3	0	100	6.64	4.63826e-17			3.55258e+06		13.1				3.55258e+06	4.04076e+06	3.10678e+06	High	High	High	High	High	High	1
TRUE	High	Master Protein	Q8CC88	von Willebrand factor A domain-containing protein 8 [OS=Mus musculus]	0	57.124	14	17	68	17	1905	213.3	6.6	12.61	17	FALSE		mitochondrion;other cytoplasmic organelle;other cell component	other molecular function	Pf07728	219189	Vwa8	mmu:219189; Q3U4P9; Q6ZQ94; Q8CC88; Q8CDH8; Q8VCU3	ENSMUSG00000058997			0	0	0.01	-6.64	4.63826e-17		2.35691e+06		17.12		1.76616e+06	2.35691e+06	2.46407e+06				High	High	High	High	High	High	1
TRUE	High	Master Protein	Q80Y56	Rabenosyn-5 [OS=Mus musculus]	0	15.642	8	5	15	5	783	88.4	5.3	2.76	5	FALSE	transport;other biological processes	plasma membrane;other membranes;cytosol;other cytoplasmic organelle;other cell component	other molecular function	Pf01363, Pf11464, Pf16601	78287	Rbsn	mmu:78287; Q80Y56; Q8K0L6; Q9CTW0	ENSMUSG00000014550		Factors involved in megakaryocyte development and platelet production; Toll Like Receptor 9 (TLR9) Cascade	2	0	0.01	-6.64	4.63826e-17		1.55325e+06		25.35		1.09164e+06	1.84396e+06	1.55325e+06				High	High	High	High	High	High	1
TRUE	High	Master Protein	Q9WVJ9	EGF-containing fibulin-like extracellular matrix protein 2 [OS=Mus musculus]	0	19.541	25	5	21	5	443	49.4	4.89	3.98	5	FALSE	cell organization and biogenesis;developmental processes;other biological processes	extracellular matrix	other molecular function	Pf07645, Pf12661, Pf12662	58859	Efemp2	mmu:58859; Q9WVJ9	ENSMUSG00000024909		Molecules associated with elastic fibres	1	0	0.01	-6.64	4.63826e-17		5.60581e+06		74.18		5.60581e+06	1.56579e+07	4119552				High	High	High	High	High	High	1
TRUE	High	Master Protein	Q9D1E8	1-acyl-sn-glycerol-3-phosphate acyltransferase epsilon [OS=Mus musculus]	0	9.406	16	3	14	3	365	42.2	9.38	1.25	3	FALSE	other metabolic processes;other biological processes	other membranes;ER/Golgi;nucleus;other cell component	other molecular function	Pf01553, Pf16076	52123	Agpat5	mmu:52123; Q3U702; Q8BG61; Q8CGN6; Q9D1E8	ENSMUSG00000031467	Triacylglyceride synthesis	Synthesis of PA	2	0	0.01	-6.64	4.63826e-17		661722		115.14		185286	661722	2838284				High	High	High	High	High	High	1
TRUE	High	Master Protein	Q91WS0	CDGSH iron-sulfur domain-containing protein 1 [OS=Mus musculus]	0	4.141	8	1	2	1	108	12.1	9.06	0.46	1	FALSE	protein metabolism;other metabolic processes;other biological processes	other membranes;mitochondrion	other molecular function	Pf09360, Pf10660	52637	Cisd1	mmu:52637; Q3V2I3; Q8WUQ5; Q91WS0	ENSMUSG00000037710	Adipogenesis genes		1	0	0.01	-6.64	4.63826e-17		689774		68.03		148002	931612	689774				Peak Found	Peak Found	Peak Found	n/a	n/a	High	1
TRUE	High	Master Protein	Q921Q3	Chitobiosyldiphosphodolichol beta-mannosyltransferase [OS=Mus musculus]	0	4.859	3	1	4	1	482	54.4	8.37	0.47	1	FALSE	protein metabolism;other metabolic processes	other membranes;ER/Golgi	other molecular function	Pf00534	208211	Alg1	mmu:208211; Q3UKT8; Q921Q3	ENSMUSG00000039427		Biosynthesis of the N-glycan precursor (dolichol lipid-linked oligosaccharide, LLO) and transfer to a nascent protein	1	0	0.01	-6.64	4.63826e-17		1.02404e+06		45.83		1.02404e+06	1.82278e+06	764171				High	Peak Found	Peak Found	High	High	n/a	1
TRUE	High	Master Protein	Q8CCH2	NHL repeat-containing protein 3 [OS=Mus musculus]	0	5.674	7	2	6	2	347	38.2	6.23	1.19	2	FALSE	protein metabolism;other metabolic processes;other biological processes		other molecular function	Pf01436	212114	Nhlrc3	mmu:212114; Q8CCH2; Q8CDW5	ENSMUSG00000042997		Neutrophil degranulation	1	0	0.01	-6.64	4.63826e-17		80947.3		51.23		50791.6	142731	80947.3				Peak Found	High	High	n/a	High	High	1
TRUE	High	Master Protein	Q9WV55	Vesicle-associated membrane protein-associated protein A [OS=Mus musculus]	0	14.338	18	3	54	2	249	27.8	8.4	10.25	3	FALSE	cell cycle OR cell proliferation;cell organization and biogenesis;other metabolic processes;transport;developmental processes;other biological processes	plasma membrane;other membranes;cytoskeleton;ER/Golgi;nucleus;other cell component	cytoskeletal activity;other molecular function	Pf00635	30960	Vapa	mmu:30960; Q3TJM1; Q9QY77; Q9WV55	ENSMUSG00000024091	Exercise-induced circadian regulation	Neutrophil degranulation; Insertion of tail-anchored proteins into the endoplasmic reticulum membrane	3	0	100	6.64	4.63826e-17			2.19665e+06		22.83				2.29089e+06	2.19665e+06	1.46372e+06	High	High	High	High	High	High	1
TRUE	High	Master Protein	Q9CWL8	Beta-catenin-like protein 1 [OS=Mus musculus]	0	14.748	15	6	23	6	563	64.9	5.07	6.16	6	FALSE	RNA metabolism OR transcription;other metabolic processes;developmental processes;other biological processes	cytosol;cytoskeleton;nucleus;other cell component	other molecular function	Pf08216	66642	Ctnnbl1	mmu:66642; Q3UL41; Q80X64; Q8VHE3; Q9CWL8	ENSMUSG00000027649		mRNA Splicing - Major Pathway	1	0	100	6.64	4.63826e-17			4.76158e+06		40.82				8.51086e+06	4.76158e+06	4.13062e+06	High	High	High	High	High	High	1
TRUE	High	Master Protein	Q8CHT3	Integrator complex subunit 5 [OS=Mus musculus]	0	12.678	10	5	11	5	1018	108.3	7.06	1.41	5	FALSE	RNA metabolism OR transcription;other metabolic processes	other membranes;cytosol;nucleus;other cell component		Pf14837, Pf14838	109077	Ints5	mmu:109077; Q3TM44; Q8CHT3	ENSMUSG00000071652		RNA polymerase II transcribes snRNA genes	1	0	100	6.64	4.63826e-17			761273		56.11				418307	761273	1.35546e+06	n/a	High	High	High	High	High	1
TRUE	High	Master Protein	Q3ZT31	Sorting nexin-25 [OS=Mus musculus]	0	12.762	7	4	8	4	840	97.1	6.29	0.94	4	FALSE	other metabolic processes;transport;other biological processes	other membranes;other cytoplasmic organelle;other cell component	signal transduction activity or receptor binding;other molecular function	Pf00615, Pf00787, Pf02194, Pf08628	102141	Snx25	E9QMG5; mmu:102141; Q3ZT31; Q6PGF1	ENSMUSG00000038291			0	0	0.01	-6.64	4.63826e-17		1.66189e+06		29		2.33228e+06	1.66189e+06	1.32228e+06				High	High	High	High	n/a	High	1
TRUE	High	Master Protein	Q5H8C4	Intermembrane lipid transfer protein VPS13A [OS=Mus musculus]	0	31.113	7	14	29	14	3166	359.2	6.19	3.29	14	FALSE	cell organization and biogenesis;protein metabolism;other metabolic processes;transport;developmental processes;other biological processes	other membranes;cytoskeleton;mitochondrion;ER/Golgi;other cytoplasmic organelle;other cell component		Pf06650, Pf09333, Pf12624, Pf16908, Pf16909, Pf16910, Pf21679	271564	Vps13a	mmu:271564; Q3UQG7; Q3UX03; Q5DU08; Q5H8C4; Q80YV7; Q8C722	ENSMUSG00000046230			0	0	0.01	-6.64	4.63826e-17		420838		4.49		437571	420838	400013				High	High	High	High	High	High	1
TRUE	High	Master Protein	Q61024	Asparagine synthetase [glutamine-hydrolyzing] [OS=Mus musculus]	0	20.982	22	7	29	7	561	64.2	6.58	7.29	7	FALSE	other metabolic processes;stress response;developmental processes;other biological processes	cytosol	other molecular function	Pf00733, Pf13537	27053	Asns	mmu:27053; Q3TJA1; Q61024; Q8BPC8	ENSMUSG00000029752		Aspartate and asparagine metabolism	1	0	100	6.64	4.63826e-17			4.85184e+06		74.21				4.85184e+06	4.28242e+06	1.48181e+07	High	High	High	High	High	High	1
TRUE	High	Master Protein	P97467	Peptidyl-glycine alpha-amidating monooxygenase [OS=Mus musculus]	0	11.329	7	4	12	4	979	108.9	6.55	0.79	4	FALSE	protein metabolism;other metabolic processes;other biological processes	non-structural extracellular;plasma membrane;other membranes;cytosol;ER/Golgi;other cell component	other molecular function	Pf01082, Pf01436, Pf03712	18484	Pam	E9QL07; mmu:18484; P97467	ENSMUSG00000026335			0	0	100	6.64	4.63826e-17			956660		65.66				934889	956660	2.67799e+06	High	High	High	High	High	High	1
TRUE	High	Master Protein	Q8C790	Protein FAM221A [OS=Mus musculus]	0	12.071	28	4	22	4	301	33.3	7.88	1.91	4	FALSE				Pf14753	231946	Fam221a	mmu:231946; Q7TML5; Q8C790	ENSMUSG00000047115			0	0	0.01	-6.64	4.63826e-17		2.65474e+06		16.57		2.65474e+06	2.10783e+06	2.94644e+06				High	High	High	High	High	High	1
TRUE	High	Master Protein	O35607	Bone morphogenetic protein receptor type-2 [OS=Mus musculus]	0	30.904	15	8	29	8	1038	114.9	6.23	3.69	8	FALSE	cell cycle OR cell proliferation;cell organization and biogenesis;protein metabolism;other metabolic processes;stress response;developmental processes;signal transduction;other biological processes	plasma membrane;other membranes;nucleus;other cell component	enzyme regulator activity;kinase activity;other molecular function	Pf00069, Pf01064	12168	Bmpr2	mmu:12168; O35607	ENSMUSG00000067336	Mechanisms associated with pluripotency; Heart development; ESC pluripotency pathways; ID signaling pathway	Signaling by BMP	5	0	100	6.64	4.63826e-17			3.33141e+06		100.49				1.42908e+07	3.33141e+06	2.25807e+06	High	High	High	High	High	High	1
TRUE	High	Master Protein	Q9QUH0	Glutaredoxin-1 [OS=Mus musculus]	0	15.971	58	4	36	4	107	11.9	8.37	8.47	4	FALSE	other biological processes	nucleus;other cell component	other molecular function	Pf00462	93692	Glrx	mmu:93692; Q9QUH0	ENSMUSG00000021591		Interconversion of nucleotide di- and triphosphates	1	0	100	6.64	4.63826e-17			2.01234e+06		50.49				1.945e+06	4.41991e+06	2.01234e+06	High	High	High	High	High	High	1
TRUE	High	Master Protein	Q9CQA1	Trafficking protein particle complex subunit 5 [OS=Mus musculus]	0	7.924	19	2	7	2	188	20.8	9.66	1.38	2	FALSE	cell organization and biogenesis;transport	ER/Golgi;other cytoplasmic organelle;other cell component		Pf04051	66682	Trappc5	mmu:66682; Q8BJX6; Q9CQA1	ENSMUSG00000040236		RAB GEFs exchange GTP for GDP on RABs; COPII-mediated vesicle transport	2	0	100	6.64	4.63826e-17			394739		56.95				394739	544184	139382	n/a	High	High	High	High	Peak Found	1
TRUE	High	Master Protein	Q8R0G7	Protein spinster homolog 1 [OS=Mus musculus]	0	15.746	19	6	21	6	528	56.7	7.15	2.19	6	FALSE	cell organization and biogenesis;transport	other membranes;other cytoplasmic organelle	transporter activity	Pf00083	73658	Spns1	mmu:73658; Q3TKM0; Q8R0G7; Q99LN7; Q9EQK0	ENSMUSG00000030741			0	0	0.01	-6.64	4.63826e-17		2.60471e+06		38.5		2.60471e+06	4.00846e+06	1866253				High	High	High	High	n/a	High	1
TRUE	High	Master Protein	Q8C7E9	Cleavage stimulation factor subunit 2 tau variant [OS=Mus musculus]	0	25.299	21	7	52	2	632	65.8	7.25	8.63	7	FALSE	RNA metabolism OR transcription;other metabolic processes	nucleus;other cell component	nucleic acid binding activity	Pf00076, Pf14304, Pf14327	83410	Cstf2t	mmu:83410; Q6A016; Q8BHH7; Q8C3W7; Q8C7E9; Q8R2Y1; Q9EPU3	ENSMUSG00000053536	mRNA processing	mRNA 3'-end processing; RNA Polymerase II Transcription Termination; Processing of Intronless Pre-mRNAs	5	0	0.01	-6.64	4.63826e-17		842129		39.71		702574	1.44777e+06	842129				High	High	High	High	n/a	High	1
TRUE	High	Master Protein	Q9EQG9	Ceramide transfer protein [OS=Mus musculus]	0	20.389	24	7	25	7	624	71.1	5.44	2.48	7	FALSE	cell cycle OR cell proliferation;cell organization and biogenesis;other metabolic processes;stress response;transport;developmental processes;signal transduction;other biological processes	cytosol;mitochondrion;ER/Golgi;nucleus;other cell component	transporter activity;kinase activity;other molecular function	Pf00169, Pf01852	68018	Cert1	mmu:68018; Q3TQF6; Q8BNN8; Q8C8H3; Q8CAR3; Q91WB1; Q9CU52; Q9EQG8; Q9EQG9	ENSMUSG00000021669			0	0	0.01	-6.64	4.63826e-17		2.18696e+06		23.07		1.72117e+06	2.74269e+06	2.18696e+06				High	High	High	High	High	High	1
TRUE	High	Master Protein	Q8K2I4	Beta-mannosidase [OS=Mus musculus]	0	46.28	23	12	61	12	879	100.8	7.25	10.8	12	FALSE	protein metabolism;other metabolic processes	non-structural extracellular;other cytoplasmic organelle	other molecular function	Pf02836, Pf17753, Pf17786	110173	Manba	mmu:110173; Q3TDB3; Q3TLS7; Q3UQT5; Q8K2I4; Q99MS1; Q9CRH3			Neutrophil degranulation; Lysosomal oligosaccharide catabolism	2	0	0.01	-6.64	4.63826e-17		716775		83.98		625952	716775	2.56383e+06				High	High	High	High	High	High	1
TRUE	High	Master Protein	Q8VHC3	Selenoprotein M [OS=Mus musculus]	0	8.001	21	2	9	2	145	16.4	5.54	1.11	2	FALSE	cell-cell signaling;other metabolic processes;transport;other biological processes	ER/Golgi;other cell component	other molecular function	Pf08806	114679	Selenom	B2RVS9; mmu:114679; Q3V374; Q8CBT7; Q8VCJ0; Q8VHC3	ENSMUSG00000075702	Selenium metabolism / selenoproteins		1	0	0.01	-6.64	4.63826e-17		1.8481e+06		40.23		1.8481e+06	1.20777e+06	2759473				High	High	Peak Found	High	High	High	1
TRUE	High	Master Protein	Q9WV92	Band 4.1-like protein 3 [OS=Mus musculus]	0	23.096	14	9	18	8	929	103.3	5.31	3.8	9	FALSE	cell cycle OR cell proliferation;cell organization and biogenesis;developmental processes;other biological processes	plasma membrane;other membranes;cytosol;cytoskeleton;other cell component	cytoskeletal activity;other molecular function	Pf00373, Pf04382, Pf05902, Pf08736, Pf09379, Pf09380	13823	Epb41l3	mmu:13823; Q69ZT8; Q9R102; Q9WV92	ENSMUSG00000024044	Splicing factor NOVA regulated synaptic proteins	Neurexins and neuroligins	2	0	100	6.64	4.63826e-17			2.80659e+06		55.58				2.80659e+06	3.13374e+06	819602	High	High	High	High	High	High	1
TRUE	High	Master Protein	Q9QZN4	F-box only protein 6 [OS=Mus musculus]	0	5.448	16	2	7	2	295	34.5	8.18	1.01	2	FALSE	protein metabolism;DNA metabolism;other metabolic processes;stress response	ER/Golgi;other cell component	other molecular function	Pf00646, Pf04300	50762	Fbxo6	A2A7H0; A2A7H2; B2KFL0; B2KFL2; mmu:50762; Q3TML5; Q3UCB0; Q9QZN4	ENSMUSG00000055401		Antigen processing: Ubiquitination & Proteasome degradation; Neddylation	2	0	0.01	-6.64	4.63826e-17		3361135		22.28		2.4655e+06	3.89437e+06	3361135				High	High	High	n/a	High	High	1
TRUE	High	Master Protein	Q80U95	Ubiquitin-protein ligase E3C [OS=Mus musculus]	0	11.458	7	4	15	4	1083	123.9	6.39	1.69	4	FALSE	protein metabolism;other metabolic processes		enzyme regulator activity;other molecular function	Pf00632	100763	Ube3c	mmu:100763; Q0VB95; Q80U95; Q8BQZ6; Q8C7W6; Q8CDJ1; Q8VDL5	ENSMUSG00000039000		Antigen processing: Ubiquitination & Proteasome degradation	1	0	100	6.64	4.63826e-17			1.21595e+06		3.92				1.21595e+06	1.14068e+06	1.22654e+06	High	High	High	High	High	High	1
TRUE	High	Master Protein	P46656	Adrenodoxin, mitochondrial [OS=Mus musculus]	0	5.139	11	1	9	1	188	20.1	5.62	1.99	1	FALSE	other metabolic processes;other biological processes	other membranes;mitochondrion	other molecular function	Pf00111	14148	Fdx1	mmu:14148; P46656	ENSMUSG00000032051		Endogenous sterols; Pregnenolone biosynthesis; Electron transport from NADPH to Ferredoxin	4	0	100	6.64	4.63826e-17			296232		44.85				296232	193993	480334	High	High	High	High	High	High	1
TRUE	High	Master Protein	O55125	Protein NipSnap homolog 1 [OS=Mus musculus]	0	28.508	45	7	43	7	284	33.3	9.44	4.8	7	FALSE	other biological processes	plasma membrane;other membranes;mitochondrion		Pf07978	18082	Nipsnap1	mmu:18082; O55125	ENSMUSG00000034285			0	0	0.01	-6.64	4.63826e-17		234480		144.3		234480	202530	3.49005e+06				High	High	High	High	High	High	1
TRUE	High	Master Protein	Q9D8V7	Signal peptidase complex catalytic subunit SEC11C [OS=Mus musculus]	0	4.132	11	1	3	1	192	21.6	9.23	0.23	1	FALSE	protein metabolism;other metabolic processes	other membranes;ER/Golgi	other molecular function	Pf00717	66286	Sec11c	mmu:66286; Q9D8V7	ENSMUSG00000024516		Synthesis, secretion, and deacylation of Ghrelin	1	0	0.01	-6.64	4.63826e-17		1.85942e+06		24.22		1.18046e+06	1.87607e+06	1.85942e+06				Peak Found	High	High	n/a	n/a	High	1
TRUE	High	Master Protein	O35166	Golgi SNAP receptor complex member 2 [OS=Mus musculus]	0	15.043	19	3	26	3	212	24.7	8.21	5.46	3	FALSE	cell organization and biogenesis;transport	other membranes;cytosol;ER/Golgi;nucleus;other cytoplasmic organelle	other molecular function	Pf12352	56494	Gosr2	mmu:56494; O35166; Q3UDN0; Q9CR77	ENSMUSG00000020946		COPI-mediated anterograde transport; Intra-Golgi traffic; COPII-mediated vesicle transport; Cargo concentration in the ER	4	0	100	6.64	4.63826e-17			442667		125.29				442667	203722	2.82732e+06	High	High	High	High	High	High	1
TRUE	High	Master Protein	Q8K449	ATP-binding cassette sub-family A member 9 [OS=Mus musculus]	0	9.151	2	3	5	1	1623	183	6.93	1.02	3	FALSE	transport	other membranes;other cell component	transporter activity;other molecular function	Pf00005, Pf12698	217262	Abca9	A2A6R5; mmu:217262; Q8C114; Q8K449	ENSMUSG00000041797		ABC transporters in lipid homeostasis	1	0	100	6.64	4.63826e-17			1.04051e+06		23.42				1.04051e+06	1.19128e+06	736338	n/a	High	n/a	Peak Found	Peak Found	High	1
TRUE	High	Master Protein	Q9QYB8	Beta-adducin [OS=Mus musculus]	0	18.989	13	5	21	5	725	80.6	6.21	2.39	5	FALSE	cell adhesion;cell organization and biogenesis;transport;developmental processes;other biological processes	plasma membrane;other membranes;cytoskeleton;other cell component	cytoskeletal activity;other molecular function	Pf00596	11519	Add2	mmu:11519; Q3U0E1; Q80VH9; Q8C1C4; Q9CXE3; Q9JLE4; Q9JLE5; Q9QYB7; Q9QYB8	ENSMUSG00000030000		Miscellaneous transport and binding events	1	0	0.01	-6.64	4.63826e-17		265220		58.6		289406	265220	67771.5				High	High	High	High	High	High	1
TRUE	High	Master Protein	Q9CPR5	Large ribosomal subunit protein uL15m [OS=Mus musculus]	0	5.089	16	3	10	3	295	33.5	10.07	0.8	3	FALSE	cell organization and biogenesis;protein metabolism;other metabolic processes;other biological processes	other membranes;mitochondrion;translational apparatus	other molecular function	Pf00828	27395	Mrpl15	mmu:27395; Q3UBN5; Q9CPP5; Q9CPR5; Q9CRH4	ENSMUSG00000033845		Mitochondrial translation elongation; Mitochondrial translation termination	2	0	100	6.64	4.63826e-17			512238		17.28				374801	517427	512238	High	High	High	High	High	High	1
TRUE	High	Master Protein	Q9DAT5	Mitochondrial tRNA-specific 2-thiouridylase 1 [OS=Mus musculus]	0	5.569	7	2	7	2	417	47.2	8.4	0.5	2	FALSE	RNA metabolism OR transcription;other metabolic processes	mitochondrion	nucleic acid binding activity;other molecular function	Pf03054, Pf20258, Pf20259	72026	Trmu	mmu:72026; Q9DAT5	ENSMUSG00000022386			0	0	100	6.64	4.63826e-17			1.26147e+06		4.79				1.28808e+06	1.26147e+06	1.17446e+06	High	High	High	Peak Found	High	Peak Found	1
TRUE	High	Master Protein	A6H8H2	DENN domain-containing protein 4C [OS=Mus musculus]	0	46.339	13	14	37	14	1906	211.3	6.4	5.53	14	FALSE	transport;other biological processes	plasma membrane;other membranes;cytosol;ER/Golgi;other cell component	enzyme regulator activity	Pf02141, Pf03455, Pf03456	329877	Dennd4c	A2AJX5; A6H8H2; mmu:329877; Q3U2K9	ENSMUSG00000038024		RAB GEFs exchange GTP for GDP on RABs	1	0	100	6.64	4.63826e-17			722457		46.68				722457	469310	1.20292e+06	High	High	High	High	High	High	1
TRUE	High	Master Protein	Q3TYD6	Serine/threonine-protein kinase LMTK2 [OS=Mus musculus]	0	16.879	11	8	16	8	1471	160.4	4.51	1.65	8	FALSE	cell cycle OR cell proliferation;cell organization and biogenesis;protein metabolism;other metabolic processes;transport;developmental processes;signal transduction	other membranes;cytosol;ER/Golgi;other cytoplasmic organelle;other cell component	enzyme regulator activity;cytoskeletal activity;kinase activity;other molecular function	Pf07714	231876	Lmtk2	A6BLY9; mmu:231876; Q3TYD6; Q6PDK6; Q6ZPY9; Q8CA34	ENSMUSG00000038970			0	0	100	6.64	4.63826e-17			744843		35.33				744843	555053	1.11405e+06	High	High	High	High	High	High	1
TRUE	High	Master Protein	Q9R0D8	WD repeat-containing protein 54 [OS=Mus musculus]	0	14.46	26	4	8	4	334	35.6	6.21	0.77	4	FALSE	cell cycle OR cell proliferation;cell organization and biogenesis;other biological processes	cytoskeleton;other cell component	other molecular function	Pf21031	75659	Wdr54	mmu:75659; Q3U4A4; Q9R0D8	ENSMUSG00000030032			0	0	0.01	-6.64	4.63826e-17		438084		57.96		438084	886193	287578				Peak Found	High	High	High	n/a	High	1
TRUE	High	Master Protein	Q8C0I1	Alkyldihydroxyacetonephosphate synthase, peroxisomal [OS=Mus musculus]	0	26.103	20	7	45	7	645	71.6	7.5	6.22	7	FALSE	other metabolic processes	other membranes;other cytoplasmic organelle	other molecular function	Pf01565, Pf02913	228061	Agps	mmu:228061; Q8C0I1		Triacylglyceride synthesis	Peroxisomal protein import; Plasmalogen biosynthesis	3	0	100	6.64	4.63826e-17			1.01295e+07		13.37				1.01295e+07	8.13635e+06	1.05349e+07	High	High	High	High	High	High	1
[truncated: 6,161 more rows]
[truncated: 1 more columns]
