# Supplementary material for: Nebulized and intravenous enzyme replacement therapy in mice with mucopolysaccharidosis type II
Source: PLoS One. 2025 Jun 26;20(6):e0310485. doi: 10.1371/journal.pone.0310485 (PMC12200698; doi:10.1371/journal.pone.0310485)
Supplement: S2 File — (ZIP) [file pone.0310485.s002.zip › 33677_Lung_WT_vs_KO_100feature.xlsx]

## Sheet: Proteins
Checked	Protein FDR Confidence: Combined	Master	Accession	Description	Exp. q-value: Combined	Sum PEP Score	Coverage [%]	# Peptides	# PSMs	# Unique Peptides	# AAs	MW [kDa]	calc. pI	Score CHIMERY: CHIMERYS	# Peptides (by Search Engine): CHIMERYS	Contaminant	Biological Process	Cellular Component	Molecular Function	Pfam IDs	Entrez Gene ID	Gene Symbol	Gene ID	Ensembl Gene ID	WikiPathways	Reactome Pathways	# Protein Pathway Groups	# Razor Peptides	Abundance Ratio: (KO) / (WT)	Abundance Ratio (log2): (KO) / (WT)	Abundance Ratio Adj. P-Value: (KO) / (WT)	Abundance Ratio Variability [%]: (KO) / (WT)	Abundances (Grouped): KO	Abundances (Grouped): WT	Abundances (Grouped) CV [%]: KO	Abundances (Grouped) CV [%]: WT	Abundances (Normalized): F4: Sample, KO	Abundances (Normalized): F5: Sample, KO	Abundances (Normalized): F6: Sample, KO	Abundances (Normalized): F1: Sample, WT	Abundances (Normalized): F2: Sample, WT	Abundances (Normalized): F3: Sample, WT	Found in Sample: F4: Sample, KO	Found in Sample: F5: Sample, KO	Found in Sample: F6: Sample, KO	Found in Sample: F1: Sample, WT	Found in Sample: F2: Sample, WT	Found in Sample: F3: Sample, WT	# Protein Groups
FALSE	High	Master Protein	Q4VBE4-2	Isoform 2 of Pikachurin [OS=Mus musculus]	0	23.973	12	8	32	8	1009	109.8	7.18	4.13	8	FALSE						Egflam	Q4VBE4-2				0	0	100	6.64	4.67925e-17		2.49274e+06		32.5		1.55169e+06	2.49274e+06	3.08237e+06				High	High	High	High	High	High	1
FALSE	High	Master Protein	P50462	Cysteine and glycine-rich protein 3 [OS=Mus musculus]	0	8.488	18	2	22	2	194	20.9	8.54	3.32	2	FALSE	cell organization and biogenesis;stress response;developmental processes;signal transduction;other biological processes	cytosol;cytoskeleton;nucleus;other cell component	cytoskeletal activity;other molecular function	Pf00412	13009	Csrp3	mmu:13009; P50462	ENSMUSG00000030470			0	0	0.01	-6.64	4.67925e-17			5.7864e+06		74.92				7.13005e+06	5.7864e+06	689157	High	n/a	High	High	High	High	1
FALSE	High	Master Protein	Q8BGP6	Probable mitochondrial glutathione transporter SLC25A40 [OS=Mus musculus]	0.001	2.9	4	1	3	1	337	37.9	8.95	0.33	1	FALSE	transport;other biological processes	other membranes;mitochondrion		Pf00153	319653	Slc25a40	mmu:319653; Q3UVZ5; Q8BGP6; Q8BXT8	ENSMUSG00000054099			0	0	100	6.64	4.67925e-17		586921		40.77		294523	719961	586921				High	Peak Found	Peak Found	n/a	High	n/a	1
FALSE	High	Master Protein	Q9EQG7	Ectonucleotide pyrophosphatase/phosphodiesterase family member 5 [OS=Mus musculus]	0	16.423	19	5	18	5	477	54.4	5.9	2.82	5	FALSE	other metabolic processes;other biological processes	non-structural extracellular;plasma membrane;other membranes	other molecular function	Pf01663	83965	Enpp5	A9C479; mmu:83965; Q921P7; Q9EQG7	ENSMUSG00000023960			0	0	100	6.64	4.67925e-17		1850125		40.32		1.8152e+06	3.50047e+06	1850125				High	High	High	High	High	High	1
FALSE	High	Master Protein	Q91XD2	LIM and senescent cell antigen-like-containing domain protein 2 [OS=Mus musculus]	0	10.345	15	3	11	3	341	39	7.97	3.51	3	FALSE	cell adhesion;cell cycle OR cell proliferation;cell organization and biogenesis;signal transduction;other biological processes	plasma membrane;other membranes;other cell component	other molecular function	Pf00412	225341	Lims2	mmu:225341; Q91XD2	ENSMUSG00000024395		Cell-extracellular matrix interactions	1	0	100	6.64	4.67925e-17		1.76696e+06		16.98		1.62076e+06	1.76696e+06	2.22973e+06				High	High	High	High	High	High	1
FALSE	High	Master Protein	Q8BWM0	Prostaglandin E synthase 2 [OS=Mus musculus]	0	26.137	33	9	55	9	384	43.3	9	7.41	9	FALSE	other metabolic processes;transport;other biological processes	other membranes;cytosol;ER/Golgi;nucleus	nucleic acid binding activity;other molecular function	Pf13417	96979	Ptges2	A2ASQ2; mmu:96979; Q8BWM0; Q99J30	ENSMUSG00000026820	Eicosanoid synthesis	Neutrophil degranulation; Synthesis of Prostaglandins (PG) and Thromboxanes (TX)	3	0	0.01	-6.64	4.67925e-17			1.24372e+06		35.3				1.33044e+06	636933	1.24372e+06	High	High	High	High	High	High	1
FALSE	High	Master Protein	Q148V7	RAB11-binding protein RELCH [OS=Mus musculus]	0	27.939	13	10	59	10	1216	134.5	5.34	7.17	10	FALSE	transport	ER/Golgi;other cytoplasmic organelle			227446	Relch	mmu:227446; Q148V6; Q148V7; Q6PAN5; Q6ZPQ2; Q8C9Z0; Q8CCT3; Q8CD48				0	0	0.01	-6.64	4.67925e-17			1.54502e+06		57.98				965022	3.04567e+06	1.54502e+06	High	High	High	High	High	High	1
FALSE	High	Master Protein	Q9QXZ0-3	Isoform 3 of Microtubule-actin cross-linking factor 1, isoforms 1/2/3/4 [OS=Mus musculus]	0	419.197	33	110	742	1	5270	601.4	5.45	149.74	110	FALSE						Macf1	Q9QXZ0-3				0	0	0.01	-6.64	4.67925e-17			3.16308e+06		37				1.54338e+06	3.35109e+06	3.16308e+06	n/a	High	High	Peak Found	High	High	1
FALSE	High	Master Protein	Q923Q2	StAR-related lipid transfer protein 13 [OS=Mus musculus]	0	30.194	22	13	32	13	1113	125	7.53	3.93	13	FALSE	cell cycle OR cell proliferation;cell organization and biogenesis;developmental processes;signal transduction;other biological processes	other membranes;mitochondrion;other cell component	enzyme regulator activity;other molecular function	Pf00620, Pf01852, Pf07647	243362	Stard13	E9PUB5; mmu:243362; Q8K369; Q923Q2	ENSMUSG00000016128		RHOA GTPase cycle; RHOB GTPase cycle; CDC42 GTPase cycle; RHOC GTPase cycle	4	0	0.01	-6.64	4.67925e-17			1.9298e+06		56.59				983408	1.9298e+06	3.32118e+06	High	High	High	High	High	High	1
FALSE	High	Master Protein	P98192	Dihydroxyacetone phosphate acyltransferase [OS=Mus musculus]	0	19.357	13	5	16	5	678	76.8	8.13	2.29	5	FALSE	cell organization and biogenesis;other metabolic processes;stress response;developmental processes;other biological processes	other membranes;mitochondrion;other cytoplasmic organelle	other molecular function	Pf01553, Pf19277	14712	Gnpat	mmu:14712; P98192; Q9WUT6	ENSMUSG00000031985	Triacylglyceride synthesis	Peroxisomal protein import; Synthesis of PA; Plasmalogen biosynthesis	4	0	0.01	-6.64	4.67925e-17			237132		30.11				360899	208596	237132	High	High	High	High	High	High	1
FALSE	High	Master Protein	Q80UM3	N-alpha-acetyltransferase 15, NatA auxiliary subunit [OS=Mus musculus]	0	18.185	13	6	21	3	865	100.9	7.62	4.38	6	FALSE	protein metabolism;other metabolic processes;developmental processes;other biological processes	cytosol;nucleus;other cell component	translation activity;other molecular function	Pf12569, Pf13181		Naa15	Q80UM3; Q811Z9; Q9JID5				0	1	100	6.64	4.67925e-17		1.86083e+06		50.12		1.86083e+06	2.18321e+06	682941				High	High	High	High	High	High	1
FALSE	High	Master Protein	Q9R0L7	A-kinase anchor protein 8-like [OS=Mus musculus]	0	9.434	9	3	35	3	642	71.4	5.05	3.21	3	FALSE	cell cycle OR cell proliferation;cell organization and biogenesis;RNA metabolism OR transcription;other metabolic processes;other biological processes	nucleus;other cell component	nucleic acid binding activity;other molecular function	Pf04988		Akap8l	Q9R0L7			Formation of WDR5-containing histone-modifying complexes	1	0	100	6.64	4.67925e-17		1.28819e+06		30.54		1.28819e+06	1.82431e+06	999380				High	High	High	High	High	High	1
FALSE	High	Master Protein	P24668	Cation-dependent mannose-6-phosphate receptor [OS=Mus musculus]	0	7.961	16	2	24	2	278	31.2	5.39	5.14	2	FALSE	transport	other membranes;ER/Golgi;other cytoplasmic organelle;other cell component	other molecular function	Pf02157		M6pr	mmu:17113; P24668	ENSMUSG00000007458		Cargo recognition for clathrin-mediated endocytosis; Glycosphingolipid catabolism; Retrograde transport at the Trans-Golgi-Network; Lysosome Vesicle Biogenesis	5	0	0.01	-6.64	4.67925e-17			5.52588e+06		10.45				5.52588e+06	5.2032e+06	6.3564e+06	High	High	High	High	High	High	1
FALSE	High	Master Protein	P03987	Ig gamma-3 chain C region [OS=Mus musculus]	0	18.174	21	4	22	4	398	43.9	7.14	3.59	4	FALSE	stress response;other biological processes	non-structural extracellular;plasma membrane;other membranes	signal transduction activity or receptor binding;other molecular function	Pf07654							0	0	6.552	2.71	4.67925e-17	101.66	3.1947e+07	1.04893e+07	92.16	30.78	2.45475e+07	3.1947e+07	1.2416e+08	8.39794e+06	1.52293e+07	1.04893e+07	High	High	High	High	High	High	1
FALSE	High	Master Protein	Q9JLQ2	ARF GTPase-activating protein GIT2 [OS=Mus musculus]	0	21.276	14	6	40	5	708	78.7	7.72	5.66	6	FALSE	stress response;transport;developmental processes;other biological processes	nucleus;other cell component	enzyme regulator activity;other molecular function	Pf01412, Pf08518, Pf12205, Pf12796	26431	Git2	E9QPU7; mmu:26431; Q9JLQ2	ENSMUSG00000041890	Integrin-mediated cell adhesion	RAC1 GTPase cycle; RHOQ GTPase cycle; RHOU GTPase cycle; RAC2 GTPase cycle; RAC3 GTPase cycle; RHOV GTPase cycle	7	0	0.01	-6.64	4.67925e-17			84857		43.7				84857	149023	65704	High	High	High	High	High	High	1
FALSE	High	Master Protein	Q9DCD2	Pre-mRNA-splicing factor SYF1 [OS=Mus musculus]	0	13.863	8	4	16	4	855	99.9	6.23	1.98	4	FALSE	cell organization and biogenesis;DNA metabolism;RNA metabolism OR transcription;other metabolic processes;stress response;developmental processes	nucleus;other cell component		Pf13181	67439	Xab2	mmu:67439; Q8VDT5; Q9CVD8; Q9DCD2	ENSMUSG00000019470		mRNA Splicing - Major Pathway; Formation of TC-NER Pre-Incision Complex; Dual incision in TC-NER; Gap-filling DNA repair synthesis and ligation in TC-NER	4	0	100	6.64	4.67925e-17		384906		41.29		199801	384906	493117				High	High	High	High	n/a	High	1
FALSE	High	Master Protein	P48787	Troponin I, cardiac muscle [OS=Mus musculus]	0	8.459	16	2	34	2	211	24.2	9.55	6.89	2	FALSE	developmental processes;signal transduction;other biological processes	cytoskeleton;other cell component	cytoskeletal activity;other molecular function	Pf00992, Pf11636		Tnni3	mmu:21954; P48787	ENSMUSG00000035458		Striated Muscle Contraction; Ion homeostasis	2	0	0.01	-6.64	4.67925e-17			1.23859e+07		62.14				1.44513e+07	1.23859e+07	2.90123e+06	High	n/a	High	High	High	High	1
FALSE	High	Master Protein	Q08761	Vitamin K-dependent protein S [OS=Mus musculus]	0	10.509	9	4	10	4	675	74.9	5.82	1.39	4	FALSE	stress response;other biological processes	other cell component	other molecular function	Pf00054, Pf00594, Pf12662, Pf14670	19128	Pros1	mmu:19128; P43483; Q08761	ENSMUSG00000022912		Cell surface interactions at the vascular wall; Platelet degranulation ; Common Pathway of Fibrin Clot Formation; Intrinsic Pathway of Fibrin Clot Formation; Gamma-carboxylation of protein precursors; Transport of gamma-carboxylated protein precursors from the endoplasmic reticulum to the Golgi apparatus; Removal of aminoterminal propeptides from gamma-carboxylated proteins	7	0	100	6.64	4.67925e-17		1.31853e+06		26.06		1.21837e+06	1.31853e+06	1.93578e+06				High	High	High	n/a	High	High	1
FALSE	High	Master Protein	Q9JHQ5	Leucine zipper transcription factor-like protein 1 [OS=Mus musculus]	0	12.425	14	3	9	3	299	34.8	5.17	1.87	3	FALSE	other biological processes	cytosol;cytoskeleton;other cell component	other molecular function	Pf15294	93730	Lztfl1	mmu:93730; Q8BRX8; Q8CDS2; Q9JHQ5	ENSMUSG00000025245		BBSome-mediated cargo-targeting to cilium	1	0	100	6.64	4.67925e-17		3.36284e+06		57.59		2.45712e+06	3.36284e+06	7151319				High	High	High	High	High	n/a	1
FALSE	High	Master Protein	O08530	Sphingosine 1-phosphate receptor 1 [OS=Mus musculus]	0	8.085	6	2	18	2	382	42.6	9.42	4.57	2	FALSE	cell cycle OR cell proliferation;cell organization and biogenesis;developmental processes;signal transduction;other biological processes	plasma membrane;other membranes;nucleus;other cytoplasmic organelle;other cell component	signal transduction activity or receptor binding;other molecular function	Pf00001	13609	S1pr1	mmu:13609; O08530; Q9DC35; Q9R235	ENSMUSG00000045092	GPCRs, non-odorant ; GPCRs, small ligand; GPCRs, other; Signal transduction of S1P receptor	Lysosphingolipid and LPA receptors	5	0	0.01	-6.64	4.67925e-17			6.23973e+06		31.97				3.37608e+06	6.23973e+06	6.42554e+06	High	High	High	High	High	High	1
FALSE	High	Master Protein	Q9Z2X2	26S proteasome non-ATPase regulatory subunit 10 [OS=Mus musculus]	0	8.705	19	2	5	2	231	25.1	6.06	1.19	2	FALSE	cell organization and biogenesis;other biological processes	plasma membrane;other membranes;cytosol;cytoskeleton;nucleus;other cell component	cytoskeletal activity;other molecular function	Pf12796	53380	Psmd10	mmu:53380; Q8R0G2; Q9D383; Q9D7N8; Q9Z2X2	ENSMUSG00000031429		Ub-specific processing proteases; Downstream TCR signaling; FCERI mediated NF-kB activation; Neddylation; Asymmetric localization of PCP proteins; Degradation of AXIN; Hedgehog 'on' state; Regulation of RUNX3 expression and activity; Antigen processing: Ubiquitination & Proteasome degradation; Autodegradation of Cdh1 by Cdh1:APC/C; APC/C:Cdc20 mediated degradation of Securin; APC/C:Cdh1 mediated …	48	0	0.01	-6.64	4.67925e-17			3.74396e+06		91.42				380047	7.40373e+06	3.74396e+06	High	High	High	Peak Found	High	High	1
FALSE	High	Master Protein	Q69ZH9	Rho GTPase-activating protein 23 [OS=Mus musculus]	0	14.209	6	5	21	4	1483	161.7	8.98	5.1	5	FALSE	signal transduction		enzyme regulator activity	Pf00620, Pf15410, Pf17820	58996	Arhgap23	mmu:58996; Q69ZH9; Q8BNY7; Q9JJD6	ENSMUSG00000049807		RHOA GTPase cycle; RAC1 GTPase cycle	2	1	0.01	-6.64	4.67925e-17			767584		37.54				1.27394e+06	767584	639500	High	High	High	High	High	High	1
FALSE	High	Master Protein	Q99104	Unconventional myosin-Va [OS=Mus musculus]	0	11.989	4	5	15	4	1853	215.4	8.63	2.36	5	FALSE	cell-cell signaling;cell organization and biogenesis;other metabolic processes;stress response;transport;developmental processes;other biological processes	other membranes;cytosol;cytoskeleton;ER/Golgi;other cytoplasmic organelle;other cell component	cytoskeletal activity;other molecular function	Pf00063, Pf00612, Pf01843	17918	Myo5a	E9PUE5; mmu:17918; Q99104	ENSMUSG00000034593		Regulation of actin dynamics for phagocytic cup formation	1	0	100	6.64	4.67925e-17		2.73788e+06		33.4		1.5513e+06	2.73788e+06	3.1442e+06				High	High	High	High	High	High	1
FALSE	High	Master Protein	Q9D9M2	Ubiquitin carboxyl-terminal hydrolase 12 [OS=Mus musculus]	0	5.473	8	2	9	2	370	42.9	6.47	0.6	2	FALSE	protein metabolism;other metabolic processes;other biological processes	cytosol;nucleus	other molecular function	Pf00443	22217	Usp12	mmu:22217; Q790B0; Q7TNV4; Q80Y43; Q8CBN8; Q9D9M2	ENSMUSG00000029640		Ub-specific processing proteases	1	0	100	6.64	4.67925e-17		506967		48.94		197987	506967	610345				High	High	High	High	High	High	1
FALSE	High	Master Protein	Q99JR1	Sideroflexin-1 [OS=Mus musculus]	0	23.224	32	6	56	5	322	35.6	9.23	12.82	6	FALSE	other metabolic processes;transport;other biological processes	mitochondrion	transporter activity	Pf03820	14057	Sfxn1	mmu:14057; Q3UB44; Q99JR1; Q9CZG4	ENSMUSG00000021474			0	0	100	6.64	4.67925e-17		119892		35.3		67027.2	142595	119892				High	High	High	High	High	High	1
FALSE	High	Master Protein	Q9JMD3	START domain-containing protein 10 [OS=Mus musculus]	0	31.907	38	8	32	8	291	32.9	7.12	7.29	8	FALSE	transport;other biological processes	other membranes;cytosol;cytoskeleton;other cell component	other molecular function	Pf01852	56018	Stard10	mmu:56018; Q9JMD3	ENSMUSG00000030688		Synthesis of PC	1	0	0.01	-6.64	4.67925e-17			8.65194e+06		9.96				9.41762e+06	8.65194e+06	7.70944e+06	High	High	High	High	High	High	1
FALSE	High	Master Protein	Q8BJZ4	Small ribosomal subunit protein mS35 [OS=Mus musculus]	0	7.871	17	3	4	3	320	36	8.59	0.55	3	FALSE	protein metabolism;other metabolic processes	other membranes;mitochondrion;translational apparatus	other molecular function	Pf10213	232536	Mrps35	B2KFS5; mmu:232536; Q8BJZ4; Q8VCG7			Mitochondrial translation elongation; Mitochondrial translation termination	2	0	0.01	-6.64	4.67925e-17			715780		19.72				848637	715780	568368	n/a	High	High	High	High	Peak Found	1
FALSE	High	Master Protein	Q91VR7	Microtubule-associated proteins 1A/1B light chain 3A [OS=Mus musculus]	0	4.095	12	1	8	1	121	14.3	8.68	1.73	1	FALSE	cell organization and biogenesis;other metabolic processes;stress response;other biological processes	other membranes;cytosol;cytoskeleton;other cytoplasmic organelle;other cell component	cytoskeletal activity;other molecular function	Pf02991	66734	Map1lc3a	A2AVS1; mmu:66734; Q91VR7; Q9DC74	ENSMUSG00000027602		Macroautophagy; PINK1-PRKN Mediated Mitophagy; Receptor Mediated Mitophagy	3	0	100	6.64	4.67925e-17		3.27765e+06		42.44		3.70272e+06	3.27765e+06	1.45592e+06				Peak Found	High	High	High	n/a	High	1
FALSE	High	Master Protein	Q9CRC9	Glucosamine-6-phosphate isomerase 2 [OS=Mus musculus]	0	33.29	62	9	91	8	276	31.1	6.9	15.6	9	FALSE	other metabolic processes	other cell component	other molecular function	Pf01182	67980	Gnpda2	mmu:67980; Q3TH02; Q9CRC9; Q9D457	ENSMUSG00000029209		Glycolysis	1	0	100	6.64	4.67925e-17		2.30877e+06		50.87		2.30877e+06	1.56034e+06	4.21998e+06				High	High	High	High	High	High	1
FALSE	High	Master Protein	Q5NC32	Monocarboxylate transporter 11 [OS=Mus musculus]	0	13.915	17	4	20	4	447	45.2	9.25	1.98	4	FALSE	other metabolic processes;transport	plasma membrane;other membranes;ER/Golgi	transporter activity		216867	Slc16a11	A2BDD4; mmu:216867; Q5NC32; Q5NC33	ENSMUSG00000040938			0	0	100	6.64	4.67925e-17		110095		67.01		110095	96669	298515				High	High	High	High	High	High	1
FALSE	High	Master Protein	P21180	Complement C2 [OS=Mus musculus]	0	15.576	12	6	15	6	760	84.7	7.56	2.82	6	FALSE	protein metabolism;stress response;other biological processes	non-structural extracellular;plasma membrane;other membranes	other molecular function	Pf00084, Pf00089, Pf00092	12263	C2	mmu:12263; O70350; P21180	ENSMUSG00000024371	Oxidative damage response; Complement activation, classical pathway	Initial triggering of complement; Regulation of Complement cascade; Activation of C3 and C5	5	0	100	6.64	4.67925e-17		238047		88.51		610155	77659.2	238047				High	High	High	High	High	High	1
FALSE	High	Master Protein	Q3TIU4	2',5'-phosphodiesterase 12 [OS=Mus musculus]	0	18.428	16	6	14	6	608	67.5	6.92	2.14	6	FALSE	RNA metabolism OR transcription;other metabolic processes;stress response;other biological processes	mitochondrion	other molecular function	Pf03372, Pf21171	211948	Pde12	mmu:211948; Q3TIU4; Q3TTY4; Q6P2L5; Q8BKH8; Q8BTS8; Q8BUQ5	ENSMUSG00000043702		OAS antiviral response	1	0	100	6.64	4.67925e-17		2.24091e+06		36.71		1.7939e+06	2.24091e+06	3.58533e+06				High	High	High	High	High	High	1
FALSE	High	Master Protein	Q3UUQ7	GPI inositol-deacylase [OS=Mus musculus]	0	17.739	11	6	17	6	922	104.5	8.91	2.22	6	FALSE	protein metabolism;other metabolic processes;transport;developmental processes;other biological processes	other membranes;ER/Golgi	other molecular function	Pf07819	241062	Pgap1	E9QKG7; mmu:241062; Q3UUQ7; Q8BQ77	ENSMUSG00000073678		Attachment of GPI anchor to uPAR	1	0	100	6.64	4.67925e-17		147962		1.61		150130	147962	145383				High	High	High	High	High	High	1
FALSE	High	Master Protein	Q8CHC4	Synaptojanin-1 [OS=Mus musculus]	0	34.245	12	11	49	11	1574	172.5	6.89	5.99	11	FALSE	cell-cell signaling;cell organization and biogenesis;other metabolic processes;transport;developmental processes;signal transduction;other biological processes	plasma membrane;other membranes;cytoskeleton;other cell component	nucleic acid binding activity;other molecular function	Pf02383, Pf08952		Synj1	Q8CHC4			Synthesis of IP3 and IP4 in the cytosol; Clathrin-mediated endocytosis; Synthesis of PIPs at the plasma membrane; Synthesis of IP2, IP, and Ins in the cytosol	4	0	100	6.64	4.67925e-17		1.38794e+06		2.05		1.40471e+06	1.38794e+06	1.34948e+06				High	High	High	High	High	High	1
FALSE	High	Master Protein	P01786	Ig heavy chain V region MOPC 47A [OS=Mus musculus]	0	3.301	8	1	7	1	117	13	8.84	1.84	1	FALSE	other biological processes	other cell component	other molecular function	Pf07686							0	0	100	6.64	4.67925e-17		1.1305e+06		14.35		1.1305e+06	1.22612e+06	919855				High	High	Peak Found	High	High	High	1
FALSE	High	Master Protein	Q61823	Programmed cell death protein 4 [OS=Mus musculus]	0	22.192	26	7	39	7	469	51.7	5.16	6.4	7	FALSE	developmental processes;signal transduction;other biological processes	cytosol;nucleus;other cell component	nucleic acid binding activity	Pf02847	18569	Pdcd4	mmu:18569; P97296; Q3T9A9; Q61823	ENSMUSG00000024975			0	0	100	6.64	4.67925e-17		1.09243e+06		16.55		1.36187e+06	1.09243e+06	994373				High	High	High	High	High	High	1
FALSE	High	Master Protein	Q7TQK1	Integrator complex subunit 7 [OS=Mus musculus]	0	16.374	12	6	17	6	966	106.8	8.22	2.06	6	FALSE	RNA metabolism OR transcription;other metabolic processes;stress response;signal transduction;other biological processes	nucleus;other cell component			77065	Ints7	mmu:77065; Q7TQK1; Q8C3A9; Q8C3N4; Q8C3N6			RNA polymerase II transcribes snRNA genes	1	0	0.01	-6.64	4.67925e-17			253244		63.47				169160	253244	565961	High	High	High	High	High	High	1
FALSE	High	Master Protein	O35930	Platelet glycoprotein Ib alpha chain [OS=Mus musculus]	0	15.529	11	5	15	5	734	80	5.87	2.83	5	FALSE	cell adhesion;protein metabolism;other metabolic processes;stress response;transport;other biological processes	non-structural extracellular;extracellular matrix;plasma membrane;other membranes;other cell component		Pf13855	14723	Gp1ba	mmu:14723; O35930; Q5SX47	ENSMUSG00000050675		Intrinsic Pathway of Fibrin Clot Formation; GP1b-IX-V activation signalling; Platelet Adhesion to exposed collagen; Platelet Aggregation (Plug Formation)	4	0	0.01	-6.64	4.67925e-17			4.66071e+06		28.26				5.52454e+06	3.06467e+06	4.66071e+06	High	High	High	Peak Found	High	Peak Found	1
FALSE	High	Master Protein	P70288	Histone deacetylase 2 [OS=Mus musculus]	0	8.292	6	2	24	1	488	55.3	5.91	5	2	FALSE	cell cycle OR cell proliferation;cell organization and biogenesis;protein metabolism;other metabolic processes;stress response;developmental processes;other biological processes	nucleus;other cell component	nucleic acid binding activity;other molecular function	Pf00850	15182	Hdac2	B2RRP3; mmu:15182; P70288		Estrogen signaling; Mechanisms associated with pluripotency; Delta-Notch signaling pathway; Notch signaling pathway; Histone modifications	SUMOylation of chromatin organization proteins; Factors involved in megakaryocyte development and platelet production; HDACs deacetylate histones; Regulation of TP53 Activity through Acetylation; RNA Polymerase I Transcription Initiation; Regulation of PTEN gene transcription; STAT3 nuclear events downstream of ALK signaling; Notch-HLH transcription pathway; Regulation of MECP2 expression and act…	14	0	0.01	-6.64	4.67925e-17			100113		42				178473	100113	83567	High	High	n/a	High	High	High	1
FALSE	High	Master Protein	Q99MJ9	ATP-dependent RNA helicase DDX50 [OS=Mus musculus]	0	9.995	10	4	9	4	734	82.1	9.25	0.96	4	FALSE		plasma membrane;other membranes;nucleus	nucleic acid binding activity;other molecular function	Pf00270, Pf00271, Pf08152	94213	Ddx50	mmu:94213; Q99MJ9	ENSMUSG00000020076			0	0	0.01	-6.64	4.67925e-17			85565		50.16				85565	175926	73429.6	n/a	High	High	High	High	High	1
FALSE	High	Master Protein	O08742	Platelet glycoprotein V [OS=Mus musculus]	0	13.996	15	4	8	4	567	63.4	8.97	1	4	FALSE	cell adhesion;protein metabolism;other metabolic processes;stress response;transport;other biological processes	plasma membrane;other membranes;other cell component	other molecular function	Pf13855		Gp5	O08742			Intrinsic Pathway of Fibrin Clot Formation; GP1b-IX-V activation signalling; Platelet Adhesion to exposed collagen; Platelet Aggregation (Plug Formation)	4	0	100	6.64	4.67925e-17		743330		57.44		255790	743330	1.01873e+06				High	High	High	High	n/a	n/a	1
FALSE	High	Master Protein	O08800	Serpin B8 [OS=Mus musculus]	0	18.391	21	5	54	5	374	42.1	6.46	10.34	5	FALSE	cell adhesion;other biological processes	non-structural extracellular;cytosol;other cell component	enzyme regulator activity	Pf00079	20725	Serpinb8	mmu:20725; O08800	ENSMUSG00000026315		Dissolution of Fibrin Clot	1	0	100	6.64	4.67925e-17		3386379		14.03		2.85676e+06	3.79308e+06	3386379				High	High	High	High	High	High	1
FALSE	High	Master Protein	Q8K268	ATP-binding cassette sub-family F member 3 [OS=Mus musculus]	0	17.544	15	7	21	7	709	79.8	6.16	3.69	7	FALSE	stress response		other molecular function	Pf00005, Pf12848	27406	Abcf3	mmu:27406; Q8K268; Q9JL49	ENSMUSG00000003234			0	0	0.01	-6.64	4.67925e-17			988701		70.09				1.90581e+06	384311	988701	High	High	High	High	High	High	1
FALSE	High	Master Protein	P28028-1	Isoform 1 of Serine/threonine-protein kinase B-raf [OS=Mus musculus]	0	6.464	5	2	10	2	804	88.7	7.65	1.36	2	FALSE						Braf	P28028-1				0	0	0.01	-6.64	4.67925e-17			4.44692e+06		86.58				4.44692e+06	794384	8.99484e+06	High	High	High	High	High	High	1
FALSE	High	Master Protein	Q9R257	Heme-binding protein 1 [OS=Mus musculus]	0	6.004	15	2	9	2	190	21.1	5.26	1.34	2	FALSE	other metabolic processes	cytosol;other cell component	other molecular function	Pf04832	15199	Hebp1	mmu:15199; O88814; Q9R257			G alpha (i) signalling events; Formyl peptide receptors bind formyl peptides and many other ligands	2	0	0.01	-6.64	4.67925e-17			151060		36.25				259270	151060	138684	High	n/a	High	High	High	Peak Found	1
FALSE	High	Master Protein	Q9D486	C-Maf-inducing protein [OS=Mus musculus]	0	4.555	5	2	6	2	773	86.2	6.81	0.6	2	FALSE	developmental processes	cytosol;nucleus			74440	Cmip	mmu:74440; Q69ZD2; Q8C3N2; Q8K148; Q9D486	ENSMUSG00000034390			0	0	0.01	-6.64	4.67925e-17			126707		50.83				56203.1	177980	126707	High	High	n/a	Peak Found	High	High	1
FALSE	High	Master Protein	A2RSJ4	Bridge-like lipid transfer protein family member 3B [OS=Mus musculus]	0	24.374	12	9	16	9	1457	161.8	6.61	1.73	9	FALSE	cell organization and biogenesis;transport	cytosol;other cytoplasmic organelle	transporter activity;other molecular function	Pf12624	75089	Bltp3b	A2RSJ4; B2RQV0; E9QMH4; mmu:75089; Q8CHD4	ENSMUSG00000019951		RND2 GTPase cycle	1	0	0.01	-6.64	4.67925e-17			79706.3		23.4				111396	79706.3	72785.2	High	High	High	High	High	Peak Found	1
FALSE	High	Master Protein	Q3UH60	Disco-interacting protein 2 homolog B [OS=Mus musculus]	0	43.281	17	15	47	14	1574	171	8.09	4.93	15	FALSE	cell organization and biogenesis;developmental processes;other biological processes	nucleus;other cell component	cytoskeletal activity	Pf00501, Pf06464	239667	Dip2b	mmu:239667; Q3UH60; Q8C1W5; Q8CDG9; Q8CHA2	ENSMUSG00000023026			0	0	100	6.64	4.67925e-17		2.42099e+06		29.1		3.78604e+06	2.30022e+06	2.42099e+06				High	High	High	High	High	High	1
FALSE	High	Master Protein	Q921U8	Smoothelin [OS=Mus musculus]	0	12.891	6	4	14	4	923	100.2	8.95	3.46	4	FALSE	cell organization and biogenesis;other biological processes	cytoskeleton;other cell component	cytoskeletal activity	Pf00307, Pf12510	29856	Smtn	mmu:29856; Q3TCV2; Q6NSW1; Q8CD93; Q921U8; Q9JHG8; Q9JLU7; Q9R0D0; Q9R253; Q9Z0Q2	ENSMUSG00000020439			0	0	0.01	-6.64	4.67925e-17			4.05602e+06		23.82				4.05602e+06	4.76801e+06	2.91962e+06	High	High	High	High	High	High	1
FALSE	High	Master Protein	O70228	Probable phospholipid-transporting ATPase IIA [OS=Mus musculus]	0	8.039	5	3	11	3	1047	118.5	7.69	0.96	3	FALSE	cell cycle OR cell proliferation;cell organization and biogenesis;transport;developmental processes;other biological processes	plasma membrane;other membranes;ER/Golgi;other cytoplasmic organelle;other cell component	transporter activity;other molecular function	Pf00122, Pf00702, Pf13246, Pf16209, Pf16212	11981	Atp9a	mmu:11981; O70228; Q8VDI5; Q922L9	ENSMUSG00000027546		Ion transport by P-type ATPases	1	0	0.01	-6.64	4.67925e-17			1.30876e+06		20.82				1.45573e+06	1.30876e+06	953893	High	High	High	High	High	High	1
FALSE	High	Master Protein	Q9CQR6	Serine/threonine-protein phosphatase 6 catalytic subunit [OS=Mus musculus]	0	20.774	31	5	37	5	305	35.1	5.69	8.89	5	FALSE	cell cycle OR cell proliferation;protein metabolism;other metabolic processes;stress response;other biological processes	cytosol;mitochondrion;other cell component	enzyme regulator activity;other molecular function	Pf00149	67857	Ppp6c	A2ASL7; mmu:67857; Q9CQR6	ENSMUSG00000026753		COPII-mediated vesicle transport; Telomere Extension By Telomerase	2	0	0.01	-6.64	4.67925e-17			30396.1		91.46				122808	26056.3	30396.1	High	High	High	High	High	High	1
FALSE	High	Master Protein	Q8VE11	Myotubularin-related protein 6 [OS=Mus musculus]	0	12.019	9	4	10	4	617	70.9	7.83	1.26	4	FALSE	other metabolic processes;transport	plasma membrane;other membranes;ER/Golgi;nucleus;other cell component	other molecular function	Pf06602, Pf21098	219135	Mtmr6	L8AZD2; mmu:219135; Q8VE11	ENSMUSG00000021987		Synthesis of PIPs at the plasma membrane	1	0	0.01	-6.64	4.67925e-17			1.07418e+06		14.05				1.04396e+06	1.33814e+06	1.07418e+06	High	High	n/a	High	High	Peak Found	1
FALSE	High	Master Protein	P09925	Surfeit locus protein 1 [OS=Mus musculus]	0	11.43	19	3	20	3	306	34.8	9.72	2.77	3	FALSE	cell organization and biogenesis;other metabolic processes;transport	other membranes;mitochondrion	transporter activity	Pf02104	20930	Surf1	mmu:20930; P09925; Q99KB4; Q9DCU5	ENSMUSG00000015790	Electron transport chain	Cytoprotection by HMOX1; TP53 Regulates Metabolic Genes; Respiratory electron transport	4	0	100	6.64	4.67925e-17		1.40913e+06		32.33		1.15622e+06	1.40913e+06	2.13177e+06				High	High	High	High	High	High	1
FALSE	High	Master Protein	Q9CRA7	ATP synthase subunit s, mitochondrial [OS=Mus musculus]	0	5.452	19	2	8	2	200	23.3	8.06	2.01	2	FALSE	other metabolic processes;transport	other membranes;mitochondrion;other cell component	other molecular function		68055	Dmac2l	mmu:68055; Q8R2M3; Q9CRA7	ENSMUSG00000054894	Oxidative phosphorylation; Electron transport chain	Formation of ATP by chemiosmotic coupling; Cristae formation	4	0	0.01	-6.64	4.67925e-17			1.83664e+06		14.47				2.2244e+06	1.68709e+06	1.83664e+06	n/a	High	High	High	High	High	1
FALSE	High	Master Protein	Q8CBY3	Leukocyte receptor cluster member 8 homolog [OS=Mus musculus]	0	5.726	3	2	2	2	785	86.7	9.32	0.15	2	FALSE		nucleus		Pf03399	232798	Leng8	mmu:232798; Q3TCN4; Q8C3P0; Q8CBY3; Q8CGB8	ENSMUSG00000035545			0	0	0.01	-6.64	4.67925e-17			439454		17.26				528453	374590	439454	n/a	n/a	n/a	Peak Found	High	Peak Found	1
FALSE	High	Master Protein	P02463	Collagen alpha-1(IV) chain [OS=Mus musculus]	0	13.138	4	4	13	4	1669	160.6	8.24	2.04	4	FALSE	cell organization and biogenesis;developmental processes;signal transduction;other biological processes	non-structural extracellular;extracellular matrix	extracellular structural activity;other molecular function	Pf01391, Pf01413	12826	Col4a1	mmu:12826; P02463; Q3UHJ4; Q3UJE7; Q3UQV2; Q53X35; Q6GQS7; Q6PHB5; Q99LQ8	ENSMUSG00000031502	Spinal cord injury; Focal adhesion: PI3K-Akt-mTOR signaling pathway; Focal adhesion	Collagen biosynthesis and modifying enzymes; Signaling by PDGF; Integrin cell surface interactions; NCAM1 interactions; Collagen degradation; Crosslinking of collagen fibrils; Laminin interactions; Non-integrin membrane-ECM interactions	13	0	100	6.64	4.67925e-17		6.94863e+06		44.67		6.68918e+06	1.39232e+07	6.94863e+06				High	High	High	High	High	High	1
FALSE	High	Master Protein	Q9WVT6	Carbonic anhydrase 14 [OS=Mus musculus]	0	8.534	10	2	14	2	337	37.5	6.35	3.81	2	FALSE	other metabolic processes;transport;other biological processes	plasma membrane;other membranes	other molecular function	Pf00194	23831	Ca14	mmu:23831; Q9WVT6	ENSMUSG00000038526		Reversible hydration of carbon dioxide	1	0	0.01	-6.64	4.67925e-17			941042		27.49				679665	941042	1.19573e+06	High	High	High	Peak Found	High	High	1
FALSE	High	Master Protein	Q2EMV9	Protein mono-ADP-ribosyltransferase PARP14 [OS=Mus musculus]	0	22.445	7	8	25	8	1817	203.7	6.79	3.22	8	FALSE	protein metabolism;other metabolic processes;stress response;other biological processes	plasma membrane;other membranes;cytosol;nucleus;other cell component	other molecular function	Pf00644, Pf01661	547253	Parp14	E9QP48; mmu:547253; Q2EMV9; Q571C6; Q8BN35; Q8VDT6	ENSMUSG00000034422		Nicotinamide salvaging	1	0	100	6.64	4.67925e-17		410256		31.88		241580	410256	472471				High	High	High	High	High	High	1
FALSE	High	Master Protein	Q8BTV2	Cleavage and polyadenylation specificity factor subunit 7 [OS=Mus musculus]	0	10.47	11	3	6	3	471	52	8	0.71	3	FALSE	cell organization and biogenesis;RNA metabolism OR transcription;other metabolic processes	nucleus;other cell component	nucleic acid binding activity	Pf00076	269061	Cpsf7	mmu:269061; Q3TNF1; Q8BKE7; Q8BTV2; Q8CFS8	ENSMUSG00000034820	mRNA processing	RHOBTB1 GTPase cycle; mRNA 3'-end processing; RNA Polymerase II Transcription Termination; Processing of Intronless Pre-mRNAs	6	0	0.01	-6.64	4.67925e-17			355610		19.14				355610	384252	262046	n/a	High	n/a	High	High	Peak Found	1
FALSE	High	Master Protein	P01844	Ig lambda-2 chain C region [OS=Mus musculus]	0	6.071	30	2	11	2	104	11.2	6.27	1.72	2	FALSE	other biological processes	non-structural extracellular;plasma membrane;other membranes;other cell component	other molecular function	Pf07654		Iglc2	P01844	ENSMUSG00000076937		Immunoregulatory interactions between a Lymphoid and a non-Lymphoid cell; Initial triggering of complement; Classical antibody-mediated complement activation; Cell surface interactions at the vascular wall; FCGR activation; Regulation of actin dynamics for phagocytic cup formation; Role of phospholipids in phagocytosis; Scavenging of heme from plasma; Role of LAT2/NTAL/LAB on calcium mobilization…	16	0	0.01	-6.64	4.67925e-17			1.0712e+06		20.97				1.0712e+06	870663	1.32643e+06	High	High	High	Peak Found	High	High	1
FALSE	High	Master Protein	B2RPV6	Multimerin-1 [OS=Mus musculus]	0	21.155	7	6	12	6	1210	136	7.71	2.25	6	FALSE	cell adhesion;other biological processes	non-structural extracellular;extracellular matrix;other cell component	extracellular structural activity;other molecular function	Pf00008, Pf00386, Pf07546	70945	Mmrn1	B2RPV6; mmu:70945; Q6KDN2; Q80VQ7; Q9D5S2			Platelet degranulation	1	0	100	6.64	4.67925e-17		506077		99.12		506077	189397	1.67802e+06				High	High	High	High	High	High	1
FALSE	High	Master Protein	Q8K2T1	NmrA-like family domain-containing protein 1 [OS=Mus musculus]	0	6.138	10	2	6	2	309	34.4	6.86	1.04	2	FALSE		nucleus;other cell component	other molecular function	Pf05368	67824	Nmral1	mmu:67824; Q8BVF0; Q8K2T1; Q9CZP2	ENSMUSG00000063445		Urea cycle	1	0	100	6.64	4.67925e-17		2.9945e+06		13.65		3.45703e+06	2.9945e+06	2.63228e+06				Peak Found	High	High	n/a	n/a	High	1
FALSE	High	Master Protein	Q8BH86	D-glutamate cyclase, mitochondrial [OS=Mus musculus]	0	19.605	16	6	13	6	617	66.3	7.09	1.81	6	FALSE	other metabolic processes	mitochondrion	other molecular function	Pf07286, Pf14336	217830	Dglucy	mmu:217830; Q8BH86; Q8BNN0; Q8VC99	ENSMUSG00000021185			0	0	100	6.64	4.67925e-17		1.29868e+06		29.11		1.29868e+06	794999	1.4533e+06				Peak Found	High	High	High	High	High	1
FALSE	High	Master Protein	Q8VC04	Transmembrane protein 106A [OS=Mus musculus]	0	3.329	7	1	5	1	261	29.1	7.44	0.42	1	FALSE	protein metabolism;other metabolic processes;stress response;other biological processes	plasma membrane;other membranes		Pf07092, Pf21002	217203	Tmem106a	mmu:217203; Q3U4J0; Q3U9D3; Q3UEA5; Q8CIC3; Q8VC04	ENSMUSG00000034947	Tyrobp causal network in microglia		1	0	100	6.64	4.67925e-17		1.62019e+06		53.06		3.08186e+06	1.62019e+06	1.10219e+06				High	Peak Found	High	n/a	n/a	High	1
FALSE	High	Master Protein	Q5FW53	Myosin-binding protein H-like [OS=Mus musculus]	0	21.162	23	5	38	5	355	38.7	8.32	10.4	5	FALSE	developmental processes	cytoskeleton		Pf00041, Pf07679	68753	Mybphl	mmu:68753; Q5FW53	ENSMUSG00000068745			0	0	0.01	-6.64	4.67925e-17			641028		74.91				835750	641028	84540.9	High	n/a	High	High	High	High	1
FALSE	High	Master Protein	Q3TQI7	Splicing factor C9orf78 homolog [OS=Mus musculus]	0	12.157	19	4	10	4	289	33.5	6.34	1.19	4	FALSE	cell cycle OR cell proliferation;RNA metabolism OR transcription;other metabolic processes;other biological processes	cytosol;nucleus;other cell component	nucleic acid binding activity	Pf07052						mRNA Splicing - Major Pathway	1	0	0.01	-6.64	4.67925e-17			2.83718e+06		32.39				2.83718e+06	3.27891e+06	1.65572e+06	High	High	High	High	High	High	1
FALSE	High	Master Protein	Q8VD37-2	Isoform 2 of SH3-containing GRB2-like protein 3-interacting protein 1 [OS=Mus musculus]	0	15.286	18	6	11	6	608	65.4	8.32	1.23	6	FALSE						Sgip1	Q8VD37-2				0	0	0.01	-6.64	4.67925e-17			447136		41.25				695241	302461	447136	High	High	High	High	Peak Found	High	1
FALSE	High	Master Protein	Q8C1F4	Chondroitin sulfate N-acetylgalactosaminyltransferase 2 [OS=Mus musculus]	0	6.805	8	3	6	3	542	62.5	5.67	0.44	3	FALSE	protein metabolism;other metabolic processes	other membranes;ER/Golgi	other molecular function	Pf05679	78752	Csgalnact2	mmu:78752; Q6PAP6; Q8C1F4; Q8R5A2; Q9D2M1	ENSMUSG00000042042		Chondroitin sulfate biosynthesis	1	0	100	6.64	4.67925e-17		2.8033e+06		100.91		2.8033e+06	1.17702e+07	1.77349e+06				High	High	High	n/a	n/a	High	1
FALSE	High	Master Protein	Q3UYV9	Nuclear cap-binding protein subunit 1 [OS=Mus musculus]	0	19.188	13	6	18	6	790	91.9	6.64	3.4	6	FALSE	cell organization and biogenesis;protein metabolism;RNA metabolism OR transcription;other metabolic processes;stress response;transport;other biological processes	cytosol;mitochondrion;nucleus;other cell component	nucleic acid binding activity;other molecular function	Pf02854, Pf09088, Pf09090	433702	Ncbp1	B1AWH4; mmu:433702; Q3TEM1; Q3UYV9; Q7TNE8	ENSMUSG00000028330		Transport of Mature mRNA derived from an Intron-Containing Transcript; mRNA Splicing - Major Pathway; mRNA 3'-end processing; RNA Polymerase II Transcription Termination; Nonsense Mediated Decay (NMD) independent of the Exon Junction Complex (EJC); Nonsense Mediated Decay (NMD) enhanced by the Exon Junction Complex (EJC); Transport of the SLBP independent Mature mRNA; Transport of the SLBP Depend…	20	0	0.01	-6.64	4.67925e-17			2.49636e+06		12.33				2.00459e+06	2.49636e+06	2.51041e+06	High	High	High	High	High	High	1
FALSE	High	Master Protein	Q14C51	Small ribosomal subunit protein mS39 [OS=Mus musculus]	0	12.707	13	5	7	5	685	77.7	5.88	1.05	5	FALSE	protein metabolism;other metabolic processes;other biological processes	plasma membrane;other membranes;cytosol;mitochondrion;translational apparatus;nucleus	translation activity;nucleic acid binding activity	Pf13812	69956	Ptcd3	mmu:69956; Q14C51; Q3UKH5; Q5XG65; Q6P9N5; Q9CZ12	ENSMUSG00000063884		Mitochondrial translation elongation; Mitochondrial translation termination	2	0	100	6.64	4.67925e-17		1.66271e+06		51.18		1.02262e+06	1.66271e+06	2.89585e+06				Peak Found	Peak Found	High	n/a	n/a	High	1
FALSE	High	Master Protein	P70180	Atrial natriuretic peptide receptor 3 [OS=Mus musculus]	0	11.33	12	4	9	4	536	59.8	7.09	0.82	4	FALSE	cell cycle OR cell proliferation;stress response;developmental processes;signal transduction;other biological processes	plasma membrane;other membranes;other cell component	other molecular function	Pf01094	18162	Npr3	G3X9E5; mmu:18162; P70180; P97804; Q9R025; Q9R027; Q9R028	ENSMUSG00000022206			0	0	100	6.64	4.67925e-17		1.65419e+06		12.97		1.76986e+06	1.65419e+06	1.36743e+06				Peak Found	High	High	n/a	High	n/a	1
FALSE	High	Master Protein	Q3TKT4	Transcription activator BRG1 [OS=Mus musculus]	0	41.557	11	13	40	6	1613	181.3	8	7.49	13	FALSE	cell organization and biogenesis;protein metabolism;DNA metabolism;RNA metabolism OR transcription;other metabolic processes;developmental processes;other biological processes	nucleus;other cell component	nucleic acid binding activity;other molecular function	Pf00176, Pf00271, Pf00439, Pf07529, Pf07533, Pf08880, Pf14619	20586	Smarca4	mmu:20586; Q3TKT4; Q3TUD7; Q6AXG8	ENSMUSG00000032187	Mechanisms associated with pluripotency	RUNX1 interacts with co-factors whose precise effect on RUNX1 targets is not known; RMTs methylate histone arginines; Formation of the beta-catenin:TCF transactivating complex; Interleukin-7 signaling	6	0	100	6.64	4.67925e-17		1.51406e+06		50.87		1.51406e+06	979089	2.69972e+06				High	High	High	High	High	High	1
FALSE	High	Master Protein	Q8K1X1	WD repeat-containing protein 11 [OS=Mus musculus]	0	41.676	23	16	53	16	1223	135.9	7.11	7	16	FALSE	cell cycle OR cell proliferation;cell organization and biogenesis;transport;developmental processes;other biological processes	cytosol;cytoskeleton;ER/Golgi;nucleus;other cell component			207425	Wdr11	mmu:207425; Q69ZL3; Q8C937; Q8K1X1			RHOH GTPase cycle	1	0	100	6.64	4.67925e-17		8.57231e+06		13.44		1.06207e+07	8.57231e+06	8397127				High	High	High	High	High	High	1
FALSE	High	Master Protein	Q9Z255	Ubiquitin-conjugating enzyme E2 A [OS=Mus musculus]	0	6.352	18	2	10	2	152	17.3	5.15	1.51	2	FALSE	cell cycle OR cell proliferation;cell organization and biogenesis;protein metabolism;DNA metabolism;other metabolic processes;stress response;developmental processes;other biological processes	other cell component	other molecular function	Pf00179	22209	Ube2a	mmu:22209; Q9Z255	ENSMUSG00000016308		Antigen processing: Ubiquitination & Proteasome degradation; E3 ubiquitin ligases ubiquitinate target proteins; Synthesis of active ubiquitin: roles of E1 and E2 enzymes	3	0	0.01	-6.64	4.67925e-17			2.25167e+06		10.04				2.00297e+06	2.25167e+06	2.45111e+06	High	High	High	High	High	High	1
FALSE	High	Master Protein	Q9CQ02	COMM domain-containing protein 4 [OS=Mus musculus]	0	14.008	32	4	16	4	199	21.8	6.67	3.43	4	FALSE		plasma membrane;other membranes;cytosol;nucleus;other cell component		Pf07258, Pf21672	66199	Commd4	mmu:66199; Q9CQ02	ENSMUSG00000032299		Neddylation	1	0	100	6.64	4.67925e-17		4.45327e+06		16.12		4.45327e+06	4.1707e+06	5.61428e+06				High	High	High	n/a	High	High	1
FALSE	High	Master Protein	Q04735	Cyclin-dependent kinase 16 [OS=Mus musculus]	0.001	2.813	4	1	1	1	496	55.9	7.87	0.12	1	FALSE	cell-cell signaling;cell cycle OR cell proliferation;cell organization and biogenesis;protein metabolism;other metabolic processes;transport;developmental processes;other biological processes	plasma membrane;other membranes;cytosol;cytoskeleton;ER/Golgi;nucleus;other cell component	kinase activity;other molecular function	Pf00069	18555	Cdk16	mmu:18555; Q04735	ENSMUSG00000031065			0	0	100	6.64	4.67925e-17		2.36834e+06		51.28		2.36834e+06	864315	2.86755e+06				Peak Found	Peak Found	High	n/a	n/a	n/a	1
FALSE	High	Master Protein	Q8K0C9	GDP-mannose 4,6 dehydratase [OS=Mus musculus]	0	17.106	21	5	17	5	372	42	7.03	3.57	5	FALSE	other metabolic processes;signal transduction	other cell component	other molecular function	Pf16363	218138	Gmds	mmu:218138; Q8K0C9	ENSMUSG00000038372		GDP-fucose biosynthesis	1	0	0.01	-6.64	4.67925e-17			7.03769e+06		81.77				471469	9.2684e+06	7.03769e+06	High	High	High	High	High	High	1
FALSE	High	Master Protein	Q61464	Zinc finger protein 638 [OS=Mus musculus]	0	23.626	8	8	16	8	1960	218	6.89	1.92	8	FALSE	RNA metabolism OR transcription;other metabolic processes;other biological processes	nucleus;other cell component	nucleic acid binding activity;other molecular function	Pf12171	18139	Znf638	mmu:18139; Q61464; Q6DFV9; Q8C941	ENSMUSG00000030016	mRNA processing		1	0	100	6.64	4.67925e-17		392539		30.95		365012	624593	392539				High	High	High	High	High	High	1
FALSE	High	Master Protein	Q61387	Cytochrome c oxidase subunit 7A-related protein, mitochondrial [OS=Mus musculus]	0.001	3.059	12	1	1	1	111	12.4	9.6	0.22	1	FALSE	cell organization and biogenesis;other metabolic processes;other biological processes	other membranes;mitochondrion;nucleus		Pf02238	20463	Cox7a2l	mmu:20463; Q61387	ENSMUSG00000024248	Electron transport chain	Cytoprotection by HMOX1; TP53 Regulates Metabolic Genes; Respiratory electron transport	4	0	100	6.64	4.67925e-17		88790.4		38.22		57110.9	126414	88790.4				Peak Found	Peak Found	High	n/a	n/a	n/a	1
FALSE	High	Master Protein	Q9Z261	Claudin-7 [OS=Mus musculus]	0	3.989	8	1	4	1	211	22.3	8.7	0.69	1	FALSE	cell adhesion;cell organization and biogenesis;other biological processes	plasma membrane;other membranes;other cell component	other molecular function	Pf00822	53624	Cldn7	mmu:53624; Q3TJX4; Q9Z261	ENSMUSG00000018569			0	0	0.01	-6.64	4.67925e-17			7.54574e+06		17.83				7.54574e+06	9.56266e+06	6.81694e+06	n/a	n/a	High	High	Peak Found	Peak Found	1
FALSE	High	Master Protein	Q3UP87	Neutrophil elastase [OS=Mus musculus]	0	6.598	11	2	5	2	265	28.6	10.01	1.2	2	FALSE	protein metabolism;other metabolic processes;stress response;transport;other biological processes	non-structural extracellular;other cell component	other molecular function	Pf00089	50701	Elane	A6H698; mmu:50701; Q3UP87; Q61515	ENSMUSG00000020125		Neutrophil degranulation; Regulation of Complement cascade; Antimicrobial peptides; Pyroptosis; Activation of Matrix Metalloproteinases	6	0	0.01	-6.64	4.67925e-17			3.04554e+06		21.39				3.04554e+06	2.63162e+06	3.97549e+06	n/a	High	High	High	Peak Found	Peak Found	1
FALSE	High	Master Protein	Q60584	F-box/WD repeat-containing protein 2 [OS=Mus musculus]	0	6.913	12	3	4	3	422	47.9	6.79	0.21	3	FALSE		other cell component		Pf00400, Pf12937		Fbxw2	E9PXP3; Q60584			Neddylation; Antigen processing: Ubiquitination & Proteasome degradation	2	0	100	6.64	4.67925e-17		2.56516e+06		10.8		2.9029e+06	2.56516e+06	2.34463e+06				Peak Found	High	High	n/a	High	n/a	1
FALSE	High	Master Protein	Q9CS00	Splicing factor Cactin [OS=Mus musculus]	0	6.881	7	3	7	3	772	90.6	9.79	0.98	3	FALSE	RNA metabolism OR transcription;other metabolic processes;stress response;other biological processes	cytosol;nucleus;other cell component		Pf09732, Pf10312	70312	Cactin	mmu:70312; Q9CS00	ENSMUSG00000034889		mRNA Splicing - Major Pathway	1	0	0.01	-6.64	4.67925e-17			2.65176e+06		71.24				359902	2.65176e+06	2.93469e+06	High	High	High	Peak Found	High	High	1
FALSE	High	Master Protein	Q9DCU2	Plasmolipin [OS=Mus musculus]	0	4.171	13	1	14	1	182	19.8	9.41	3.13	1	FALSE	transport;developmental processes	other membranes;other cell component	other molecular function	Pf01284	67801	Pllp	mmu:67801; Q544Q5; Q9DCU2	ENSMUSG00000031775			0	0	0.01	-6.64	4.67925e-17			6.91956e+06		22.44				8.60842e+06	6.91956e+06	5.47001e+06	High	High	High	High	High	High	1
FALSE	High	Master Protein	Q9DD18	D-aminoacyl-tRNA deacylase 1 [OS=Mus musculus]	0	13.253	29	3	15	3	209	23.4	7.87	1.82	3	FALSE	cell organization and biogenesis;DNA metabolism;RNA metabolism OR transcription;other metabolic processes	nucleus;other cell component	nucleic acid binding activity;other molecular function	Pf02580	66044	Dtd1	A2ANA2; mmu:66044; Q3TY44; Q9CRE8; Q9CYL0; Q9D013; Q9D1G4; Q9DD18	ENSMUSG00000027430			0	0	100	6.64	4.67925e-17		756570		97.59		756570	671769	3.47693e+06				High	High	High	High	n/a	High	1
FALSE	High	Master Protein	Q60870	Receptor expression-enhancing protein 5 [OS=Mus musculus]	0	3.584	11	1	3	1	185	21	8.38	0.17	1	FALSE	cell organization and biogenesis	other membranes;cytosol;ER/Golgi		Pf03134		Reep5	Q60870				0	0	100	6.64	4.67925e-17		324393		42.05		324393	153612	388672				Peak Found	Peak Found	High	n/a	High	High	1
FALSE	High	Master Protein	Q5SUA5	Unconventional myosin-Ig [OS=Mus musculus]	0	29.206	13	9	44	7	1024	117.2	8.59	10.3	9	FALSE	cell adhesion;cell organization and biogenesis;transport;signal transduction;other biological processes	plasma membrane;other membranes;cytoskeleton;nucleus;other cell component	cytoskeletal activity;other molecular function	Pf00063, Pf06017	246177	Myo1g	mmu:246177; Q5SUA5; Q8BIT8; Q8BJ17; Q8BJ65; Q8R019; Q91ZI1	ENSMUSG00000020437			0	0	100	6.64	4.67925e-17		1.13689e+06		7.56		1.13689e+06	1.28776e+06	1.1288e+06				High	High	Peak Found	High	High	High	1
FALSE	High	Master Protein	P62754	Small ribosomal subunit protein eS6 [OS=Mus musculus]	0	12.66	13	3	37	3	249	28.7	10.84	6.31	3	FALSE	cell cycle OR cell proliferation;cell organization and biogenesis;protein metabolism;RNA metabolism OR transcription;other metabolic processes;developmental processes;signal transduction;other biological processes	cytosol;ER/Golgi;translational apparatus;nucleus;other cell component	nucleic acid binding activity;other molecular function	Pf01092	20104	Rps6	mmu:20104; P08227; P10660; P62754	ENSMUSG00000028495	Cytoplasmic ribosomal proteins; Focal adhesion: PI3K-Akt-mTOR signaling pathway; mRNA processing	Nonsense Mediated Decay (NMD) enhanced by the Exon Junction Complex (EJC); L13a-mediated translational silencing of Ceruloplasmin expression; SRP-dependent cotranslational protein targeting to membrane; Major pathway of rRNA processing in the nucleolus and cytosol; Formation of a pool of free 40S subunits; GTP hydrolysis and joining of the 60S ribosomal subunit; Nonsense Mediated Decay (NMD) inde…	15	0	0.01	-6.64	4.67925e-17			1.63366e+07		78.97				4.12357e+06	3.13511e+07	1.63366e+07	High	High	High	High	High	High	1
FALSE	High	Master Protein	Q99JW4	LIM and senescent cell antigen-like-containing domain protein 1 [OS=Mus musculus]	0	21.231	23	5	27	5	325	37.2	8.05	5.97	5	FALSE	cell adhesion;cell cycle OR cell proliferation;cell organization and biogenesis;developmental processes;signal transduction;other biological processes	plasma membrane;other membranes;other cell component	other molecular function	Pf00412	110829	Lims1	mmu:110829; Q3UAT7; Q8BTR6; Q99JW4; Q9D5T4			Regulation of cytoskeletal remodeling and cell spreading by IPP complex components	2	0	100	6.64	4.67925e-17		2.00423e+07		37.94		1.41724e+07	2.00423e+07	3.02905e+07				High	High	High	High	n/a	High	1
FALSE	High	Master Protein	Q69ZR2	E3 ubiquitin-protein ligase HECTD1 [OS=Mus musculus]	0	19.437	5	8	16	8	2618	289.9	5.41	1.64	8	FALSE	protein metabolism;other metabolic processes;developmental processes;other biological processes	nucleus	other molecular function	Pf00632, Pf06701, Pf07738, Pf13857, Pf18410		Hectd1	Q69ZR2	ENSMUSG00000035247		Antigen processing: Ubiquitination & Proteasome degradation	1	0	0.01	-6.64	4.67925e-17			1.27644e+06		32.3				714841	1.27644e+06	1.39971e+06	High	High	High	High	High	High	1
FALSE	High	Master Protein	Q69Z89	Ras-associating and dilute domain-containing protein [OS=Mus musculus]	0	16.375	11	7	14	7	1099	120.3	6.57	1.59	7	FALSE	cell adhesion;signal transduction;other biological processes	cytoskeleton;other cell component	other molecular function	Pf00498, Pf00595, Pf00788, Pf01843	231858	Radil	mmu:231858; Q69Z89; Q8BNL0; Q8C549; Q8C6X2; Q8CAL1	ENSMUSG00000029576			0	0	0.01	-6.64	4.67925e-17			8790.9		32.61				12005.6	6156.3	8790.9	n/a	High	n/a	High	High	High	1
FALSE	High	Master Protein	Q9Z2C6	Uroplakin-1b [OS=Mus musculus]	0	3.503	4	1	1	1	260	29.7	5.82	0.45	1	FALSE	other biological processes	plasma membrane;other membranes		Pf00335	22268	Upk1b	mmu:22268; Q8C448; Q8K4M0; Q9Z2C6	ENSMUSG00000049436			0	0	100	6.64	4.67925e-17		1.89612e+06		30.84		1.89612e+06	2.66377e+06	1.44311e+06				Peak Found	Peak Found	Peak Found	High	n/a	n/a	1
FALSE	High	Master Protein	P62046	Leucine-rich repeat and calponin homology domain-containing protein 1 [OS=Mus musculus]	0	23.663	20	8	27	8	709	79	6.13	4.37	8	FALSE	other biological processes	other cell component		Pf00307, Pf13855	380916	Lrch1	E9QLJ4; mmu:380916; P62046	ENSMUSG00000068015			0	0	0.01	-6.64	4.67925e-17			2.63531e+06		31.91				2.45242e+06	2.63531e+06	4.25843e+06	High	High	High	High	High	High	1
FALSE	High	Master Protein	Q9DBS5	Kinesin light chain 4 [OS=Mus musculus]	0	22.779	22	7	17	6	619	68.6	6.09	3.38	7	FALSE	other biological processes	cytoskeleton;other cell component	cytoskeletal activity	Pf13374, Pf13424	74764	Klc4	mmu:74764; Q3TCC5; Q9DBS5	ENSMUSG00000003546		COPI-dependent Golgi-to-ER retrograde traffic; Kinesins; MHC class II antigen presentation; RHO GTPases activate KTN1	4	0	0.01	-6.64	4.67925e-17			320230		107.62				1.15882e+06	89532.8	320230	High	High	High	Peak Found	High	High	1
FALSE	High	Master Protein	O35892	Nuclear autoantigen Sp-100 [OS=Mus musculus]	0	24.918	24	8	30	8	482	54.7	8.66	5.8	8	FALSE	cell organization and biogenesis;DNA metabolism;stress response;signal transduction;other biological processes	nucleus;other cell component	nucleic acid binding activity;other molecular function	Pf01342, Pf03172	20684	Sp100	E9PY02; mmu:20684; O35892; O35897; O88392; O88395	ENSMUSG00000026222		SUMOylation of DNA damage response and repair proteins	1	0	0.01	-6.64	4.67925e-17			2.3254e+06		38.23				1.89199e+06	2.3254e+06	3.84905e+06	High	High	High	High	High	High	1
FALSE	High	Master Protein	P47758	Signal recognition particle receptor subunit beta [OS=Mus musculus]	0	7.93	11	2	22	2	269	29.6	9.28	4.82	2	FALSE	cell organization and biogenesis;transport	other membranes;cytoskeleton;ER/Golgi;other cell component	other molecular function	Pf09439	20818	Srprb	mmu:20818; P47758; Q544X9; Q9D872	ENSMUSG00000032553			0	0	0.01	-6.64	4.67925e-17			6.17291e+06		67.48				1.68996e+06	9.44365e+06	6.17291e+06	High	High	High	High	High	High	1
FALSE	High	Master Protein	Q6PGG2	GEM-interacting protein [OS=Mus musculus]	0	6.852	4	3	10	3	971	107.5	5.77	1.49	3	FALSE	signal transduction;other biological processes	plasma membrane;other membranes;cytosol;nucleus	enzyme regulator activity;other molecular function	Pf00620	78816	Gmip	mmu:78816; Q6P9S3; Q6PGG2	ENSMUSG00000036246		RHOA GTPase cycle; CDC42 GTPase cycle; RAC1 GTPase cycle	3	0	0.01	-6.64	4.67925e-17			192999		56.38				434725	192999	163713	High	High	High	High	High	High	1
FALSE	High	Master Protein	Q8CFB4	Guanylate-binding protein 5 [OS=Mus musculus]	0	14.68	12	4	12	3	590	66.9	6.09	1.46	4	FALSE	cell organization and biogenesis;stress response;transport;other biological processes	other membranes;ER/Golgi;other cell component	enzyme regulator activity;other molecular function	Pf02263, Pf02841	229898	Gbp5	E9QJR4; mmu:229898; Q8CFA4; Q8CFA8; Q8CFB4	ENSMUSG00000105504			0	0	100	6.64	4.67925e-17		1.56586e+06		21.39		1.10774e+06	1.70384e+06	1.56586e+06				Peak Found	High	High	High	n/a	High	1
FALSE	High	Master Protein	Q8CH25	SAFB-like transcription modulator [OS=Mus musculus]	0	11.53	6	3	16	3	1031	116.9	7.72	2.45	3	FALSE	other biological processes	nucleus	nucleic acid binding activity	Pf00076, Pf02037	66660	Sltm	mmu:66660; Q3UYE5; Q8BP76; Q8BR40; Q8CH25; Q8VCF4; Q9CS57	ENSMUSG00000032212	mRNA processing		1	0	100	6.64	4.67925e-17		78721.4		45.11		45245	117920	78721.4				High	High	High	High	High	High	1
FALSE	High	Master Protein	P0DOV1	Interferon-activable protein 205-B [OS=Mus musculus]	0	18.945	21	5	43	3	425	46.9	8	6.22	5	FALSE	other biological processes	cytosol;nucleus;other cell component	nucleic acid binding activity;other molecular function	Pf02758, Pf02760	381308	Mnda	B7ZNS3; mmu:381308; P0DOV1; P15092; Q08619; Q3TM07; Q3U776; Q3U7F4; Q3U7K5; Q3UCH9; Q8C4X3; Q921V9	ENSMUSG00000026536		Neutrophil degranulation	1	0	0.01	-6.64	4.67925e-17			2.09964e+06		43.38				3.87991e+06	1.7991e+06	2.09964e+06	High	High	High	High	High	High	1
FALSE	High	Master Protein	Q8BYA0	Tubulin-specific chaperone D [OS=Mus musculus]	0	27.537	14	9	41	9	1196	133.2	6.51	4.22	9	FALSE	cell cycle OR cell proliferation;cell organization and biogenesis;protein metabolism;other metabolic processes;developmental processes;other biological processes	plasma membrane;other membranes;cytoskeleton;other cell component	enzyme regulator activity;cytoskeletal activity	Pf12612	108903	Tbcd	mmu:108903; Q8BYA0	ENSMUSG00000039230			0	0	100	6.64	4.67925e-17		62473.3		53.86		25227.7	87911.2	62473.3				High	High	High	High	High	High	1
FALSE	High	Master Protein	O70200	Allograft inflammatory factor 1 [OS=Mus musculus]	0	4.202	12	1	7	1	147	16.9	8.76	1.45	1	FALSE	cell cycle OR cell proliferation;cell organization and biogenesis;stress response;transport;signal transduction;other biological processes	plasma membrane;other membranes;cytosol;cytoskeleton;nucleus;other cell component	cytoskeletal activity;other molecular function	Pf21008	11629	Aif1	mmu:11629; O70200	ENSMUSG00000024397			0	0	0.01	-6.64	4.67925e-17			1.21306e+06		11.14				1.21306e+06	1.40985e+06	1.13951e+06	High	High	n/a	High	High	High	1
FALSE	High	Master Protein	Q80ZJ6	Protein zer-1 homolog [OS=Mus musculus]	0	8.644	7	3	5	3	779	89	5.94	0.28	3	FALSE	protein metabolism;other metabolic processes;other biological processes	other cell component			227693	Zer1	A2BEA2; mmu:227693; Q6PGH5; Q80ZJ6; Q8BG38	ENSMUSG00000039686			0	0	100	6.64	4.67925e-17		56738.1		95.73		21752	56738.1	177392				Peak Found	High	High	High	n/a	n/a	1
FALSE	High	Master Protein	Q8VHH5	Arf-GAP with GTPase, ANK repeat and PH domain-containing protein 3 [OS=Mus musculus]	0	13.663	7	4	27	3	910	97.9	7.75	4.1	4	FALSE	protein metabolism;other metabolic processes;stress response;transport;other biological processes	nucleus;other cell component	enzyme regulator activity;other molecular function	Pf00071, Pf01412, Pf12796		Agap3	Q812F7; Q8VHH5				0	0	0.01	-6.64	4.67925e-17			519256		44.88				519256	248113	674223	High	High	High	High	High	High	1
FALSE	High	Master Protein	O08586	Phosphatidylinositol 3,4,5-trisphosphate 3-phosphatase and dual-specificity protein phosphatase PTEN [OS=Mus musculus]	0	14.514	18	5	14	5	403	47.1	6.37	2.57	5	FALSE	cell-cell signaling;cell cycle OR cell proliferation;cell organization and biogenesis;protein metabolism;other metabolic processes;stress response;developmental processes;signal transduction;other biological processes	plasma membrane;other membranes;cytosol;nucleus;other cell component	signal transduction activity or receptor binding;other molecular function	Pf00102, Pf10409	19211	Pten	mmu:19211; O08586; Q3UFB0; Q542G1	ENSMUSG00000013663	Mechanisms associated with pluripotency; Focal adhesion: PI3K-Akt-mTOR signaling pathway; p53 signaling; ESC pluripotency pathways; Factors and pathways affecting insulin-like growth factor (IGF1)-Akt signaling; Insulin signaling; Focal adhesion	Downstream TCR signaling; Ovarian tumor domain proteases; Ub-specific processing proteases; Synthesis of IP3 and IP4 in the cytosol; Regulation of PTEN stability and activity; Synthesis of PIPs at the plasma membrane; Negative regulation of the PI3K/AKT network; Regulation of PTEN localization	15	0	100	6.64	4.67925e-17		1.29345e+06		57.64		843454	2.59365e+06	1.29345e+06				High	High	High	High	High	High	1
FALSE	High	Master Protein	P51910	Apolipoprotein D [OS=Mus musculus]	0	3.397	7	1	16	1	189	21.5	4.91	5.52	1	FALSE	cell cycle OR cell proliferation;cell organization and biogenesis;other metabolic processes;stress response;transport;developmental processes;other biological processes	non-structural extracellular;cytosol;ER/Golgi;translational apparatus;other cell component	other molecular function	Pf08212	11815	Apod	mmu:11815; P51910; Q3TZE7	ENSMUSG00000022548		Transport of fatty acids	1	0	0.01	-6.64	4.67925e-17			954247		26.74				1.39487e+06	954247	858946	High	High	n/a	High	High	High	1
FALSE	High	Master Protein	O54916	RalBP1-associated Eps domain-containing protein 1 [OS=Mus musculus]	0	14.066	17	6	22	6	795	86.5	5.58	5.85	6	FALSE	transport	plasma membrane;other membranes;cytosol;nucleus;other cell component	other molecular function	Pf12763	19707	Reps1	mmu:19707; O54916; Q3UAM3; Q5PPQ9; Q8C9J9; Q99LR8	ENSMUSG00000019854	EGFR1 signaling pathway	Cargo recognition for clathrin-mediated endocytosis	3	0	0.01	-6.64	4.67925e-17			1.90184e+06		41.16				1.55186e+06	3.30373e+06	1.90184e+06	High	High	High	High	High	High	1
FALSE	High	Master Protein	Q8BWQ6	VPS35 endosomal protein-sorting factor-like [OS=Mus musculus]	0	42.84	23	15	55	15	963	109	7.31	8.54	15	FALSE	transport	other membranes;other cytoplasmic organelle			71517	Vps35l	mmu:71517; Q3UWS3; Q3UXM0; Q7TQF5; Q80XN3; Q8BWQ6; Q8R3A8; Q91VY3; Q9D307	ENSMUSG00000030982		Neutrophil degranulation	1	0	100	6.64	4.67925e-17		573249		30.97		460276	573249	836554				High	High	High	High	High	High	1
FALSE	High	Master Protein	Q8CBH5	Major facilitator superfamily domain-containing protein 6 [OS=Mus musculus]	0	7.746	5	2	9	2	775	86	6.06	1.1	2	FALSE	other biological processes	plasma membrane;other membranes	signal transduction activity or receptor binding;other molecular function	Pf12832	98682	Mfsd6	mmu:98682; Q8C8K4; Q8CBH5; Q8VIG4	ENSMUSG00000041439			0	0	100	6.64	4.67925e-17		754591		46		754591	524699	1.29315e+06				High	High	High	High	High	High	1
FALSE	High	Master Protein	P11881	Inositol 1,4,5-trisphosphate receptor type 1 [OS=Mus musculus]	0	65.194	13	22	58	21	2749	313	6.04	8.68	22	FALSE	cell-cell signaling;stress response;transport;developmental processes;signal transduction;other biological processes	plasma membrane;other membranes;cytosol;ER/Golgi;nucleus;other cell component	transporter activity;other molecular function	Pf00520, Pf01365, Pf02815, Pf08454, Pf08709	16438	Itpr1	mmu:16438; P11881; P20943; Q99LG5	ENSMUSG00000030102	Alzheimer's disease; G protein signaling pathways; Myometrial relaxation and contraction pathways; Calcium regulation in cardiac cells	Antigen activates B Cell Receptor (BCR) leading to generation of second messengers; Ion homeostasis; Effects of PIP2 hydrolysis; Glucagon-like Peptide-1 (GLP1) regulates insulin secretion; Elevation of cytosolic Ca2+ levels; cGMP effects	10	0	0.01	-6.64	4.67925e-17			9.87271e+06		27.32				1.45115e+07	9.87271e+06	8.82971e+06	High	High	High	High	High	High	1
FALSE	High	Master Protein	Q8WUR0	Protein C19orf12 homolog [OS=Mus musculus]	0	3.718	7	1	4	1	141	15.1	7.18	0.81	1	FALSE	other metabolic processes;stress response;other biological processes	other membranes;cytosol;mitochondrion;ER/Golgi		Pf20721							0	0	0.01	-6.64	4.67925e-17			116524		48.53				116524	192296	70734.1	n/a	High	n/a	High	High	Peak Found	1
FALSE	High	Master Protein	A1L3P4	Sodium/hydrogen exchanger 6 [OS=Mus musculus]	0	6.169	5	2	9	2	702	77.9	6.37	3.93	2	FALSE	cell cycle OR cell proliferation;cell organization and biogenesis;transport;developmental processes;signal transduction;other biological processes	plasma membrane;other membranes;ER/Golgi;other cytoplasmic organelle;other cell component	transporter activity;other molecular function	Pf00999	236794	Slc9a6	A1L3P4; mmu:236794; Q8BTG0	ENSMUSG00000060681		Sodium/Proton exchangers	1	0	0.01	-6.64	4.67925e-17			2.32154e+06		21.24				2.89026e+06	1.88802e+06	2.32154e+06	High	High	High	High	High	High	1
FALSE	High	Master Protein	P04117	Fatty acid-binding protein, adipocyte [OS=Mus musculus]	0	17.283	38	4	20	4	132	14.6	8.4	5.33	4	FALSE	other metabolic processes;transport;other biological processes	cytosol;nucleus;other cell component	signal transduction activity or receptor binding;transporter activity;other molecular function	Pf00061	11770	Fabp4	mmu:11770; P04117	ENSMUSG00000062515	PPAR signaling pathway; Adipogenesis genes	Triglyceride catabolism	3	0	0.01	-6.64	4.67925e-17			133238		133.99				732787	133238	4338.03	High	Peak Found	High	High	High	Peak Found	1
FALSE	High	Master Protein	Q3U0M1	Trafficking protein particle complex subunit 9 [OS=Mus musculus]	0	11.485	5	4	9	4	1148	128.2	6.47	1.2	4	FALSE	cell organization and biogenesis;transport;developmental processes;other biological processes	ER/Golgi;other cytoplasmic organelle;other cell component		Pf08626	76510	Trappc9	mmu:76510; Q3U0M1; Q3UU81; Q69Z79; Q6NS50; Q8CD01; Q8CFV8; Q9D8R6	ENSMUSG00000047921		RAB GEFs exchange GTP for GDP on RABs; COPII-mediated vesicle transport	2	0	0.01	-6.64	4.67925e-17			1.76559e+06		14.43				1.38634e+06	1.82979e+06	1.76559e+06	High	High	High	Peak Found	High	High	1
FALSE	High	Master Protein	Q6PD28	Serine/threonine-protein phosphatase 2A 56 kDa regulatory subunit beta isoform [OS=Mus musculus]	0	8.872	8	3	12	3	497	57.3	6.84	2.86	3	FALSE	protein metabolism;other metabolic processes;signal transduction;other biological processes	cytosol;nucleus;other cell component	enzyme regulator activity	Pf01603		Ppp2r5b	mmu:225849; Q3V3S8; Q6PD28; Q8R342	ENSMUSG00000024777		Separation of Sister Chromatids; PI5P, PP2A and IER3 Regulate PI3K/AKT Signaling; Amplification of signal from unattached kinetochores via a MAD2 inhibitory signal; Resolution of Sister Chromatid Cohesion; RHO GTPases Activate Formins; EML4 and NUDC in mitotic spindle formation; Negative regulation of MAPK pathway; Platelet sensitization by LDL; RAF activation; Beta-catenin phosphorylation cascad…	14	0	100	6.64	4.67925e-17		1.80763e+06		7.07		1.99412e+06	1.74219e+06	1.80763e+06				High	High	High	High	High	High	1
FALSE	High	Master Protein	Q8C0T5	Signal-induced proliferation-associated 1-like protein 1 [OS=Mus musculus]	0	13.874	5	5	8	5	1782	196.9	8.13	0.56	5	FALSE	cell organization and biogenesis;signal transduction;other biological processes	plasma membrane;other membranes;cytoskeleton;other cell component	signal transduction activity or receptor binding;enzyme regulator activity;cytoskeletal activity;other molecular function	Pf00595, Pf02145, Pf11881, Pf21022	217692	Sipa1l1	mmu:217692; Q6PDI8; Q80U02; Q8C026; Q8C0T5	ENSMUSG00000042700			0	0	100	6.64	4.67925e-17		1.32271e+06		20.96		1.77322e+06	1.32271e+06	1.20375e+06				High	Peak Found	High	High	High	High	1
FALSE	High	Master Protein	Q8BQ47	Protein canopy homolog 4 [OS=Mus musculus]	0	7.575	10	2	10	2	245	28.1	4.77	2.57	2	FALSE	other biological processes	non-structural extracellular	signal transduction activity or receptor binding	Pf11938	66455	Cnpy4	mmu:66455; Q8BQ47; Q8BT84; Q8BTB1; Q8CCG0	ENSMUSG00000036968			0	0	0.01	-6.64	4.67925e-17			3.0311e+06		43.22				3.0311e+06	1.92788e+06	4.68976e+06	High	High	High	Peak Found	High	High	1
FALSE	High	Master Protein	Q7TSJ2	Microtubule-associated protein 6 [OS=Mus musculus]	0	3.929	2	1	4	1	906	96.4	9.5	0.46	1	FALSE	cell cycle OR cell proliferation;cell organization and biogenesis;transport;developmental processes;other biological processes	other membranes;cytoskeleton;ER/Golgi;other cell component	cytoskeletal activity;other molecular function	Pf21410	17760	Map6	mmu:17760; O55129; O70586; O70587; Q78DV4; Q78DV5; Q7TSJ2	ENSMUSG00000055407			0	0	0.01	-6.64	4.67925e-17			59292.6		16.5				68580.5	59292.6	49117.1	n/a	High	High	High	High	Peak Found	1
FALSE	High	Master Protein	Q6DFW5	Phospholipid-transporting ATPase IF [OS=Mus musculus]	0	8.246	5	4	11	4	1175	133.5	6.92	1.53	4	FALSE	cell organization and biogenesis;transport	plasma membrane;other membranes;ER/Golgi;other cytoplasmic organelle;other cell component	transporter activity;other molecular function	Pf00122, Pf00702, Pf13246, Pf16209, Pf16212	76295	Atp11b	mmu:76295; Q6DFW5	ENSMUSG00000037400		Neutrophil degranulation; Ion transport by P-type ATPases	2	0	0.01	-6.64	4.67925e-17			302222		83.54				50661.1	302222	557879	High	High	High	High	High	High	1
FALSE	High	Master Protein	P31240	Platelet-derived growth factor subunit B [OS=Mus musculus]	0.001	3.147	5	1	2	1	241	27.4	9.39	0.13	1	FALSE	cell-cell signaling;cell cycle OR cell proliferation;cell organization and biogenesis;protein metabolism;other metabolic processes;stress response;developmental processes;signal transduction;other biological processes	non-structural extracellular;plasma membrane;other membranes;other cell component	signal transduction activity or receptor binding;enzyme regulator activity;other molecular function	Pf00341, Pf04692	18591	Pdgfb	mmu:18591; P31240; Q6P3C4		Focal adhesion: PI3K-Akt-mTOR signaling pathway; ESC pluripotency pathways; Osteoclast signaling; Mapk signaling pathway; Regulation of actin cytoskeleton; Comprehensive IL-17A signaling; IL-24 Signaling pathway; Focal adhesion	Platelet degranulation ; RAF/MAP kinase cascade; PIP3 activates AKT signaling; PI5P, PP2A and IER3 Regulate PI3K/AKT Signaling; Downstream signal transduction	14	0	100	6.64	4.67925e-17		65869.1		72.01		35079.3	152354	65869.1				Peak Found	High	Peak Found	n/a	n/a	n/a	1
FALSE	High	Master Protein	O35206	Collagen alpha-1(XV) chain [OS=Mus musculus]	0	11.35	3	3	10	3	1367	140.4	4.89	1.77	3	FALSE	cell adhesion;cell organization and biogenesis	extracellular matrix;other cell component	extracellular structural activity	Pf01391, Pf06482, Pf13385, Pf20010	12819	Col15a1	A2AJY3; mmu:12819; O35206; Q3UZ71; Q9EQD9	ENSMUSG00000028339		Assembly of collagen fibrils and other multimeric structures; Collagen chain trimerization; Collagen degradation	4	0	0.01	-6.64	4.67925e-17			1.44504e+06		59.01				1.06541e+06	3.15859e+06	1.44504e+06	High	High	High	High	High	High	1
FALSE	High	Master Protein	Q3UGY8	Brefeldin A-inhibited guanine nucleotide-exchange protein 3 [OS=Mus musculus]	0	5.375	2	3	4	3	2170	239.9	5.88	0.42	3	FALSE	other biological processes	other membranes;ER/Golgi	enzyme regulator activity	Pf09324, Pf16213, Pf20252	215821	Arfgef3	mmu:215821; Q3UGY8; Q80TH0	ENSMUSG00000019852			0	0	100	6.64	4.67925e-17		680767		77.48		680767	1.56558e+06	287741				High	Peak Found	High	n/a	n/a	High	1
FALSE	High	Master Protein	P12849	cAMP-dependent protein kinase type I-beta regulatory subunit [OS=Mus musculus]	0	8.377	9	2	10	2	381	43.2	5.96	1.19	2	FALSE	protein metabolism;other metabolic processes;other biological processes	plasma membrane;other membranes;cytosol;other cytoplasmic organelle;other cell component	enzyme regulator activity;other molecular function	Pf00027, Pf02197	19085	Prkar1b	mmu:19085; P12849	ENSMUSG00000025855	G protein signaling pathways; Myometrial relaxation and contraction pathways; Calcium regulation in cardiac cells	Factors involved in megakaryocyte development and platelet production; Hedgehog 'off' state; DARPP-32 events; Vasopressin regulates renal water homeostasis via Aquaporins; PKA activation; PKA activation in glucagon signalling; CREB1 phosphorylation through the activation of Adenylate Cyclase; GPER1 signaling	11	0	100	6.64	4.67925e-17		319510		104.94		153141	319510	1.30158e+06				Peak Found	High	High	High	High	High	1
FALSE	High	Master Protein	Q9CR70	EKC/KEOPS complex subunit Lage3 [OS=Mus musculus]	0	4.202	19	1	11	1	148	15.8	8.13	2.68	1	FALSE	RNA metabolism OR transcription;other metabolic processes	nucleus;other cell component		Pf09341	66192	Lage3	mmu:66192; Q9CR70	ENSMUSG00000015289			0	0	0.01	-6.64	4.67925e-17			106882		44.1				174475	72276.1	106882	High	High	High	High	Peak Found	High	1
FALSE	High	Master Protein	Q8CGF6	WD repeat-containing protein 47 [OS=Mus musculus]	0	18.748	11	6	19	6	920	102.2	5.97	2.81	6	FALSE	cell cycle OR cell proliferation;cell organization and biogenesis;other metabolic processes;developmental processes;other biological processes	cytoskeleton;other cell component	other molecular function	Pf00400, Pf17814	99512	Wdr47	A2AGC7; mmu:99512; Q80TP4; Q8CGF6	ENSMUSG00000040389			0	0	100	6.64	4.67925e-17		948533		23.69		1.1193e+06	948533	687326				High	High	High	High	High	High	1
FALSE	High	Master Protein	Q9DCJ9	N-acetylneuraminate lyase [OS=Mus musculus]	0	8.073	18	3	15	3	320	35.1	8.03	1.21	3	FALSE	other metabolic processes	other cell component	other molecular function	Pf00701	74091	Npl	mmu:74091; Q9DCJ9	ENSMUSG00000042684		Sialic acid metabolism	1	0	100	6.64	4.67925e-17		357310		55.57		248924	357310	717176				High	High	High	High	High	High	1
FALSE	High	Master Protein	Q9DCX8	Iodotyrosine deiodinase 1 [OS=Mus musculus]	0	8.351	11	2	12	2	285	32.8	6.37	5.87	2	FALSE	other metabolic processes	plasma membrane;other membranes;nucleus	other molecular function	Pf00881	70337	Iyd	mmu:70337; Q9DCX8	ENSMUSG00000019762		Thyroxine biosynthesis	1	0	100	6.64	4.67925e-17		1.34836e+06		36.41		661702	1.4085e+06	1.34836e+06				High	High	High	High	High	High	1
FALSE	High	Master Protein	Q9WUU7	Cathepsin Z [OS=Mus musculus]	0	8.336	15	2	6	2	306	34	6.6	0.59	2	FALSE	protein metabolism;other metabolic processes;developmental processes;other biological processes	non-structural extracellular;ER/Golgi;other cytoplasmic organelle;other cell component	other molecular function	Pf00112	64138	Ctsz	mmu:64138; Q9WUU7	ENSMUSG00000016256		Neutrophil degranulation; COPII-mediated vesicle transport; Metabolism of Angiotensinogen to Angiotensins; Cargo concentration in the ER; Lysosome Vesicle Biogenesis	5	0	100	6.64	4.67925e-17		333644		79.65		146103	810526	333644				High	Peak Found	High	n/a	n/a	High	1
FALSE	High	Master Protein	Q9D8S9	BolA-like protein 1 [OS=Mus musculus]	0	9.206	37	3	9	3	137	14.4	8.76	0.88	3	FALSE		cytosol		Pf01722	69168	Bola1	mmu:69168; Q9D8S9	ENSMUSG00000015943			0	0	100	6.64	4.67925e-17		2.50907e+06		41.65		2.50907e+06	1.86994e+06	4.16921e+06				High	High	High	High	High	High	1
FALSE	High	Master Protein	Q91XA9	Acidic mammalian chitinase [OS=Mus musculus]	0	17.9	17	4	24	4	473	52	5.06	6.3	4	FALSE	other metabolic processes;stress response;other biological processes	non-structural extracellular;other cell component	other molecular function	Pf00704, Pf01607	81600	Chia	A0T468; B8K282; mmu:81600; Q3TVE7; Q91XA9; Q99PH2; Q9D803; Q9JLN1	ENSMUSG00000062778		Digestion of dietary carbohydrate	1	0	0.01	-6.64	4.67925e-17			3.56386e+06		28.48				3.56386e+06	2.17613e+06	3.90437e+06	High	High	High	High	High	High	1
FALSE	High	Master Protein	P25799	Nuclear factor NF-kappa-B p105 subunit [OS=Mus musculus]	0	26.542	13	7	54	7	971	105.5	5.39	10.6	7	FALSE	other metabolic processes;stress response;developmental processes;signal transduction;other biological processes	cytosol;mitochondrion;nucleus;other cell component	cytoskeletal activity;nucleic acid binding activity;other molecular function	Pf00023, Pf00531, Pf00554, Pf12796, Pf16179	18033	Nfkb1	B2RRQ6; mmu:18033; P25799; Q3TZE8; Q3V2V6; Q6TDG8; Q75ZL1; Q80Y21; Q8C712	ENSMUSG00000028163	Selenium metabolism / selenoproteins; TGF-beta signaling pathway; EBV LMP1 signaling; Estrogen signaling; Apoptosis; SIDS susceptibility pathways; Oxidative damage response; IL-5 signaling pathway; MicroRNAs in cardiomyocyte hypertrophy; Apoptosis modulation by HSP70; Mechanisms associated with pluripotency; Neural crest differentiation; Chemokine signaling pathway; EDA signaling in hair follicle…	Downstream TCR signaling; FCERI mediated NF-kB activation; Neutrophil degranulation; PKMTs methylate histone lysines; CLEC7A (Dectin-1) signaling; CD209 (DC-SIGN) signaling; Activation of NF-kappaB in B cells; RIP-mediated NFkB activation via ZBP1; DEx/H-box helicases activate type I IFN and inflammatory cytokines production ; NF-kB is activated and signals survival; TAK1-dependent IKK and NF-kap…	42	0	0.01	-6.64	4.67925e-17			1.07476e+06		19.6				924972	1.3568e+06	1.07476e+06	High	High	High	High	High	High	1
FALSE	High	Master Protein	Q8VE95	UPF0598 protein C8orf82 homolog [OS=Mus musculus]	0	7.62	14	2	14	2	218	24.3	8.7	3.33	2	FALSE				Pf14956							0	0	0.01	-6.64	4.67925e-17			934827		39.51				865297	1.69502e+06	934827	n/a	High	High	High	High	High	1
FALSE	High	Master Protein	Q8C119	Protein NDNF [OS=Mus musculus]	0	7.532	10	3	8	3	568	65	8.97	0.68	3	FALSE	cell organization and biogenesis;protein metabolism;other metabolic processes;stress response;developmental processes;signal transduction;other biological processes	non-structural extracellular;extracellular matrix	other molecular function	Pf10179, Pf19433	68169	Ndnf	mmu:68169; Q80VN3; Q8BWV6; Q8C119	ENSMUSG00000049001			0	0	100	6.64	4.67925e-17		1.58892e+06		31.87		2.49127e+06	1.40209e+06	1.58892e+06				High	High	High	n/a	High	High	1
FALSE	High	Master Protein	Q64337	Sequestosome-1 [OS=Mus musculus]	0	18.166	24	5	30	5	442	48.1	5.21	5.2	5	FALSE	cell cycle OR cell proliferation;cell organization and biogenesis;protein metabolism;RNA metabolism OR transcription;other metabolic processes;stress response;transport;other biological processes	cytosol;cytoskeleton;mitochondrion;ER/Golgi;nucleus;other cytoplasmic organelle;other cell component	signal transduction activity or receptor binding;other molecular function	Pf00564, Pf00569, Pf16577	18412	Sqstm1	mmu:18412; Q64337; Q99JM8	ENSMUSG00000015837	IL-1 signaling pathway	PINK1-PRKN Mediated Mitophagy; Pexophagy; Interleukin-1 signaling; KEAP1-NFE2L2 pathway; p75NTR recruits signalling complexes; NF-kB is activated and signals survival; NRIF signals cell death from the nucleus	8	0	100	6.64	4.67925e-17		4.39501e+06		5.82		4.81414e+06	4.39501e+06	4330806				High	High	High	High	High	High	1
FALSE	High	Master Protein	O55126	Protein NipSnap homolog 2 [OS=Mus musculus]	0	17.323	27	4	43	4	281	32.9	9.26	6.23	4	FALSE	cell organization and biogenesis;other metabolic processes;other biological processes	other membranes;mitochondrion;other cell component		Pf07978		Nipsnap2	O55126			RHOH GTPase cycle	1	0	0.01	-6.64	4.67925e-17			1.53787e+06		12.46				1.72292e+06	1.34087e+06	1.53787e+06	High	High	High	High	High	High	1
FALSE	High	Master Protein	P07742	Ribonucleoside-diphosphate reductase large subunit [OS=Mus musculus]	0	21.044	16	7	15	7	792	90.2	6.7	0.98	7	FALSE	cell cycle OR cell proliferation;cell organization and biogenesis;DNA metabolism;other metabolic processes;stress response;developmental processes;other biological processes	cytosol;mitochondrion;nucleus;other cell component	other molecular function	Pf00317, Pf02867, Pf03477	20133	Rrm1	mmu:20133; P07742; Q91YM8	ENSMUSG00000030978	Purine metabolism	Interconversion of nucleotide di- and triphosphates	2	0	100	6.64	4.67925e-17		1.01845e+06		22.71		1.00575e+06	1.47024e+06	1.01845e+06				Peak Found	High	High	High	High	High	1
FALSE	High	Master Protein	Q64008	Ras-related protein Rab-34 [OS=Mus musculus]	0	8.605	19	3	6	3	259	29.1	8.27	0.49	3	FALSE	cell cycle OR cell proliferation;cell organization and biogenesis;transport;other biological processes	other membranes;ER/Golgi;other cytoplasmic organelle;other cell component	other molecular function	Pf00071	19376	Rab34	mmu:19376; Q64008; Q8BHJ0; Q99P59; Q99P90			RAB geranylgeranylation	1	0	100	6.64	4.67925e-17		280830		20.37		210237	280830	318548				Peak Found	Peak Found	High	n/a	High	n/a	1
FALSE	High	Master Protein	Q9CZA6	Nuclear distribution protein nudE homolog 1 [OS=Mus musculus]	0	8.401	12	3	8	2	344	38.5	5.34	1.6	3	FALSE	cell cycle OR cell proliferation;cell organization and biogenesis;transport;developmental processes;other biological processes	plasma membrane;other membranes;cytoskeleton;other cell component	cytoskeletal activity;other molecular function	Pf04880	67203	Nde1	mmu:67203; Q3UBS6; Q3UIC1; Q9CZA6; Q9ERR0	ENSMUSG00000022678		RHO GTPases Activate Formins; Separation of Sister Chromatids; Anchoring of the basal body to the plasma membrane; Amplification of signal from unattached kinetochores via a MAD2 inhibitory signal; Resolution of Sister Chromatid Cohesion; Regulation of PLK1 Activity at G2/M Transition; Loss of Nlp from mitotic centrosomes; Recruitment of mitotic centrosome proteins and complexes; Recruitment of N…	13	1	0.01	-6.64	4.67925e-17			430508		63.34				600680	120908	430508	High	n/a	n/a	n/a	High	n/a	1
FALSE	High	Master Protein	O08688	Calpain-5 [OS=Mus musculus]	0	11.876	8	3	19	3	640	72.9	7.36	3.61	3	FALSE	protein metabolism	other cell component	other molecular function	Pf00168, Pf00648, Pf01067	12337	Capn5	mmu:12337; O08688; Q91YU0	ENSMUSG00000035547	Integrin-mediated cell adhesion	Degradation of the extracellular matrix	2	0	100	6.64	4.67925e-17		1.33397e+06		21.45		1.09486e+06	1.67897e+06	1.33397e+06				High	High	High	High	High	High	1
FALSE	High	Master Protein	Q61136	Serine/threonine-protein kinase PRP4 homolog [OS=Mus musculus]	0	20.005	9	7	25	7	1007	116.9	10.23	3.38	7	FALSE	protein metabolism;RNA metabolism OR transcription;other metabolic processes;other biological processes	nucleus;other cell component	kinase activity;other molecular function	Pf00069	19134	Prpf4b	B2RUN6; mmu:19134; O88378; Q61136; Q8BND8; Q8R4Y5; Q9CTL9; Q9CTT0	ENSMUSG00000021413	mRNA processing	mRNA Splicing - Major Pathway	2	0	0.01	-6.64	4.67925e-17			1.80626e+06		18.95				1.43292e+06	1.80626e+06	2.10696e+06	High	High	High	High	High	High	1
FALSE	High	Master Protein	Q8BGU5	Cyclin-Y [OS=Mus musculus]	0	9.525	18	3	13	3	341	39.4	7.2	3.46	3	FALSE	cell-cell signaling;cell cycle OR cell proliferation;signal transduction;other biological processes	plasma membrane;other membranes;nucleus;other cell component	enzyme regulator activity;other molecular function	Pf00134	67974	Ccny	mmu:67974; Q8BGU5; Q8CI87; Q9CYN5	ENSMUSG00000024286			0	0	0.01	-6.64	4.67925e-17			3.79774e+06		38.42				3.86528e+06	1.74529e+06	3.79774e+06	High	High	High	High	High	High	1
FALSE	High	Master Protein	Q5FW60	Major urinary protein 20 [OS=Mus musculus]	0	15.393	47	5	13	4	181	20.9	4.89	1.8	5	FALSE	signal transduction;other biological processes	non-structural extracellular	signal transduction activity or receptor binding;other molecular function	Pf00061	381530	Mup20	mmu:381530; Q5FW60	ENSMUSG00000078672			0	0	100	6.64	4.67925e-17		641418		53.2		641418	607811	1.45456e+06				High	High	High	Peak Found	Peak Found	Peak Found	1
FALSE	High	Master Protein	Q3V0K9	Plastin-1 [OS=Mus musculus]	0	31.994	24	9	63	6	630	70.4	5.38	15.49	9	FALSE	cell cycle OR cell proliferation;cell organization and biogenesis;transport;developmental processes;other biological processes	plasma membrane;other membranes;cytosol;cytoskeleton;other cell component	cytoskeletal activity;other molecular function	Pf00307, Pf13499	102502	Pls1	mmu:102502; Q3V0K9	ENSMUSG00000049493			0	0	0.01	-6.64	4.67925e-17			135459		37.6				70361.8	158305	135459	High	High	High	High	High	High	1
FALSE	High	Master Protein	E9Q4P1	WD repeat and FYVE domain-containing protein 1 [OS=Mus musculus]	0	23.217	29	7	27	7	410	46.2	7.34	4.41	7	FALSE	other biological processes	cytosol;ER/Golgi;nucleus;other cytoplasmic organelle;other cell component	other molecular function	Pf00400, Pf01363	69368	Wdfy1	E9Q4P1; mmu:69368; Q5DTX9	ENSMUSG00000073643			0	0	100	6.64	4.67925e-17		3.15603e+06		61.98		2.02575e+06	6.74529e+06	3.15603e+06				High	High	High	High	High	High	1
FALSE	High	Master Protein	Q8K1Z0	Ubiquinone biosynthesis protein COQ9, mitochondrial [OS=Mus musculus]	0	8.114	18	3	13	3	313	35.1	5.92	2.72	3	FALSE	other metabolic processes	other membranes;mitochondrion;other cell component	other molecular function	Pf08511, Pf21392	67914	Coq9	mmu:67914; Q8K1Z0; Q9CT61	ENSMUSG00000031782			0	0	0.01	-6.64	4.67925e-17			1.52953e+06		29.49				1.52953e+06	1.62397e+06	892773	High	High	High	High	High	High	1
FALSE	High	Master Protein	Q91VU0	Protein FAM3C [OS=Mus musculus]	0	13.625	36	5	21	5	227	24.7	8.29	3.43	5	FALSE		non-structural extracellular;ER/Golgi;other cell component		Pf15711	27999	Fam3c	mmu:27999; Q53YY7; Q7TML1; Q91VU0; Q9CTB4	ENSMUSG00000029672		Platelet degranulation	1	0	100	6.64	4.67925e-17		69450		31.89		49515	69450	94859.6				High	High	High	High	High	High	1
FALSE	High	Master Protein	P62858	Small ribosomal subunit protein eS28 [OS=Mus musculus]	0	9.397	23	2	18	2	69	7.8	10.7	4.96	2	FALSE	cell organization and biogenesis;protein metabolism;RNA metabolism OR transcription;other metabolic processes;other biological processes	other membranes;cytosol;ER/Golgi;translational apparatus;nucleus;other cell component	other molecular function	Pf01200	54127	Rps28	mmu:54127; P25112; P62858; Q5BKQ7	ENSMUSG00000067288	Cytoplasmic ribosomal proteins; mRNA processing	GTP hydrolysis and joining of the 60S ribosomal subunit; Ribosomal scanning and start codon recognition; L13a-mediated translational silencing of Ceruloplasmin expression; SRP-dependent cotranslational protein targeting to membrane; Major pathway of rRNA processing in the nucleolus and cytosol; Formation of a pool of free 40S subunits; Nonsense Mediated Decay (NMD) independent of the Exon Junctio…	12	0	0.279	-1.84	4.67925e-17	128.96	5.96897e+06	7.54775e+07	34.37	41.99	5.96897e+06	3.75129e+06	7.7458e+06	3.44221e+07	7.54775e+07	8.66955e+07	High	High	High	High	High	High	1
FALSE	High	Master Protein	Q8R2U0	Nucleoporin SEH1 [OS=Mus musculus]	0	25.68	35	7	35	7	360	39.7	8.05	6.45	7	FALSE	cell cycle OR cell proliferation;cell organization and biogenesis;stress response;transport;other biological processes	other membranes;nucleus;other cytoplasmic organelle;other cell component	other molecular function	Pf00400	72124	Seh1l	mmu:72124; Q3TLC9; Q3UP79; Q8R2U0; Q9D0K7	ENSMUSG00000079614		Separation of Sister Chromatids; Amplification of signal from unattached kinetochores via a MAD2 inhibitory signal; Resolution of Sister Chromatid Cohesion; RHO GTPases Activate Formins; EML4 and NUDC in mitotic spindle formation; Regulation of HSF1-mediated heat shock response; Transport of the SLBP independent Mature mRNA; Transport of the SLBP Dependant Mature mRNA; Transport of Mature mRNA De…	23	0	0.01	-6.64	4.67925e-17			3.45442e+06		17.15				4.47102e+06	3.45442e+06	3.28678e+06	High	High	High	High	High	High	1
FALSE	High	Master Protein	Q8VEB1	G protein-coupled receptor kinase 5 [OS=Mus musculus]	0	19.853	16	6	14	6	590	67.7	8.19	1.86	6	FALSE	cell-cell signaling;protein metabolism;other metabolic processes;signal transduction;other biological processes	plasma membrane;other membranes;cytosol;nucleus;other cell component	kinase activity;other molecular function	Pf00069, Pf00615	14773	Grk5	mmu:14773; O70292; O70297; Q8VEB1	ENSMUSG00000003228	Chemokine signaling pathway; Myometrial relaxation and contraction pathways; Calcium regulation in cardiac cells	G alpha (s) signalling events	4	0	0.01	-6.64	4.67925e-17			1.5967e+06		35.69				2.58905e+06	1.34438e+06	1.5967e+06	High	High	High	High	High	High	1
FALSE	High	Master Protein	O70145	Neutrophil cytosol factor 2 [OS=Mus musculus]	0	11.374	10	3	10	3	525	59.4	6.61	2.09	3	FALSE	other metabolic processes;transport;other biological processes	plasma membrane;other membranes;cytosol;other cell component	enzyme regulator activity;other molecular function	Pf00018, Pf00515, Pf00564, Pf13181	17970	Ncf2	mmu:17970; O70145; Q3TC92; Q3U5S4	ENSMUSG00000026480	Tyrobp causal network in microglia; Microglia pathogen phagocytosis pathway; Oxidative stress and redox pathway	RAC1 GTPase cycle; RAC2 GTPase cycle; RAC3 GTPase cycle; Detoxification of Reactive Oxygen Species; VEGFA-VEGFR2 Pathway; ROS and RNS production in phagocytes; Cross-presentation of particulate exogenous antigens (phagosomes); RHO GTPases Activate NADPH Oxidases	11	0	0.01	-6.64	4.67925e-17			3.48039e+06		19.23				2.44081e+06	3.48039e+06	3.49106e+06	High	High	High	High	High	High	1
FALSE	High	Master Protein	Q9CQN6	Transmembrane protein 14C [OS=Mus musculus]	0	9.168	66	3	10	3	114	11.6	9.7	0.92	3	FALSE	other metabolic processes;transport;other biological processes	other membranes;mitochondrion	other molecular function	Pf03647	66154	Tmem14c	mmu:66154; Q543H6; Q9CQN6; Q9D849	ENSMUSG00000021361			0	0	0.01	-6.64	4.67925e-17			245026		26.88				256706	150206	245026	High	High	n/a	High	High	High	1
FALSE	High	Master Protein	Q99P88	Nuclear pore complex protein Nup155 [OS=Mus musculus]	0	61.144	25	19	63	19	1391	155	6.15	7.64	19	FALSE	cell-cell signaling;cell organization and biogenesis;RNA metabolism OR transcription;other metabolic processes;transport;other biological processes	other membranes;nucleus	other molecular function	Pf03177, Pf08801	170762	Nup155	mmu:170762; Q99P88	ENSMUSG00000022142		SUMOylation of DNA damage response and repair proteins; SUMOylation of ubiquitinylation proteins; SUMOylation of SUMOylation proteins; SUMOylation of chromatin organization proteins; SUMOylation of RNA binding proteins; SUMOylation of DNA replication proteins; Postmitotic nuclear pore complex (NPC) reformation; Transport of the SLBP independent Mature mRNA; Transport of the SLBP Dependant Mature …	16	0	100	6.64	4.67925e-17		1.90351e+06		52.56		1.66475e+06	1.90351e+06	4.10291e+06				High	High	High	High	High	High	1
FALSE	High	Master Protein	Q99LP6	GrpE protein homolog 1, mitochondrial [OS=Mus musculus]	0	12.501	20	3	22	3	217	24.3	8.38	4.05	3	FALSE	cell organization and biogenesis;protein metabolism;other metabolic processes;transport	other membranes;mitochondrion;nucleus	other molecular function	Pf01025	17713	Grpel1	mmu:17713; Q3TSZ3; Q99LP6	ENSMUSG00000029198			0	0	100	6.64	4.67925e-17		1.11835e+06		133.35		1.11835e+06	7.80689e+06	322650				High	High	High	High	High	High	1
FALSE	High	Master Protein	Q8BHC0	Lymphatic vessel endothelial hyaluronic acid receptor 1 [OS=Mus musculus]	0	4.202	6	1	21	1	318	34.6	8.03	2.66	1	FALSE	cell adhesion;other metabolic processes;transport;other biological processes	plasma membrane;other membranes;other cell component	other molecular function	Pf00193	114332	Lyve1	mmu:114332; Q3TUC1; Q8BHC0; Q99NE4	ENSMUSG00000030787		Hyaluronan uptake and degradation	1	0	0.01	-6.64	4.67925e-17			948045		50.34				948045	635301	1.70949e+06	High	High	High	High	High	High	1
FALSE	High	Master Protein	Q99J99	3-mercaptopyruvate sulfurtransferase [OS=Mus musculus]	0	14.413	23	4	19	4	297	33.1	6.47	4.54	4	FALSE	other metabolic processes;developmental processes	other cell component	other molecular function	Pf00581	246221	Mpst	mmu:246221; Q3UW66; Q505N7; Q99J99	ENSMUSG00000071711		Degradation of cysteine and homocysteine	1	0	0.01	-6.64	4.67925e-17			8.45445e+06		27.44				5.1441e+06	8.45445e+06	8.92256e+06	High	High	High	High	High	High	1
FALSE	High	Master Protein	P59438	BLOC-2 complex member HPS5 [OS=Mus musculus]	0	8.335	5	4	6	4	1126	126.3	5.74	0.68	4	FALSE	cell organization and biogenesis;stress response;transport;other biological processes	cytosol;other cytoplasmic organelle;other cell component			246694	Hps5	G3X8S7; mmu:246694; P59438	ENSMUSG00000014418			0	0	0.01	-6.64	4.67925e-17			200908		9.79				184836	224442	200908	High	High	High	Peak Found	High	High	1
FALSE	High	Master Protein	P28828	Receptor-type tyrosine-protein phosphatase mu [OS=Mus musculus]	0	29.029	11	9	36	9	1452	163.5	6.68	4.9	9	FALSE	cell adhesion;cell cycle OR cell proliferation;cell organization and biogenesis;protein metabolism;other metabolic processes;developmental processes;signal transduction;other biological processes	plasma membrane;other membranes;other cell component	other molecular function	Pf00041, Pf00047, Pf00102, Pf00629	19274	Ptprm	E9QKU4; mmu:19274; P28828; Q571L8	ENSMUSG00000033278			0	0	0.01	-6.64	4.67925e-17			8.74291e+06		21.82				8.74291e+06	8.67621e+06	1.24747e+07	High	High	High	High	High	High	1
FALSE	High	Master Protein	Q5DU37	Zinc finger FYVE domain-containing protein 26 [OS=Mus musculus]	0	5.087	2	3	4	3	2529	282.8	6.21	0.35	3	FALSE	cell cycle OR cell proliferation;cell organization and biogenesis;DNA metabolism;other metabolic processes;stress response;other biological processes	cytoskeleton;other cytoplasmic organelle;other cell component	other molecular function	Pf01363	211978	Zfyve26	B9EJ71; mmu:211978; Q3TEM9; Q3V1N3; Q5DU37; Q8BY74; Q8CDR8; Q923B4	ENSMUSG00000066440			0	0	100	6.64	4.67925e-17		56370.4		47.07		47406.4	109255	56370.4				Peak Found	High	High	High	High	n/a	1
FALSE	High	Master Protein	Q91ZJ9	Hyaluronidase-1 [OS=Mus musculus]	0	6.203	10	2	8	2	462	52.1	6.4	0.82	2	FALSE	protein metabolism;other metabolic processes;stress response;developmental processes;other biological processes	non-structural extracellular;other cytoplasmic organelle;other cell component	other molecular function	Pf01630	15586	Hyal1	B1AV90; mmu:15586; O70229; Q8CE62; Q8QZX3; Q8VBW7; Q8VDK0; Q91ZJ9	ENSMUSG00000010051		Hyaluronan uptake and degradation; CS/DS degradation	2	0	100	6.64	4.67925e-17		75158.8		53.89		129451	41761.4	75158.8				High	High	High	High	n/a	n/a	1
FALSE	High	Master Protein	Q3U487	E3 ubiquitin-protein ligase HECTD3 [OS=Mus musculus]	0	31.15	21	10	42	10	861	97.3	5.47	9.35	10	FALSE	protein metabolism;other metabolic processes	other cell component	other molecular function	Pf00632, Pf03256	76608	Hectd3	B1AUL1; mmu:76608; Q3TN76; Q3U487; Q641P3; Q8BQ74; Q8R1L6	ENSMUSG00000046861		Antigen processing: Ubiquitination & Proteasome degradation	1	0	0.01	-6.64	4.67925e-17			2.36856e+06		7.03				2.19979e+06	2.36856e+06	2.53232e+06	High	High	High	High	High	High	1
FALSE	High	Master Protein	Q8CGZ0	Calcium homeostasis endoplasmic reticulum protein [OS=Mus musculus]	0	16.827	7	4	17	4	936	106.1	9.14	3.75	4	FALSE	RNA metabolism OR transcription;other metabolic processes;transport;other biological processes	other membranes;cytosol;ER/Golgi;other cell component	nucleic acid binding activity;other molecular function	Pf01585, Pf01805, Pf04818	27967	Cherp	mmu:27967; Q8CGZ0; Q8K291; Q8VCD2			mRNA Splicing - Major Pathway	1	0	0.01	-6.64	4.67925e-17			1.5865e+06		25.22				1.5865e+06	1.03766e+06	1.73196e+06	High	High	High	High	High	High	1
FALSE	High	Master Protein	Q99KK2	N-acylneuraminate cytidylyltransferase [OS=Mus musculus]	0	17.37	19	5	33	5	432	48	8.1	6.86	5	FALSE	other metabolic processes	nucleus	other molecular function	Pf02348	12764	Cmas	mmu:12764; O88719; Q8C330; Q8K2G7; Q99KK2			Sialic acid metabolism	1	0	0.01	-6.64	4.67925e-17			342984		68.68				54895.1	342984	380906	High	High	High	High	High	High	1
FALSE	High	Master Protein	Q8C0D5	Elongation factor-like GTPase 1 [OS=Mus musculus]	0	30.722	16	11	33	11	1127	125.7	6.16	4.07	11	FALSE	cell organization and biogenesis;protein metabolism;other metabolic processes	cytosol;other cell component	translation activity;nucleic acid binding activity;other molecular function	Pf00009, Pf00679, Pf14492	101592	Efl1	mmu:101592; Q80W46; Q8C0D5; Q8C198; Q8K0B8	ENSMUSG00000038563			0	0	100	6.64	4.67925e-17		1.87494e+06		53.89		2.04948e+06	1.87494e+06	571515				High	High	High	High	High	High	1
FALSE	High	Master Protein	O35988	Syndecan-4 [OS=Mus musculus]	0	4.202	7	1	6	1	198	21.5	4.41	1.93	1	FALSE	cell cycle OR cell proliferation;cell organization and biogenesis;stress response;developmental processes;other biological processes	non-structural extracellular;other membranes;cytoskeleton;ER/Golgi;other cell component	other molecular function	Pf01034	20971	Sdc4	mmu:20971; O35988	ENSMUSG00000017009		Cell surface interactions at the vascular wall; Syndecan interactions; Retinoid metabolism and transport; A tetrasaccharide linker sequence is required for GAG synthesis; HS-GAG biosynthesis; HS-GAG degradation	6	0	0.01	-6.64	4.67925e-17			2.84147e+06		36.34				2.84147e+06	4.74704e+06	2.47697e+06	n/a	High	High	High	High	High	1
FALSE	High	Master Protein	Q8VEK0	Cell cycle control protein 50A [OS=Mus musculus]	0	12.384	21	4	17	4	364	41	8.37	3.17	4	FALSE	cell organization and biogenesis;transport;other biological processes	plasma membrane;other membranes;ER/Golgi;other cytoplasmic organelle;other cell component	transporter activity;other molecular function	Pf03381	69981	Tmem30a	mmu:69981; Q3TCJ5; Q3UDH8; Q8R0X6; Q8VEH1; Q8VEK0	ENSMUSG00000032328		Neutrophil degranulation	1	0	0.01	-6.64	4.67925e-17			3.07785e+06		71.73				3.07785e+06	2.53489e+06	8.72513e+06	High	High	High	High	High	High	1
FALSE	High	Master Protein	Q80TJ7	Histone lysine demethylase PHF8 [OS=Mus musculus]	0	4.164	3	2	7	1	1023	113.5	8.44	0.54	2	FALSE	cell cycle OR cell proliferation;cell organization and biogenesis;protein metabolism;other metabolic processes;developmental processes;other biological processes	other membranes;nucleus	other molecular function	Pf00628, Pf02373, Pf17811	320595	Phf8	A2ABU8; A2ABV0; A2ABV2; mmu:320595; Q80TJ7; Q8BLX8; Q8BLY0; Q8BZ61; Q8CG26	ENSMUSG00000041229		HDMs demethylate histones	1	1	0.01	-6.64	4.67925e-17			328713		14.61				329397	328713	252271	n/a	n/a	n/a	High	Peak Found	Peak Found	1
FALSE	High	Master Protein	P11672	Neutrophil gelatinase-associated lipocalin [OS=Mus musculus]	0	4.178	7	1	6	1	200	22.9	8.81	1.19	1	FALSE	stress response;transport;signal transduction;other biological processes	non-structural extracellular;cytosol;other cell component	other molecular function	Pf00061	16819	Lcn2	mmu:16819; P11672; Q3UE34	ENSMUSG00000026822		Neutrophil degranulation; Iron uptake and transport; Metal sequestration by antimicrobial proteins	3	0	0.01	-6.64	4.67925e-17			7.59029e+06		87.61				3.12356e+06	2.08424e+07	7.59029e+06	n/a	High	n/a	Peak Found	High	High	1
FALSE	High	Master Protein	P51175	Protoporphyrinogen oxidase [OS=Mus musculus]	0	18.916	31	7	16	7	477	50.8	8.84	1.51	7	FALSE	other metabolic processes;other biological processes	other membranes;mitochondrion	other molecular function	Pf01593	19044	Ppox	mmu:19044; P51175; P97344; Q99M34	ENSMUSG00000062729	Heme biosynthesis	Heme biosynthesis	2	0	0.01	-6.64	4.67925e-17			3.92287e+06		14.12				3.12685e+06	3.92287e+06	4.11969e+06	High	n/a	High	High	High	High	1
FALSE	High	Master Protein	Q9DBH0	NEDD4-like E3 ubiquitin-protein ligase WWP2 [OS=Mus musculus]	0	7.647	8	4	6	4	870	98.7	7.11	0.7	4	FALSE	protein metabolism;RNA metabolism OR transcription;other metabolic processes;transport;other biological processes	non-structural extracellular;nucleus;other cell component	other molecular function	Pf00397, Pf00632	66894	Wwp2	mmu:66894; Q8BTG4; Q923F6; Q9DBH0	ENSMUSG00000031930	Mechanisms associated with pluripotency	RHOQ GTPase cycle; RHOU GTPase cycle; Regulation of PTEN stability and activity; NOTCH3 Activation and Transmission of Signal to the Nucleus	5	0	0.01	-6.64	4.67925e-17			121597		30.82				96672.8	121597	175864	High	High	n/a	Peak Found	High	High	1
FALSE	High	Master Protein	Q9CR27	WASH complex subunit 3 [OS=Mus musculus]	0	6.154	13	2	6	2	194	21.1	4.46	0.85	2	FALSE	cell organization and biogenesis;transport;other biological processes	other membranes;other cytoplasmic organelle;other cell component		Pf10152	67282	Washc3	mmu:67282; Q8K2X5; Q9CR27; Q9D0Y7	ENSMUSG00000020056			0	0	0.01	-6.64	4.67925e-17			1.16641e+06		54.59				946840	1.16641e+06	2.49706e+06	High	High	High	Peak Found	Peak Found	High	1
FALSE	High	Master Protein	Q62130	Tyrosine-protein phosphatase non-receptor type 14 [OS=Mus musculus]	0	17.941	9	6	13	6	1189	135	8.34	1.48	6	FALSE	protein metabolism;other metabolic processes;developmental processes;other biological processes	cytoskeleton;nucleus;other cell component	signal transduction activity or receptor binding;other molecular function	Pf00102, Pf00373, Pf09379, Pf09380	19250	Ptpn14	G5E8M1; mmu:19250; Q62130	ENSMUSG00000026604			0	0	0.01	-6.64	4.67925e-17			1.36676e+06		15.77				1.60585e+06	1.17102e+06	1.36676e+06	High	High	High	High	High	High	1
FALSE	High	Master Protein	Q3UA37	Transcriptional regulator QRICH1 [OS=Mus musculus]	0	12.381	9	4	13	4	777	86.5	5.96	1.16	4	FALSE	stress response;developmental processes;signal transduction;other biological processes	plasma membrane;other membranes;nucleus;other cell component	nucleic acid binding activity	Pf12012		Qrich1	mmu:69232; Q3UA37				0	0	100	6.64	4.67925e-17		449700		78.49		295072	449700	1280256				High	High	High	High	High	High	1
FALSE	High	Master Protein	Q9DAK2	Parkin coregulated gene protein homolog [OS=Mus musculus]	0	5.676	10	2	8	2	241	27.7	8.72	2.14	2	FALSE	stress response;other biological processes	cytosol;cytoskeleton;other cell component	signal transduction activity or receptor binding;cytoskeletal activity;other molecular function	Pf10274	69310	Pacrg	mmu:69310; Q7TPF9; Q8CG20; Q9DAK2	ENSMUSG00000037196			0	0	0.01	-6.64	4.67925e-17			369708		43.54				273301	630549	369708	High	High	High	High	High	Peak Found	1
FALSE	High	Master Protein	Q5SVR0	TBC1 domain family member 9B [OS=Mus musculus]	0	18.641	10	7	19	7	1263	141.7	5.29	2.9	7	FALSE	other biological processes	other membranes	enzyme regulator activity;other molecular function	Pf00566, Pf02893	76795	Tbc1d9b	mmu:76795; Q3UGF5; Q5SVR0; Q6A019; Q6P1G9; Q6PDP2; Q80ZU6; Q8C7K9; Q8CBR7; Q8CCW2; Q9CSQ2	ENSMUSG00000036644			0	0	0.01	-6.64	4.67925e-17			15688.9		36.5				19584.9	8950.14	15688.9	High	High	High	High	High	High	1
FALSE	High	Master Protein	P97789	5'-3' exoribonuclease 1 [OS=Mus musculus]	0	24.185	9	9	22	9	1719	194.2	7.5	3.64	9	FALSE	cell cycle OR cell proliferation;cell organization and biogenesis;DNA metabolism;RNA metabolism OR transcription;other metabolic processes;other biological processes	plasma membrane;other membranes;cytosol;nucleus;other cell component	nucleic acid binding activity;other molecular function	Pf03159, Pf17846, Pf18129, Pf18332, Pf18334		Xrn1	O35651; P97789; P97790; Q3TE44; Q3TRE9; Q3UQL5			Tristetraprolin (TTP, ZFP36) binds and destabilizes mRNA; Butyrate Response Factor 1 (BRF1) binds and destabilizes mRNA	2	0	0.01	-6.64	4.67925e-17			1.34036e+06		61.21				1.34036e+06	1.04428e+06	3.12093e+06	High	High	High	High	High	High	1
FALSE	High	Master Protein	Q60575	Kinesin-like protein KIF1B [OS=Mus musculus]	0	24.931	9	9	19	7	1816	204	5.62	2.37	9	FALSE	cell-cell signaling;transport;developmental processes;other biological processes	other membranes;cytoskeleton;mitochondrion;ER/Golgi;other cell component	cytoskeletal activity;other molecular function	Pf00169, Pf00225, Pf00498, Pf12423, Pf12473, Pf16183	16561	Kif1b	mmu:16561; Q60575; Q9R0B4; Q9WVE5; Q9Z119	ENSMUSG00000063077		COPI-dependent Golgi-to-ER retrograde traffic; Kinesins	2	1	0.01	-6.64	4.67925e-17			150207		12.15				175591	150207	138849	High	High	High	n/a	High	High	1
FALSE	High	Master Protein	Q8C6G8	WD repeat-containing protein 26 [OS=Mus musculus]	0	19.439	15	5	21	5	641	70.5	6.16	2.06	5	FALSE	protein metabolism;other metabolic processes	cytosol;mitochondrion;nucleus;other cell component		Pf00400, Pf17814	226757	Wdr26	E9PX83; mmu:226757; Q3TK81; Q8C4F3; Q8C6G8; Q8VDZ6	ENSMUSG00000038733			0	0	100	6.64	4.67925e-17		1.724e+06		76.02		314272	1.724e+06	2.70616e+06				Peak Found	High	High	High	High	High	1
FALSE	High	Master Protein	Q8BUL6	Pleckstrin homology domain-containing family A member 1 [OS=Mus musculus]	0	10.272	22	5	9	5	383	43.3	9.22	1.03	5	FALSE	cell cycle OR cell proliferation;cell organization and biogenesis;other metabolic processes;stress response;developmental processes;signal transduction;other biological processes	plasma membrane;other membranes;cytosol;nucleus;other cell component	other molecular function	Pf00169	101476	Plekha1	mmu:101476; Q8BK96; Q8BUL6; Q8BXU1; Q8VE13	ENSMUSG00000040268		Synthesis of PIPs at the plasma membrane	1	0	100	6.64	4.67925e-17		1.6846e+06		20.52		1.25422e+06	1.90572e+06	1.6846e+06				High	High	High	n/a	High	High	1
FALSE	High	Master Protein	Q920A9	Fc receptor-like A [OS=Mus musculus]	0	3.321	6	1	8	1	352	38.3	5.52	0.53	1	FALSE	signal transduction;other biological processes	other cell component	other molecular function	Pf13895	98752	Fcrla	mmu:98752; Q3T9Q2; Q8K3U9; Q8VHP5; Q920A9	ENSMUSG00000038421			0	0	0.01	-6.64	4.67925e-17			79693		11.7				66294.6	83254.8	79693	n/a	High	High	High	High	High	1
FALSE	High	Master Protein	Q9D8V7	Signal peptidase complex catalytic subunit SEC11C [OS=Mus musculus]	0	4.058	11	1	3	1	192	21.6	9.23	0.2	1	FALSE	protein metabolism;other metabolic processes	other membranes;ER/Golgi	other molecular function	Pf00717	66286	Sec11c	mmu:66286; Q9D8V7	ENSMUSG00000024516		Synthesis, secretion, and deacylation of Ghrelin	1	0	100	6.64	4.67925e-17		1.85942e+06		24.17		1.17926e+06	1.86883e+06	1.85942e+06				Peak Found	High	High	n/a	High	n/a	1
FALSE	High	Master Protein	Q9QYC7	Vitamin K-dependent gamma-carboxylase [OS=Mus musculus]	0	12.229	8	4	16	4	757	87.1	8.02	1.85	4	FALSE	protein metabolism;other metabolic processes	other membranes;ER/Golgi	other molecular function	Pf05090	56316	Ggcx	mmu:56316; Q3UXN5; Q8CCB3; Q9QYC7	ENSMUSG00000053460	mRNA processing	Gamma-carboxylation of protein precursors	2	0	0.01	-6.64	4.67925e-17			192021		20.2				219626	145423	192021	High	High	High	High	High	Peak Found	1
FALSE	High	Master Protein	P15116	Cadherin-2 [OS=Mus musculus]	0	8.548	9	4	5	4	906	99.7	4.78	0.72	4	FALSE	cell adhesion;cell organization and biogenesis;transport;developmental processes;other biological processes	plasma membrane;other membranes;cytoskeleton;other cell component	nucleic acid binding activity;other molecular function	Pf00028, Pf01049, Pf08758	12558	Cdh2	mmu:12558; P15116; Q64260; Q6GU11	ENSMUSG00000024304	Splicing factor NOVA regulated synaptic proteins; Neural crest differentiation; Primary focal segmental glomerulosclerosis (FSGS)	Regulation of Insulin-like Growth Factor (IGF) transport and uptake by Insulin-like Growth Factor Binding Proteins (IGFBPs); Post-translational protein phosphorylation; Adherens junctions interactions; Myogenesis	7	0	0.01	-6.64	4.67925e-17			2.09233e+06		23.4				2.09233e+06	1.37018e+06	2.16325e+06	High	High	n/a	High	High	Peak Found	1
FALSE	High	Master Protein	Q8R138	Transmembrane protein 119 [OS=Mus musculus]	0	9.779	19	2	11	2	280	29.4	4.51	3.74	2	FALSE	developmental processes;other biological processes	plasma membrane;other membranes;ER/Golgi		Pf15724	231633	Tmem119	mmu:231633; Q8BP14; Q8R138	ENSMUSG00000054675			0	0	0.01	-6.64	4.67925e-17			5.19908e+06		26.73				5.19908e+06	3.3114e+06	5.72161e+06	High	High	High	High	High	High	1
FALSE	High	Master Protein	Q9DCE9	Immunity-related GTPase family M protein 3 [OS=Mus musculus]	0	31.752	32	9	43	6	423	48.5	7.77	6.05	9	FALSE	cell organization and biogenesis;protein metabolism;other metabolic processes;stress response;transport;signal transduction;other biological processes	other membranes;cytosol;mitochondrion;ER/Golgi;other cytoplasmic organelle;other cell component	enzyme regulator activity;other molecular function	Pf05049	16145	Igtp	J7PDL1; mmu:16145; Q8C2M8; Q9DCE9	ENSMUSG00000078853			0	3	100	6.64	4.67925e-17		1.02322e+07		27.27		6.88906e+06	1.02322e+07	1.21447e+07				High	High	High	High	High	n/a	1
FALSE	High	Master Protein	Q80U87	Ubiquitin carboxyl-terminal hydrolase 8 [OS=Mus musculus]	0	4.196	3	2	7	2	1080	122.5	8.47	0.98	2	FALSE	cell cycle OR cell proliferation;cell organization and biogenesis;protein metabolism;other metabolic processes;signal transduction;other biological processes	plasma membrane;other membranes;cytosol;nucleus;other cytoplasmic organelle;other cell component	other molecular function	Pf00443, Pf00581, Pf08969, Pf20625	84092	Usp8	A2AI53; mmu:84092; Q80U87; Q80YP2; Q8R0D3; Q9EQU1; Q9WVP5	ENSMUSG00000027363		Downregulation of ERBB2:ERBB3 signaling; Ub-specific processing proteases; Regulation of FZD by ubiquitination; Negative regulation of MET activity	4	0	100	6.64	4.67925e-17		1.21552e+06		6.25		1.34293e+06	1.20032e+06	1.21552e+06				Peak Found	High	Peak Found	High	High	High	1
FALSE	High	Master Protein	Q80TA1	Ethanolaminephosphotransferase 1 [OS=Mus musculus]	0	4.202	6	1	7	1	398	45.3	6.83	1.59	1	FALSE	other metabolic processes	other membranes;ER/Golgi	other molecular function	Pf01066	28042	Selenoi	mmu:28042; Q3KQQ5; Q80TA1; Q8BG08	ENSMUSG00000075703	Selenium metabolism / selenoproteins	Synthesis of PE	2	0	100	6.64	4.67925e-17		275421		36.82		275421	230260	452837				High	High	Peak Found	n/a	High	High	1
FALSE	High	Master Protein	Q9QY36	N-alpha-acetyltransferase 10 [OS=Mus musculus]	0	7.284	19	2	6	2	235	26.5	5.64	0.79	2	FALSE	protein metabolism;other metabolic processes;other biological processes	cytosol;nucleus;other cell component	translation activity;other molecular function	Pf00583	56292	Naa10	mmu:56292; Q9QY36	ENSMUSG00000031388			0	0	100	6.64	4.67925e-17		1.77651e+06		34.15		961753	1.77651e+06	1.97319e+06				Peak Found	High	High	n/a	High	High	1
FALSE	High	Master Protein	Q3U0V2	Tumor necrosis factor receptor type 1-associated DEATH domain protein [OS=Mus musculus]	0	17.85	25	5	15	5	310	34.6	5.2	2.03	5	FALSE	signal transduction;other biological processes	plasma membrane;other membranes;cytoskeleton;nucleus;other cell component	signal transduction activity or receptor binding;other molecular function	Pf00531, Pf09034	71609	Tradd	mmu:71609; Q3U0V2	ENSMUSG00000031887	EBV LMP1 signaling; Apoptosis; p38 Mapk signaling pathway	TNFR1-induced proapoptotic signaling; Regulation of TNFR1 signaling; TNFR1-induced NF-kappa-B signaling pathway; Regulation by c-FLIP; CASP8 activity is inhibited; Dimerization of procaspase-8	11	0	0.01	-6.64	4.67925e-17			901605		32.09				901605	1.49381e+06	875150	High	High	High	High	High	High	1
FALSE	High	Master Protein	Q8BVK9	Sp110 nuclear body protein [OS=Mus musculus]	0	10.391	12	3	6	3	445	50.1	9.86	1.2	3	FALSE	stress response;other biological processes	nucleus	nucleic acid binding activity;other molecular function	Pf01342, Pf03172		Sp110	mmu:109032; Q05D41; Q3UCV7; Q80V00; Q8BVK9	ENSMUSG00000070034			0	0	0.01	-6.64	4.67925e-17			1.2138e+06		8.34				1.34458e+06	1.2138e+06	1.14169e+06	n/a	High	High	High	Peak Found	High	1
FALSE	High	Master Protein	Q6PE01	U5 small nuclear ribonucleoprotein 40 kDa protein [OS=Mus musculus]	0	17.163	25	5	22	5	358	39.3	8.1	2.38	5	FALSE	RNA metabolism OR transcription;other metabolic processes	cytosol;nucleus		Pf00400	66585	Snrnp40	mmu:66585; Q3TEJ3; Q6PE01; Q9DCX3	ENSMUSG00000074088	mRNA processing	mRNA Splicing - Major Pathway; mRNA Splicing - Minor Pathway	3	0	100	6.64	4.67925e-17		6.81774e+06		44.74		4.29546e+06	6.81774e+06	1.07706e+07				High	High	High	High	High	High	1
FALSE	High	Master Protein	O35623	BET1 homolog [OS=Mus musculus]	0	7.389	25	2	16	2	118	13.3	9.07	4.16	2	FALSE	cell organization and biogenesis;transport	other membranes;ER/Golgi	other molecular function		12068	Bet1	mmu:12068; O35623	ENSMUSG00000032757		COPI-mediated anterograde transport; COPII-mediated vesicle transport	2	0	100	6.64	4.67925e-17		1.96473e+06		18.83		1.96473e+06	1.57405e+06	2.30747e+06				High	High	High	High	High	High	1
FALSE	High	Master Protein	Q8R3R8	Gamma-aminobutyric acid receptor-associated protein-like 1 [OS=Mus musculus]	0	7.458	15	2	18	2	117	14	8.73	6.72	2	FALSE	cell organization and biogenesis;other metabolic processes;stress response	plasma membrane;other membranes;cytosol;cytoskeleton;mitochondrion;ER/Golgi;other cytoplasmic organelle;other cell component	signal transduction activity or receptor binding;cytoskeletal activity;other molecular function	Pf02991	57436	Gabarapl1	mmu:57436; Q3TG14; Q3TJB9; Q3TXZ5; Q8R3R8; Q9JJ97	ENSMUSG00000030161		Macroautophagy	1	0	100	6.64	4.67925e-17		121009		10.85		125862	121009	101983				High	High	High	High	High	High	1
FALSE	High	Master Protein	Q9QUM4	Signaling lymphocytic activation molecule [OS=Mus musculus]	0	4.121	3	1	4	1	343	38.1	7.02	0.55	1	FALSE	cell adhesion;cell cycle OR cell proliferation;stress response;transport;other biological processes	plasma membrane;other membranes;other cell component	other molecular function	Pf06214	27218	Slamf1	mmu:27218; Q9QUM4; Q9QXZ3	ENSMUSG00000015316			0	0	0.01	-6.64	4.67925e-17			113397		38.57				113397	137931	59732.5	n/a	High	High	Peak Found	Peak Found	Peak Found	1
FALSE	High	Master Protein	Q5F2E7	FMR1-interacting protein NUFIP2 [OS=Mus musculus]	0.001	3.203	3	1	3	1	692	75.6	8.7	0.21	1	FALSE		cytosol;translational apparatus;nucleus;other cell component	nucleic acid binding activity	Pf15293	68564	Nufip2	mmu:68564; Q3TCE2; Q3V195; Q5F2E7; Q80TF1	ENSMUSG00000037857			0	0	0.01	-6.64	4.67925e-17			1.28734e+06		68.34				2.78828e+06	1.28734e+06	682958	n/a	n/a	High	Peak Found	High	High	1
FALSE	High	Master Protein	P49962	Signal recognition particle 9 kDa protein [OS=Mus musculus]	0	4.841	26	2	4	2	86	10.2	7.99	0.82	2	FALSE	transport;other biological processes	translational apparatus	nucleic acid binding activity	Pf05486	27058	Srp9	mmu:27058; P49962; Q9D085	ENSMUSG00000026511	mRNA processing	SRP-dependent cotranslational protein targeting to membrane	2	0	100	6.64	4.67925e-17		1.55325e+06		25.22		1.09053e+06	1.83684e+06	1.55325e+06				Peak Found	High	Peak Found	n/a	High	n/a	1
FALSE	High	Master Protein	Q8VDM6	Heterogeneous nuclear ribonucleoprotein U-like protein 1 [OS=Mus musculus]	0	28.587	16	8	37	8	859	95.9	6.58	5.49	8	FALSE		nucleus;other cell component	nucleic acid binding activity;other molecular function	Pf00622, Pf02037, Pf13671	232989	Hnrnpul1	mmu:232989; Q3U201; Q3UPB0; Q6AZA7; Q8BY45; Q8K365; Q8VDM6	ENSMUSG00000040725			0	0	0.01	-6.64	4.67925e-17			3.18701e+06		71.78				1.03332e+06	3.18701e+06	5.8386e+06	High	High	High	High	High	High	1
FALSE	High	Master Protein	Q9R087	Glypican-6 [OS=Mus musculus]	0	11.266	9	3	22	2	555	63	5.43	3.37	3	FALSE	other biological processes	non-structural extracellular;extracellular matrix;plasma membrane;other membranes;ER/Golgi;other cell component		Pf01153	23888	Gpc6	mmu:23888; Q9R087	ENSMUSG00000058571		Retinoid metabolism and transport; A tetrasaccharide linker sequence is required for GAG synthesis; HS-GAG biosynthesis; HS-GAG degradation	4	1	0.01	-6.64	4.67925e-17			1.47025e+06		9.46				1.47025e+06	1.54379e+06	1.28131e+06	High	High	High	High	n/a	High	1
FALSE	High	Master Protein	Q9D880	Mitochondrial import inner membrane translocase subunit TIM50 [OS=Mus musculus]	0	12.248	12	3	16	3	353	39.8	8.13	3.69	3	FALSE	cell organization and biogenesis;protein metabolism;other metabolic processes;transport;signal transduction	other membranes;mitochondrion;nucleus	signal transduction activity or receptor binding;other molecular function	Pf03031	66525	Timm50	mmu:66525; Q8R3A7; Q91Z17; Q9D880	ENSMUSG00000003438			0	0	0.01	-6.64	4.67925e-17			2.59608e+06		45.87				4.54282e+06	2.59608e+06	1.87802e+06	High	High	High	High	High	High	1
FALSE	High	Master Protein	Q5U4D9	THO complex subunit 6 homolog [OS=Mus musculus]	0	5.602	12	2	7	2	341	37.3	7.12	0.9	2	FALSE	RNA metabolism OR transcription;other metabolic processes;transport;developmental processes;other biological processes	nucleus;other cell component	nucleic acid binding activity	Pf00400	386612	Thoc6	mmu:386612; Q5U4D9	ENSMUSG00000041319		Transport of Mature mRNA derived from an Intron-Containing Transcript; mRNA 3'-end processing; RNA Polymerase II Transcription Termination	3	0	0.01	-6.64	4.67925e-17			336773		10.51				355802	336773	289065	High	High	n/a	High	Peak Found	High	1
FALSE	High	Master Protein	P61514	Large ribosomal subunit protein eL43 [OS=Mus musculus]	0	4.963	20	1	18	1	92	10.3	10.43	4	1	FALSE	protein metabolism;other metabolic processes	cytosol;translational apparatus;other cell component	other molecular function	Pf01780	19981	Rpl37a	mmu:19981; P12751; P61514	ENSMUSG00000046330	Cytoplasmic ribosomal proteins	L13a-mediated translational silencing of Ceruloplasmin expression; SRP-dependent cotranslational protein targeting to membrane; Major pathway of rRNA processing in the nucleolus and cytosol; Formation of a pool of free 40S subunits; GTP hydrolysis and joining of the 60S ribosomal subunit; Nonsense Mediated Decay (NMD) independent of the Exon Junction Complex (EJC); Nonsense Mediated Decay (NMD) e…	8	0	100	6.64	4.67925e-17		7.4321e+06		19.32		7.4321e+06	9.8516e+06	6936961				High	High	High	High	High	High	1
FALSE	High	Master Protein	Q8BSU7	MOB kinase activator 3A [OS=Mus musculus]	0	4.202	6	1	5	1	217	25.5	8.43	1.71	1	FALSE	signal transduction;other biological processes	nucleus;other cell component	enzyme regulator activity;other molecular function	Pf03637	208228	Mob3a	mmu:208228; Q3TBK2; Q8BSU7	ENSMUSG00000003348			0	0	100	6.64	4.67925e-17		635306		82.19		635306	2.31632e+06	613737				High	High	High	High	n/a	n/a	1
FALSE	High	Master Protein	Q9QZ73	DCN1-like protein 1 [OS=Mus musculus]	0	12.395	17	3	22	3	259	30.1	5.34	4.74	3	FALSE	protein metabolism;other metabolic processes;other biological processes	cytosol;nucleus;other cell component	other molecular function	Pf03556, Pf14555	114893	Dcun1d1	mmu:114893; Q3TMX2; Q8CDZ7; Q9QZ73	ENSMUSG00000027708		Neddylation	1	0	100	6.64	4.67925e-17		949996		97.67		4.61349e+06	949996	940978				High	High	High	High	High	High	1
FALSE	High	Master Protein	Q64362	AKT-interacting protein [OS=Mus musculus]	0	11.579	21	4	12	4	292	32.9	9.31	1.91	4	FALSE	cell organization and biogenesis;protein metabolism;other metabolic processes;transport;other biological processes	plasma membrane;other membranes;cytosol;nucleus;other cell component	other molecular function	Pf00179	14339	Aktip	mmu:14339; Q3TYE3; Q64362	ENSMUSG00000031667			0	0	100	6.64	4.67925e-17		2.08616e+06		19.85		1.92114e+06	2.76665e+06	2.08616e+06				High	High	High	High	High	n/a	1
FALSE	High	Master Protein	E2JF22	Piezo-type mechanosensitive ion channel component 1 [OS=Mus musculus]	0	14.328	4	6	17	6	2547	291.8	7.5	3.22	6	FALSE	transport;other biological processes	plasma membrane;other membranes;ER/Golgi	transporter activity;other molecular function	Pf12166, Pf15917		Piezo1	E2JF22				0	0	100	6.64	4.67925e-17		1.36784e+06		33.3		1.36784e+06	1.5872e+06	784218				High	High	High	High	High	High	1
FALSE	High	Master Protein	Q8VEE4	Replication protein A 70 kDa DNA-binding subunit [OS=Mus musculus]	0	19.063	14	6	18	6	623	69	7.91	3.05	6	FALSE	cell cycle OR cell proliferation;cell organization and biogenesis;DNA metabolism;other metabolic processes;stress response;developmental processes;other biological processes	nucleus;other cell component	nucleic acid binding activity;other molecular function	Pf01336, Pf04057, Pf08646, Pf16900	68275	Rpa1	mmu:68275; Q3TEJ8; Q8VEE4	ENSMUSG00000000751	Mismatch repair; Homologous recombination; G1 to S cell cycle control	Dual incision in TC-NER; Gap-filling DNA repair synthesis and ligation in TC-NER; Formation of Incision Complex in GG-NER; Regulation of HSF1-mediated heat shock response; Processing of DNA double-strand break ends; G2/M DNA damage checkpoint; SUMOylation of DNA damage response and repair proteins; Recognition of DNA damage by PCNA-containing replication complex; Dual Incision in GG-NER; Fanconi …	29	0	0.01	-6.64	4.67925e-17			2.65943e+06		25.09				1.74924e+06	2.65943e+06	2.91435e+06	High	High	High	High	High	High	1
FALSE	High	Master Protein	P97425	Eosinophil cationic protein 2 [OS=Mus musculus]	0	12.544	31	2	33	1	156	17.6	9.35	4.19	2	FALSE	stress response;other biological processes	non-structural extracellular	nucleic acid binding activity;other molecular function	Pf00074	13587	Ear2	mmu:13587; P97425; Q505C0	ENSMUSG00000072596		Neutrophil degranulation	1	0	0.01	-6.64	4.67925e-17			3.93086e+06		54.2				3.93086e+06	1.82335e+06	6.1104e+06	High	n/a	High	High	High	High	1
FALSE	High	Master Protein	P70697	Uroporphyrinogen decarboxylase [OS=Mus musculus]	0	29.36	39	7	62	7	367	40.7	6.65	12.48	7	FALSE	other metabolic processes	cytosol;nucleus	other molecular function	Pf01208	22275	Urod	mmu:22275; P70697; Q91VW4	ENSMUSG00000028684	Heme biosynthesis	Heme biosynthesis	2	0	0.01	-6.64	4.67925e-17			1.09655e+06		81.08				255847	1.09655e+06	2.14014e+06	High	High	High	High	High	High	1
FALSE	High	Master Protein	Q9JIY5	Serine protease HTRA2, mitochondrial [OS=Mus musculus]	0	18.871	18	5	36	5	458	49.3	9.6	6.4	5	FALSE	cell organization and biogenesis;protein metabolism;other metabolic processes;stress response;developmental processes;signal transduction;other biological processes	plasma membrane;other membranes;cytosol;cytoskeleton;mitochondrion;nucleus;other cell component	other molecular function	Pf13365, Pf17820	64704	Htra2	mmu:64704; Q9JIY5; Q9R108	ENSMUSG00000068329	Parkinson's disease		1	0	0.01	-6.64	4.67925e-17			1.62602e+06		41.57				1.62602e+06	911368	2.23137e+06	High	High	High	High	High	High	1
FALSE	High	Master Protein	P49117	Nuclear receptor subfamily 2 group C member 2 [OS=Mus musculus]	0	7.274	9	3	7	3	596	65.2	6.28	0.96	3	FALSE	cell cycle OR cell proliferation;stress response;developmental processes;signal transduction;other biological processes	nucleus	nucleic acid binding activity;other molecular function	Pf00104, Pf00105	22026	Nr2c2	mmu:22026; P49117; P55093	ENSMUSG00000005893	Nuclear Receptors; Toll-like receptor signaling	Nuclear Receptor transcription pathway	3	0	0.01	-6.64	4.67925e-17			178380		50.81				178380	382462	162804	n/a	High	High	Peak Found	High	High	1
FALSE	High	Master Protein	Q60866	Phosphotriesterase-related protein [OS=Mus musculus]	0	9.456	20	3	15	3	349	39.2	6.67	1.17	3	FALSE	other metabolic processes;other biological processes		other molecular function	Pf02126	19212	Pter	A2AUR4; A2AUR6; mmu:19212; Q60866; Q8BTA3	ENSMUSG00000026730			0	0	100	6.64	4.67925e-17		1.53608e+06		165.83		1.53608e+06	6.12589e+07	259802				High	High	High	High	High	High	1
FALSE	High	Master Protein	Q9D099	Alkaline ceramidase 3 [OS=Mus musculus]	0	6.864	6	2	23	2	267	31.5	9.01	5.55	2	FALSE	other metabolic processes;stress response;developmental processes;other biological processes	other membranes;ER/Golgi	other molecular function	Pf05875	66190	Acer3	mmu:66190; Q542R2; Q9D099; Q9D0X4; Q9D3J4	ENSMUSG00000030760		Sphingolipid metabolism	1	0	100	6.64	4.67925e-17		225621		55.77		77177.9	225621	294381				High	High	High	High	High	High	1
FALSE	High	Master Protein	Q80U93	Nuclear pore complex protein Nup214 [OS=Mus musculus]	0	20.718	5	6	37	6	2085	212.8	7.08	4.52	6	FALSE	other metabolic processes;transport;other biological processes	nucleus	other molecular function		227720	Nup214	A2ATN2; mmu:227720; Q80U93	ENSMUSG00000001855		Transport of the SLBP independent Mature mRNA; Transport of the SLBP Dependant Mature mRNA; Transport of Mature mRNA Derived from an Intronless Transcript; Transport of Mature mRNA derived from an Intron-Containing Transcript; Regulation of Glucokinase by Glucokinase Regulatory Protein; snRNP Assembly; SUMOylation of DNA damage response and repair proteins; SUMOylation of ubiquitinylation protein…	16	0	0.01	-6.64	4.67925e-17			1.20296e+06		31.49				662704	1.20296e+06	1.25302e+06	High	High	High	High	High	High	1
FALSE	High	Master Protein	Q9DC63	F-box only protein 3 [OS=Mus musculus]	0	11.339	12	3	10	3	480	55.2	5.02	1.96	3	FALSE	protein metabolism;other metabolic processes;other biological processes	cytosol;nucleus;other cell component	other molecular function	Pf04379, Pf09346, Pf12937	57443	Fbxo3	A2BHN5; A2BHN7; mmu:57443; Q3TKB0; Q3U9C1; Q8C7I0; Q8CEJ0; Q91VI9; Q9D2J5; Q9DC63; Q9JIE4	ENSMUSG00000027180			0	0	100	6.64	4.67925e-17		2.29864e+06		20.15		2.29864e+06	1.9697e+06	2920264				High	Peak Found	High	High	High	High	1
FALSE	High	Master Protein	Q8K3C3	Protein LZIC [OS=Mus musculus]	0	21.92	53	6	30	6	190	21.5	4.96	6.01	6	FALSE	other biological processes		other molecular function	Pf06384	69151	Lzic	mmu:69151; Q8K3C3; Q9D8V3	ENSMUSG00000028990			0	0	100	6.64	4.67925e-17		5.51901e+06		29.23		7.04422e+06	5.51901e+06	3.8476e+06				High	High	High	High	High	High	1
FALSE	High	Master Protein	Q8BLN5	Lanosterol synthase [OS=Mus musculus]	0	12.378	7	4	19	4	733	83.1	6.4	2.68	4	FALSE	other metabolic processes;other biological processes	other membranes;ER/Golgi;other cell component	other molecular function	Pf13243, Pf13249	16987	Lss	mmu:16987; Q8BLN5; Q8BVJ4; Q8K307	ENSMUSG00000033105	Cholesterol biosynthesis; Cholesterol metabolism with Bloch and Kandutsch-Russell pathways	Cholesterol biosynthesis	3	0	0.01	-6.64	4.67925e-17			2.2597e+06		27.48				1.83734e+06	3.13649e+06	2.2597e+06	High	High	High	High	High	High	1
FALSE	High	Master Protein	Q9R0Q9	Mannose-P-dolichol utilization defect 1 protein [OS=Mus musculus]	0	4.902	12	2	8	2	247	26.5	8.75	2.09	2	FALSE	other metabolic processes	other membranes		Pf04193		Mpdu1	O70203; Q9R0P7; Q9R0Q9			Biosynthesis of the N-glycan precursor (dolichol lipid-linked oligosaccharide, LLO) and transfer to a nascent protein	1	0	100	6.64	4.67925e-17		6.91804e+06		25.23		6.91804e+06	8.27675e+06	4914557				Peak Found	High	High	High	n/a	High	1
FALSE	High	Master Protein	P50431	Serine hydroxymethyltransferase, cytosolic [OS=Mus musculus]	0	11.697	11	3	14	2	478	52.6	6.95	2.2	3	FALSE	cell organization and biogenesis;other metabolic processes;other biological processes	cytosol;nucleus;other cell component	nucleic acid binding activity;other molecular function	Pf00464	20425	Shmt1	mmu:20425; P50431; Q64508; Q8R0X9	ENSMUSG00000020534	One-carbon metabolism and related pathways; One-carbon metabolism; Glutathione and one-carbon metabolism	Metabolism of folate and pterines; Carnitine synthesis	5	0	100	6.64	4.67925e-17		1.43542e+06		53		1.43542e+06	764069	2372266				High	High	High	High	High	High	1
FALSE	High	Master Protein	Q8VHL1	Histone-lysine N-methyltransferase SETD7 [OS=Mus musculus]	0	13.035	19	4	20	4	366	40.5	4.65	4.63	4	FALSE	cell organization and biogenesis;protein metabolism;other metabolic processes;stress response;other biological processes	nucleus;other cell component	other molecular function	Pf00856, Pf02493	73251	Setd7	mmu:73251; Q6ZPJ6; Q80UU3; Q8C7Y6; Q8VHL1	ENSMUSG00000037111		PKMTs methylate histone lysines	1	0	100	6.64	4.67925e-17		2.95968e+06		32.63		3.47415e+06	1.74227e+06	2.95968e+06				High	High	High	High	High	High	1
FALSE	High	Master Protein	Q99P30	Peroxisomal coenzyme A diphosphatase NUDT7 [OS=Mus musculus]	0	7.961	12	2	12	2	236	26.8	6.34	3.42	2	FALSE	other metabolic processes;other biological processes	other cytoplasmic organelle	nucleic acid binding activity;other molecular function	Pf00293	67528	Nudt7	mmu:67528; Q6IS65; Q8BU08; Q8K260; Q99P30; Q9D0Q3; Q9DBI9	ENSMUSG00000031767		Peroxisomal protein import	1	0	0.01	-6.64	4.67925e-17			277640		38.82				391080	173255	277640	High	High	High	High	High	High	1
FALSE	High	Master Protein	Q9CX80	Cytoglobin [OS=Mus musculus]	0	12.517	35	4	12	4	190	21.5	6.8	1.4	4	FALSE	other metabolic processes;stress response;transport;other biological processes	other cell component	other molecular function	Pf00042	114886	Cygb	mmu:114886; Q9CX80	ENSMUSG00000020810		Intracellular oxygen transport; eNOS activation	2	0	100	6.64	4.67925e-17		71067.9		51.93		71067.9	120414	40759.8				High	High	High	High	High	n/a	1
FALSE	High	Master Protein	O08532-3	Isoform 2C of Voltage-dependent calcium channel subunit alpha-2/delta-1 [OS=Mus musculus]	0	42.604	20	11	59	1	1079	121.9	5.17	12.54	11	FALSE						Cacna2d1	O08532-3				0	0	0.01	-6.64	4.67925e-17			5.4166e+06		9.68				5.02536e+06	6.07959e+06	5.4166e+06	High	High	High	High	High	High	1
FALSE	High	Master Protein	Q91Z96	BMP-2-inducible protein kinase [OS=Mus musculus]	0	12.314	10	5	14	5	1138	126.1	6.8	1.9	5	FALSE	protein metabolism;other metabolic processes;other biological processes	nucleus;other cell component	enzyme regulator activity;kinase activity;other molecular function	Pf00069, Pf15282	140780	Bmp2k	mmu:140780; Q8C8L7; Q91Z96	ENSMUSG00000034663			0	0	100	6.64	4.67925e-17		2.2948e+06		14.72		2.2948e+06	1.97367e+06	2.65267e+06				High	High	High	High	High	High	1
FALSE	High	Master Protein	O08911	Mitogen-activated protein kinase 12 [OS=Mus musculus]	0	17.37	30	7	23	7	367	42	6.29	3.36	7	FALSE	cell cycle OR cell proliferation;protein metabolism;other metabolic processes;signal transduction;other biological processes	mitochondrion;nucleus;other cell component	kinase activity;other molecular function	Pf00069	29857	Mapk12	mmu:29857; O08911; Q9D0M4	ENSMUSG00000022610	Mapk cascade; ESC pluripotency pathways; Parkinson's disease; Mapk signaling pathway; Signal transduction of S1P receptor; Integrin-mediated cell adhesion; Insulin signaling; Focal adhesion	Negative regulation of MAPK pathway; NOD1/2 Signaling Pathway; VEGFA-VEGFR2 Pathway; DSCAM interactions; Myogenesis	13	0	0.01	-6.64	4.67925e-17			1.48827e+06		29.71				1.48827e+06	910728	1.69178e+06	High	High	High	High	High	High	1
FALSE	High	Master Protein	P26262	Plasma kallikrein [OS=Mus musculus]	0	19.229	19	8	26	8	638	71.3	8.02	3.82	8	FALSE	protein metabolism;other metabolic processes;stress response;other biological processes	non-structural extracellular	other molecular function	Pf00024, Pf00089	16621	Klkb1	mmu:16621; P26262; Q8R0P5	ENSMUSG00000109764		Intrinsic Pathway of Fibrin Clot Formation; Activation of Matrix Metalloproteinases	2	0	0.01	-6.64	4.67925e-17			4.59945e+06		4.34				4.54741e+06	4.59945e+06	4.92303e+06	High	High	High	High	High	High	1
FALSE	High	Master Protein	Q8BM72	Heat shock 70 kDa protein 13 [OS=Mus musculus]	0	10.205	8	4	10	4	471	51.7	5.63	2.57	4	FALSE	protein metabolism;other metabolic processes	plasma membrane;other membranes;cytosol;ER/Golgi;nucleus;other cell component	other molecular function	Pf00012	110920	Hspa13	mmu:110920; Q3TII6; Q8BM72; Q9D1X5	ENSMUSG00000032932		Regulation of HSF1-mediated heat shock response	1	0	0.01	-6.64	4.67925e-17			430710		143.3				430710	5.38939e+06	271757	High	High	High	High	High	High	1
FALSE	High	Master Protein	Q9DCG9	Multifunctional methyltransferase subunit TRM112-like protein [OS=Mus musculus]	0	7.541	26	2	14	2	125	14.1	5.27	3.75	2	FALSE	cell organization and biogenesis;protein metabolism;RNA metabolism OR transcription;other metabolic processes;other biological processes	nucleus;other cell component	other molecular function	Pf03966	67674	Trmt112	mmu:67674; Q91YP8; Q9D1N6; Q9DCG9	ENSMUSG00000038812		Methylation; Eukaryotic Translation Termination	2	0	100	6.64	4.67925e-17		8.68594e+06		32.42		1.0442e+07	8.68594e+06	5.26032e+06				Peak Found	High	High	High	High	High	1
FALSE	High	Master Protein	Q99J27	Acetyl-coenzyme A transporter 1 [OS=Mus musculus]	0	6.405	5	2	12	2	550	61	8.16	3.5	2	FALSE	transport	other membranes;ER/Golgi	transporter activity;other molecular function	Pf13000	11416	Slc33a1	mmu:11416; Q99J27; Q9WTN1	ENSMUSG00000027822		Transport of vitamins, nucleosides, and related molecules	1	0	0.01	-6.64	4.67925e-17			938809		31.92				938809	505291	956039	High	High	High	High	High	High	1
FALSE	High	Master Protein	Q9D920	BLOC-1-related complex subunit 5 [OS=Mus musculus]	0.002	2.611	6	1	4	1	195	22.1	6.55	0.89	1	FALSE	cell organization and biogenesis;transport;other biological processes	plasma membrane;other membranes;cytoskeleton;ER/Golgi;other cytoplasmic organelle;other cell component		Pf10158	67774	Borcs5	mmu:67774; Q8BJB0; Q9D920	ENSMUSG00000042992			0	0	100	6.64	4.67925e-17		1.76897e+06		7.39		1.76897e+06	1.99404e+06	1749641				Peak Found	High	Peak Found	High	High	High	1
FALSE	High	Master Protein	Q8R3N1	Nucleolar protein 14 [OS=Mus musculus]	0	4.082	5	2	5	2	860	98.7	7.59	0.43	2	FALSE	RNA metabolism OR transcription;other metabolic processes;other biological processes	nucleus;other cell component	nucleic acid binding activity;other molecular function	Pf04147	75416	Nop14	mmu:75416; Q5RL78; Q8R3N1	ENSMUSG00000036693		Major pathway of rRNA processing in the nucleolus and cytosol	1	0	0.01	-6.64	4.67925e-17			762510		51.07				762510	243683	775003	High	High	n/a	Peak Found	High	High	1
FALSE	High	Master Protein	Q8K2H2	Deubiquitinase OTUD6B [OS=Mus musculus]	0	11.892	28	4	9	4	294	33.7	5.53	0.87	4	FALSE	cell cycle OR cell proliferation;cell organization and biogenesis;protein metabolism;other metabolic processes;other biological processes	translational apparatus	other molecular function	Pf02338	72201	Otud6b	A2AP24; mmu:72201; Q3T9X5; Q3U1R9; Q8K2H2	ENSMUSG00000040550			0	0	0.01	-6.64	4.67925e-17			1.98887e+06		27.39				1.39475e+06	2.45905e+06	1.98887e+06	High	n/a	High	High	High	High	1
FALSE	High	Master Protein	Q91YJ3	Thymocyte nuclear protein 1 [OS=Mus musculus]	0	6.997	10	2	3	2	226	26.2	9.11	0.37	2	FALSE		nucleus		Pf01878	77862	Thyn1	mmu:77862; Q91YJ3	ENSMUSG00000035443			0	0	100	6.64	4.67925e-17		2.40186e+06		7.68		2.13321e+06	2.47353e+06	2.40186e+06				Peak Found	Peak Found	High	High	n/a	n/a	1
FALSE	High	Master Protein	Q9WU79	Proline dehydrogenase 1, mitochondrial [OS=Mus musculus]	0	26.639	25	8	30	8	599	68	8.24	3.58	8	FALSE	other metabolic processes	mitochondrion;nucleus;other cell component	other molecular function	Pf01619	19125	Prodh	A0JLW6; mmu:19125; Q3UNR4; Q9QX61; Q9WU79	ENSMUSG00000003526	Amino acid metabolism	Proline catabolism	2	0	0.01	-6.64	4.67925e-17			3.55947e+06		11.81				3.70737e+06	3.55947e+06	2.94864e+06	High	High	High	High	High	High	1
FALSE	High	Master Protein	Q5S006	Leucine-rich repeat serine/threonine-protein kinase 2 [OS=Mus musculus]	0	30.31	9	12	23	12	2527	284.5	6.83	2.14	12	FALSE	cell-cell signaling;cell cycle OR cell proliferation;cell organization and biogenesis;protein metabolism;other metabolic processes;stress response;transport;developmental processes;signal transduction;other biological processes	plasma membrane;other membranes;cytosol;cytoskeleton;mitochondrion;ER/Golgi;other cytoplasmic organelle;other cell component	signal transduction activity or receptor binding;enzyme regulator activity;cytoskeletal activity;kinase activity;other molecular function	Pf00069, Pf00560, Pf08477, Pf13855, Pf16095	66725	Lrrk2	E9QNJ2; mmu:66725; Q5S006; Q8BWG7; Q8BZJ6; Q8CI84; Q8K062	ENSMUSG00000036273	Parkinson's disease	PTK6 promotes HIF1A stabilization	2	0	0.01	-6.64	4.67925e-17			469135		81.92				469135	185877	1.14045e+06	High	High	High	High	High	High	1
FALSE	High	Master Protein	Q8VEL0	Motile sperm domain-containing protein 1 [OS=Mus musculus]	0	7.642	21	2	6	2	213	24.1	7.74	0.55	2	FALSE	other biological processes	other membranes;ER/Golgi;nucleus;other cell component		Pf00635	70380	Mospd1	mmu:70380; Q497P5; Q8VEL0; Q9D8Y9	ENSMUSG00000023074			0	0	100	6.64	4.67925e-17		158869		86.84		125186	158869	568439				High	High	High	n/a	High	High	1
FALSE	High	Master Protein	Q9CXY1	Endosomal/lysosomal proton channel TMEM175 [OS=Mus musculus]	0	4.202	4	1	5	1	499	55.5	6.79	0.35	1	FALSE	cell organization and biogenesis;transport;other biological processes	other membranes;other cytoplasmic organelle	transporter activity;other molecular function	Pf06736	72392	Tmem175	mmu:72392; Q3TDC4; Q99K00; Q9CXY1	ENSMUSG00000013495			0	0	100	6.64	4.67925e-17		3.51877e+06		11.45		3.28816e+06	3.51877e+06	4.09628e+06				High	High	High	n/a	n/a	n/a	1
FALSE	High	Master Protein	O54983	Ketimine reductase mu-crystallin [OS=Mus musculus]	0	11.922	21	4	16	4	313	33.5	5.67	2.3	4	FALSE	other metabolic processes;transport;other biological processes	cytosol;mitochondrion;nucleus;other cell component	other molecular function	Pf02423	12971	Crym	mmu:12971; O54983	ENSMUSG00000030905		Lysine catabolism	1	0	0.01	-6.64	4.67925e-17			1.31129e+06		8.92				1.31129e+06	1.21837e+06	1.4536e+06	High	High	High	High	High	High	1
FALSE	High	Master Protein	O88384	Vesicle transport through interaction with t-SNAREs homolog 1B [OS=Mus musculus]	0	8.007	14	2	18	2	232	26.7	8.79	2.31	2	FALSE	cell organization and biogenesis;other metabolic processes;transport;other biological processes	other membranes;cytosol;ER/Golgi;other cytoplasmic organelle;other cell component	other molecular function	Pf05008, Pf12352		Vti1b	O88384			Platelet degranulation	1	0	100	6.64	4.67925e-17		872976		43.58		872976	1.49745e+06	650909				High	High	High	High	High	High	1
FALSE	High	Master Protein	Q8R4X3	RNA-binding protein 12 [OS=Mus musculus]	0	13.567	7	5	18	5	992	102.7	8.32	2.91	5	FALSE	other biological processes	nucleus;other cell component	nucleic acid binding activity	Pf00076	75710	Rbm12	B6ICZ5; mmu:75710; Q3TKT7; Q7TT14; Q8K373; Q8R302; Q8R4X3; Q9CS80	ENSMUSG00000089824	mRNA processing		1	0	100	6.64	4.67925e-17		1.49594e+06		96.48		858828	1.49594e+06	5540061				High	High	High	High	High	High	1
FALSE	High	Master Protein	Q9R0M5	Thiamin pyrophosphokinase 1 [OS=Mus musculus]	0	11.379	25	3	12	3	243	27.1	5.76	2.04	3	FALSE	other metabolic processes		kinase activity;other molecular function	Pf04263, Pf04265	29807	Tpk1	mmu:29807; Q3UWB5; Q8CAB5; Q8CEE8; Q8R1Q6; Q9R0M5	ENSMUSG00000029735		Vitamin B1 (thiamin) metabolism	1	0	0.01	-6.64	4.67925e-17			2.14474e+06		58.44				1.10461e+06	3.8411e+06	2.14474e+06	High	High	High	High	High	High	1
FALSE	High	Master Protein	Q9Z2C5	Myotubularin [OS=Mus musculus]	0	21.746	21	7	16	7	603	69.5	7.75	2.34	7	FALSE	cell organization and biogenesis;protein metabolism;other metabolic processes;transport;signal transduction;other biological processes	plasma membrane;other membranes;cytosol;cytoskeleton;other cytoplasmic organelle;other cell component	other molecular function	Pf02893, Pf06602	17772	Mtm1	mmu:17772; Q5BKQ5; Q9Z2C5	ENSMUSG00000031337		Synthesis of PIPs at the plasma membrane; Synthesis of PIPs at the early endosome membrane; Synthesis of PIPs at the late endosome membrane	3	0	0.01	-6.64	4.67925e-17			710304		70.33				1.34323e+06	262549	710304	High	n/a	High	Peak Found	High	High	1
FALSE	High	Master Protein	P61079	Ubiquitin-conjugating enzyme E2 D3 [OS=Mus musculus]	0	8.501	29	2	37	2	147	16.7	7.8	6.69	2	FALSE	protein metabolism;DNA metabolism;other metabolic processes;stress response;other biological processes	plasma membrane;other membranes;nucleus;other cytoplasmic organelle;other cell component	other molecular function	Pf00179	66105	Ube2d3	mmu:66105; P61079	ENSMUSG00000078578	Proteasome degradation	Neddylation; Signaling by BMP; Downregulation of SMAD2/3:SMAD4 transcriptional activity; Antigen processing: Ubiquitination & Proteasome degradation; E3 ubiquitin ligases ubiquitinate target proteins; Peroxisomal protein import; Regulation of TNFR1 signaling; IKK complex recruitment mediated by RIP1; Oxygen-dependent proline hydroxylation of Hypoxia-inducible Factor Alpha; Inactivation of CSF3 (G…	11	0	0.01	-6.64	4.67925e-17			3.51971e+06		68.99				1.65085e+06	3.51971e+06	7.26747e+06	High	High	High	High	High	High	1
FALSE	High	Master Protein	Q00558	40-kDa huntingtin-associated protein [OS=Mus musculus]	0	8.959	14	3	8	3	381	40.4	6.89	0.9	3	FALSE	transport;other biological processes	nucleus;other cytoplasmic organelle;other cell component			14070	F8a1	mmu:14070; Q00558; Q3TLS9; Q9JJQ6	ENSMUSG00000078317	Blood clotting cascade		1	0	100	6.64	4.67925e-17		205898		49.33		75872.5	236209	205898				High	High	High	n/a	High	High	1
FALSE	High	Master Protein	P03888	NADH-ubiquinone oxidoreductase chain 1 [OS=Mus musculus]	0	7.184	6	2	7	2	318	36	6.93	0.58	2	FALSE	cell organization and biogenesis;other metabolic processes;stress response;transport;other biological processes	other membranes;mitochondrion;other cell component	transporter activity	Pf00146	17716; 3338902	Mtnd1	mmu:17716; P03888; Q9G0S6	ENSMUSG00000064341	Oxidative phosphorylation; Electron transport chain	Complex I biogenesis	4	0	0.01	-6.64	4.67925e-17			416834		23.25				389012	588560	416834	High	High	High	Peak Found	High	High	1
FALSE	High	Master Protein	Q61771	Kinesin-like protein KIF3B [OS=Mus musculus]	0	11.923	9	4	14	4	747	85.2	7.69	1.93	4	FALSE	cell cycle OR cell proliferation;cell organization and biogenesis;transport;other biological processes	cytosol;cytoskeleton;other cell component	cytoskeletal activity;other molecular function	Pf00225	16569	Kif3b	mmu:16569; Q3UFZ8; Q61771; Q8BNH4	ENSMUSG00000027475		COPI-dependent Golgi-to-ER retrograde traffic; Kinesins; MHC class II antigen presentation; Intraflagellar transport	4	0	0.01	-6.64	4.67925e-17			139817		64.87				139817	74287.4	285270	High	High	High	High	High	High	1
FALSE	High	Master Protein	P61087	Ubiquitin-conjugating enzyme E2 K [OS=Mus musculus]	0	14.553	33	4	21	4	200	22.4	5.44	3.46	4	FALSE	cell organization and biogenesis;protein metabolism;other metabolic processes;stress response;signal transduction;other biological processes	nucleus;other cell component	other molecular function	Pf00179, Pf00627	53323	Ube2k	mmu:53323; O54806; P27924; P61087; Q16721; Q9CVV9	ENSMUSG00000029203		Antigen processing: Ubiquitination & Proteasome degradation; Synthesis of active ubiquitin: roles of E1 and E2 enzymes	2	0	100	6.64	4.67925e-17		1.73886e+06		47.84		3.34905e+06	1.73886e+06	1412799				High	High	High	High	High	High	1
FALSE	High	Master Protein	Q8R0H9	ADP-ribosylation factor-binding protein GGA1 [OS=Mus musculus]	0	12.213	13	4	32	4	635	69.9	5.27	3.81	4	FALSE	protein metabolism;other metabolic processes;transport;other biological processes	other membranes;cytosol;ER/Golgi;nucleus;other cytoplasmic organelle;other cell component	other molecular function	Pf00790, Pf02883, Pf03127, Pf18308	106039	Gga1	mmu:106039; Q3U2N1; Q8R0H9	ENSMUSG00000033128			0	0	100	6.64	4.67925e-17		2.49423e+06		22.8		2.57597e+06	1.65309e+06	2.49423e+06				High	High	High	High	High	High	1
FALSE	High	Master Protein	Q9CQI7	U2 small nuclear ribonucleoprotein B'' [OS=Mus musculus]	0	8.481	22	3	12	3	225	25.3	9.72	1.03	3	FALSE	RNA metabolism OR transcription;other metabolic processes	nucleus;other cell component	nucleic acid binding activity;other molecular function	Pf00076	20639	Snrpb2	mmu:20639; Q9CQI7; Q9CW35; Q9CZ66	ENSMUSG00000008333	mRNA processing		1	0	0.01	-6.64	4.67925e-17			70327.2		44.79				70889.2	27091.3	70327.2	High	High	High	High	High	High	1
FALSE	High	Master Protein	Q3U5C8	Rho guanine nucleotide exchange factor 16 [OS=Mus musculus]	0	17.471	18	6	11	6	713	80.3	7.49	1.18	6	FALSE	other biological processes	other cell component	signal transduction activity or receptor binding;enzyme regulator activity;other molecular function	Pf00018, Pf00169, Pf00621	230972	Arhgef16	B1ASH6; mmu:230972; Q3U5C8; Q501M8; Q8VCE8	ENSMUSG00000029032		CDC42 GTPase cycle; NRAGE signals death through JNK; G alpha (12/13) signalling events; RHOG GTPase cycle	4	0	0.01	-6.64	4.67925e-17			1.2212e+06		26.35				1.01258e+06	1.2212e+06	1.68504e+06	n/a	High	High	High	High	High	1
FALSE	High	Master Protein	Q9D8B3	Charged multivesicular body protein 4b [OS=Mus musculus]	0	5.998	19	2	24	2	224	24.9	4.82	5.18	2	FALSE	cell cycle OR cell proliferation;cell organization and biogenesis;protein metabolism;other metabolic processes;stress response;transport;other biological processes	plasma membrane;other membranes;cytosol;cytoskeleton;nucleus;other cytoplasmic organelle;other cell component	other molecular function	Pf03357	75608	Chmp4b	A2AVM1; mmu:75608; Q3TXM7; Q91VM7; Q922P1; Q9D8B3	ENSMUSG00000038467		Macroautophagy; Sealing of the nuclear envelope (NE) by ESCRT-III; Pyroptosis; Endosomal Sorting Complex Required For Transport (ESCRT)	4	0	0.01	-6.64	4.67925e-17			2.10402e+06		10.56				2.0089e+06	2.10402e+06	2.44795e+06	High	High	High	High	High	High	1
FALSE	High	Master Protein	Q8BG51	Mitochondrial Rho GTPase 1 [OS=Mus musculus]	0	26.237	20	8	31	7	631	72.2	6.49	4.11	8	FALSE	cell organization and biogenesis;transport;signal transduction;other biological processes	other membranes;mitochondrion	other molecular function	Pf00071, Pf08355, Pf08356	59040	Rhot1	mmu:59040; Q3TJB7; Q3UGU4; Q5SYC3; Q5SYC6; Q8BG51; Q8BLW3; Q8BMH1; Q922N0; Q9D2R1; Q9JKB9	ENSMUSG00000017686		Ub-specific processing proteases; RHOT1 GTPase cycle	2	1	100	6.64	4.67925e-17		1.95686e+06		8.49		1.83092e+06	2.16465e+06	1.95686e+06				High	High	High	High	High	High	1
FALSE	High	Master Protein	Q9JJL8	Serine--tRNA ligase, mitochondrial [OS=Mus musculus]	0	9.21	9	3	9	3	518	58.3	7.9	1.27	3	FALSE	protein metabolism;RNA metabolism OR transcription;other metabolic processes	mitochondrion	nucleic acid binding activity;other molecular function	Pf00587, Pf02403	71984	Sars2	mmu:71984; Q68FL2; Q9CWP1; Q9JJL8	ENSMUSG00000070699	Selenium metabolism / selenoproteins		1	0	0.01	-6.64	4.67925e-17			2.18986e+06		9.23				2.18986e+06	2.05752e+06	2.4626e+06	High	High	High	High	Peak Found	High	1
FALSE	High	Master Protein	Q924L1	LETM1 domain-containing protein 1 [OS=Mus musculus]	0	5.105	9	2	5	2	360	41.7	10.54	0.42	2	FALSE	cell organization and biogenesis;other biological processes	other membranes;mitochondrion;nucleus	translation activity;other molecular function	Pf07766	68614	Letmd1	mmu:68614; Q3TF05; Q3U3M7; Q8BLG9; Q8K1F7; Q8VDS9; Q924L1	ENSMUSG00000037353			0	0	100	6.64	4.67925e-17		1.17604e+06		20.59		821747	1.229e+06	1.17604e+06				High	High	Peak Found	n/a	High	High	1
FALSE	High	Master Protein	P16254	Signal recognition particle 14 kDa protein [OS=Mus musculus]	0	7.157	22	2	12	2	110	12.5	10.17	3.12	2	FALSE	transport	translational apparatus;nucleus	nucleic acid binding activity;other molecular function	Pf02290	20813	Srp14	mmu:20813; P16254; Q3TIK2	ENSMUSG00000009549	mRNA processing	SRP-dependent cotranslational protein targeting to membrane; Neutrophil degranulation	3	0	0.01	-6.64	4.67925e-17			3.20026e+06		52.08				3.20026e+06	1.59979e+06	5.001e+06	High	High	High	High	High	High	1
FALSE	High	Master Protein	Q8BFS6	Serine/threonine-protein phosphatase CPPED1 [OS=Mus musculus]	0	11.966	28	4	15	4	312	35.2	5.34	1.71	4	FALSE		plasma membrane;other membranes;cytosol	other molecular function	Pf00149	223978	Cpped1	mmu:223978; Q3UYF7; Q8BFS6; Q8BJQ3; Q8BYB7; Q8K236; Q8R3G2	ENSMUSG00000065979		Neutrophil degranulation	1	0	0.01	-6.64	4.67925e-17			2.40549e+06		11.83				2.78165e+06	2.20763e+06	2.40549e+06	High	High	High	High	High	High	1
FALSE	High	Master Protein	Q8BL65	Actin-binding LIM protein 2 [OS=Mus musculus]	0	10.061	13	4	10	4	612	68.1	8.02	0.72	4	FALSE	cell cycle OR cell proliferation;cell organization and biogenesis;RNA metabolism OR transcription;other metabolic processes;other biological processes	cytoskeleton	cytoskeletal activity;other molecular function	Pf00412, Pf02209, Pf16182	231148	Ablim2	B2RUF8; mmu:231148; Q6H8P8; Q80WK6; Q8BL65; Q8BUT1; Q8BXI7	ENSMUSG00000029095			0	0	100	6.64	4.67925e-17		835506		44.19		548964	1.34206e+06	835506				High	High	Peak Found	n/a	High	High	1
FALSE	High	Master Protein	Q91VX9	Transmembrane protein 168 [OS=Mus musculus]	0	6.398	5	2	6	2	697	79.6	7.96	0.95	2	FALSE	other biological processes	other membranes;ER/Golgi;nucleus	other molecular function		101118	Tmem168	mmu:101118; Q3TDA5; Q91VX9	ENSMUSG00000029569			0	0	0.01	-6.64	4.67925e-17			1.04061e+06		13.89				1.07212e+06	822571	1.04061e+06	High	High	High	High	Peak Found	High	1
FALSE	High	Master Protein	Q8BMP6	Golgi resident protein GCP60 [OS=Mus musculus]	0	24.123	25	7	29	7	525	60.1	5.11	4.49	7	FALSE	other metabolic processes	other membranes;mitochondrion;ER/Golgi	other molecular function	Pf00887, Pf13897	170760	Acbd3	mmu:170760; O35371; Q8BMP6			Golgi Associated Vesicle Biogenesis	1	0	100	6.64	4.67925e-17		224777		38.42		129960	296093	224777				High	High	High	High	High	High	1
FALSE	High	Master Protein	Q91WN1	DnaJ homolog subfamily C member 9 [OS=Mus musculus]	0	8.819	15	2	7	2	259	30	5.94	1.83	2	FALSE	cell organization and biogenesis;other biological processes	non-structural extracellular;plasma membrane;other membranes;nucleus;other cell component	other molecular function	Pf00226	108671	Dnajc9	mmu:108671; Q3TSG3; Q8R0E3; Q91WN1	ENSMUSG00000021811			0	0	100	6.64	4.67925e-17		3.55691e+06		27.18		2.92397e+06	4.948e+06	3.55691e+06				High	High	Peak Found	n/a	High	High	1
FALSE	High	Master Protein	Q8R3G1	Nuclear inhibitor of protein phosphatase 1 [OS=Mus musculus]	0	18.343	24	5	19	5	351	38.5	7.37	3.67	5	FALSE	cell cycle OR cell proliferation;RNA metabolism OR transcription;other metabolic processes;other biological processes	nucleus	enzyme regulator activity;nucleic acid binding activity;other molecular function	Pf00498	100336	Ppp1r8	mmu:100336; Q8C087; Q8R3G1	ENSMUSG00000028882	mRNA processing		1	0	0.01	-6.64	4.67925e-17			2.21319e+06		26.12				1.65791e+06	2.21319e+06	2.82315e+06	High	High	High	High	High	High	1
FALSE	High	Master Protein	Q8BJU0	Small glutamine-rich tetratricopeptide repeat-containing protein alpha [OS=Mus musculus]	0	14.708	13	3	20	3	315	34.3	5.06	4.03	3	FALSE	cell organization and biogenesis;protein metabolism;other metabolic processes;stress response;transport;other biological processes	other membranes;cytosol;ER/Golgi;nucleus;other cell component	other molecular function	Pf00515, Pf13181, Pf16546	52551	Sgta	mmu:52551; Q8BGA6; Q8BJU0; Q99L52	ENSMUSG00000004937		Insertion of tail-anchored proteins into the endoplasmic reticulum membrane	1	0	0.01	-6.64	4.67925e-17			5.8109e+06		8.51				5.8109e+06	5.50641e+06	6.49353e+06	High	High	High	High	High	High	1
FALSE	High	Master Protein	Q9DBS2	Tumor protein p63-regulated gene 1-like protein [OS=Mus musculus]	0	20.308	36	5	35	5	266	29.8	7.37	5.83	5	FALSE	cell-cell signaling;transport;signal transduction;other biological processes	other membranes;ER/Golgi;other cell component	other molecular function	Pf12456	67808	Tprg1l	B1AX99; mmu:67808; Q8BTC6; Q9DBS2	ENSMUSG00000029030			0	0	100	6.64	4.67925e-17		4.95502e+06		41.86		3.19756e+06	4.95502e+06	7.5531e+06				High	High	High	High	High	High	1
FALSE	High	Master Protein	Q8VBZ0	Dehydrogenase/reductase SDR family member on chromosome X homolog [OS=Mus musculus]	0	6.344	10	2	14	2	335	35.9	8.09	2.01	2	FALSE	other biological processes	non-structural extracellular	other molecular function	Pf00106		Dhrsx	B2RRV9; Q3TZW6; Q8VBZ0				0	0	0.01	-6.64	4.67925e-17			194404		18.09				242887	170959	194404	High	High	High	High	High	High	1
FALSE	High	Master Protein	Q7TSE6	Serine/threonine-protein kinase 38-like [OS=Mus musculus]	0	10.537	12	3	9	2	464	53.7	6.96	1.17	3	FALSE	cell organization and biogenesis;protein metabolism;other metabolic processes;signal transduction;other biological processes	other membranes;cytosol;cytoskeleton;other cell component	cytoskeletal activity;kinase activity;other molecular function	Pf00069, Pf00433	232533	Stk38l	B2KFR4; mmu:232533; Q6P6K6; Q7TSE6; Q8BWK4	ENSMUSG00000001630			0	0	100	6.64	4.67925e-17		68943.4		28.52		88426.4	49160.2	68943.4				Peak Found	High	High	High	High	High	1
FALSE	High	Master Protein	Q9Z2H5	Band 4.1-like protein 1 [OS=Mus musculus]	0	21.974	11	6	61	4	879	98.3	5.62	19.96	6	FALSE	cell organization and biogenesis	plasma membrane;other membranes;cytosol;cytoskeleton;other cell component	signal transduction activity or receptor binding;cytoskeletal activity;other molecular function	Pf00373, Pf04382, Pf05902, Pf08736, Pf09379, Pf09380	13821	Epb41l1	mmu:13821; Q3U3L1; Q3UHP7; Q80U34; Q8K204; Q9Z2H5		Splicing factor NOVA regulated synaptic proteins	Neurexins and neuroligins; Trafficking of AMPA receptors	3	0	100	6.64	4.67925e-17		5.47591e+06		33.46		6.8897e+06	5.47591e+06	3.39533e+06				High	High	High	High	High	High	1
FALSE	High	Master Protein	Q99N87	Small ribosomal subunit protein uS5m [OS=Mus musculus]	0	4.154	3	1	4	1	432	48.2	10.14	1.17	1	FALSE	protein metabolism;other metabolic processes	other membranes;mitochondrion;translational apparatus	nucleic acid binding activity;other molecular function	Pf00333, Pf03719, Pf21251	77721	Mrps5	mmu:77721; Q99N87	ENSMUSG00000027374		Mitochondrial translation elongation; Mitochondrial translation termination	2	0	100	6.64	4.67925e-17		424626		68.71		424626	282942	1.03338e+06				Peak Found	High	Peak Found	n/a	High	High	1
FALSE	High	Master Protein	Q9CR26	Vacuolar protein sorting-associated protein VTA1 homolog [OS=Mus musculus]	0	9.754	14	2	16	2	309	33.9	6.13	3.22	2	FALSE	transport	other membranes;cytosol;nucleus;other cytoplasmic organelle;other cell component		Pf04652, Pf18097	66201	Vta1	mmu:66201; Q9CR26	ENSMUSG00000019868		Endosomal Sorting Complex Required For Transport (ESCRT)	1	0	0.01	-6.64	4.67925e-17			9.86558e+06		20.99				9.86558e+06	1.14973e+07	7.48384e+06	High	High	High	High	High	High	1
FALSE	High	Master Protein	Q8R1U1	Conserved oligomeric Golgi complex subunit 4 [OS=Mus musculus]	0	17.951	12	6	25	6	785	88.6	5.15	4.81	6	FALSE	cell organization and biogenesis;other metabolic processes;transport	other membranes;cytosol;ER/Golgi	other molecular function	Pf08318, Pf20662, Pf20663	102339	Cog4	mmu:102339; Q3T9K1; Q8R1U1	ENSMUSG00000031753		COPI-mediated anterograde transport; Retrograde transport at the Trans-Golgi-Network; Intra-Golgi traffic	3	0	0.01	-6.64	4.67925e-17			39266.5		24.98				44838.8	26802.6	39266.5	High	High	High	High	High	High	1
FALSE	High	Master Protein	Q9CXA2	Trans-L-3-hydroxyproline dehydratase [OS=Mus musculus]	0	17.033	26	5	24	5	354	37.8	6.7	2.72	5	FALSE			other molecular function	Pf05544	67217	L3hypdh	B8JJ82; mmu:67217; Q99KB5; Q9CXA2	ENSMUSG00000019718			0	0	100	6.64	4.67925e-17		1.19705e+06		59.27		1.19705e+06	1.03983e+06	2.85603e+06				High	High	High	High	High	High	1
FALSE	High	Master Protein	Q8BXN9	Transmembrane protein 87A [OS=Mus musculus]	0	7.14	10	3	11	3	555	63.3	6.67	3.27	3	FALSE	transport;other biological processes	plasma membrane;other membranes;cytosol;ER/Golgi;other cell component		Pf06814	211499	Tmem87a	mmu:211499; Q8BTV9; Q8BU98; Q8BXN9; Q8R2P9; Q8R3S7			RHOA GTPase cycle	1	0	0.01	-6.64	4.67925e-17			1.48608e+06		36.3				2.26163e+06	1.10908e+06	1.48608e+06	High	n/a	High	High	High	High	1
FALSE	High	Master Protein	A2BDX3	Adenylyltransferase and sulfurtransferase MOCS3 [OS=Mus musculus]	0	9.007	13	4	5	4	460	49.3	7.49	0.67	4	FALSE	protein metabolism;RNA metabolism OR transcription;other metabolic processes	cytosol;other cell component	other molecular function	Pf00581, Pf00899	69372	Mocs3	A2BDX3; mmu:69372	ENSMUSG00000074576		Molybdenum cofactor biosynthesis	1	0	0.01	-6.64	4.67925e-17			1.65602e+06		25.54				1.89452e+06	1.1186e+06	1.65602e+06	High	High	n/a	High	High	Peak Found	1
FALSE	High	Master Protein	Q8BYH7	TBC1 domain family member 17 [OS=Mus musculus]	0	8.402	6	2	10	2	645	72.8	5.25	2.53	2	FALSE	other metabolic processes;transport;other biological processes	cytosol;other cytoplasmic organelle	enzyme regulator activity	Pf00566, Pf12068	233204	Tbc1d17	mmu:233204; Q3TCA5; Q8BYH7	ENSMUSG00000038520		TBC/RABGAPs	1	0	100	6.64	4.67925e-17		725523		54.65		380580	725523	1.22534e+06				High	High	High	High	High	High	1
FALSE	High	Master Protein	P19426	Negative elongation factor E [OS=Mus musculus]	0	12.557	17	4	19	4	375	42.5	9.38	3.39	4	FALSE	other biological processes	plasma membrane;other membranes;nucleus;other cell component	nucleic acid binding activity;other molecular function	Pf00076	27632	Nelfe	mmu:27632; P19426; P97485; P97486; Q9CZN3	ENSMUSG00000024369	mRNA processing	Formation of RNA Pol II elongation complex ; RNA Polymerase II Pre-transcription Events; Formation of the Early Elongation Complex; TP53 Regulates Transcription of DNA Repair Genes	6	0	100	6.64	4.67925e-17		101066		58.27		54154.6	184384	101066				High	High	High	High	High	High	1
FALSE	High	Master Protein	Q91WK1	SPRY domain-containing protein 4 [OS=Mus musculus]	0	5.067	17	2	13	2	207	23.3	9.45	1.38	2	FALSE		nucleus		Pf00622	66701	Spryd4	mmu:66701; Q8BUS6; Q91WK1; Q9D651	ENSMUSG00000051346			0	0	100	6.64	4.67925e-17		1.03989e+06		87.91		1.03989e+06	220806	2.28319e+06				High	High	High	High	High	High	1
FALSE	High	Master Protein	Q8BGS2	BolA-like protein 2 [OS=Mus musculus]	0	4.85	22	1	7	1	86	10.2	6.16	1.19	1	FALSE	cell organization and biogenesis;protein metabolism;other metabolic processes;other biological processes	cytosol;nucleus;other cell component	other molecular function	Pf01722	66162	Bola2	mmu:66162; Q0P601; Q8BGS2	ENSMUSG00000047721			0	0	100	6.64	4.67925e-17		2.52885e+06		85.6		2.52885e+06	1.74545e+06	8.32902e+06				High	Peak Found	High	High	n/a	High	1
FALSE	High	Master Protein	Q8VC85	U6 snRNA-associated Sm-like protein LSm1 [OS=Mus musculus]	0	6.897	26	2	3	2	133	15.2	5.38	0.45	2	FALSE	RNA metabolism OR transcription;other metabolic processes;developmental processes;other biological processes	nucleus;other cell component	nucleic acid binding activity	Pf01423	67207	Lsm1	mmu:67207; Q8VC85	ENSMUSG00000037296	mRNA processing	mRNA decay by 5' to 3' exoribonuclease	2	0	0.01	-6.64	4.67925e-17			811257		21.12				811257	719298	1.07251e+06	n/a	High	High	Peak Found	Peak Found	Peak Found	1
FALSE	High	Master Protein	Q99P91	Transmembrane glycoprotein NMB [OS=Mus musculus]	0	4.202	3	1	20	1	574	63.6	7.61	4.69	1	FALSE	cell adhesion;cell-cell signaling;signal transduction;other biological processes	plasma membrane;other membranes;other cytoplasmic organelle;other cell component	signal transduction activity or receptor binding;other molecular function	Pf18911, Pf20433	93695	Gpnmb	mmu:93695; Q3U3R9; Q8BVV9; Q8BXL4; Q99P91; Q9QXA0	ENSMUSG00000029816		PTK6 promotes HIF1A stabilization	1	0	100	6.64	4.67925e-17		1.21042e+06		45.83		921063	1.21042e+06	2.17805e+06				High	High	High	High	High	High	1
FALSE	High	Master Protein	Q9CYI4	Putative RNA-binding protein Luc7-like 1 [OS=Mus musculus]	0	13.34	12	4	21	3	371	43.9	9.88	2.67	4	FALSE	cell organization and biogenesis;RNA metabolism OR transcription;other metabolic processes;other biological processes	nucleus	nucleic acid binding activity;other molecular function	Pf03194	66978	Luc7l	mmu:66978; Q8K247; Q9CWM1; Q9CYI4	ENSMUSG00000024188			0	0	0.01	-6.64	4.67925e-17			255901		54.56				255901	575834	229075	n/a	High	High	High	High	High	1
FALSE	High	Master Protein	Q99LG2	Transportin-2 [OS=Mus musculus]	0	20.947	12	6	23	3	887	100.4	4.98	3.22	6	FALSE	transport;other biological processes	nucleus;other cell component	other molecular function	Pf02985, Pf03810, Pf13513	212999	Tnpo2	mmu:212999; Q8C0U9; Q99LG2	ENSMUSG00000031691			0	0	0.01	-6.64	4.67925e-17			132307		36.6				109916	215983	132307	n/a	High	High	Peak Found	Peak Found	High	1
FALSE	High	Master Protein	Q78JE5	F-box only protein 22 [OS=Mus musculus]	0	22.064	42	9	22	9	402	44.2	7.61	1.68	9	FALSE	protein metabolism;other metabolic processes;stress response;transport;other biological processes	cytoskeleton;nucleus;other cell component		Pf10442, Pf12937	71999	Fbxo22	mmu:71999; Q78JE5	ENSMUSG00000032309		Antigen processing: Ubiquitination & Proteasome degradation; Neddylation	2	0	100	6.64	4.67925e-17		3.62997e+06		40.95		1.6249e+06	3.62997e+06	3.9319e+06				High	High	High	High	High	High	1
FALSE	High	Master Protein	Q8JZZ7	Adhesion G protein-coupled receptor L2 [OS=Mus musculus]	0	32.069	12	10	33	10	1487	166.5	6.71	6.55	10	FALSE	cell organization and biogenesis;developmental processes;signal transduction;other biological processes	plasma membrane;other membranes;other cell component	other molecular function	Pf00002, Pf01825, Pf02140, Pf02191, Pf02354, Pf02793, Pf16489		Adgrl2	E9Q6C7; Q8BM90; Q8JZZ7	ENSMUSG00000028184	GPCRs, non-odorant		1	0	100	6.64	4.67925e-17		2.58157e+06		47.07		4.15854e+06	2.58157e+06	1.57126e+06				High	High	High	High	High	High	1
FALSE	High	Master Protein	Q80ZJ1	Ras-related protein Rap-2a [OS=Mus musculus]	0	26.364	51	6	48	2	183	20.6	4.82	11.69	6	FALSE	cell cycle OR cell proliferation;cell organization and biogenesis;signal transduction;other biological processes	plasma membrane;other membranes;cytosol;other cytoplasmic organelle;other cell component	other molecular function	Pf00071	76108	Rap2a	mmu:76108; Q3USK1; Q7TSK4; Q80ZJ1; Q810A2; Q9D3D5	ENSMUSG00000051615			0	0	0.01	-6.64	4.67925e-17			2.73027e+06		58.56				2.73027e+06	1.55658e+06	5.17782e+06	High	High	High	High	High	High	1
FALSE	High	Master Protein	P54869	Hydroxymethylglutaryl-CoA synthase, mitochondrial [OS=Mus musculus]	0	16.427	20	6	21	5	508	56.8	8.41	2.57	6	FALSE	other metabolic processes;stress response;developmental processes;other biological processes	mitochondrion	other molecular function	Pf01154, Pf08540	15360	Hmgcs2	mmu:15360; P54869; Q64740; Q9DBK1; Q9DBM4	ENSMUSG00000027875	PPAR signaling pathway; Cholesterol metabolism with Bloch and Kandutsch-Russell pathways; Synthesis and degradation of ketone bodies	Synthesis of Ketone Bodies	4	0	100	6.64	4.67925e-17		1.68118e+06		20.14		1.90908e+06	1.26614e+06	1.68118e+06				High	High	High	High	High	High	1
FALSE	High	Master Protein	Q8VE80	THO complex subunit 3 [OS=Mus musculus]	0	6.234	10	2	4	2	351	38.7	6.09	0.49	2	FALSE	RNA metabolism OR transcription;other metabolic processes;transport;other biological processes	nucleus;other cell component	nucleic acid binding activity	Pf00400, Pf07676, Pf12894	73666	Thoc3	mmu:73666; Q8VE80; Q9CWI8	ENSMUSG00000025872		mRNA 3'-end processing; RNA Polymerase II Transcription Termination; Transport of Mature mRNA derived from an Intron-Containing Transcript	3	0	0.01	-6.64	4.67925e-17			1.92931e+06		11.3				1.92931e+06	2.24429e+06	1.80784e+06	High	n/a	High	High	High	Peak Found	1
FALSE	High	Master Protein	O70585	Dystrobrevin beta [OS=Mus musculus]	0	10.557	8	3	11	2	659	74.4	8.62	1.27	3	FALSE	cell-cell signaling;developmental processes	plasma membrane;other membranes;nucleus;other cell component	nucleic acid binding activity;other molecular function	Pf00569, Pf09068, Pf09069	13528	Dtnb	E9Q0F2; mmu:13528; O70563; O70585; Q9CTZ1	ENSMUSG00000071454			0	0	100	6.64	4.67925e-17		2.38403e+06		23.02		2.38403e+06	1.74512e+06	2.80092e+06				High	High	High	High	n/a	High	1
FALSE	High	Master Protein	Q9Z1E4	Glycogen [starch] synthase, muscle [OS=Mus musculus]	0	16.258	13	5	26	5	738	83.9	6.11	3.98	5	FALSE	other metabolic processes;developmental processes	cytosol;other cell component	other molecular function	Pf05693	14936	Gys1	mmu:14936; P54859; Q3TBN4; Q8BQG4; Q8VEB0; Q9Z1E4	ENSMUSG00000003865	Focal adhesion: PI3K-Akt-mTOR signaling pathway; Glycogen metabolism; Insulin signaling	Glycogen synthesis	4	0	0.01	-6.64	4.67925e-17			1.69359e+06		55.5				1.87256e+06	491960	1.69359e+06	High	High	High	High	High	High	1
FALSE	High	Master Protein	Q9Z2M6	Ubiquitin-like protein 3 [OS=Mus musculus]	0	12.938	46	3	12	3	117	13.2	6.92	1.79	3	FALSE		plasma membrane;other membranes		Pf13881	24109	Ubl3	A4FTW0; mmu:24109; Q3UKM1; Q9Z2M6	ENSMUSG00000001687			0	0	0.01	-6.64	4.67925e-17			1.45617e+06		22.36				1.0069e+06	1.57922e+06	1.45617e+06	High	High	High	High	High	Peak Found	1
FALSE	High	Master Protein	P61922	4-aminobutyrate aminotransferase, mitochondrial [OS=Mus musculus]	0	13.369	16	5	13	5	500	56.4	8.09	1.66	5	FALSE	other metabolic processes;stress response;developmental processes;other biological processes	mitochondrion;other cell component	other molecular function	Pf00202		Abat	mmu:268860; P61922; Q8BZA3	ENSMUSG00000057880		Degradation of GABA	1	0	100	6.64	4.67925e-17		1.91205e+06		113.46		1.91205e+06	1.15109e+07	1.53007e+06				High	Peak Found	High	High	High	High	1
FALSE	High	Master Protein	Q8K1N1	Calcium-independent phospholipase A2-gamma [OS=Mus musculus]	0	4.946	6	3	7	3	776	87.3	9.23	0.58	3	FALSE	other metabolic processes;transport;signal transduction;other biological processes	other membranes;mitochondrion;ER/Golgi;other cytoplasmic organelle	other molecular function	Pf01734	67452	Pnpla8	mmu:67452; Q3TH33; Q8K1N1; Q8VEC0; Q9DC20	ENSMUSG00000036257	Eicosanoid synthesis	Acyl chain remodelling of PC; Acyl chain remodelling of PE	3	0	0.01	-6.64	4.67925e-17			1.44172e+06		24.14				1.44172e+06	1.69254e+06	1.02906e+06	n/a	High	High	High	High	High	1
FALSE	High	Master Protein	Q3UIU2	NADH dehydrogenase [ubiquinone] 1 beta subcomplex subunit 6 [OS=Mus musculus]	0	9.756	36	3	66	3	128	15.5	9.79	11.11	3	FALSE	cell organization and biogenesis;other metabolic processes	other membranes;mitochondrion;nucleus		Pf09782	230075	Ndufb6	mmu:230075; Q3UIU2	ENSMUSG00000071014	Oxidative phosphorylation; Electron transport chain	Complex I biogenesis	4	0	0.01	-6.64	4.67925e-17			4.22435e+06		22.88				4.22435e+06	5.06722e+06	3.17024e+06	High	High	High	High	High	High	1
FALSE	High	Master Protein	Cont_P35908	Keratin, type II cytoskeletal 2 epidermal OS=Homo sapiens OX=9606 GN=KRT2 PE=1 SV=2	0	28.193	18	8	33	5	639	65.4	8	6.31	8	TRUE	cell cycle OR cell proliferation;cell organization and biogenesis;protein metabolism;other metabolic processes;other biological processes	plasma membrane;cytosol;cytoskeleton;other cell component	bone, tooth or skin structural activity;cytoskeletal activity	Pf00038, Pf16208	3849	KRT2	hsa:3849; P35908; Q4VAQ2	ENSG00000172867		Formation of the cornified envelope	2	1	100	6.64	4.67925e-17		3.32451e+06		94.22		7.79174e+06	3.32451e+06	536694				High	High	n/a	High	High	High	1
FALSE	High	Master Protein	Q60766	Immunity-related GTPase family M protein 1 [OS=Mus musculus]	0	13.032	16	4	29	4	409	46.5	8.28	2.95	4	FALSE	cell organization and biogenesis;protein metabolism;other metabolic processes;stress response;transport;signal transduction;other biological processes	plasma membrane;other membranes;cytosol;mitochondrion;ER/Golgi;other cytoplasmic organelle;other cell component	enzyme regulator activity;other molecular function	Pf05049	15944	Irgm1	mmu:15944; Q3TJ73; Q60766	ENSMUSG00000046879			0	0	100	6.64	4.67925e-17		914852		83.35		255122	914852	1.99864e+06				High	High	High	High	High	High	1
FALSE	High	Master Protein	Q920H1-1	Isoform C of Secretoglobin family 3A member 2 [OS=Mus musculus]	0	9.578	16	2	22	2	139	15.4	8.32	5.46	2	FALSE						Scgb3a2	Q920H1-1				0	0	0.01	-6.64	4.67925e-17			799583		55.15				441254	799583	1.40281e+06	High	High	High	High	High	High	1
FALSE	High	Master Protein	P46662	Merlin [OS=Mus musculus]	0	6.103	4	2	24	2	596	69.7	6.35	4.63	2	FALSE	cell cycle OR cell proliferation;cell organization and biogenesis;developmental processes;signal transduction;other biological processes	plasma membrane;other membranes;cytosol;cytoskeleton;nucleus;other cytoplasmic organelle;other cell component	signal transduction activity or receptor binding;cytoskeletal activity;other molecular function	Pf00373, Pf00769, Pf09379, Pf09380, Pf20492	18016	Nf2	mmu:18016; P46662; Q8BR03	ENSMUSG00000009073		Regulation of actin dynamics for phagocytic cup formation; RHO GTPases activate PAKs	2	0	100	6.64	4.67925e-17		3.74152e+06		28.33		3.74152e+06	5.2333e+06	3012611				High	High	High	High	High	High	1
FALSE	High	Master Protein	Q8BGT7	Survival of motor neuron-related-splicing factor 30 [OS=Mus musculus]	0	8.163	20	2	12	2	238	26.7	7.24	3.22	2	FALSE	RNA metabolism OR transcription;other metabolic processes;other biological processes	nucleus;other cell component	nucleic acid binding activity	Pf06003	76479	Smndc1	mmu:76479; Q4QQL0; Q8BGT7	ENSMUSG00000025024		mRNA Splicing - Major Pathway	1	0	0.01	-6.64	4.67925e-17			2.78192e+06		8.7				2.45439e+06	2.78192e+06	2.91362e+06	High	High	High	High	High	High	1
FALSE	High	Master Protein	Q80UW8	DNA-directed RNA polymerases I, II, and III subunit RPABC1 [OS=Mus musculus]	0	9.377	35	3	16	3	210	24.6	5.95	1.5	3	FALSE	RNA metabolism OR transcription;other metabolic processes	nucleus;other cell component	nucleic acid binding activity;other molecular function	Pf01191, Pf03871	66420	Polr2e	mmu:66420; Q80UW8	ENSMUSG00000004667	Estrogen signaling; Purine metabolism; Eukaryotic transcription initiation	Dual incision in TC-NER; Gap-filling DNA repair synthesis and ligation in TC-NER; Formation of TC-NER Pre-Incision Complex; mRNA Splicing - Major Pathway; Formation of RNA Pol II elongation complex ; RNA Polymerase II Pre-transcription Events; Processing of Capped Intron-Containing Pre-mRNA; RNA Polymerase I Transcription Initiation; RNA Polymerase I Promoter Escape; B-WICH complex positively reg…	30	0	100	6.64	4.67925e-17		2.2307e+06		60.69		2.84949e+06	2.2307e+06	616991				High	High	High	High	High	High	1
FALSE	High	Master Protein	Q3TMW1	Coiled-coil domain-containing protein 102A [OS=Mus musculus]	0	3.754	4	1	1	1	549	62.6	5.69	0.15	1	FALSE		cytoskeleton		Pf01576	234582	Ccdc102a	A0AUL1; mmu:234582; Q3B7Y4; Q3TMW1	ENSMUSG00000063605			0	0	100	6.64	4.67925e-17		2593200		52.74		3.7421e+06	1.12531e+06	2593200				Peak Found	Peak Found	Peak Found	High	n/a	n/a	1
FALSE	High	Master Protein	Cont_P13645	Keratin, type I cytoskeletal 10 OS=Homo sapiens OX=9606 GN=KRT10 PE=1 SV=6	0	26.754	20	7	29	5	584	58.8	5.21	4.81	7	TRUE	cell organization and biogenesis;protein metabolism;other metabolic processes;other biological processes	plasma membrane;cytosol;cytoskeleton;other cell component	bone, tooth or skin structural activity;other molecular function	Pf00038	3858	KRT10	hsa:3858; P13645; Q14664; Q8N175	ENSG00000186395		Formation of the cornified envelope	2	0	0.01	-6.64	4.67925e-17			3.08617e+06		58.39				795720	3.36956e+06	3.08617e+06	High	High	n/a	Peak Found	High	High	1
FALSE	High	Master Protein	Q99PS0	Keratin, type I cytoskeletal 23 [OS=Mus musculus]	0	5.682	12	3	6	3	422	48	6.23	0.46	3	TRUE	cell organization and biogenesis;other biological processes	cytoskeleton	other molecular function	Pf00038	94179	Krt23	mmu:94179; Q99PS0	ENSMUSG00000006777		Formation of the cornified envelope	2	0	0.01	-6.64	4.67925e-17			571468		43.59				957172	409081	571468	n/a	High	High	High	High	High	1
FALSE	High	Master Protein	O35226-2	Isoform Rpn10B of 26S proteasome non-ATPase regulatory subunit 4 [OS=Mus musculus]	0	21.41	26	5	50	1	379	41	4.79	13.27	5	FALSE						Psmd4	O35226-2				0	0	100	6.64	4.67925e-17		1.00012e+06		127.69		1.00012e+06	8.7371e+06	856403				Peak Found	High	Peak Found	n/a	n/a	n/a	1
FALSE	High	Master Protein	Q9DC16	Endoplasmic reticulum-Golgi intermediate compartment protein 1 [OS=Mus musculus]	0	4.202	8	1	14	1	290	32.5	7.06	1.61	1	FALSE	transport	other membranes;ER/Golgi;nucleus;other cell component		Pf07970, Pf13850	67458	Ergic1	mmu:67458; Q9DC16	ENSMUSG00000001576			0	0	0.01	-6.64	4.67925e-17			3.44803e+06		18.3				3.99021e+06	2.75061e+06	3.44803e+06	n/a	High	High	High	High	High	1
FALSE	High	Master Protein	Q7TQF7	Amphiphysin [OS=Mus musculus]	0	14.055	11	5	9	5	686	75	4.63	0.93	5	FALSE	transport;other biological processes	plasma membrane;other membranes;cytoskeleton;ER/Golgi;other cell component	other molecular function	Pf03114	218038	Amph	mmu:218038; Q7TQF7; Q8R1C4	ENSMUSG00000021314		Clathrin-mediated endocytosis	1	0	0.01	-6.64	4.67925e-17			1.6706e+06		34.8				846145	1.72284e+06	1.6706e+06	n/a	High	High	Peak Found	High	High	1
FALSE	High	Master Protein	Q9DC50	Peroxisomal carnitine O-octanoyltransferase [OS=Mus musculus]	0	29.677	26	9	24	9	612	70.2	6.73	4.41	9	FALSE	other metabolic processes;transport;other biological processes	other cytoplasmic organelle;other cell component	other molecular function	Pf00755	74114	Crot	mmu:74114; Q921I4; Q9DC50	ENSMUSG00000003623		Peroxisomal protein import; Beta-oxidation of pristanoyl-CoA	2	0	0.01	-6.64	4.67925e-17			237027		11.89				218173	274987	237027	High	High	High	High	High	High	1
FALSE	High	Master Protein	Q5F2E8	Serine/threonine-protein kinase TAO1 [OS=Mus musculus]	0	18.978	9	6	23	5	1001	116	7.55	2.68	6	FALSE	cell cycle OR cell proliferation;cell organization and biogenesis;protein metabolism;DNA metabolism;other metabolic processes;stress response;developmental processes;signal transduction;other biological processes	cytoskeleton;other cell component	enzyme regulator activity;cytoskeletal activity;kinase activity;other molecular function	Pf00069	216965	Taok1	mmu:216965; Q5F2E8; Q69ZL2; Q8JZX2; Q91VG7	ENSMUSG00000017291	Mapk signaling pathway	Separation of Sister Chromatids; Amplification of signal from unattached kinetochores via a MAD2 inhibitory signal; Resolution of Sister Chromatid Cohesion; RHO GTPases Activate Formins; EML4 and NUDC in mitotic spindle formation	7	1	100	6.64	4.67925e-17		3.749e+06		19.64		2.84555e+06	3.749e+06	4.24514e+06				High	High	High	High	High	High	1
FALSE	High	Master Protein	O70131	Ninjurin-1 [OS=Mus musculus]	0	4.202	13	1	9	1	152	16.5	6.55	0.6	1	FALSE	cell adhesion;cell organization and biogenesis;stress response;developmental processes;other biological processes	non-structural extracellular;plasma membrane;other membranes	other molecular function	Pf04923	18081	Ninj1	mmu:18081; O70131	ENSMUSG00000037966			0	0	0.01	-6.64	4.67925e-17			196694		38.69				196694	218637	95223.8	n/a	High	High	High	High	High	1
FALSE	High	Master Protein	Q6VNB8	WD repeat and FYVE domain-containing protein 3 [OS=Mus musculus]	0	22.025	4	9	18	9	3508	392.1	6.8	1.61	9	FALSE	other metabolic processes	plasma membrane;other membranes;cytosol;nucleus;other cytoplasmic organelle;other cell component	other molecular function	Pf00400, Pf01363, Pf02138, Pf14844	72145	Wdfy3	mmu:72145; Q6VNB8; Q8C8H7	ENSMUSG00000043940			0	0	0.01	-6.64	4.67925e-17			1.30772e+06		35.07				1.55242e+06	733908	1.30772e+06	High	High	High	High	High	High	1
FALSE	High	Master Protein	Q8BQN6	Zinc finger protein OZF [OS=Mus musculus]	0	3.237	4	1	3	1	292	33.1	8.95	0.44	1	FALSE	other biological processes	cytosol;nucleus	nucleic acid binding activity;other molecular function	Pf00096	26465	Znf146	A0JNX3; mmu:26465; Q8BQN6; Q9Z0Q5	ENSMUSG00000037029			0	0	0.01	-6.64	4.67925e-17			53562.3		14.87				54398.8	53562.3	41198.9	n/a	High	High	Peak Found	High	Peak Found	1
FALSE	High	Master Protein	Q8K4R4	Cytoplasmic phosphatidylinositol transfer protein 1 [OS=Mus musculus]	0	6.882	10	2	17	2	332	38.4	6.32	3.14	2	FALSE	cell organization and biogenesis;other metabolic processes;transport;signal transduction	cytosol;nucleus;other cell component	transporter activity;other molecular function	Pf02121	71795	Pitpnc1	A2A650; A2A651; mmu:71795; Q3TBB3; Q3U5F5; Q8K4R4; Q8K4R5	ENSMUSG00000040430			0	0	100	6.64	4.67925e-17		2.04705e+06		18.76		1.61641e+06	2.04705e+06	2.36813e+06				High	High	High	High	High	High	1
FALSE	High	Master Protein	P54254	Ataxin-1 [OS=Mus musculus]	0	4.865	3	2	4	2	791	83.7	8.16	0.7	2	FALSE	cell-cell signaling;RNA metabolism OR transcription;other metabolic processes;transport;developmental processes;signal transduction;other biological processes	cytosol;nucleus;other cell component	nucleic acid binding activity;other molecular function	Pf08517, Pf12547	20238	Atxn1	mmu:20238; P54254; Q8C866	ENSMUSG00000046876	mRNA processing		1	0	100	6.64	4.67925e-17		127863		72.18		63020	286119	127863				Peak Found	Peak Found	High	n/a	High	High	1
FALSE	High	Master Protein	Q75N62	GTPase IMAP family member 8 [OS=Mus musculus]	0	14.678	9	4	29	4	688	76.8	7.27	6.58	4	FALSE	other biological processes	cytosol;mitochondrion;ER/Golgi	other molecular function	Pf04548	243374	Gimap8	mmu:243374; Q3UZ12; Q75N62	ENSMUSG00000064262			0	0	0.01	-6.64	4.67925e-17			2.7683e+06		15.59				2.7683e+06	3.49446e+06	2.63508e+06	High	High	High	High	High	High	1
FALSE	High	Master Protein	P02089	Hemoglobin subunit beta-2 [OS=Mus musculus]	0	38.164	56	9	556	2	147	15.9	8.05	204.59	9	FALSE	other metabolic processes;transport;other biological processes	non-structural extracellular;cytosol;other cell component	other molecular function	Pf00042	15130	Hbb-b2	mmu:15130; P02089; Q5D0E8		Comprehensive IL-17A signaling		1	0	100	6.64	4.67925e-17		564961		25.22		562642	564961	852049				High	Peak Found	High	High	High	n/a	1
FALSE	High	Master Protein	Q9CWZ3	RNA-binding protein 8A [OS=Mus musculus]	0	12.315	36	3	30	3	174	19.9	5.72	5.92	3	FALSE	RNA metabolism OR transcription;other metabolic processes;transport;other biological processes	cytosol;nucleus;other cell component	nucleic acid binding activity	Pf00076	60365	Rbm8a	A0A023T672; mmu:60365; Q3UT38; Q6GTD4; Q9CWZ3; Q9D6U5	ENSMUSG00000038374	mRNA processing	mRNA Splicing - Major Pathway; Transport of Mature mRNA derived from an Intron-Containing Transcript; Nonsense Mediated Decay (NMD) enhanced by the Exon Junction Complex (EJC); mRNA 3'-end processing; RNA Polymerase II Transcription Termination	6	0	0.01	-6.64	4.67925e-17			385394		35.96				385394	667392	362814	High	High	High	High	High	High	1
FALSE	High	Master Protein	Q8C2E7	WASH complex subunit 5 [OS=Mus musculus]	0	43.892	21	16	49	16	1159	134	7.12	7.75	16	FALSE	cell cycle OR cell proliferation;cell organization and biogenesis;transport;other biological processes	other membranes;cytosol;ER/Golgi;nucleus;other cytoplasmic organelle;other cell component	other molecular function	Pf10266	223593	Washc5	mmu:223593; Q8BGY1; Q8C2E7; Q8K2J2	ENSMUSG00000022350			0	0	0.01	-6.64	4.67925e-17			2.67695e+06		18.5				2.67695e+06	2.09648e+06	3.05488e+06	High	High	High	High	High	High	1
FALSE	High	Master Protein	Q91WG0	Acylcarnitine hydrolase [OS=Mus musculus]	0	6.132	6	2	19	1	561	62.4	5.69	5.24	2	FALSE	other metabolic processes;other biological processes	ER/Golgi;other cell component	other molecular function	Pf00135	234671	Ces2c	mmu:234671; Q91WG0	ENSMUSG00000061825			0	0	0.01	-6.64	4.67925e-17			1.24304e+06		19.65				1.4208e+06	951753	1.24304e+06	High	n/a	n/a	High	Peak Found	High	1
FALSE	High	Master Protein	Q8BX57	PX domain-containing protein kinase-like protein [OS=Mus musculus]	0	8.478	9	3	7	3	582	65.2	9.38	0.83	3	FALSE	protein metabolism;other metabolic processes;stress response;transport;other biological processes	plasma membrane;other membranes;cytosol;cytoskeleton;nucleus;other cytoplasmic organelle;other cell component	cytoskeletal activity;kinase activity;other molecular function	Pf00069, Pf00787, Pf02205	218699	Pxk	mmu:218699; Q3TD60; Q3TEL7; Q3TZZ1; Q3U197; Q3U773; Q3UCS5; Q4FBH7; Q8BX57; Q91WB6	ENSMUSG00000033885			0	0	0.01	-6.64	4.67925e-17			6.02767e+06		25.78				6.02767e+06	4.25606e+06	7.25315e+06	High	n/a	High	Peak Found	High	High	1
FALSE	High	Master Protein	Q9R1Q6	Transmembrane protein 176B [OS=Mus musculus]	0	9.896	17	3	7	3	263	28.3	7.84	1.36	3	FALSE	other biological processes	other membranes;nucleus		Pf04103	65963	Tmem176b	mmu:65963; Q9R1Q6; Q9WU52	ENSMUSG00000029810			0	0	100	6.64	4.67925e-17		1.41268e+06		26.23		1.42206e+06	858174	1.41268e+06				High	High	High	n/a	n/a	High	1
FALSE	High	Master Protein	Q3UJB9	Enhancer of mRNA-decapping protein 4 [OS=Mus musculus]	0	52.241	19	15	89	15	1406	152.4	5.78	10.77	15	FALSE	RNA metabolism OR transcription;other metabolic processes	nucleus;other cell component		Pf16529, Pf21289	234699	Edc4	mmu:234699; Q3U6U8; Q3UJB9; Q7TS78; Q8R223			mRNA decay by 5' to 3' exoribonuclease	1	0	100	6.64	4.67925e-17		1.58665e+07		23.34		1.79852e+07	1.58665e+07	1.11472e+07				High	High	High	High	High	High	1
FALSE	High	Master Protein	Q9JM13	Rab5 GDP/GTP exchange factor [OS=Mus musculus]	0	12.153	18	5	9	5	491	56.8	6.79	0.61	5	FALSE	protein metabolism;other metabolic processes;transport;signal transduction;other biological processes	cytosol;nucleus;other cytoplasmic organelle;other cell component	enzyme regulator activity;nucleic acid binding activity;other molecular function	Pf01754, Pf02204, Pf18151	56715	Rabgef1	mmu:56715; Q3UIW0; Q9JM13	ENSMUSG00000025340		RAB GEFs exchange GTP for GDP on RABs	1	0	100	6.64	4.67925e-17		651059		27.43		423692	748613	651059				Peak Found	High	High	High	High	High	1
FALSE	High	Master Protein	Q9D1K7	Adipose-secreted signaling protein [OS=Mus musculus]	0.003	2.485	11	1	1	1	174	19.5	6.68	0.03	1	FALSE	other metabolic processes;other biological processes	non-structural extracellular	other molecular function	Pf15006	67326	Adissp	mmu:67326; Q9CVT3; Q9D1K7	ENSMUSG00000027327			0	0	0.01	-6.64	4.67925e-17			2.06306e+06		18.06				1.62435e+06	2.06306e+06	2.34483e+06	High	n/a	n/a	Peak Found	Peak Found	Peak Found	1
FALSE	High	Master Protein	Q6P9R4	Rho guanine nucleotide exchange factor 18 [OS=Mus musculus]	0	33.319	11	10	24	10	1405	155.9	6.54	4.47	10	FALSE	cell organization and biogenesis;signal transduction;other biological processes	plasma membrane;other membranes;cytosol;cytoskeleton;other cell component	enzyme regulator activity;other molecular function	Pf00621, Pf17838	102098	Arhgef18	E9QK59; mmu:102098; Q6A055; Q6P9R4; Q8BYA4; Q8K227	ENSMUSG00000004568		RAC1 GTPase cycle; RHOA GTPase cycle; NRAGE signals death through JNK; G alpha (12/13) signalling events; TGF-beta receptor signaling in EMT (epithelial to mesenchymal transition)	5	0	0.01	-6.64	4.67925e-17			3.02987e+06		20.24				3.11169e+06	3.02987e+06	2.10927e+06	High	High	High	High	High	High	1
FALSE	High	Master Protein	Q8BGE6	Cysteine protease ATG4B [OS=Mus musculus]	0	14.545	19	4	15	4	393	44.3	5.07	3.53	4	FALSE	cell organization and biogenesis;protein metabolism;other metabolic processes;stress response;transport;other biological processes	cytosol;mitochondrion;ER/Golgi;other cytoplasmic organelle;other cell component	other molecular function	Pf03416, Pf20166	66615	Atg4b	mmu:66615; Q6ZQ22; Q8BGE6; Q8R098			Macroautophagy	1	0	100	6.64	4.67925e-17		1.12643e+06		54.38		510141	1.12643e+06	1.73085e+06				High	High	High	High	High	High	1
FALSE	High	Master Protein	A2AIP0	Protein FAM166B [OS=Mus musculus]	0	13.533	21	4	16	4	273	30.2	9.04	2.81	4	FALSE		cytoskeleton		Pf10629	329831	Cimip2b	A2AIP0; A2AIP2; B0R005; B0R006; mmu:329831; Q8C6T2; Q8CDW8	ENSMUSG00000042788			0	0	0.01	-6.64	4.67925e-17			2.54021e+06		28.68				2.54021e+06	3.97172e+06	2.44226e+06	High	High	High	High	High	High	1
FALSE	High	Master Protein	P57784	U2 small nuclear ribonucleoprotein A' [OS=Mus musculus]	0	15.761	25	4	12	4	255	28.3	8.62	3.19	4	FALSE	RNA metabolism OR transcription;other metabolic processes;other biological processes	nucleus	nucleic acid binding activity	Pf14580	68981	Snrpa1	mmu:68981; P57784; Q3U7R8; Q8K2W4; Q91YW1; Q9JKQ3	ENSMUSG00000030512	mRNA processing	mRNA Splicing - Major Pathway	2	0	100	6.64	4.67925e-17		9.97593e+06		21.89		9.97593e+06	7.97989e+06	1.2404e+07				High	High	High	High	High	High	1
FALSE	High	Master Protein	P01864	Ig gamma-2A chain C region secreted form [OS=Mus musculus]	0	23.645	30	5	62	4	335	36.6	8.22	21.06	5	FALSE	stress response;other biological processes	non-structural extracellular	signal transduction activity or receptor binding;other molecular function	Pf07654							0	1	0.01	-6.64	4.67925e-17			2.49398e+06		50.73				2.49398e+06	4.85229e+06	1.89649e+06	High	High	High	High	High	High	1
FALSE	High	Master Protein	Q6RHR9-2	Isoform 2 of Membrane-associated guanylate kinase, WW and PDZ domain-containing protein 1 [OS=Mus musculus]	0	36.219	14	10	38	10	1172	127.6	6.16	5.18	10	FALSE						Magi1	Q6RHR9-2				0	0	0.01	-6.64	4.67925e-17			1.9379e+06		53.33				1.9379e+06	1.64277e+06	4.15968e+06	High	High	High	High	High	High	1
FALSE	High	Master Protein	Q91YQ1	Ras-related protein Rab-7L1 [OS=Mus musculus]	0	7.652	19	3	9	2	204	23.1	7.77	1.65	3	FALSE	cell cycle OR cell proliferation;cell organization and biogenesis;transport;developmental processes;other biological processes	plasma membrane;other membranes;cytosol;cytoskeleton;mitochondrion;ER/Golgi;other cytoplasmic organelle;other cell component	cytoskeletal activity;other molecular function	Pf00071		Rab29	Q91YQ1			RAB geranylgeranylation	1	0	100	6.64	4.67925e-17		4.52224e+06		39.37		2.21771e+06	4.52224e+06	5213843				High	High	High	High	High	High	1
FALSE	High	Master Protein	Q9D7E4	UPF0449 protein C19orf25 homolog [OS=Mus musculus]	0	6.921	39	2	6	2	109	12.1	5.25	0.57	2	FALSE				Pf15136							0	0	0.01	-6.64	4.67925e-17			2.89479e+06		29.53				2.89479e+06	3.29271e+06	1.77987e+06	n/a	n/a	High	High	High	Peak Found	1
FALSE	High	Master Protein	Q3V4B5	COMM domain-containing protein 6 [OS=Mus musculus]	0	7.676	31	2	8	2	87	9.8	5.38	2.21	2	FALSE	other biological processes	nucleus;other cell component	other molecular function	Pf07258	66200	Commd6	mmu:66200; Q3V4B5	ENSMUSG00000075486		Neddylation	1	0	100	6.64	4.67925e-17		2.03945e+06		16.98		1.89154e+06	2.03945e+06	2.59184e+06				High	High	High	n/a	High	High	1
FALSE	High	Master Protein	P39654	Polyunsaturated fatty acid lipoxygenase ALOX15 [OS=Mus musculus]	0	39.633	33	12	34	12	663	75.4	6.11	3.16	12	FALSE	cell organization and biogenesis;other metabolic processes;stress response;transport;other biological processes	plasma membrane;other membranes;cytosol;other cell component	other molecular function	Pf00305, Pf01477	11687	Alox15	mmu:11687; P39654; Q4FJY9; Q5F2E3; Q6PHB2	ENSMUSG00000018924	Eicosanoid synthesis; Eicosanoid metabolism via lipoxygenases (LOX)	Synthesis of Leukotrienes (LT) and Eoxins (EX); Synthesis of 15-eicosatetraenoic acid derivatives; Synthesis of 12-eicosatetraenoic acid derivatives; Biosynthesis of E-series 18(S)-resolvins; Biosynthesis of E-series 18(R)-resolvins; Biosynthesis of protectins; Biosynthesis of DPAn-6 SPMs; Biosynthesis of DPAn-3-derived protectins and resolvins	11	0	0.01	-6.64	4.67925e-17			1.03896e+06		28.68				1.03896e+06	857423	1.48558e+06	High	n/a	High	High	High	High	1
FALSE	High	Master Protein	P59016	Vacuolar protein sorting-associated protein 33B [OS=Mus musculus]	0	9.656	11	4	9	4	617	70.5	6.86	1.24	4	FALSE	cell organization and biogenesis;protein metabolism;other metabolic processes;transport;other biological processes	other membranes;ER/Golgi;other cytoplasmic organelle;other cell component	other molecular function	Pf00995	233405	Vps33b	mmu:233405; P59016	ENSMUSG00000030534			0	0	100	6.64	4.67925e-17		1.76595e+06		24.04		1.23597e+06	1.76595e+06	2.0267e+06				High	High	High	High	High	High	1
FALSE	High	Master Protein	Q9CQZ5	NADH dehydrogenase [ubiquinone] 1 alpha subcomplex subunit 6 [OS=Mus musculus]	0	4.202	12	1	14	1	131	15.3	10.11	2.67	1	FALSE	cell organization and biogenesis;other metabolic processes;stress response	other membranes;mitochondrion		Pf13233	67130	Ndufa6	mmu:67130; Q9CQZ5	ENSMUSG00000022450	Oxidative phosphorylation; Electron transport chain	Complex I biogenesis	4	0	0.01	-6.64	4.67925e-17			3.67219e+06		33.84				5.97405e+06	3.67219e+06	3.27455e+06	High	High	High	High	High	High	1
FALSE	High	Master Protein	P0DOV2	Interferon-activable protein 204 [OS=Mus musculus]	0	17.919	12	4	35	1	619	69.4	8.69	5.01	4	FALSE	stress response;signal transduction;other biological processes	cytosol;nucleus;other cell component	nucleic acid binding activity;other molecular function	Pf02758, Pf02760	15951	Ifi204	B7ZNS3; mmu:15951; P0DOV2; P15092; Q08619; Q3TM07; Q3U776; Q3U7F4; Q3U7K5; Q3UCH9; Q8C4X3; Q921V9	ENSMUSG00000073489		Neutrophil degranulation	1	1	0.01	-6.64	4.67925e-17			3.45937e+06		44.97				6.36067e+06	2.80483e+06	3.45937e+06	n/a	High	n/a	n/a	n/a	High	1
FALSE	High	Master Protein	Q3U2P1	Protein transport protein Sec24A [OS=Mus musculus]	0	16.464	10	7	23	7	1090	118.7	7.83	3.73	7	FALSE	cell organization and biogenesis;transport;other biological processes	other membranes;cytosol;ER/Golgi	other molecular function	Pf00626, Pf04810, Pf04811, Pf04815, Pf08033	77371	Sec24a	A2AA70; A2AA73; A4FUV4; mmu:77371; Q3TQ05; Q3TRG7; Q3U2P1; Q8BIS0	ENSMUSG00000036391		MHC class II antigen presentation; Antigen Presentation: Folding, assembly and peptide loading of class I MHC; COPII-mediated vesicle transport; Cargo concentration in the ER	4	0	100	6.64	4.67925e-17		615724		44.14		529455	615724	1.15362e+06				High	High	High	High	High	High	1
FALSE	High	Master Protein	O70362	Phosphatidylinositol-glycan-specific phospholipase D [OS=Mus musculus]	0	26.737	19	8	42	8	837	93.2	7.12	8.96	8	FALSE	other metabolic processes;transport;developmental processes;signal transduction;other biological processes	non-structural extracellular;extracellular matrix;other cell component	other molecular function	Pf00882, Pf01839		Gpld1	O70362			Post-translational modification: synthesis of GPI-anchored proteins	1	0	0.01	-6.64	4.67925e-17			3.03072e+06		37.51				1.72727e+06	3.86751e+06	3.03072e+06	High	High	High	High	High	High	1
FALSE	High	Master Protein	Q9CWG8	Protein arginine methyltransferase NDUFAF7, mitochondrial [OS=Mus musculus]	0	15.719	19	5	17	5	436	48.4	6.95	2.4	5	FALSE	cell organization and biogenesis;protein metabolism;other metabolic processes		other molecular function	Pf02636	73694	Ndufaf7	E9QLM6; mmu:73694; Q8C1X3; Q9CWG8	ENSMUSG00000024082		Complex I biogenesis	1	0	0.01	-6.64	4.67925e-17			318025		40.62				137879	318025	323013	High	High	High	High	High	High	1
FALSE	High	Master Protein	P53995	Anaphase-promoting complex subunit 1 [OS=Mus musculus]	0	33.617	11	11	47	11	1944	215.9	6.35	6.24	11	FALSE	cell cycle OR cell proliferation;protein metabolism;other metabolic processes;other biological processes	nucleus	other molecular function	Pf01851, Pf12859, Pf18122, Pf20518, Pf21282	17222	Anapc1	A2ATQ4; mmu:17222; P53995; Q8BP33; Q8C772	ENSMUSG00000014355		Antigen processing: Ubiquitination & Proteasome degradation; Inactivation of APC/C via direct inhibition of the APC/C complex; APC/C:Cdc20 mediated degradation of Cyclin B; Autodegradation of Cdh1 by Cdh1:APC/C; APC/C:Cdc20 mediated degradation of Securin; APC/C:Cdh1 mediated degradation of Cdc20 and other APC/C:Cdh1 targeted proteins in late mitosis/early G1; Cdc20:Phospho-APC/C mediated degrada…	16	0	100	6.64	4.67925e-17		555943		89.39		414184	555943	2.02706e+06				High	High	High	High	High	High	1
FALSE	High	Master Protein	O35309	N-myc-interactor [OS=Mus musculus]	0	25.778	38	7	43	7	314	35.2	5.05	8.17	7	FALSE	protein metabolism;other metabolic processes;stress response;signal transduction;other biological processes	non-structural extracellular;other membranes;cytosol;nucleus;other cell component	other molecular function	Pf07292, Pf07334	64685	Nmi	mmu:64685; O35309; Q99M49	ENSMUSG00000026946	IL-2 signaling pathway		1	0	100	6.64	4.67925e-17		4.06488e+06		42.64		2.62889e+06	4.06488e+06	6.29145e+06				High	High	High	High	High	High	1
FALSE	High	Master Protein	Q922H2	[Pyruvate dehydrogenase (acetyl-transferring)] kinase isozyme 3, mitochondrial [OS=Mus musculus]	0	17.443	23	5	17	4	415	47.9	8.82	2.35	5	FALSE	protein metabolism;other metabolic processes;stress response;signal transduction;other biological processes	mitochondrion;nucleus	kinase activity;other molecular function	Pf02518, Pf10436	236900	Pdk3	mmu:236900; Q8BTX1; Q922H2	ENSMUSG00000035232	TCA cycle	Regulation of pyruvate dehydrogenase (PDH) complex; Signaling by Retinoic Acid	3	0	100	6.64	4.67925e-17		4660942		8.16		4.10111e+06	4.79719e+06	4660942				High	High	High	High	High	High	1
FALSE	High	Master Protein	Q9JIS8	Solute carrier family 12 member 4 [OS=Mus musculus]	0	24.367	10	7	27	6	1085	120.5	6.67	4.84	7	FALSE	cell-cell signaling;cell organization and biogenesis;transport;other biological processes	plasma membrane;other membranes;other cell component	transporter activity;other molecular function	Pf00324, Pf03522	20498	Slc12a4	mmu:20498; O55069; Q9ET57; Q9JIS8	ENSMUSG00000017765		Cation-coupled Chloride cotransporters	1	0	100	6.64	4.67925e-17		967926		30.3		808285	1.43195e+06	967926				High	High	High	High	High	High	1
FALSE	High	Master Protein	Q8VD00	Sigma intracellular receptor 2 [OS=Mus musculus]	0	7.19	9	2	12	2	176	20.8	9.28	1.18	2	FALSE	other biological processes	plasma membrane;other membranes;ER/Golgi;nucleus;other cytoplasmic organelle		Pf05241	69071	Tmem97	mmu:69071; Q8VD00	ENSMUSG00000037278			0	0	0.01	-6.64	4.67925e-17			1.20996e+06		32.63				1.90943e+06	1.20996e+06	1.05761e+06	High	High	High	Peak Found	High	Peak Found	1
FALSE	High	Master Protein	Q9ER69	Pre-mRNA-splicing regulator WTAP [OS=Mus musculus]	0	4.614	7	2	3	2	396	44.2	5.25	0.42	2	FALSE	cell cycle OR cell proliferation;RNA metabolism OR transcription;other metabolic processes;other biological processes	other membranes;nucleus;other cell component	other molecular function	Pf17098	60532	Wtap	mmu:60532; Q3U120; Q566J5; Q9ER69	ENSMUSG00000060475		Processing of Capped Intron-Containing Pre-mRNA	1	0	0.01	-6.64	4.67925e-17			564447		19.53				564447	393132	565294	High	n/a	n/a	Peak Found	Peak Found	High	1
FALSE	High	Master Protein	Q9DBE9	pre-rRNA 2'-O-ribose RNA methyltransferase FTSJ3 [OS=Mus musculus]	0	8.991	6	3	9	3	838	95.5	8.38	1.12	3	FALSE	RNA metabolism OR transcription;other metabolic processes	nucleus;other cell component	other molecular function	Pf01728, Pf07780, Pf11861	56095	Ftsj3	mmu:56095; Q3ULI1; Q921I7; Q9DBE9	ENSMUSG00000020706		Major pathway of rRNA processing in the nucleolus and cytosol	1	0	0.01	-6.64	4.67925e-17			266326		7.38				235582	270304	266326	High	High	High	High	Peak Found	High	1
FALSE	High	Master Protein	P17809	Solute carrier family 2, facilitated glucose transporter member 1 [OS=Mus musculus]	0	6.361	5	2	2	2	492	53.9	8.87	0.21	2	FALSE	cell organization and biogenesis;stress response;transport;developmental processes;other biological processes	plasma membrane;other membranes;cytosol;cytoskeleton;ER/Golgi;nucleus;other cell component	transporter activity;other molecular function	Pf00083	20525	Slc2a1	mmu:20525; P17809; Q61608; Q6GTI3	ENSMUSG00000028645	Glycolysis and gluconeogenesis; Focal adhesion: PI3K-Akt-mTOR signaling pathway; IL-3 signaling pathway; Insulin signaling	Regulation of insulin secretion; Cellular hexose transport; Vitamin C (ascorbate) metabolism; Lactose synthesis	8	0	0.01	-6.64	4.67925e-17			1.00264e+06		9.67				990131	1.1728e+06	1.00264e+06	High	n/a	n/a	Peak Found	High	Peak Found	1
FALSE	High	Master Protein	Q9QXX4	Electrogenic aspartate/glutamate antiporter SLC25A13, mitochondrial [OS=Mus musculus]	0	30.482	16	8	64	6	676	74.4	8.6	15.42	8	FALSE	other metabolic processes;transport;other biological processes	other membranes;mitochondrion	transporter activity;other molecular function	Pf00153	50799	Slc25a13	mmu:50799; Q9CZF6; Q9DCF5; Q9QXX4	ENSMUSG00000015112		Gluconeogenesis; Aspartate and asparagine metabolism	2	0	100	6.64	4.67925e-17		260984		84.34		131019	260984	731280				High	High	High	High	High	High	1
FALSE	High	Master Protein	Q922L6	Negative elongation factor D [OS=Mus musculus]	0	8.82	8	3	8	3	591	66.2	5.16	0.94	3	FALSE	other biological processes	nucleus	nucleic acid binding activity	Pf04858	57314	Nelfcd	A2AQ05; mmu:57314; Q922L6; Q9QXC8; Q9QXC9; Q9QXD0	ENSMUSG00000016253		Formation of RNA Pol II elongation complex ; RNA Polymerase II Pre-transcription Events; Formation of the Early Elongation Complex; TP53 Regulates Transcription of DNA Repair Genes	5	0	0.01	-6.64	4.67925e-17			2.69624e+06		11.83				3.22343e+06	2.59896e+06	2.69624e+06	High	High	n/a	High	High	High	1
FALSE	High	Master Protein	Q9Z0M5	Lysosomal acid lipase/cholesteryl ester hydrolase [OS=Mus musculus]	0	18.059	24	5	30	5	397	45.3	8.07	6.18	5	FALSE	cell cycle OR cell proliferation;cell organization and biogenesis;protein metabolism;other metabolic processes;stress response;transport;developmental processes;signal transduction;other biological processes	cytosol;nucleus;other cytoplasmic organelle;other cell component	other molecular function	Pf04083	16889	Lipa	mmu:16889; Q8C2G7; Q9Z0M5	ENSMUSG00000024781		LDL clearance	1	0	0.01	-6.64	4.67925e-17			8.30364e+06		15.61				8.30364e+06	6.33564e+06	8.52519e+06	High	High	High	High	High	High	1
FALSE	High	Master Protein	Q9CQT2	RNA-binding protein 7 [OS=Mus musculus]	0	6.77	13	2	5	2	265	30.1	9.38	0.52	2	FALSE	cell cycle OR cell proliferation;RNA metabolism OR transcription;other metabolic processes;other biological processes	nucleus	nucleic acid binding activity;other molecular function	Pf00076	67010	Rbm7	mmu:67010; Q3UB91; Q7TQE3; Q9CQT2	ENSMUSG00000042396	mRNA processing	mRNA Splicing - Major Pathway	2	0	0.01	-6.64	4.67925e-17			592687		23.8				634998	394046	592687	n/a	n/a	High	High	High	High	1
FALSE	High	Master Protein	Q8BVF2	Phosducin-like protein 3 [OS=Mus musculus]	0	18.098	40	6	19	6	240	27.6	4.72	2.51	6	FALSE	cell organization and biogenesis;protein metabolism;other metabolic processes;stress response;developmental processes;other biological processes	cytosol;ER/Golgi;nucleus;other cell component	signal transduction activity or receptor binding;other molecular function	Pf02114	68833	Pdcl3	mmu:68833; Q3TH06; Q8BVF2; Q99JX2; Q9D0W3	ENSMUSG00000026078			0	0	100	6.64	4.67925e-17		1.6637e+06		49.16		1.09975e+06	1.6637e+06	2918791				High	High	High	High	High	High	1
FALSE	High	Master Protein	Q9ERL7	Glia maturation factor gamma [OS=Mus musculus]	0	8.559	32	2	21	1	142	16.7	5.71	3.56	2	FALSE	signal transduction;other biological processes		signal transduction activity or receptor binding;cytoskeletal activity;other molecular function	Pf00241	63986	Gmfg	mmu:63986; Q9ERL7	ENSMUSG00000060791		Neutrophil degranulation	1	0	0.01	-6.64	4.67925e-17			1.82866e+06		11.25				1.64232e+06	1.82866e+06	2.05627e+06	High	High	High	High	High	High	1
FALSE	High	Master Protein	P49290	Eosinophil peroxidase [OS=Mus musculus]	0	21.74	11	7	20	7	716	81.3	10.35	3.25	7	FALSE	other metabolic processes;stress response;other biological processes	non-structural extracellular	other molecular function	Pf03098	13861	Epx	mmu:13861; P49290; Q5SW51; Q61798	ENSMUSG00000052234		Neutrophil degranulation	1	0	0.01	-6.64	4.67925e-17			5.96101e+06		23.08				8.08332e+06	5.96101e+06	5.22878e+06	n/a	High	n/a	High	High	High	1
FALSE	High	Master Protein	Q9R0E1	Multifunctional procollagen lysine hydroxylase and glycosyltransferase LH3 [OS=Mus musculus]	0	17.957	11	5	23	5	741	84.9	6.23	2.32	5	FALSE	cell organization and biogenesis;protein metabolism;other metabolic processes;developmental processes;other biological processes	non-structural extracellular;extracellular matrix;other membranes;ER/Golgi	other molecular function	Pf03171	26433	Plod3	mmu:26433; Q542E0; Q9CYY9; Q9R0E1	ENSMUSG00000004846		Collagen biosynthesis and modifying enzymes	1	0	0.01	-6.64	4.67925e-17			1.5615e+06		17.87				1.5615e+06	1.85098e+06	1.29074e+06	High	High	High	High	High	High	1
FALSE	High	Master Protein	P01843	Ig lambda-1 chain C region [OS=Mus musculus]	0	9.94	49	3	13	3	105	11.6	6.27	2.28	3	FALSE	other biological processes	plasma membrane;other membranes;other cell component	other molecular function	Pf07654							0	0	100	6.64	4.67925e-17		625857		46.36		296800	836042	625857				High	High	High	High	High	High	1
FALSE	High	Master Protein	Q9Z2D1	Myotubularin-related protein 2 [OS=Mus musculus]	0	24.196	22	8	31	8	643	73.2	7.25	5.34	8	FALSE	cell cycle OR cell proliferation;cell organization and biogenesis;other metabolic processes;developmental processes;other biological processes	plasma membrane;other membranes;cytosol;ER/Golgi;nucleus;other cytoplasmic organelle;other cell component	other molecular function	Pf02893, Pf06602	77116	Mtmr2	B8JJF4; mmu:77116; Q8VHA7; Q9Z2D1	ENSMUSG00000031918		Synthesis of PIPs at the ER membrane; Synthesis of PIPs at the early endosome membrane; Synthesis of PIPs at the late endosome membrane	3	0	100	6.64	4.67925e-17		546178		27.94		393438	698582	546178				High	High	High	High	High	High	1
FALSE	High	Master Protein	Q91VM5	RNA binding motif protein, X-linked-like-1 [OS=Mus musculus]	0	10.114	9	2	17	1	388	42.1	9.99	6.34	2	FALSE	cell organization and biogenesis;protein metabolism;RNA metabolism OR transcription;other metabolic processes;other biological processes	non-structural extracellular;nucleus;other cell component	nucleic acid binding activity;other molecular function	Pf00076, Pf08081	19656	Rbmxl1	mmu:19656; O35479; Q91VM5	ENSMUSG00000037070	mRNA processing		1	0	100	6.64	4.67925e-17		3.24217e+06		33.26		5.15264e+06	3.24217e+06	2818910				Peak Found	Peak Found	High	n/a	High	n/a	1
FALSE	High	Master Protein	Q01231	Gap junction alpha-5 protein [OS=Mus musculus]	0	4.202	7	1	4	1	358	40.4	8.22	0.54	1	FALSE	cell-cell signaling;cell organization and biogenesis;transport;developmental processes;other biological processes	plasma membrane;other membranes;other cell component	transporter activity;other molecular function	Pf00029, Pf16791	14613	Gja5	mmu:14613; Q01231	ENSMUSG00000057123	Regulation of cardiac hypertrophy by miR-208; Calcium regulation in cardiac cells	Gap junction assembly	3	0	0.01	-6.64	4.67925e-17			2.11979e+06		44.36				3.12383e+06	1.2147e+06	2.11979e+06	High	n/a	High	Peak Found	High	Peak Found	1
FALSE	High	Master Protein	P32233	Developmentally-regulated GTP-binding protein 1 [OS=Mus musculus]	0	16.044	22	5	29	5	367	40.5	8.9	5.82	5	FALSE	protein metabolism;other metabolic processes;other biological processes	cytosol;nucleus;other cell component	cytoskeletal activity;other molecular function	Pf01926, Pf02824, Pf16897	13494	Drg1	mmu:13494; P32233	ENSMUSG00000020457		Protein hydroxylation	1	0	0.01	-6.64	4.67925e-17			46114.3		26.58				67076.5	46114.3	41340.3	High	High	High	High	High	High	1
FALSE	High	Master Protein	Q8BKC8	Phosphatidylinositol 4-kinase beta [OS=Mus musculus]	0	3.912	5	2	5	2	816	91.5	6.32	0.89	2	FALSE	cell organization and biogenesis;other metabolic processes;signal transduction;other biological processes	other membranes;mitochondrion;ER/Golgi;other cell component	kinase activity;other molecular function	Pf00454, Pf21245	107650	Pi4kb	mmu:107650; Q14CH6; Q14DJ4; Q3TA58; Q68FH2; Q8BKC8; Q8C146	ENSMUSG00000038861		Synthesis of PIPs at the Golgi membrane	1	0	0.01	-6.64	4.67925e-17			237224		6.56				237224	253998	222798	High	n/a	High	High	Peak Found	High	1
FALSE	High	Master Protein	Q8BWS5	G protein-regulated inducer of neurite outgrowth 3 [OS=Mus musculus]	0	5.082	5	2	5	2	763	80.4	7.02	0.22	2	FALSE	cell cycle OR cell proliferation;cell organization and biogenesis;developmental processes	plasma membrane;other membranes		Pf15235	243385	Gprin3	mmu:243385; Q69Z30; Q8BWS5	ENSMUSG00000045441			0	0	0.01	-6.64	4.67925e-17			176612		19.84				158834	230715	176612	High	High	High	Peak Found	High	High	1
FALSE	High	Master Protein	Q6DIA2	Exocyst complex component 3-like protein 4 [OS=Mus musculus]	0.002	2.689	4	2	2	2	721	81	6.37	0.21	2	FALSE	transport;other biological processes	other cell component	other molecular function	Pf06046	74190	Exoc3l4	mmu:74190; Q6DIA2; Q80UY5; Q9DAX8				0	0	0.01	-6.64	4.67925e-17			19013.2		36.58				27614.4	19013.2	13126.7	n/a	High	High	Peak Found	Peak Found	Peak Found	1
FALSE	High	Master Protein	Q61686	Chromobox protein homolog 5 [OS=Mus musculus]	0	10.356	21	3	34	2	191	22.2	5.86	6.7	3	FALSE	cell organization and biogenesis;stress response;other biological processes	nucleus;other cell component	other molecular function	Pf00385, Pf01393	12419	Cbx5	mmu:12419; Q61686; Q9CS35; Q9CXD1	ENSMUSG00000009575		Factors involved in megakaryocyte development and platelet production	1	0	0.01	-6.64	4.67925e-17			2.79611e+06		22.95				2.62779e+06	2.79611e+06	3.94471e+06	High	High	High	High	High	High	1
FALSE	High	Master Protein	Q61337	Bcl2-associated agonist of cell death [OS=Mus musculus]	0	8.337	25	2	8	2	204	22.1	9.17	1.01	2	FALSE	cell cycle OR cell proliferation;cell organization and biogenesis;protein metabolism;other metabolic processes;stress response;transport;signal transduction;other biological processes	other membranes;cytosol;mitochondrion;other cell component	enzyme regulator activity;other molecular function	Pf10514	12015	Bad	mmu:12015; Q61337	ENSMUSG00000024959	Apoptosis; ErbB signaling pathway; Oxidative damage response; Alzheimer's disease; Focal adhesion: PI3K-Akt-mTOR signaling pathway; IL-7 signaling pathway; IL-3 signaling pathway; Dysregulated miRNA targeting in insulin/PI3K-AKT signaling; IL-6 signaling pathway; Kit receptor signaling pathway; Alpha 6 beta 4 integrin signaling pathway; Focal adhesion	NRAGE signals death through JNK; BH3-only proteins associate with and inactivate anti-apoptotic BCL-2 members; Activation of BAD and translocation to mitochondria	15	0	0.01	-6.64	4.67925e-17			2.45128e+06		29.51				2.45959e+06	1.38307e+06	2.45128e+06	n/a	High	High	Peak Found	High	High	1
FALSE	High	Master Protein	A2AVZ9	Equilibrative nucleobase transporter 1 [OS=Mus musculus]	0	4.202	4	1	15	1	502	56	8.56	2.32	1	FALSE	transport	plasma membrane;other membranes	transporter activity		58207	Slc43a3	A2AVZ9; A6PX00; mmu:58207; Q5FW65; Q8C345; Q9JLF3	ENSMUSG00000027074			0	0	0.01	-6.64	4.67925e-17			2.48074e+06		56.68				1.57193e+06	2.48074e+06	4.82172e+06	High	High	High	High	High	High	1
FALSE	High	Master Protein	Q8VDC1	FYVE and coiled-coil domain-containing protein 1 [OS=Mus musculus]	0	33.123	11	9	34	9	1437	162.2	4.98	5.68	9	FALSE	transport;other biological processes	ER/Golgi;other cytoplasmic organelle;other cell component	other molecular function	Pf01363, Pf02759	17281	Fyco1	mmu:17281; Q3V385; Q7TMT0; Q8BJN2; Q8VDC1	ENSMUSG00000025241			0	0	100	6.64	4.67925e-17		4.14601e+06		18.71		4.55238e+06	4.14601e+06	3.12191e+06				High	High	High	High	High	High	1
FALSE	High	Master Protein	Q9CQX8	Alpha-ketoglutarate dehydrogenase component 4 [OS=Mus musculus]	0	8.404	44	2	15	2	102	11.1	9.99	1.97	2	FALSE	other metabolic processes	mitochondrion		Pf10937	66128	Mrps36	mmu:66128; Q4VA25; Q9CQX8	ENSMUSG00000061474		Mitochondrial translation elongation; Mitochondrial translation termination	2	0	100	6.64	4.67925e-17		8.18117e+06		77.82		8.18117e+06	1.13391e+06	12091138				High	High	High	High	High	n/a	1
FALSE	High	Master Protein	O88271	Craniofacial development protein 1 [OS=Mus musculus]	0	6.441	10	2	5	2	295	32.9	4.86	0.76	2	FALSE	cell adhesion;cell organization and biogenesis;other biological processes	extracellular matrix;nucleus;other cell component		Pf07572	23837	Cfdp1	mmu:23837; O70565; O88271; Q9JMA5	ENSMUSG00000031954			0	0	100	6.64	4.67925e-17		132653		63.4		66263.5	255551	132653				Peak Found	Peak Found	High	n/a	n/a	High	1
FALSE	High	Master Protein	Q8K2I1	Protein farnesyltransferase subunit beta [OS=Mus musculus]	0	9.185	13	3	10	3	437	48.8	5.8	1.5	3	FALSE	cell cycle OR cell proliferation;protein metabolism;other metabolic processes;stress response;other biological processes	cytoskeleton;other cell component	other molecular function	Pf00432	110606	Fntb	mmu:110606; Q8K2I1	ENSMUSG00000033373		Inactivation, recovery and regulation of the phototransduction cascade; RAS processing	2	0	100	6.64	4.67925e-17		350750		119.13		261523	350750	2324776				High	High	High	n/a	High	High	1
FALSE	High	Master Protein	Q9CWD8	Iron-sulfur protein NUBPL [OS=Mus musculus]	0	10.537	20	4	12	4	319	34.1	9.07	1.83	4	FALSE	cell organization and biogenesis;other metabolic processes	plasma membrane;other membranes	other molecular function	Pf10609	76826	Nubpl	mmu:76826; Q6P6K2; Q9CWD8	ENSMUSG00000035142		Complex I biogenesis	1	0	0.01	-6.64	4.67925e-17			1.51786e+06		31.95				2.18596e+06	1.16499e+06	1.51786e+06	High	n/a	High	High	High	High	1
FALSE	High	Master Protein	O88291	DBIRD complex subunit ZNF326 [OS=Mus musculus]	0	7.537	7	2	8	2	580	65.2	5.19	0.68	2	FALSE	RNA metabolism OR transcription;other metabolic processes;other biological processes	nucleus;other cell component	nucleic acid binding activity;other molecular function	Pf04988	54367	Znf326	mmu:54367; O88291; Q05DP5; Q3TRI9; Q3UJI3; Q8BSJ5; Q8K1X9; Q9CYG9				0	0	100	6.64	4.67925e-17		2.56985e+06		28.25		2.30131e+06	2.56985e+06	3.83686e+06				Peak Found	High	High	n/a	High	High	1
FALSE	High	Master Protein	Q9CZX0	Elongator complex protein 3 [OS=Mus musculus]	0	16.765	20	7	21	1	547	62.3	8.9	2.85	7	FALSE	RNA metabolism OR transcription;other metabolic processes;developmental processes;other biological processes	cytosol;nucleus;other cell component	enzyme regulator activity;nucleic acid binding activity;other molecular function	Pf04055, Pf16199	74195	Elp3	mmu:74195; Q8C2K2; Q8R369; Q9CZX0	ENSMUSG00000022031			0	1	0.01	-6.64	4.67925e-17			1.01486e+06		90.58				3.60611e+06	681589	1.01486e+06	n/a	n/a	n/a	n/a	n/a	High	1
FALSE	High	Master Protein	E9Q6P5	Tetratricopeptide repeat protein 7B [OS=Mus musculus]	0	18.06	13	6	17	6	843	94.1	6.9	2.09	6	FALSE	other metabolic processes;other biological processes	plasma membrane;other membranes;cytosol		Pf07719, Pf12895, Pf13181, Pf13374, Pf19440	104718	Ttc7b	E9Q6P5; mmu:104718	ENSMUSG00000033530			0	0	0.01	-6.64	4.67925e-17			1.12372e+06		23.51				1.12372e+06	727872	1.14468e+06	High	High	High	High	High	High	1
FALSE	High	Master Protein	Q07813	Apoptosis regulator BAX [OS=Mus musculus]	0	8.404	14	2	16	2	192	21.4	4.98	3.79	2	FALSE	cell cycle OR cell proliferation;cell organization and biogenesis;protein metabolism;other metabolic processes;stress response;transport;developmental processes;signal transduction;other biological processes	other membranes;cytosol;mitochondrion;ER/Golgi;nucleus;other cell component	transporter activity;other molecular function	Pf00452	12028	Bax	mmu:12028; Q07813	ENSMUSG00000003873	Apoptosis; IL-5 signaling pathway; BDNF pathway; p53 signaling; IL-7 signaling pathway; IL-3 signaling pathway; Peroxiredoxin 2 induced ovarian failure; IL-24 Signaling pathway	Release of apoptotic factors from the mitochondria; Pyroptosis; TP53 Regulates Transcription of Genes Involved in G2 Cell Cycle Arrest; Activation, translocation and oligomerization of BAX	12	0	100	6.64	4.67925e-17		5.16872e+06		58.72		5.16872e+06	6.20567e+06	1.43752e+06				High	High	High	High	High	High	1
FALSE	High	Master Protein	Q99M31	Heat shock 70 kDa protein 14 [OS=Mus musculus]	0	21.392	30	7	18	7	509	54.6	5.92	1.56	7	FALSE	protein metabolism;other metabolic processes	cytosol;translational apparatus;other cell component	other molecular function	Pf00012	50497	Hspa14	A2AJH7; mmu:50497; Q3U5W7; Q60637; Q99M31	ENSMUSG00000109865		Regulation of HSF1-mediated heat shock response	1	0	0.01	-6.64	4.67925e-17			1.96172e+06		29.91				2.85387e+06	1.61096e+06	1.96172e+06	High	High	High	High	High	High	1
FALSE	High	Master Protein	Q99J39	Malonyl-CoA decarboxylase, mitochondrial [OS=Mus musculus]	0	25.729	30	8	37	8	492	54.7	8.94	6.93	8	FALSE	other metabolic processes;stress response;other biological processes	mitochondrion;other cytoplasmic organelle;other cell component	other molecular function	Pf05292, Pf17408	56690	Mlycd	mmu:56690; Q7TNL6; Q99J39	ENSMUSG00000074064		Peroxisomal protein import; Beta-oxidation of very long chain fatty acids	2	0	0.01	-6.64	4.67925e-17			291744		39.05				149629	349817	291744	High	High	High	High	High	High	1
FALSE	High	Master Protein	O70572	Sphingomyelin phosphodiesterase 2 [OS=Mus musculus]	0	12.579	12	3	8	3	419	47.4	6.44	1.12	3	FALSE	other metabolic processes;signal transduction;other biological processes	plasma membrane;other membranes;ER/Golgi;other cell component	other molecular function	Pf03372	20598	Smpd2	mmu:20598; O70572	ENSMUSG00000019822	Signal transduction of S1P receptor	Glycosphingolipid catabolism; TNFR1-mediated ceramide production	3	0	100	6.64	4.67925e-17		2.91034e+06		50.9		1.09088e+06	2.91034e+06	3.57275e+06				High	High	High	High	High	n/a	1
FALSE	High	Master Protein	Q8BK48	Pyrethroid hydrolase Ces2e [OS=Mus musculus]	0	15.728	17	5	27	4	559	62.3	6.16	6.65	5	FALSE	other metabolic processes	ER/Golgi;other cell component	other molecular function	Pf00135	234673	Ces2e	mmu:234673; Q8BK48; Q8BM97; Q8VC02	ENSMUSG00000031886			0	1	0.01	-6.64	4.67925e-17			7.06262e+06		72.97				2.68324e+06	1.4238e+07	7.06262e+06	High	High	High	High	High	High	1
FALSE	High	Master Protein	Q80SY5	Pre-mRNA-splicing factor 38B [OS=Mus musculus]	0	8.404	6	2	10	2	542	63.7	10.54	0.9	2	FALSE	RNA metabolism OR transcription;other metabolic processes	nucleus		Pf03371	66921	Prpf38b	mmu:66921; Q80SY5; Q9CTD9; Q9CU48; Q9CUI6	ENSMUSG00000027881			0	0	0.01	-6.64	4.67925e-17			77905.3		54.38				31463.1	77905.3	110958	n/a	High	High	Peak Found	High	High	1
FALSE	High	Master Protein	Q6P5E6	ADP-ribosylation factor-binding protein GGA2 [OS=Mus musculus]	0	7.924	7	2	7	2	603	66	7.3	1.13	2	FALSE	transport;other biological processes	other membranes;ER/Golgi;other cytoplasmic organelle;other cell component	other molecular function	Pf00790, Pf02883, Pf03127, Pf18308	74105	Gga2	mmu:74105; Q3U374; Q6P5E6; Q6PFX3; Q6ZPY8; Q8BM76; Q9DC15	ENSMUSG00000030872			0	0	0.01	-6.64	4.67925e-17			305244		15.47				305244	249471	341140	n/a	High	High	High	High	High	1
FALSE	High	Master Protein	Q80W47	WD repeat domain phosphoinositide-interacting protein 2 [OS=Mus musculus]	0	13.326	17	4	19	4	445	48.4	5.86	2.67	4	FALSE	cell organization and biogenesis;protein metabolism;other metabolic processes;stress response	other membranes;cytosol;nucleus;other cytoplasmic organelle;other cell component	other molecular function	Pf21032	74781	Wipi2	mmu:74781; Q80W47	ENSMUSG00000029578		Macroautophagy	1	0	0.01	-6.64	4.67925e-17			1.1014e+06		39.17				1.3963e+06	597141	1.1014e+06	High	High	High	High	High	High	1
FALSE	High	Master Protein	Q9DD03	Ras-related protein Rab-13 [OS=Mus musculus]	0	7.474	12	2	7	1	202	22.8	9.5	3.16	2	FALSE	cell cycle OR cell proliferation;cell organization and biogenesis;transport;developmental processes;signal transduction;other biological processes	plasma membrane;other membranes;cytosol;ER/Golgi;other cytoplasmic organelle;other cell component	other molecular function	Pf00071	68328	Rab13	mmu:68328; Q9DD03	ENSMUSG00000027935		RAB GEFs exchange GTP for GDP on RABs; RAB geranylgeranylation	2	0	100	6.64	4.67925e-17		2.50781e+06		35.17		1.30494e+06	2.73174e+06	2.50781e+06				Peak Found	High	Peak Found	n/a	n/a	n/a	1
FALSE	High	Master Protein	Q8BNU0	Armadillo repeat-containing protein 6 [OS=Mus musculus]	0	20.076	25	6	18	6	468	50.7	6	1.86	6	FALSE	other biological processes	cytosol		Pf00514	76813	Armc6	mmu:76813; Q8BNU0; Q8C4P5; Q8C7S1; Q8K2S7; Q99JQ2; Q9CWE4	ENSMUSG00000002343			0	0	0.01	-6.64	4.67925e-17			1.26943e+06		19.31				1.26943e+06	1.21394e+06	1.70628e+06	High	High	High	High	High	High	1
FALSE	High	Master Protein	O88307	Sortilin-related receptor [OS=Mus musculus]	0	31.303	10	12	31	12	2215	246.9	5.54	4.24	12	FALSE	protein metabolism;other metabolic processes;transport;signal transduction;other biological processes	non-structural extracellular;plasma membrane;other membranes;ER/Golgi;nucleus;other cytoplasmic organelle;other cell component	other molecular function	Pf00041, Pf00057, Pf00058, Pf15901	20660	Sorl1	mmu:20660; O54711; O70581; O88307; Q3UHM3	ENSMUSG00000049313			0	0	100	6.64	4.67925e-17		2.4128e+06		31.43		3.17276e+06	1.65567e+06	2.4128e+06				High	High	High	High	High	High	1
FALSE	High	Master Protein	P58501	PAX3- and PAX7-binding protein 1 [OS=Mus musculus]	0	13.015	8	4	9	4	919	104.8	5.67	1.11	4	FALSE	RNA metabolism OR transcription;other metabolic processes;other biological processes	nucleus	nucleic acid binding activity;other molecular function	Pf07842	67367	Paxbp1	E9QNN9; mmu:67367; P58501; Q78XY2; Q8R2W3; Q9CRB7	ENSMUSG00000022974			0	0	100	6.64	4.67925e-17		477632		17.99		465574	635252	477632				High	High	High	High	n/a	High	1
FALSE	High	Master Protein	P52503	NADH dehydrogenase [ubiquinone] iron-sulfur protein 6, mitochondrial [OS=Mus musculus]	0	4.415	19	1	29	1	116	13	8.65	4.52	1	FALSE	cell organization and biogenesis;other metabolic processes;developmental processes;other biological processes	other membranes;mitochondrion		Pf10276	407785	Ndufs6	mmu:407785; P52503; Q5M9J7	ENSMUSG00000021606	Oxidative phosphorylation; Electron transport chain	Complex I biogenesis	4	0	100	6.64	4.67925e-17		1.29268e+06		10.7		1.45781e+06	1.29268e+06	1.17911e+06				High	High	High	High	High	High	1
FALSE	High	Master Protein	Q3TDD9	Protein phosphatase 1 regulatory subunit 21 [OS=Mus musculus]	0	33.778	26	10	41	10	780	88.3	6.9	9.7	10	FALSE		other cytoplasmic organelle		Pf10205, Pf10212, Pf21636	73825	Ppp1r21	B2RPZ6; mmu:73825; Q3KQN7; Q3TDD9; Q3U2U9; Q8BHS9; Q9D1A1	ENSMUSG00000034709			0	0	0.01	-6.64	4.67925e-17			1.9009e+06		33.91				2.90289e+06	1.9009e+06	1.51917e+06	High	High	High	High	High	High	1
FALSE	High	Master Protein	Q6GYP7	Ral GTPase-activating protein subunit alpha-1 [OS=Mus musculus]	0	19.489	7	9	13	9	2035	229.2	6.1	1.7	9	FALSE	other biological processes	nucleus;other cell component	enzyme regulator activity;other molecular function	Pf02145, Pf20412	56784	Ralgapa1	mmu:56784; Q6GYP6; Q6GYP7; Q6ZQ28; Q8BNJ5; Q8C9G8; Q8CIW4; Q9JMC4	ENSMUSG00000021027		RHOH GTPase cycle	1	0	100	6.64	4.67925e-17		1.13876e+06		41.66		2.16621e+06	1.13876e+06	1.08417e+06				High	High	High	High	n/a	High	1
FALSE	High	Master Protein	Q9Z0G9	Claudin-3 [OS=Mus musculus]	0	3.441	7	1	8	1	219	23.3	7.77	1.13	1	FALSE	cell adhesion;cell organization and biogenesis;stress response;developmental processes;other biological processes	plasma membrane;other membranes;other cell component	other molecular function	Pf00822	12739	Cldn3	mmu:12739; Q91X40; Q9Z0G9	ENSMUSG00000070473			0	0	0.01	-6.64	4.67925e-17			1.37921e+06		37.44				2.08346e+06	1.37921e+06	987538	High	High	High	High	High	High	1
FALSE	High	Master Protein	Q9WUA6	RAC-gamma serine/threonine-protein kinase [OS=Mus musculus]	0	10.885	13	4	9	3	479	55.7	6.02	1.7	4	FALSE	cell organization and biogenesis;protein metabolism;other metabolic processes;developmental processes;signal transduction;other biological processes	plasma membrane;other membranes;nucleus;other cell component	kinase activity;other molecular function	Pf00069, Pf00169, Pf00433	23797	Akt3	mmu:23797; Q9WUA6	ENSMUSG00000019699	ErbB signaling pathway; Chemokine signaling pathway; Focal adhesion: PI3K-Akt-mTOR signaling pathway; ESC pluripotency pathways; Mapk signaling pathway; Signal transduction of S1P receptor; Integrin-mediated cell adhesion; Focal adhesion	RAB GEFs exchange GTP for GDP on RABs; KEAP1-NFE2L2 pathway; Regulation of TP53 Activity through Acetylation; Downregulation of ERBB2:ERBB3 signaling; Regulation of PTEN stability and activity; TP53 Regulates Metabolic Genes; Negative regulation of the PI3K/AKT network; CD28 dependent PI3K/Akt signaling; Regulation of TP53 Degradation; Regulation of localization of FOXO transcription factors; VEG…	30	0	100	6.64	4.67925e-17		1.56e+06		66.1		1.56e+06	1.17836e+06	3.86889e+06				High	Peak Found	High	n/a	High	n/a	1
FALSE	High	Master Protein	Q5SUQ9	CST complex subunit CTC1 [OS=Mus musculus]	0	11.443	5	4	12	4	1212	133.9	8.12	1.27	4	FALSE	cell cycle OR cell proliferation;cell organization and biogenesis;DNA metabolism;other metabolic processes;stress response;developmental processes;other biological processes	cytosol;nucleus;other cell component	nucleic acid binding activity	Pf15489	68964	Ctc1	B2RW14; mmu:68964; Q3UKQ1; Q5SUQ9; Q6P9S2; Q8BRK2; Q91WN0; Q9CW32	ENSMUSG00000020898		Polymerase switching on the C-strand of the telomere; Telomere C-strand synthesis initiation	2	0	100	6.64	4.67925e-17		5972094		25.81		3.69027e+06	6.10048e+06	5972094				High	High	High	High	High	High	1
FALSE	High	Master Protein	P54761	Ephrin type-B receptor 4 [OS=Mus musculus]	0	28.904	18	10	34	10	987	108.8	6.95	8.11	10	FALSE	cell adhesion;protein metabolism;other metabolic processes;developmental processes;signal transduction;other biological processes	plasma membrane;other membranes;other cell component	kinase activity;other molecular function	Pf00041, Pf01404, Pf07647, Pf07699, Pf07714, Pf14575		Ephb4	mmu:13846; P54761; Q60627; Q99MR2	ENSMUSG00000029710		EPHB-mediated forward signaling; EPH-ephrin mediated repulsion of cells; Ephrin signaling	4	0	100	6.64	4.67925e-17		1.24258e+06		19.09		1.24258e+06	966517	1.42616e+06				High	High	High	High	High	High	1
FALSE	High	Master Protein	O35099	Mitogen-activated protein kinase kinase kinase 5 [OS=Mus musculus]	0	12.868	7	6	11	6	1380	154.4	5.78	1.18	6	FALSE	protein metabolism;other metabolic processes;stress response;signal transduction;other biological processes	plasma membrane;other membranes;ER/Golgi;other cell component	kinase activity;other molecular function	Pf00069, Pf13281, Pf19039, Pf20302, Pf20309	26408	Map3k5	mmu:26408; O35099; Q14AY5	ENSMUSG00000071369	p38 Mapk signaling pathway; Mapk signaling pathway; Insulin signaling	Oxidative Stress Induced Senescence	4	0	0.01	-6.64	4.67925e-17			3.03902e+06		35.25				1.78703e+06	3.79144e+06	3.03902e+06	n/a	High	High	Peak Found	High	High	1
FALSE	High	Master Protein	Q9DC23	DnaJ homolog subfamily C member 10 [OS=Mus musculus]	0	21.883	17	8	25	8	793	90.5	6.96	4.01	8	FALSE	protein metabolism;other metabolic processes;stress response;signal transduction;other biological processes	ER/Golgi	other molecular function	Pf00085, Pf00226	66861	Dnajc10	A2ASA2; mmu:66861; Q71S84; Q8CH78; Q8CIB0; Q99LV4; Q9DC23	ENSMUSG00000027006			0	0	0.01	-6.64	4.67925e-17			3.13997e+06		29.33				3.13997e+06	4.07203e+06	2.22635e+06	High	High	High	High	High	High	1
FALSE	High	Master Protein	Q8BXK8	Arf-GAP with GTPase, ANK repeat and PH domain-containing protein 1 [OS=Mus musculus]	0	18.298	13	6	13	5	857	94.4	7.94	1.64	6	FALSE	transport;other biological processes	cytosol	enzyme regulator activity;other molecular function	Pf00071, Pf01412, Pf12796	347722	Agap1	mmu:347722; Q3UHA0; Q6ZPX9; Q8BXK8; Q8BZG0	ENSMUSG00000055013			0	0	0.01	-6.64	4.67925e-17			2.50482e+06		26.96				2.80192e+06	1.60814e+06	2.50482e+06	n/a	High	High	High	High	High	1
FALSE	High	Master Protein	Q921Z5	Tumor necrosis factor alpha-induced protein 8 [OS=Mus musculus]	0	8.67	22	2	18	2	198	22.9	7.93	3.7	2	FALSE	stress response;other biological processes	nucleus;other cell component	enzyme regulator activity;other molecular function	Pf05527		Tnfaip8	mmu:106869; Q3TQS5; Q3U9V7; Q3UBG8; Q8BTH4; Q921Z5	ENSMUSG00000062210		PI Metabolism	1	0	100	6.64	4.67925e-17		329648		82		329648	265372	1.09621e+06				High	High	High	High	High	High	1
FALSE	High	Master Protein	Q9D708	Protein S100-A16 [OS=Mus musculus]	0	8.033	27	2	9	2	124	14.3	5.86	1.61	2	FALSE	other biological processes	non-structural extracellular;plasma membrane;other membranes;cytosol;nucleus;other cell component	other molecular function	Pf01023	67860	S100a16	mmu:67860; Q3TVE3; Q9D708	ENSMUSG00000074457			0	0	0.01	-6.64	4.67925e-17			2.1381e+06		15.27				2.1381e+06	1.85082e+06	2.51087e+06	n/a	High	High	High	High	High	1
FALSE	High	Master Protein	Q99JI6	Ras-related protein Rap-1b [OS=Mus musculus]	0	38.008	64	9	401	3	184	20.8	5.78	67.2	9	FALSE	cell cycle OR cell proliferation;cell organization and biogenesis;transport;signal transduction;other biological processes	plasma membrane;other membranes;cytosol;other cell component	other molecular function	Pf00071	215449	Rap1b	mmu:215449; Q99JI6	ENSMUSG00000052681	Chemokine signaling pathway; Mapk signaling pathway; Integrin-mediated cell adhesion; Focal adhesion	Neutrophil degranulation; MAP2K and MAPK activation; Rap1 signalling; GRB2:SOS provides linkage to MAPK signaling for Integrins ; p130Cas linkage to MAPK signaling for integrins; MET activates RAP1 and RAC1	11	0	15.053	3.91	4.67925e-17	99.41	4.93214e+06	327662	42.97	80.05	9.09472e+06	4.25878e+06	4.93214e+06	327662	168295	858644	High	High	High	High	High	High	1
FALSE	High	Master Protein	Q8BVA5	Lipid droplet-associated hydrolase [OS=Mus musculus]	0	5.106	12	2	8	2	326	37.3	8.28	1.03	2	FALSE	other biological processes	ER/Golgi;other cell component	other molecular function	Pf10230	68832	Ldah	mmu:68832; Q3TRE7; Q5RL52; Q6PG15; Q8BVA5; Q8BVV0				0	0	0.01	-6.64	4.67925e-17			188289		28.01				188289	222088	123910	High	High	High	High	High	High	1
FALSE	High	Master Protein	P49769	Presenilin-1 [OS=Mus musculus]	0	12.048	11	3	15	2	467	52.6	5.38	2.22	3	FALSE	cell adhesion;cell-cell signaling;cell cycle OR cell proliferation;cell organization and biogenesis;protein metabolism;other metabolic processes;stress response;transport;developmental processes;signal transduction;other biological processes	plasma membrane;other membranes;cytoskeleton;mitochondrion;ER/Golgi;nucleus;other cytoplasmic organelle;other cell component	signal transduction activity or receptor binding;transporter activity;other molecular function	Pf01080		Psen1	P49769; Q91WK6; Q9JLP9	ENSMUSG00000019969	Alzheimer's disease	Neutrophil degranulation; EPH-ephrin mediated repulsion of cells; NRIF signals cell death from the nucleus; Nuclear signaling by ERBB4; Regulated proteolysis of p75NTR; Noncanonical activation of NOTCH3	8	1	100	6.64	4.67925e-17		190522		63.97		142167	190522	453754				High	High	High	High	High	High	1
FALSE	High	Master Protein	O88952	Protein lin-7 homolog C [OS=Mus musculus]	0	6.289	16	2	16	2	197	21.8	8.43	2.25	2	FALSE	cell-cell signaling;transport;other biological processes	plasma membrane;other membranes;ER/Golgi;other cell component	cytoskeletal activity;other molecular function	Pf00595, Pf02828	22343	Lin7c	mmu:22343; O88952	ENSMUSG00000027162		Dopamine Neurotransmitter Release Cycle	1	0	0.01	-6.64	4.67925e-17			7.15137e+06		39.85				7.15137e+06	3.25233e+06	7.60044e+06	n/a	High	High	High	High	High	1
FALSE	High	Master Protein	Q9DAI2	Intraflagellar transport protein 22 homolog [OS=Mus musculus]	0	7.212	23	2	2	2	185	20.8	5.25	0.3	2	FALSE	cell cycle OR cell proliferation;cell organization and biogenesis;transport	cytoskeleton;other cell component	other molecular function	Pf08477	67286	Ift22	mmu:67286; Q9DAI2	ENSMUSG00000007987		Intraflagellar transport	1	0	0.01	-6.64	4.67925e-17			1.3716e+06		39.27				1.03598e+06	2.20951e+06	1.3716e+06	n/a	n/a	High	Peak Found	Peak Found	Peak Found	1
FALSE	High	Master Protein	Q60967	Bifunctional 3'-phosphoadenosine 5'-phosphosulfate synthase 1 [OS=Mus musculus]	0	20.766	24	8	25	7	624	70.7	6.77	2.77	8	FALSE	other metabolic processes	cytosol;other cell component	kinase activity;other molecular function	Pf01583, Pf01747, Pf14306	23971	Papss1	mmu:23971; Q3U647; Q60967	ENSMUSG00000028032	Purine metabolism	Transport and synthesis of PAPS	2	0	0.01	-6.64	4.67925e-17			52436.7		61.43				52436.7	127187	43991.1	High	High	High	High	High	High	1
FALSE	High	Master Protein	Q9D620	Rab11 family-interacting protein 1 [OS=Mus musculus]	0	17.817	14	5	19	5	645	70.6	9.47	2.78	5	FALSE	transport;other biological processes	other membranes;cytosol;other cytoplasmic organelle;other cell component	other molecular function	Pf00168, Pf09457	75767	Rab11fip1	mmu:75767; Q05A58; Q3UBC2; Q8BN24; Q9D620	ENSMUSG00000031488			0	0	100	6.64	4.67925e-17		1.0015e+06		56.44		621176	1.91651e+06	1.0015e+06				High	High	High	High	High	High	1
FALSE	High	Master Protein	Q8K4B2	Interleukin-1 receptor-associated kinase 3 [OS=Mus musculus]	0	5.888	7	3	7	3	609	68.4	6.79	0.79	3	FALSE	protein metabolism;other metabolic processes;signal transduction;other biological processes	plasma membrane;other membranes;nucleus;other cell component	kinase activity;other molecular function	Pf00069, Pf00531	73914	Irak3	mmu:73914; Q8C7U8; Q8CE40; Q8K1S8; Q8K4B2	ENSMUSG00000020227	IL-1 signaling pathway; Toll-like receptor signaling	Interleukin-1 signaling	3	0	100	6.64	4.67925e-17		100470		112.23		82272	100470	595236				Peak Found	High	High	n/a	n/a	High	1
FALSE	High	Master Protein	Q8BTY8	Sec1 family domain-containing protein 2 [OS=Mus musculus]	0	18.569	11	5	23	5	684	74.7	6.81	4.57	5	FALSE	transport			Pf00995	212986	Scfd2	mmu:212986; Q3USN5; Q8BFV9; Q8BKU5; Q8BKZ0; Q8BTP6; Q8BTQ9; Q8BTY8; Q8BXI1; Q8BXS0; Q8BZ58	ENSMUSG00000062110			0	0	100	6.64	4.67925e-17		1.80456e+06		36.13		1.80456e+06	1.40866e+06	2816824				High	High	High	High	High	High	1
FALSE	High	Master Protein	Q9CYL5	Golgi-associated plant pathogenesis-related protein 1 [OS=Mus musculus]	0	8.404	28	2	23	2	154	17.1	9.51	5.71	2	FALSE	other biological processes	non-structural extracellular;other membranes;ER/Golgi	other molecular function	Pf00188	384009	Glipr2	mmu:384009; Q3TJ42; Q8BTK4; Q9CYL5	ENSMUSG00000028480			0	0	0.01	-6.64	4.67925e-17			1.80812e+06		22.76				1.80812e+06	1.61004e+06	2.46238e+06	High	High	High	High	High	High	1
FALSE	High	Master Protein	Q3UNZ8	Quinone oxidoreductase-like protein 2 [OS=Mus musculus]	0	15.942	23	4	38	4	350	37.8	8.9	6.63	4	FALSE			other molecular function	Pf00107, Pf08240	226527	Cryzl2	mmu:226527; Q3UAM2; Q3UNZ8	ENSMUSG00000033488			0	0	100	6.64	4.67925e-17		2966728		5.48		2.72226e+06	3.02065e+06	2966728				High	High	High	High	High	High	1
FALSE	High	Master Protein	Q1ERP8	CMRF35-like molecule 9 [OS=Mus musculus]	0	7.589	12	2	4	2	331	36.7	5.85	0.71	2	FALSE	transport;other biological processes	plasma membrane;other membranes;other cytoplasmic organelle	other molecular function	Pf07686	52685	Cd300lg	A2A503; mmu:52685; Q1ERP8; Q1ERP9; Q1ERQ0; Q3UU12; Q6SJP9; Q9D7B8	ENSMUSG00000017309		Immunoregulatory interactions between a Lymphoid and a non-Lymphoid cell	1	0	0.01	-6.64	4.67925e-17			1.78276e+06		26.93				1.78276e+06	1.30636e+06	2.26808e+06	High	High	n/a	High	Peak Found	Peak Found	1
FALSE	High	Master Protein	Q8BHN0	Protein phosphatase 1L [OS=Mus musculus]	0	4.155	4	1	6	1	360	41	5.99	0.77	1	FALSE	protein metabolism;other metabolic processes;signal transduction	other membranes	other molecular function	Pf00481	242083	Ppm1l	mmu:242083; Q3UGL2; Q810H0; Q8BHN0; Q8C021; Q8C1D5; Q9Z0T1	ENSMUSG00000027784	Amino acid metabolism		1	0	100	6.64	4.67925e-17		4232124		15.43		4.29495e+06	3.2187e+06	4232124				Peak Found	High	High	n/a	High	High	1
FALSE	High	Master Protein	P27641	X-ray repair cross-complementing protein 5 [OS=Mus musculus]	0	9.067	6	3	19	3	732	83	5.16	5.14	3	FALSE	cell cycle OR cell proliferation;cell organization and biogenesis;DNA metabolism;other metabolic processes;stress response;developmental processes;other biological processes	plasma membrane;other membranes;nucleus;other cell component	nucleic acid binding activity;other molecular function	Pf02735, Pf03730, Pf03731, Pf08785	22596	Xrcc5	mmu:22596; P27641; Q3TE46; Q3TJT0; Q3TN82; Q80UT1; Q8C4N6; Q8K1K7; Q9R169	ENSMUSG00000026187	Non-homologous end joining	Neutrophil degranulation; Nonhomologous End-Joining (NHEJ)	3	0	0.01	-6.64	4.67925e-17			1.38157e+06		18.34				1.38157e+06	1.09272e+06	1.58708e+06	High	High	High	High	High	High	1
FALSE	High	Master Protein	Q6PIE5	Sodium/potassium-transporting ATPase subunit alpha-2 [OS=Mus musculus]	0	47.125	22	13	111	8	1020	112.1	5.55	26.65	13	FALSE	other metabolic processes;stress response;transport;developmental processes;other biological processes	plasma membrane;other membranes;other cytoplasmic organelle;other cell component	transporter activity;other molecular function	Pf00122, Pf00689, Pf00690, Pf00702, Pf13246	98660	Atp1a2	mmu:98660; Q6PIE5; Q80UZ8	ENSMUSG00000007097		Ion homeostasis; Ion transport by P-type ATPases	2	0	100	6.64	4.67925e-17		365441		103.19		289579	365441	1.77172e+06				High	High	High	High	High	High	1
FALSE	High	Master Protein	Q9DC53	Copine-8 [OS=Mus musculus]	0	15.543	11	5	20	4	577	64.6	5.97	5.45	5	FALSE	other biological processes	plasma membrane;other membranes	other molecular function	Pf00168, Pf07002	66871	Cpne8	B2RS65; mmu:66871; Q9CUZ8; Q9DC53	ENSMUSG00000052560		RHOQ GTPase cycle; RHOD GTPase cycle	2	0	0.01	-6.64	4.67925e-17			1.5263e+06		25.51				1.57704e+06	1.5263e+06	955418	High	High	High	High	High	High	1
FALSE	High	Master Protein	O35114	Lysosome membrane protein 2 [OS=Mus musculus]	0	27.918	15	5	131	5	478	54	5.1	32.85	5	FALSE	other metabolic processes;transport;other biological processes	plasma membrane;other membranes;other cytoplasmic organelle;other cell component	other molecular function	Pf01130	12492	Scarb2	mmu:12492; O35114; Q3UNF8	ENSMUSG00000029426	Primary focal segmental glomerulosclerosis (FSGS)	Cargo recognition for clathrin-mediated endocytosis	3	0	3.995	2	4.67925e-17	49.07	2.38683e+08	4.38264e+07	18.18	24.04	1.75213e+08	2.38683e+08	2.49723e+08	4.38264e+07	2.96637e+07	4.84023e+07	High	High	High	High	High	High	1
FALSE	High	Master Protein	Q3TIR1	Trafficking protein particle complex subunit 13 [OS=Mus musculus]	0	18.271	30	6	20	6	417	46.4	5.49	2.59	6	FALSE	cell organization and biogenesis;transport	ER/Golgi;other cytoplasmic organelle;other cell component		Pf06159	66975	Trappc13	mmu:66975; Q3TIR1; Q3TQS3; Q3UE00; Q8BN93; Q8VDJ6; Q9CWW3; Q9CXV2	ENSMUSG00000021711		RAB GEFs exchange GTP for GDP on RABs	1	0	0.01	-6.64	4.67925e-17			1.26146e+06		50.01				1.26146e+06	544988	1.70514e+06	High	High	High	Peak Found	High	High	1
FALSE	High	Master Protein	Q3V3R1	Monofunctional C1-tetrahydrofolate synthase, mitochondrial [OS=Mus musculus]	0	29.234	15	9	34	9	977	105.7	7.02	7.03	9	FALSE	other metabolic processes;developmental processes	cytosol;mitochondrion	other molecular function	Pf00763, Pf01268, Pf02882	270685	Mthfd1l	mmu:270685; Q3TVQ0; Q3V3R1; Q3V402; Q80V98; Q8CAL0; Q8K2N5	ENSMUSG00000040675	One-carbon metabolism	Metabolism of folate and pterines	2	0	100	6.64	4.67925e-17		2886103		23.71		4.16541e+06	2.76504e+06	2886103				High	High	High	High	High	High	1
FALSE	High	Master Protein	Q8VCI0	Phospholipase B-like 1 [OS=Mus musculus]	0	28.752	24	8	45	8	550	63	8.87	7.08	8	FALSE	other metabolic processes	non-structural extracellular;other cytoplasmic organelle	other molecular function	Pf04916	66857	Plbd1	mmu:66857; Q3TA89; Q8VCI0; Q9D1S0			Acyl chain remodelling of PC; Acyl chain remodelling of PE; Hydrolysis of LPC; Acyl chain remodelling of PI	4	0	100	6.64	4.67925e-17		3.79565e+06		35.97		3.79565e+06	3.4594e+06	6.4609e+06				High	High	High	High	High	High	1
FALSE	High	Master Protein	Q9ER38	Torsin-3A [OS=Mus musculus]	0	20.068	21	6	36	6	385	43.8	6.28	5.76	6	FALSE		ER/Golgi;nucleus	other molecular function	Pf06309, Pf21376	30935	Tor3a	mmu:30935; Q3T9Q6; Q3TDA9; Q3U5X1; Q3U8F2; Q9CR17; Q9CU67; Q9ER38	ENSMUSG00000060519			0	0	100	6.64	4.67925e-17		1.01202e+06		33.85		870687	1.01202e+06	1.61354e+06				High	High	High	High	High	High	1
FALSE	High	Master Protein	Q2L4X1	eIF5-mimic protein 1 [OS=Mus musculus molossinus]	0	13.067	16	5	18	4	419	48	6.68	1.57	5	FALSE	other biological processes	other cell component		Pf02020		Bzw2	Q2L4X1				0	0	0.01	-6.64	4.67925e-17			150167		38.68				81422.5	150167	188231	High	High	High	High	High	High	1
FALSE	High	Master Protein	P83510	Traf2 and NCK-interacting protein kinase [OS=Mus musculus]	0	22.432	11	8	27	4	1323	150.3	7.27	5.76	8	FALSE	cell-cell signaling;cell cycle OR cell proliferation;cell organization and biogenesis;protein metabolism;other metabolic processes;developmental processes;signal transduction;other biological processes	plasma membrane;other membranes;cytosol;cytoskeleton;nucleus;other cytoplasmic organelle;other cell component	kinase activity;other molecular function	Pf00069, Pf00780	665113	Tnik	mmu:665113; P83510	ENSMUSG00000027692		Oxidative Stress Induced Senescence	1	0	0.01	-6.64	4.67925e-17			1.74645e+06		46.02				662854	1.74645e+06	1.82539e+06	n/a	High	High	Peak Found	Peak Found	High	1
FALSE	High	Master Protein	Q8BYZ1	ABI gene family member 3 [OS=Mus musculus]	0	5.116	8	1	5	1	367	39.1	5.54	0.41	1	FALSE	cell organization and biogenesis;stress response;other biological processes	other cell component	cytoskeletal activity;other molecular function	Pf07815, Pf14604	66610	Abi3	mmu:66610; Q3TA46; Q6PE63; Q8BYZ1; Q9D7S4	ENSMUSG00000018381			0	0	100	6.64	4.67925e-17		124552		76.78		16396.7	174010	124552				Peak Found	High	High	n/a	n/a	High	1
FALSE	High	Master Protein	Q6PNC0	DmX-like protein 1 [OS=Mus musculus]	0	20.835	5	7	17	7	3013	335.8	6.42	2.57	7	FALSE	other biological processes	other cell component		Pf00400, Pf12234	240283	Dmxl1	mmu:240283; Q3TLG8; Q6PHM6; Q6PNC0; Q8BQF2	ENSMUSG00000037416			0	0	0.01	-6.64	4.67925e-17			1.19355e+06		20.95				1.01798e+06	1.19355e+06	1.53238e+06	High	High	High	High	High	High	1
FALSE	High	Master Protein	Q8CFV9	Riboflavin kinase [OS=Mus musculus]	0	8.258	21	2	17	2	155	17.4	7.55	3.94	2	FALSE	other metabolic processes;other biological processes		kinase activity;other molecular function	Pf01687	54391	Rfk	mmu:54391; O35471; O35472; Q8CFV9; Q9CQ95	ENSMUSG00000024712		Vitamin B2 (riboflavin) metabolism	1	0	100	6.64	4.67925e-17		169836		57.86		43549	169836	178904				High	High	High	High	High	High	1
FALSE	High	Master Protein	Cont_Q9XSJ4	Alpha-enolase OS=Bos taurus OX=9913 GN=ENO1 PE=1 SV=4	0	57.117	42	13	401	1	434	47.3	6.8	74.07	13	TRUE	other metabolic processes	plasma membrane;other membranes;cytosol;other cell component	other molecular function	Pf00113, Pf03952	281141	ENO1	bta:281141; Q3SYW4; Q9XSJ4				0	1	0.01	-6.64	4.67925e-17			4.29249e+06		47.14				4.29249e+06	1.57221e+06	4.46807e+06	High	High	High	Peak Found	Peak Found	High	1
FALSE	High	Master Protein	Q6R0H7	Guanine nucleotide-binding protein G(s) subunit alpha isoforms XLas [OS=Mus musculus]	0	28.935	11	9	66	8	1133	121.4	4.81	10.51	9	FALSE	cell adhesion;cell organization and biogenesis;DNA metabolism;other metabolic processes;stress response;developmental processes;signal transduction;other biological processes	plasma membrane;other membranes;cytosol;ER/Golgi;nucleus;other cytoplasmic organelle;other cell component	signal transduction activity or receptor binding;enzyme regulator activity;cytoskeletal activity;other molecular function	Pf00503	14683	Gnas	A2A607; A2A608; Q6R0H4; Q6R0H5; Q6R0H7; Q6R2J5; Q9JJX0; Q9Z1N8	ENSMUSG00000027523	Estrogen signaling; G protein signaling pathways; Myometrial relaxation and contraction pathways; Calcium regulation in cardiac cells	Glucagon-like Peptide-1 (GLP1) regulates insulin secretion; Vasopressin regulates renal water homeostasis via Aquaporins; GPER1 signaling; G alpha (s) signalling events; Glucagon-type ligand receptors; Prostacyclin signalling through prostacyclin receptor	10	0	100	6.64	4.67925e-17		3.57047e+06		47.26		2.90522e+06	3.57047e+06	6.81977e+06				High	High	High	High	High	High	1
FALSE	High	Master Protein	Q8BGZ4	Cell division cycle protein 23 homolog [OS=Mus musculus]	0	17.615	13	5	14	5	597	68.5	7.18	1.86	5	FALSE	cell cycle OR cell proliferation;cell organization and biogenesis;protein metabolism;other metabolic processes;other biological processes	nucleus		Pf04049, Pf13181, Pf13414	52563	Cdc23	mmu:52563; Q6PD06; Q8BGZ4; Q8C0F1			Antigen processing: Ubiquitination & Proteasome degradation; Inactivation of APC/C via direct inhibition of the APC/C complex; APC/C:Cdc20 mediated degradation of Cyclin B; Autodegradation of Cdh1 by Cdh1:APC/C; APC/C:Cdc20 mediated degradation of Securin; APC/C:Cdh1 mediated degradation of Cdc20 and other APC/C:Cdh1 targeted proteins in late mitosis/early G1; Cdc20:Phospho-APC/C mediated degrada…	16	0	0.01	-6.64	4.67925e-17			1.12227e+06		26.19				1.46807e+06	866777	1.12227e+06	High	High	High	High	High	High	1
FALSE	High	Master Protein	P54726	UV excision repair protein RAD23 homolog A [OS=Mus musculus]	0	13.013	21	3	45	3	363	39.7	4.58	4.56	3	FALSE	protein metabolism;DNA metabolism;other metabolic processes;stress response;other biological processes	cytosol;ER/Golgi;nucleus;other cell component	nucleic acid binding activity;other molecular function	Pf00240, Pf00627, Pf09280	19358	Rad23a	B7ZNQ1; mmu:19358; P54726	ENSMUSG00000003813		DNA Damage Recognition in GG-NER; Formation of Incision Complex in GG-NER; Josephin domain DUBs	3	0	100	6.64	4.67925e-17		327196		98.02		159141	327196	1.168e+06				High	High	High	High	High	High	1
FALSE	High	Master Protein	Q8R2V5	Arf-GAP with dual PH domain-containing protein 2 [OS=Mus musculus]	0	4.773	7	2	7	2	381	44	9.14	0.97	2	FALSE	developmental processes;other biological processes	plasma membrane;other membranes;mitochondrion;other cell component	enzyme regulator activity;other molecular function	Pf00169, Pf01412	216991	Adap2	mmu:216991; Q8R2V5	ENSMUSG00000020709	Tyrobp causal network in microglia		1	0	0.01	-6.64	4.67925e-17			799603		19.81				648126	966940	799603	High	n/a	High	Peak Found	High	Peak Found	1
FALSE	High	Master Protein	Q8BGT1	Leucine-rich repeat transmembrane protein FLRT3 [OS=Mus musculus]	0	27.496	24	8	32	8	649	72.8	8.06	3.26	8	FALSE	cell adhesion;cell cycle OR cell proliferation;cell organization and biogenesis;stress response;developmental processes;signal transduction;other biological processes	non-structural extracellular;plasma membrane;other membranes;cytosol;ER/Golgi;other cell component	signal transduction activity or receptor binding;other molecular function	Pf13855	71436	Flrt3	mmu:71436; Q6ZPQ1; Q8BGT1	ENSMUSG00000051379		Downstream signaling of activated FGFR1	1	0	0.01	-6.64	4.67925e-17			2.66604e+06		16.67				2.66604e+06	3.20507e+06	2.30226e+06	High	High	High	High	High	High	1
FALSE	High	Master Protein	P98197	Phospholipid-transporting ATPase IH [OS=Mus musculus]	0	20.46	10	6	30	6	1187	135.4	6.48	4.81	6	FALSE	cell organization and biogenesis;transport;developmental processes;other biological processes	plasma membrane;other membranes;ER/Golgi;other cytoplasmic organelle;other cell component	transporter activity;other molecular function	Pf00122, Pf13246, Pf16209, Pf16212	50770	Atp11a	B2RS49; mmu:50770; P98197	ENSMUSG00000031441	Lung fibrosis	Neutrophil degranulation; Ion transport by P-type ATPases	3	0	0.01	-6.64	4.67925e-17			2.73203e+06		8.19				2.73517e+06	2.73203e+06	2.36324e+06	High	High	High	High	High	High	1
FALSE	High	Master Protein	Q9JLB9-2	Isoform 2 of Nectin-3 [OS=Mus musculus]	0	5.809	8	2	7	1	510	55.8	8.02	0.83	2	FALSE						Nectin3	Q9JLB9-2				0	1	100	6.64	4.67925e-17		536496		108.67		349332	2.66427e+06	536496				n/a	n/a	High	High	n/a	High	1
FALSE	High	Master Protein	P82349	Beta-sarcoglycan [OS=Mus musculus]	0	11.651	18	3	22	3	320	34.9	8.6	7.6	3	FALSE	cell organization and biogenesis;other metabolic processes;transport;developmental processes;other biological processes	plasma membrane;other membranes;cytoskeleton;other cell component		Pf04790	24051	Sgcb	mmu:24051; P82349; Q3TEU9	ENSMUSG00000029156			0	0	0.01	-6.64	4.67925e-17			1.99715e+06		42.98				2.95099e+06	1.19346e+06	1.99715e+06	High	High	High	High	High	High	1
FALSE	High	Master Protein	Q61468	Mesothelin [OS=Mus musculus]	0	3.735	3	1	16	1	625	69.4	7.59	1.37	1	FALSE	cell adhesion	plasma membrane;other membranes;ER/Golgi;other cell component		Pf06060	56047	Msln	mmu:56047; Q61468	ENSMUSG00000063011		Post-translational modification: synthesis of GPI-anchored proteins; Regulation of Insulin-like Growth Factor (IGF) transport and uptake by Insulin-like Growth Factor Binding Proteins (IGFBPs); Post-translational protein phosphorylation	3	0	0.01	-6.64	4.67925e-17			332641		56.38				624948	199812	332641	High	High	High	High	High	High	1
FALSE	High	Master Protein	Q9WV92	Band 4.1-like protein 3 [OS=Mus musculus]	0	20.589	13	8	22	7	929	103.3	5.31	4.62	8	FALSE	cell cycle OR cell proliferation;cell organization and biogenesis;developmental processes;other biological processes	plasma membrane;other membranes;cytosol;cytoskeleton;other cell component	cytoskeletal activity;other molecular function	Pf00373, Pf04382, Pf05902, Pf08736, Pf09379, Pf09380	13823	Epb41l3	mmu:13823; Q69ZT8; Q9R102; Q9WV92	ENSMUSG00000024044	Splicing factor NOVA regulated synaptic proteins	Neurexins and neuroligins	2	0	100	6.64	4.67925e-17		952472		47.4		680350	1.69661e+06	952472				High	High	High	High	High	High	1
FALSE	High	Master Protein	Q9CQ71	Replication protein A 14 kDa subunit [OS=Mus musculus]	0	7.666	40	3	15	3	121	13.6	4.84	2.19	3	FALSE	DNA metabolism;other metabolic processes;stress response;other biological processes	nucleus;other cell component	nucleic acid binding activity	Pf08661	68240	Rpa3	mmu:68240; Q9CQ71	ENSMUSG00000012483	G1 to S cell cycle control	Formation of Incision Complex in GG-NER; Regulation of HSF1-mediated heat shock response; Recognition of DNA damage by PCNA-containing replication complex; Dual Incision in GG-NER; Dual incision in TC-NER; Gap-filling DNA repair synthesis and ligation in TC-NER; Fanconi Anemia Pathway; Regulation of TP53 Activity through Phosphorylation; Translesion Synthesis by POLH; Removal of the Flap Intermed…	26	0	0.01	-6.64	4.67925e-17			600373		15.56				455657	600373	609864	High	High	High	High	High	High	1
FALSE	High	Master Protein	Q5DTX6	Junctional cadherin 5-associated protein [OS=Mus musculus]	0	47.328	21	15	80	15	1320	144.7	6.52	12.05	15	FALSE	cell adhesion;other biological processes	plasma membrane;other membranes;other cell component		Pf15351	240185	Jcad	mmu:240185; Q5DTX6	ENSMUSG00000033960			0	0	0.01	-6.64	4.67925e-17			1.32349e+06		29.21				976936	1.32349e+06	1.76708e+06	High	High	High	High	High	High	1
FALSE	High	Master Protein	Q9D7Z3	Nucleolar protein 7 [OS=Mus musculus]	0	5.319	13	2	8	2	254	29	9.61	0.79	2	FALSE	other biological processes	mitochondrion;nucleus;other cell component		Pf08157	70078	Nol7	mmu:70078; Q9CY79; Q9D7Z3; Q9JJE2	ENSMUSG00000063200			0	0	0.01	-6.64	4.67925e-17			533073		27.03				533073	368775	646164	High	High	n/a	High	High	High	1
FALSE	High	Master Protein	Q80V26	Golgi-resident adenosine 3',5'-bisphosphate 3'-phosphatase [OS=Mus musculus]	0	14.296	20	4	23	4	356	38.6	6.47	3.85	4	FALSE	protein metabolism;other metabolic processes;developmental processes	other membranes;cytosol;ER/Golgi;nucleus;other cell component	other molecular function	Pf00459	242291	Bpnt2	A6H6P6; mmu:242291; Q80V26	ENSMUSG00000066324		Cytosolic sulfonation of small molecules	1	0	100	6.64	4.67925e-17		2.17904e+06		41.16		2.17904e+06	3.57736e+06	1.613e+06				High	High	High	High	High	High	1
FALSE	High	Master Protein	Q80WG5	Volume-regulated anion channel subunit LRRC8A [OS=Mus musculus]	0	25.585	23	12	42	11	810	94.1	7.94	4.39	12	FALSE	cell organization and biogenesis;stress response;transport;signal transduction;other biological processes	plasma membrane;other membranes;other cytoplasmic organelle;other cell component	transporter activity;other molecular function	Pf12534, Pf13855	241296	Lrrc8a	A2AQZ0; mmu:241296; Q80WG5	ENSMUSG00000007476; ENSMUSG00000099041		Miscellaneous transport and binding events	1	0	0.01	-6.64	4.67925e-17			562995		42.57				1.07234e+06	562995	523057	High	High	High	High	High	High	1
FALSE	High	Master Protein	Q8BMQ2	General transcription factor 3C polypeptide 4 [OS=Mus musculus]	0	16.668	8	5	13	5	817	91.6	6.73	2.56	5	FALSE	cell organization and biogenesis;RNA metabolism OR transcription;other metabolic processes	mitochondrion;nucleus;other cell component	nucleic acid binding activity;other molecular function	Pf12657, Pf12660, Pf19336	269252	Gtf3c4	mmu:269252; Q148Y1; Q8BKZ4; Q8BMQ2	ENSMUSG00000035666		RNA Polymerase III Transcription Initiation From Type 1 Promoter; RNA Polymerase III Transcription Initiation From Type 2 Promoter	2	0	0.01	-6.64	4.67925e-17			2.07017e+06		34.07				2.78734e+06	2.07017e+06	1.37233e+06	High	High	High	High	High	High	1
FALSE	High	Master Protein	O88622	Poly(ADP-ribose) glycohydrolase [OS=Mus musculus]	0	9.513	4	3	8	3	969	109.3	6.9	1.29	3	FALSE	other metabolic processes;stress response;other biological processes	cytosol;nucleus;other cell component	other molecular function	Pf05028, Pf20811		Parg	O88622; Q80YQ6; Q8CB72	ENSMUSG00000021911		POLB-Dependent Long Patch Base Excision Repair	1	0	0.01	-6.64	4.67925e-17			48294.8		19.81				50426.2	48294.8	34261.1	High	High	High	High	Peak Found	High	1
FALSE	High	Master Protein	Q8BTS4	Nuclear pore complex protein Nup54 [OS=Mus musculus]	0	6.699	11	3	5	3	510	55.7	7.02	0.41	3	FALSE	cell organization and biogenesis;transport;other biological processes	other membranes;nucleus;other cell component	other molecular function	Pf13874, Pf18437	269113	Nup54	mmu:269113; Q3TSI2; Q8BTS4; Q8BU42	ENSMUSG00000034826		Transport of the SLBP independent Mature mRNA; Transport of the SLBP Dependant Mature mRNA; Transport of Mature mRNA Derived from an Intronless Transcript; Transport of Mature mRNA derived from an Intron-Containing Transcript; Regulation of Glucokinase by Glucokinase Regulatory Protein; snRNP Assembly; SUMOylation of DNA damage response and repair proteins; SUMOylation of ubiquitinylation protein…	15	0	0.01	-6.64	4.67925e-17			60680.5		56.47				56853.2	60680.5	143967	n/a	High	High	High	Peak Found	Peak Found	1
FALSE	High	Master Protein	Q8BJL1	F-box only protein 30 [OS=Mus musculus]	0	9.31	6	3	11	3	746	82.6	5.26	1.43	3	FALSE	protein metabolism;other metabolic processes		other molecular function	Pf15965, Pf15966	71865	Fbxo30	mmu:71865; Q3UXU4; Q8BJL1; Q8CI21; Q9D9X5	ENSMUSG00000047648		Neddylation; Antigen processing: Ubiquitination & Proteasome degradation	2	0	0.01	-6.64	4.67925e-17			1.938e+06		30.99				1.938e+06	1.90264e+06	3.17505e+06	n/a	High	High	High	High	High	1
FALSE	High	Master Protein	Q8VI75	Importin-4 [OS=Mus musculus]	0	11.368	7	5	17	5	1082	119.2	5.03	2.91	5	FALSE	transport;other biological processes	nucleus;other cell component	other molecular function	Pf02985, Pf03810	75751	Ipo4	mmu:75751; Q3TBW0; Q8VI75; Q99J52	ENSMUSG00000002319			0	0	0.01	-6.64	4.67925e-17			1.29276e+06		18.75				1.23734e+06	1.72294e+06	1.29276e+06	High	High	High	High	High	High	1
FALSE	High	Master Protein	Q99J95	Cyclin-dependent kinase 9 [OS=Mus musculus]	0	4.587	13	3	4	3	372	42.7	8.79	0.39	3	FALSE	cell organization and biogenesis;protein metabolism;DNA metabolism;RNA metabolism OR transcription;other metabolic processes;stress response;other biological processes	nucleus;other cell component	nucleic acid binding activity;kinase activity;other molecular function	Pf00069	107951	Cdk9	B0R020; mmu:107951; Q3U002; Q3UMY2; Q3UPT3; Q3UQI6; Q8BTN0; Q99J95	ENSMUSG00000009555	MicroRNAs in cardiomyocyte hypertrophy; mRNA processing; IL-6 signaling pathway	Estrogen-dependent gene expression; RNA polymerase II transcribes snRNA genes; Formation of RNA Pol II elongation complex ; RNA Polymerase II Pre-transcription Events; TP53 Regulates Transcription of DNA Repair Genes; SMAD2/SMAD3:SMAD4 heterotrimer regulates transcription	10	0	0.01	-6.64	4.67925e-17			478335		106.21				2.3835e+06	352545	478335	n/a	High	n/a	High	High	High	1
FALSE	High	Master Protein	Q9EPK7	Exportin-7 [OS=Mus musculus]	0	41.403	19	12	37	12	1087	123.7	6.38	4.31	12	FALSE	transport	nucleus;other cell component	other molecular function	Pf03810	65246	Xpo7	mmu:65246; Q3TP94; Q80TS9; Q8BSK5; Q8C9M7; Q8CB42; Q8CBL8; Q8CEF5; Q9EPK7	ENSMUSG00000022100			0	0	100	6.64	4.67925e-17		2.50203e+06		23.93		2.50203e+06	1.72643e+06	2.81882e+06				High	High	High	High	High	High	1
FALSE	High	Master Protein	Q91ZP3	Phosphatidate phosphatase LPIN1 [OS=Mus musculus]	0	14.46	9	4	15	4	924	101.9	6.74	1.47	4	FALSE	cell cycle OR cell proliferation;cell organization and biogenesis;other metabolic processes;other biological processes	other membranes;cytosol;mitochondrion;ER/Golgi;nucleus;other cell component	signal transduction activity or receptor binding;other molecular function	Pf04571, Pf08235, Pf16876	14245	Lpin1	mmu:14245; Q91ZP3; Q9CQI2; Q9JLG6		Adipogenesis genes	Depolymerization of the Nuclear Lamina; Synthesis of PE; Synthesis of PC; Triglyceride biosynthesis	5	0	0.01	-6.64	4.67925e-17			196222		33.95				189406	196222	333686	High	High	High	High	High	High	1
FALSE	High	Master Protein	Q91W89	Alpha-mannosidase 2C1 [OS=Mus musculus]	0	56.804	33	18	84	18	1039	115.6	6.51	14.45	18	FALSE	other metabolic processes	cytosol;nucleus	other molecular function	Pf01074, Pf07748, Pf09261, Pf17677	73744	Man2c1	mmu:73744; Q3ZCX9; Q91W89	ENSMUSG00000032295		Lysosomal oligosaccharide catabolism	1	0	0.01	-6.64	4.67925e-17			1.10205e+07		35.57				1.11174e+07	5.41196e+06	1.10205e+07	High	High	High	High	High	High	1
FALSE	High	Master Protein	Q925Q3	Mitochondrial sodium/calcium exchanger protein [OS=Mus musculus]	0	8.399	3	2	4	2	585	64.3	7.71	0.61	2	FALSE	transport;other biological processes	plasma membrane;other membranes;mitochondrion	transporter activity;other molecular function	Pf01699	170756	Slc8b1	mmu:170756; Q3U067; Q80XM7; Q925Q3	ENSMUSG00000032754		Sodium/Calcium exchangers; Mitochondrial calcium ion transport	2	0	100	6.64	4.67925e-17		183668		73.37		70558.3	183668	375012				Peak Found	High	High	n/a	n/a	n/a	1
FALSE	High	Master Protein	Q9JI46	Diphosphoinositol polyphosphate phosphohydrolase 1 [OS=Mus musculus]	0	4.202	12	1	10	1	168	19	6.34	5.03	1	FALSE	RNA metabolism OR transcription;other metabolic processes	cytosol;nucleus;other cell component	other molecular function	Pf00293	56409	Nudt3	B2KF68; mmu:56409; Q6PG02; Q8BV71; Q9JI46	ENSMUSG00000024213		Synthesis of pyrophosphates in the cytosol	1	0	0.01	-6.64	4.67925e-17			3.07875e+06		24.3				4.38585e+06	3.07875e+06	2.83423e+06	High	High	High	High	High	High	1
FALSE	High	Master Protein	Q9D824	Pre-mRNA 3'-end-processing factor FIP1 [OS=Mus musculus]	0	4.733	8	2	4	2	581	64.9	5.77	0.33	2	FALSE	RNA metabolism OR transcription;other metabolic processes;other biological processes	nucleus	enzyme regulator activity;nucleic acid binding activity	Pf05182	66899	Fip1l1	mmu:66899; Q8BWX7; Q99LH0; Q9D824; Q9DBB2	ENSMUSG00000029227		Transport of Mature mRNA Derived from an Intronless Transcript; mRNA 3'-end processing; RNA Polymerase II Transcription Termination; Processing of Intronless Pre-mRNAs	5	0	100	6.64	4.67925e-17		1.41883e+06		70.91		1.41883e+06	601080	2892282				High	High	High	n/a	n/a	n/a	1
FALSE	High	Master Protein	Q3UI43	BRISC and BRCA1-A complex member 1 [OS=Mus musculus]	0	11.006	15	3	17	3	333	36.8	4.55	3.28	3	FALSE	cell cycle OR cell proliferation;cell organization and biogenesis;protein metabolism;DNA metabolism;other metabolic processes;stress response;signal transduction;other biological processes	cytosol;nucleus;other cell component			68251	Babam1	mmu:68251; Q3UI43; Q8C5Q8; Q99JU2; Q9CTJ4	ENSMUSG00000031820		Metalloprotease DUBs; Recruitment and ATM-mediated phosphorylation of repair and signaling proteins at DNA double strand breaks; Processing of DNA double-strand break ends; G2/M DNA damage checkpoint; Nonhomologous End-Joining (NHEJ)	5	0	0.01	-6.64	4.67925e-17			4.92991e+06		8.03				5.2435e+06	4.4648e+06	4.92991e+06	High	High	High	High	High	High	1
FALSE	High	Master Protein	Q3TLI0	Trafficking protein particle complex subunit 10 [OS=Mus musculus]	0	9.894	5	3	15	3	1258	141.4	5.92	1.98	3	FALSE	cell organization and biogenesis;transport	cytosol;ER/Golgi;other cytoplasmic organelle;other cell component		Pf12584		Trappc10	F8VQF9; mmu:216131; Q3TLI0; Q811H4	ENSMUSG00000000374		RAB GEFs exchange GTP for GDP on RABs; COPII-mediated vesicle transport	2	0	100	6.64	4.67925e-17		417237		85.57		88372.5	417237	869632				High	High	High	High	High	High	1
FALSE	High	Master Protein	Q7TQH0	Ataxin-2-like protein [OS=Mus musculus]	0	16.658	10	6	11	6	1049	110.6	8.85	1.62	6	FALSE	cell organization and biogenesis;RNA metabolism OR transcription;other metabolic processes	other membranes;cytosol;nucleus;other cell component	nucleic acid binding activity	Pf06741, Pf07145, Pf14438	233871	Atxn2l	mmu:233871; Q7TQH0; Q80XN9; Q8K059	ENSMUSG00000032637			0	0	100	6.64	4.67925e-17		3.26721e+06		27.39		3.26721e+06	1.94114e+06	3.30756e+06				Peak Found	High	High	n/a	High	n/a	1
FALSE	High	Master Protein	Q9DBW0	Cytochrome P450 4V2 [OS=Mus musculus]	0	6.223	9	3	10	3	525	60.9	8.47	1.47	3	FALSE	other metabolic processes	other membranes;ER/Golgi	other molecular function	Pf00067	102294	Cyp4v2	mmu:102294; Q9DBW0	ENSMUSG00000079057	Metapathway biotransformation; Oxidation by cytochrome P450	The canonical retinoid cycle in rods (twilight vision); Endogenous sterols	4	0	0.01	-6.64	4.67925e-17			902808		14.11				902808	1.09161e+06	834861	High	n/a	n/a	High	High	High	1
FALSE	High	Master Protein	Q91VV4	DENN domain-containing protein 2D [OS=Mus musculus]	0.007	1.744	3	1	2	1	469	53.2	7.83	0.15	1	FALSE		cytosol;nucleus	enzyme regulator activity	Pf02141, Pf03455, Pf03456	72121	Dennd2d	mmu:72121; Q3U028; Q91VV4; Q9D831	ENSMUSG00000027901		RAB GEFs exchange GTP for GDP on RABs	1	0	0.01	-6.64	4.67925e-17			1.21832e+06		23.3				1.21832e+06	1.5142e+06	943397	n/a	n/a	n/a	Peak Found	High	High	1
FALSE	High	Master Protein	Q60872	Eukaryotic translation initiation factor 1A [OS=Mus musculus]	0	3.671	10	1	7	1	144	16.5	5.24	1.79	1	FALSE	protein metabolism;other metabolic processes	translational apparatus;other cell component	translation activity;nucleic acid binding activity	Pf01176	13664	Eif1a	mmu:13664; O88847; Q60872; Q8R2M4; Q9CX76; Q9DB61	ENSMUSG00000057561	Translation factors		1	0	100	6.64	4.67925e-17		278167		84.46		249793	278167	1.01682e+06				High	High	High	High	High	High	1
FALSE	High	Master Protein	Q8BVU0	DISP complex protein LRCH3 [OS=Mus musculus]	0	23.629	18	8	23	8	778	86.3	7.03	2.97	8	FALSE	cell organization and biogenesis	cytosol		Pf00307, Pf13855	70144	Lrch3	B2RXA0; mmu:70144; Q3U222; Q3UZ74; Q8BVU0	ENSMUSG00000022801			0	0	0.01	-6.64	4.67925e-17			2.65704e+06		17.24				2.98401e+06	2.10343e+06	2.65704e+06	High	High	High	High	High	High	1
FALSE	High	Master Protein	Q9CXW4	Large ribosomal subunit protein uL5 [OS=Mus musculus]	0	12.824	30	4	30	4	178	20.2	9.6	6.49	4	FALSE	cell organization and biogenesis;protein metabolism;RNA metabolism OR transcription;other metabolic processes;transport;other biological processes	cytosol;translational apparatus;nucleus;other cell component	signal transduction activity or receptor binding;enzyme regulator activity;nucleic acid binding activity;other molecular function	Pf00281, Pf00673	67025	Rpl11	mmu:67025; Q3TPE3; Q6ZWY0; Q9CXW4	ENSMUSG00000059291	Cytoplasmic ribosomal proteins; mRNA processing	L13a-mediated translational silencing of Ceruloplasmin expression; SRP-dependent cotranslational protein targeting to membrane; Major pathway of rRNA processing in the nucleolus and cytosol; Formation of a pool of free 40S subunits; GTP hydrolysis and joining of the 60S ribosomal subunit; Nonsense Mediated Decay (NMD) independent of the Exon Junction Complex (EJC); Nonsense Mediated Decay (NMD) e…	9	0	0.01	-6.64	4.67925e-17			2.31675e+06		110.11				2.31675e+06	1.9963e+06	1.34383e+07	High	High	High	High	High	High	1
FALSE	High	Master Protein	Q9CSN1	SNW domain-containing protein 1 [OS=Mus musculus]	0	14.631	14	4	25	4	536	61.4	9.48	3.93	4	FALSE	RNA metabolism OR transcription;other metabolic processes;stress response;signal transduction;other biological processes	nucleus;other cell component	signal transduction activity or receptor binding;other molecular function	Pf02731	66354	Snw1	mmu:66354; Q9CSN1		Splicing factor NOVA regulated synaptic proteins; Delta-Notch signaling pathway; Notch signaling pathway	Downregulation of SMAD2/3:SMAD4 transcriptional activity; mRNA Splicing - Major Pathway; NOTCH1 Intracellular Domain Regulates Transcription; RUNX3 regulates NOTCH signaling; Notch-HLH transcription pathway	8	0	100	6.64	4.67925e-17		3.45907e+06		53.17		2.07543e+06	3.45907e+06	6147365				High	High	High	High	High	High	1
FALSE	High	Master Protein	Q60714	Long-chain fatty acid transport protein 1 [OS=Mus musculus]	0	19.452	23	8	16	8	646	71.2	8.38	2.89	8	FALSE	other metabolic processes;stress response;transport;signal transduction;other biological processes	plasma membrane;other membranes;mitochondrion;ER/Golgi;other cell component	transporter activity;enzyme regulator activity;other molecular function	Pf00501, Pf13193	26457	Slc27a1	mmu:26457; Q60714	ENSMUSG00000031808	PPAR signaling pathway	Transport of fatty acids	2	0	0.01	-6.64	4.67925e-17			995520		55.39				1.92846e+06	995520	652558	High	High	High	High	High	High	1
FALSE	High	Master Protein	Q3UHB1	5'-nucleotidase domain-containing protein 3 [OS=Mus musculus]	0	11.64	14	4	10	4	546	63.1	8.56	3.39	4	FALSE		cytosol;other cell component	other molecular function	Pf05761	103466	Nt5dc3	mmu:103466; Q3T9W5; Q3UHB1	ENSMUSG00000054027			0	0	0.01	-6.64	4.67925e-17			3.23666e+06		14.49				3.65951e+06	3.23666e+06	2.73084e+06	High	High	High	High	High	High	1
FALSE	High	Master Protein	P47226	Testin [OS=Mus musculus]	0	8.11	9	2	19	2	423	48	8.31	3.22	2	FALSE	other biological processes	plasma membrane;other membranes;cytosol;other cell component	other molecular function	Pf00412, Pf06297		Tes	P47226				0	0	100	6.64	4.67925e-17		2.72938e+06		13.53		2.13932e+06	2.73725e+06	2.72938e+06				High	High	High	High	High	High	1
FALSE	High	Master Protein	P23249	Putative helicase MOV-10 [OS=Mus musculus]	0	18.292	11	6	16	6	1004	113.5	9.01	2.16	6	FALSE	stress response;other biological processes	cytosol;nucleus;other cell component	nucleic acid binding activity;other molecular function	Pf13086, Pf13087, Pf21632, Pf21633, Pf21634, Pf21635	17454	Mov10	mmu:17454; P23249; Q9DC64	ENSMUSG00000002227			0	0	100	6.64	4.67925e-17		2.47835e+06		42.83		1.24989e+06	2.47835e+06	3210199				High	High	High	High	High	High	1
FALSE	High	Master Protein	O89016	Lysosomal cobalamin transporter ABCD4 [OS=Mus musculus]	0	10.358	8	3	13	3	606	68.5	6.42	1.13	3	FALSE	cell organization and biogenesis;other metabolic processes;transport;other biological processes	other membranes;ER/Golgi;other cytoplasmic organelle	transporter activity;other molecular function	Pf00005, Pf06472	19300	Abcd4	E9QKU3; mmu:19300; O89016	ENSMUSG00000021240		Transport of RCbl within the body; Uptake of dietary cobalamins into enterocytes	2	0	100	6.64	4.67925e-17		642449		66.58		565743	642449	1.73249e+06				High	High	High	High	High	High	1
FALSE	High	Master Protein	Q61576	Peptidyl-prolyl cis-trans isomerase FKBP10 [OS=Mus musculus]	0	18.912	20	7	21	7	581	64.7	5.64	3.76	7	FALSE	cell organization and biogenesis;protein metabolism;other metabolic processes;stress response;developmental processes	other membranes;mitochondrion;ER/Golgi	other molecular function	Pf00254, Pf13202	14230	Fkbp10	A2A4I0; mmu:14230; Q61576; Q8VHI1	ENSMUSG00000001555			0	0	100	6.64	4.67925e-17		1.30949e+06		13.59		1.30949e+06	1.21685e+06	1.57488e+06				High	High	High	High	High	High	1
FALSE	High	Master Protein	Q62028	Secretory phospholipase A2 receptor [OS=Mus musculus]	0	12.272	5	4	10	4	1487	170.4	6.62	1.29	4	FALSE	other metabolic processes;stress response;transport;other biological processes	non-structural extracellular;plasma membrane;other membranes;other cell component	other molecular function	Pf00040, Pf00059	18779	Pla2r1	A2AS64; B9EJ68; mmu:18779; Q62028; Q80ZL5	ENSMUSG00000054580		Acyl chain remodelling of PS; Synthesis of PA; Acyl chain remodelling of PC; Acyl chain remodelling of PE; Acyl chain remodelling of PG; Acyl chain remodelling of PI	6	0	100	6.64	4.67925e-17		93210.3		39.51		79585.3	161801	93210.3				High	High	High	High	High	High	1
FALSE	High	Master Protein	Q69Z37	Sterile alpha motif domain-containing protein 9-like [OS=Mus musculus]	0	24.765	8	9	21	9	1561	180.1	6.99	2.1	9	FALSE	cell cycle OR cell proliferation;cell organization and biogenesis;transport;developmental processes;other biological processes	mitochondrion;other cytoplasmic organelle;other cell component				Samd9l	Q69Z37				0	0	0.01	-6.64	4.67925e-17			2.7164e+06		19.57				2.7164e+06	2.13164e+06	3.17632e+06	High	High	High	High	High	High	1
FALSE	High	Master Protein	Q8C3F2	Constitutive coactivator of PPAR-gamma-like protein 2 [OS=Mus musculus]	0	12.337	10	6	16	6	1091	119.6	8.46	2.32	6	FALSE		nucleus			207375	Fam120c	mmu:207375; Q3U0F6; Q8C3F2	ENSMUSG00000025262			0	0	0.01	-6.64	4.67925e-17			1.21138e+06		17.79				978735	1.21138e+06	1.4045e+06	High	High	High	Peak Found	High	High	1
FALSE	High	Master Protein	P97376	Protein FRG1 [OS=Mus musculus]	0	9.049	17	3	6	3	258	29.1	8.92	1.41	3	FALSE	RNA metabolism OR transcription;other metabolic processes;other biological processes	cytoskeleton;nucleus	cytoskeletal activity;nucleic acid binding activity	Pf06229	14300	Frg1	mmu:14300; P97376; Q99M42	ENSMUSG00000031590			0	0	0.01	-6.64	4.67925e-17			930028		43.36				1.69116e+06	774014	930028	High	High	High	High	High	Peak Found	1
FALSE	High	Master Protein	P35285	Ras-related protein Rab-22A [OS=Mus musculus]	0	10.598	26	3	23	3	194	21.8	8.15	5.21	3	FALSE	cell organization and biogenesis;transport	plasma membrane;other membranes;cytoskeleton;other cytoplasmic organelle;other cell component	other molecular function	Pf00071	19334	Rab22a	mmu:19334; P35285; Q3UCA7; Q91VD4	ENSMUSG00000027519		RAB geranylgeranylation	1	0	100	6.64	4.67925e-17		2.35579e+06		4.58		2.20657e+06	2.41297e+06	2.35579e+06				High	High	High	High	High	High	1
FALSE	High	Master Protein	Q8CI15	Sphingosine kinase 1 [OS=Mus musculus]	0	10.444	12	3	10	3	382	42.4	7.12	1.02	3	FALSE	cell cycle OR cell proliferation;protein metabolism;DNA metabolism;other metabolic processes;stress response;developmental processes;signal transduction;other biological processes	plasma membrane;other membranes;cytosol;ER/Golgi;nucleus;other cytoplasmic organelle;other cell component	nucleic acid binding activity;kinase activity;other molecular function	Pf00781	20698	Sphk1	mmu:20698; O88886; Q3U2E3; Q8CI15; Q91ZN3	ENSMUSG00000061878	Signal transduction of S1P receptor	PKR-mediated signaling; Extra-nuclear estrogen signaling; VEGFR2 mediated cell proliferation; Sphingolipid de novo biosynthesis; Association of TriC/CCT with target proteins during biosynthesis	6	0	0.01	-6.64	4.67925e-17			1.42817e+06		6.79				1.42817e+06	1.56998e+06	1.3791e+06	High	High	n/a	High	High	High	1
FALSE	High	Master Protein	Q6ZQB6	Inositol hexakisphosphate and diphosphoinositol-pentakisphosphate kinase 2 [OS=Mus musculus]	0	9.245	6	4	7	4	1129	128.3	7.94	0.72	4	FALSE	other metabolic processes;other biological processes	cytosol	kinase activity;other molecular function	Pf00328, Pf18086	227399	Ppip5k2	E9PVE9; mmu:227399; Q3TM75; Q3UUA3; Q6ZQB6; Q7TPU4	ENSMUSG00000040648		Synthesis of pyrophosphates in the cytosol	1	0	100	6.64	4.67925e-17		46104.3		55.08		26409	46104.3	82514				Peak Found	High	High	n/a	High	High	1
FALSE	High	Master Protein	Q8K4Q8	Collectin-12 [OS=Mus musculus]	0	6.151	4	2	7	2	742	81.3	5.49	1.81	2	FALSE	cell organization and biogenesis;stress response;transport;signal transduction;other biological processes	other membranes;other cell component	other molecular function	Pf00059, Pf01391	140792	Colec12	mmu:140792; Q3TYT8; Q8C979; Q8K4Q8; Q8VIF6	ENSMUSG00000036103			0	0	100	6.64	4.67925e-17		1.91722e+06		14.69		1.91722e+06	1.74341e+06	2.31402e+06				High	High	High	n/a	n/a	n/a	1
FALSE	High	Master Protein	Q8CHU3	Epsin-2 [OS=Mus musculus]	0	10.752	7	3	19	2	595	63.4	8.16	4.79	3	FALSE	transport;developmental processes;signal transduction;other biological processes	plasma membrane;other membranes;other cytoplasmic organelle;other cell component	other molecular function	Pf01417	13855	Epn2	mmu:13855; O70447; Q5NCM4; Q8BZ85; Q8CHU3	ENSMUSG00000001036		Cargo recognition for clathrin-mediated endocytosis	2	0	0.01	-6.64	4.67925e-17			48331.5		33.69				66149.3	48331.5	33049.7	High	High	High	High	High	High	1
FALSE	High	Master Protein	Q6P3A8	2-oxoisovalerate dehydrogenase subunit beta, mitochondrial [OS=Mus musculus]	0	13.151	24	5	20	5	390	42.9	6.7	2.36	5	FALSE	other metabolic processes;other biological processes	other membranes;mitochondrion;nucleus	other molecular function	Pf02779, Pf02780	12040	Bckdhb	mmu:12040; Q6P3A8	ENSMUSG00000032263		Glyoxylate metabolism and glycine degradation; Branched-chain amino acid catabolism	2	0	0.01	-6.64	4.67925e-17			854190		26.71				854190	525245	894072	High	High	High	High	High	High	1
FALSE	High	Master Protein	Q9CWU9	Nucleoporin Nup37 [OS=Mus musculus]	0	12.601	15	3	17	3	326	36.7	6.09	2.35	3	FALSE	cell cycle OR cell proliferation;transport;other biological processes	nucleus;other cell component		Pf00400	69736	Nup37	mmu:69736; Q9CWU9; Q9CZ80	ENSMUSG00000035351		Separation of Sister Chromatids; Transport of Mature mRNA derived from an Intron-Containing Transcript; snRNP Assembly; Transport of the SLBP independent Mature mRNA; Transport of the SLBP Dependant Mature mRNA; Transport of Mature mRNA Derived from an Intronless Transcript; Regulation of Glucokinase by Glucokinase Regulatory Protein; SUMOylation of DNA damage response and repair proteins; SUMOyl…	22	0	100	6.64	4.67925e-17		5.64632e+06		49.22		5.64632e+06	2.47645e+06	7.57846e+06				High	High	High	High	High	High	1
FALSE	High	Master Protein	Q64191	N(4)-(beta-N-acetylglucosaminyl)-L-asparaginase [OS=Mus musculus]	0	5.618	8	2	8	2	346	37	6.44	1.98	2	FALSE	protein metabolism;other metabolic processes	non-structural extracellular;ER/Golgi;other cytoplasmic organelle;other cell component	other molecular function	Pf01112	11593	Aga	mmu:11593; Q64191	ENSMUSG00000031521		Neutrophil degranulation	1	0	100	6.64	4.67925e-17		6.62896e+06		39.31		6.62896e+06	7.75548e+06	3.29951e+06				High	Peak Found	High	High	n/a	High	1
FALSE	High	Master Protein	O55060	Thiopurine S-methyltransferase [OS=Mus musculus]	0	5.862	18	3	9	3	240	27.6	6.44	1.72	3	FALSE	other metabolic processes	other cell component	other molecular function	Pf05724	22017	Tpmt	mmu:22017; O55060; Q9JIL7; Q9QUG7			Methylation; Azathioprine ADME	2	0	100	6.64	4.67925e-17		1.20086e+06		16.53		1.01401e+06	1.41361e+06	1.20086e+06				High	High	Peak Found	n/a	High	High	1
FALSE	High	Master Protein	Q6ZPE2	Myotubularin-related protein 5 [OS=Mus musculus]	0	33.93	10	12	39	12	1867	208.6	7.12	6.95	12	FALSE	other metabolic processes;other biological processes	other membranes;nucleus;other cell component	enzyme regulator activity;other molecular function	Pf00169, Pf02141, Pf02893, Pf03456, Pf06602, Pf12335	77980	Sbf1	B2RXQ1; B2RXX4; B7ZWK2; mmu:77980; Q4QQM2; Q6ZPE2; Q8BK68; Q8K2Z0	ENSMUSG00000036529		RAB GEFs exchange GTP for GDP on RABs; Synthesis of PIPs at the ER membrane	2	0	0.01	-6.64	4.67925e-17			242342		40.38				242342	238797	459976	High	High	High	High	High	High	1
FALSE	High	Master Protein	Q8VCM3	Zinc finger FYVE domain-containing protein 21 [OS=Mus musculus]	0	12.289	37	4	19	4	234	26	8.34	3.35	4	FALSE		other cytoplasmic organelle;other cell component	other molecular function	Pf01363, Pf16696	68520	Zfyve21	A3KML1; mmu:68520; Q3TBQ9; Q8VCM3; Q9D1E2	ENSMUSG00000021286			0	0	0.01	-6.64	4.67925e-17			1.49338e+06		13.49				1.23344e+06	1.61568e+06	1.49338e+06	High	High	High	High	High	High	1
FALSE	High	Master Protein	Q9Z1B8	PHD finger protein 1 [OS=Mus musculus]	0	6.717	9	3	3	3	559	61.1	8.84	0.39	3	FALSE	cell organization and biogenesis;stress response;other biological processes	cytosol;cytoskeleton;nucleus;other cell component	nucleic acid binding activity;other molecular function	Pf00628, Pf14061, Pf18104	21652	Phf1	mmu:21652; O54808; Q9Z1B8	ENSMUSG00000024193		PRC2 methylates histones and DNA	1	0	100	6.64	4.67925e-17		2.09767e+06		38.96		2.09767e+06	2.58405e+06	1.10834e+06				Peak Found	High	Peak Found	n/a	n/a	High	1
FALSE	High	Master Protein	Q8VCF0	Mitochondrial antiviral-signaling protein [OS=Mus musculus]	0	11.268	11	4	10	4	503	53.4	6.37	1.43	4	FALSE	cell organization and biogenesis;stress response;signal transduction;other biological processes	other membranes;mitochondrion;other cytoplasmic organelle	signal transduction activity or receptor binding;other molecular function	Pf16739	228607	Mavs	mmu:228607; Q8VCF0	ENSMUSG00000037523		PKR-mediated signaling; Negative regulators of DDX58/IFIH1 signaling	3	0	0.01	-6.64	4.67925e-17			1.77714e+06		16.43				2.00678e+06	1.77714e+06	1.43828e+06	High	High	High	High	High	Peak Found	1
FALSE	High	Master Protein	Q99K41	EMILIN-1 [OS=Mus musculus]	0	17.317	8	5	29	5	1017	107.5	5.3	4.52	5	FALSE	cell adhesion;cell organization and biogenesis;developmental processes;other biological processes	non-structural extracellular;extracellular matrix;plasma membrane;other membranes;other cell component	signal transduction activity or receptor binding;extracellular structural activity;other molecular function	Pf00386, Pf01391, Pf07546	100952	Emilin1	mmu:100952; Q99K41	ENSMUSG00000029163		Molecules associated with elastic fibres	1	0	100	6.64	4.67925e-17		3.44954e+06		16.28		3.86876e+06	2.782e+06	3.44954e+06				High	High	High	High	High	High	1
FALSE	High	Master Protein	Q921I9	Exosome complex component RRP41 [OS=Mus musculus]	0	7.124	13	2	7	2	245	26.2	6.15	0.39	2	FALSE	DNA metabolism;RNA metabolism OR transcription;other metabolic processes;stress response;other biological processes	cytosol;nucleus;other cytoplasmic organelle;other cell component	nucleic acid binding activity	Pf01138, Pf03725	109075	Exosc4	mmu:109075; Q921I9	ENSMUSG00000034259	mRNA processing	Major pathway of rRNA processing in the nucleolus and cytosol; mRNA decay by 3' to 5' exoribonuclease; Tristetraprolin (TTP, ZFP36) binds and destabilizes mRNA; Butyrate Response Factor 1 (BRF1) binds and destabilizes mRNA; KSRP (KHSRP) binds and destabilizes mRNA	6	0	100	6.64	4.67925e-17		1.66569e+06		21.83		1.66569e+06	1.6033e+06	2339230				Peak Found	Peak Found	High	High	High	n/a	1
FALSE	High	Master Protein	Q64669	NAD(P)H dehydrogenase [quinone] 1 [OS=Mus musculus]	0	5.641	16	2	12	2	274	30.9	8.72	1.52	2	FALSE	protein metabolism;other metabolic processes;stress response;other biological processes	cytosol;nucleus;other cell component	other molecular function	Pf02525	18104	Nqo1	mmu:18104; Q64669	ENSMUSG00000003849	Transcriptional activation by Nfe2l2 in response to phytochemicals; Estrogen metabolism; Oxidative stress response	Regulation of ornithine decarboxylase (ODC)	4	0	100	6.64	4.67925e-17		396828		104.95		338178	396828	2.06088e+06				High	High	High	High	High	High	1
FALSE	High	Master Protein	Q9QYI3	DnaJ homolog subfamily C member 7 [OS=Mus musculus]	0	9.213	10	3	9	3	494	56.4	6.49	1.09	3	FALSE	protein metabolism;other metabolic processes	cytosol;cytoskeleton;nucleus;other cell component	other molecular function	Pf00226, Pf13181, Pf13414	56354	Dnajc7	mmu:56354; Q3TKR1; Q6VVW6; Q8BPG3; Q8CIL2; Q9CT29; Q9D026; Q9QYI3	ENSMUSG00000014195			0	0	0.01	-6.64	4.67925e-17			1.49432e+06		20.71				1.31309e+06	1.49432e+06	1.95058e+06	High	n/a	High	High	High	High	1
FALSE	High	Master Protein	Q8CEC0	Nuclear pore complex protein Nup88 [OS=Mus musculus]	0	14.659	11	4	17	4	753	84.9	6.27	2.05	4	FALSE	other metabolic processes;transport	nucleus	other molecular function	Pf10168	19069	Nup88	mmu:19069; Q80Z13; Q8CEC0; Q8K090	ENSMUSG00000040667		Transport of the SLBP independent Mature mRNA; Transport of the SLBP Dependant Mature mRNA; Transport of Mature mRNA Derived from an Intronless Transcript; Transport of Mature mRNA derived from an Intron-Containing Transcript; Regulation of Glucokinase by Glucokinase Regulatory Protein; snRNP Assembly; SUMOylation of DNA damage response and repair proteins; SUMOylation of ubiquitinylation protein…	15	0	100	6.64	4.67925e-17		1.11238e+06		84.72		399296	1.11238e+06	2743162				High	High	High	High	n/a	High	1
FALSE	High	Master Protein	Q9JJK2	LanC-like protein 2 [OS=Mus musculus]	0	28.448	30	8	25	8	450	50.7	7.28	5.73	8	FALSE	other metabolic processes;other biological processes	plasma membrane;other membranes;cytosol;cytoskeleton;nucleus	other molecular function	Pf05147	71835	Lancl2	mmu:71835; Q9JJK2	ENSMUSG00000062190			0	0	0.01	-6.64	4.67925e-17			3.78489e+06		35.2				3.78489e+06	4.82433e+06	2.28222e+06	High	High	High	High	High	High	1
FALSE	High	Master Protein	Q8VCH8	UBX domain-containing protein 4 [OS=Mus musculus]	0	9.156	7	2	21	2	506	56.4	6.61	6.15	2	FALSE	protein metabolism;other metabolic processes;stress response	other membranes;cytosol;ER/Golgi;nucleus		Pf00789	67812	Ubxn4	mmu:67812; Q3UGR4; Q8BW17; Q8VCH8				0	0	0.01	-6.64	4.67925e-17			2.66951e+06		35.14				2.66951e+06	4.20611e+06	2.17286e+06	High	High	High	High	High	High	1
FALSE	High	Master Protein	Q9Z0Y1	Dynactin subunit 3 [OS=Mus musculus]	0	8.761	19	2	13	2	186	21	6.06	1.96	2	FALSE	cell cycle OR cell proliferation;other biological processes	plasma membrane;other membranes;cytosol;cytoskeleton;nucleus;other cell component		Pf07426	53598	Dctn3	mmu:53598; Q9CR43; Q9D039; Q9Z0Y1	ENSMUSG00000028447		COPI-mediated anterograde transport; MHC class II antigen presentation; Anchoring of the basal body to the plasma membrane; Regulation of PLK1 Activity at G2/M Transition; Loss of Nlp from mitotic centrosomes; Recruitment of mitotic centrosome proteins and complexes; Recruitment of NuMA to mitotic centrosomes; AURKA Activation by TPX2; HSP90 chaperone cycle for steroid hormone receptors (SHR) in …	11	0	100	6.64	4.67925e-17		1.16164e+06		122.66		1.16164e+06	9.06943e+06	1.0299e+06				High	High	High	High	High	High	1
FALSE	High	Master Protein	Q3TJD7	PDZ and LIM domain protein 7 [OS=Mus musculus]	0	11.135	12	3	18	3	457	50.1	8.47	3.21	3	FALSE	cell organization and biogenesis;developmental processes;other biological processes	cytoskeleton;nucleus;other cell component	cytoskeletal activity;other molecular function	Pf00412, Pf00595	67399	Pdlim7	mmu:67399; Q3TJD7; Q80ZY6; Q810S3; Q8C1S4; Q9CRA1	ENSMUSG00000021493	EBV LMP1 signaling	RET signaling	2	0	0.01	-6.64	4.67925e-17			5.72321e+06		19.2				5.72321e+06	5.75965e+06	4.02257e+06	High	High	High	High	High	High	1
FALSE	High	Master Protein	Q8CHK3	Lysophospholipid acyltransferase 7 [OS=Mus musculus]	0	17.211	19	5	34	5	473	53.4	8.69	6.47	5	FALSE	other metabolic processes;developmental processes;other biological processes	other membranes;ER/Golgi;other cell component	other molecular function	Pf03062	77582	Mboat7	mmu:77582; Q3UDM6; Q8CHK3; Q8R1P9; Q9CY76	ENSMUSG00000035596		Acyl chain remodelling of PI	1	0	0.01	-6.64	4.67925e-17			847209		45.49				847209	523287	1.33932e+06	High	High	High	High	High	High	1
FALSE	High	Master Protein	Q7M759	Alpha/beta hydrolase domain-containing protein 17B [OS=Mus musculus]	0	11.549	31	4	19	4	288	32.2	6.29	2.04	4	FALSE	protein metabolism;other metabolic processes;other biological processes	plasma membrane;other membranes;other cytoplasmic organelle;other cell component	other molecular function	Pf00326	226016	Abhd17b	mmu:226016; Q58EV9; Q7M759; Q8K275	ENSMUSG00000047368		RAS processing	1	0	100	6.64	4.67925e-17		137049		105.44		62089.2	137049	552479				High	High	High	High	High	High	1
FALSE	High	Master Protein	Q62159	Rho-related GTP-binding protein RhoC [OS=Mus musculus]	0	32.171	55	7	124	2	193	22	6.58	23.45	7	FALSE	cell cycle OR cell proliferation;cell organization and biogenesis;stress response;signal transduction;other biological processes	plasma membrane;other membranes;cytosol;nucleus;other cell component	other molecular function	Pf00071	11853	Rhoc	mmu:11853; Q3TUN0; Q62159	ENSMUSG00000002233	Spinal cord injury	RHOC GTPase cycle; G alpha (12/13) signalling events; RHO GTPases Activate Formins; RHO GTPases activate CIT; Sema4D induced cell migration and growth-cone collapse; RHO GTPases activate PKNs; RHO GTPases Activate ROCKs	8	0	100	6.64	4.67925e-17		3.50403e+06		41.14		3.33101e+06	6.60712e+06	3.50403e+06				High	High	High	High	High	High	1
FALSE	High	Master Protein	Q8BXC6	COMM domain-containing protein 2 [OS=Mus musculus]	0	7.19	22	2	5	2	199	22.8	6.62	0.92	2	FALSE		other cell component		Pf07258	52245	Commd2	mmu:52245; Q8BJI3; Q8BXC6	ENSMUSG00000036513		Neddylation	1	0	100	6.64	4.67925e-17		667333		29.31		394156	667333	716780				Peak Found	Peak Found	High	High	n/a	n/a	1
FALSE	High	Master Protein	Q8C854	Myelin expression factor 2 [OS=Mus musculus]	0	12.778	10	4	15	4	591	63.3	8.87	2.92	4	FALSE	other biological processes	nucleus;other cell component	nucleic acid binding activity;other molecular function	Pf00076	17876	Myef2	mmu:17876; Q60690; Q6P930; Q6ZPT3; Q8C854; Q8QZZ1	ENSMUSG00000027201; ENSMUSG00000049230	Mitochondrial gene expression; MicroRNAs in cardiomyocyte hypertrophy; mRNA processing		3	0	0.01	-6.64	4.67925e-17			663430		6.4				613852	663430	697640	High	High	High	High	High	High	1
FALSE	High	Master Protein	P13745	Glutathione S-transferase A1 [OS=Mus musculus]	0	10.005	14	3	103	2	223	25.6	8.98	23.41	3	FALSE	other metabolic processes;other biological processes	cytosol	other molecular function	Pf00043, Pf02798		Gsta1	A2RTN4; mmu:14857; P13745	ENSMUSG00000074183	Oxidative stress and redox pathway	Glutathione conjugation; Heme degradation; Azathioprine ADME	4	0	0.01	-6.64	4.67925e-17			1.88351e+06		26.73				1.88351e+06	1.95721e+06	1.15233e+06	High	High	High	High	High	High	1
FALSE	High	Master Protein	Q9D2C2	Protein SAAL1 [OS=Mus musculus]	0	8.663	11	3	6	3	474	52.7	4.53	0.85	3	FALSE	other biological processes	nucleus			78935	Saal1	mmu:78935; Q3UYS6; Q8R2L2; Q9D2C2	ENSMUSG00000006763			0	0	0.01	-6.64	4.67925e-17			1.4192e+06		13.06				1.13976e+06	1.4192e+06	1.46195e+06	High	n/a	High	Peak Found	High	High	1
FALSE	High	Master Protein	Q8CC86	Nicotinate phosphoribosyltransferase [OS=Mus musculus]	0	21.698	22	8	22	8	538	58.2	6.46	2.47	8	FALSE	other metabolic processes;stress response	cytosol	other molecular function	Pf17767, Pf17956	223646	Naprt	mmu:223646; Q8C7W2; Q8CC86	ENSMUSG00000022574		Neutrophil degranulation; Nicotinamide salvaging	2	0	100	6.64	4.67925e-17		2.18211e+06		59.23		2.18211e+06	1.01313e+06	3.7436e+06				High	High	High	High	High	High	1
FALSE	High	Master Protein	Q99LM2	CDK5 regulatory subunit-associated protein 3 [OS=Mus musculus]	0	9.313	13	4	4	4	503	57	4.83	0.38	4	FALSE	cell cycle OR cell proliferation;cell organization and biogenesis;protein metabolism;other metabolic processes;stress response;developmental processes;signal transduction;other biological processes	cytosol;cytoskeleton;nucleus;other cell component	other molecular function	Pf05600	80280	Cdk5rap3	mmu:80280; Q3UE41; Q99LM2	ENSMUSG00000018669			0	0	100	6.64	4.67925e-17		51628.1		71.83		23104.8	109792	51628.1				Peak Found	High	Peak Found	High	Peak Found	High	1
FALSE	High	Master Protein	Q8R127	Saccharopine dehydrogenase-like oxidoreductase [OS=Mus musculus]	0	9.487	16	3	10	3	429	47.1	8.6	1.65	3	FALSE	other metabolic processes	other cell component	other molecular function	Pf03435	109232	Sccpdh	mmu:109232; Q3TMB9; Q8R127	ENSMUSG00000038936		Platelet degranulation	1	0	0.01	-6.64	4.67925e-17			230498		100.43				772741	82383.1	230498	High	High	High	High	High	High	1
FALSE	High	Master Protein	Q8C790	Protein FAM221A [OS=Mus musculus]	0	12.318	32	4	19	4	301	33.3	7.88	1.54	4	FALSE				Pf14753	231946	Fam221a	mmu:231946; Q7TML5; Q8C790	ENSMUSG00000047115			0	0	0.01	-6.64	4.67925e-17			417445		12.36				438019	343983	417445	High	High	High	High	High	High	1
FALSE	High	Master Protein	Q8CHT3	Integrator complex subunit 5 [OS=Mus musculus]	0	16.016	9	5	9	5	1018	108.3	7.06	0.86	5	FALSE	RNA metabolism OR transcription;other metabolic processes	other membranes;cytosol;nucleus;other cell component		Pf14837, Pf14838	109077	Ints5	mmu:109077; Q3TM44; Q8CHT3	ENSMUSG00000071652		RNA polymerase II transcribes snRNA genes	1	0	0.01	-6.64	4.67925e-17			760865		34				536594	1.07114e+06	760865	n/a	High	High	High	High	High	1
FALSE	High	Master Protein	Q6PDQ2	Chromodomain-helicase-DNA-binding protein 4 [OS=Mus musculus]	0	63.169	15	17	86	17	1915	217.6	5.81	16.7	17	FALSE	cell organization and biogenesis;protein metabolism;DNA metabolism;other metabolic processes;stress response;other biological processes	cytoskeleton;nucleus;other cell component	nucleic acid binding activity;other molecular function	Pf00176, Pf00271, Pf00385, Pf00628, Pf06461, Pf06465, Pf08073, Pf08074	107932	Chd4	mmu:107932; Q6PDQ2	ENSMUSG00000063870	Mechanisms associated with pluripotency	HDACs deacetylate histones; Regulation of TP53 Activity through Acetylation; RNA Polymerase I Transcription Initiation; Regulation of PTEN gene transcription; NGF-stimulated transcription	6	0	100	6.64	4.67925e-17		3.662e+06		67.15		1.71767e+06	3.662e+06	7.31376e+06				High	High	High	High	High	High	1
FALSE	High	Master Protein	Q62136	Tyrosine-protein phosphatase non-receptor type 21 [OS=Mus musculus]	0	4.355	3	2	4	2	1176	133.4	7.68	0.95	2	FALSE	protein metabolism;other metabolic processes	cytoskeleton;other cell component	other molecular function	Pf00102, Pf00373, Pf09379, Pf09380		Ptpn21	Q62136				0	0	0.01	-6.64	4.67925e-17			504126		47.42				504126	216430	635475	n/a	High	n/a	Peak Found	High	Peak Found	1
FALSE	High	Master Protein	Q921J2	GTP-binding protein Rheb [OS=Mus musculus]	0	3.908	20	2	4	2	184	20.4	5.92	0.42	2	FALSE	developmental processes;signal transduction;other biological processes	plasma membrane;other membranes;cytosol;ER/Golgi;nucleus;other cell component	other molecular function	Pf00071	19744	Rheb	mmu:19744; Q921J2	ENSMUSG00000028945	Focal adhesion: PI3K-Akt-mTOR signaling pathway; Dysregulated miRNA targeting in insulin/PI3K-AKT signaling; Hypoxia-dependent proliferation of myoblasts; Insulin signaling	TP53 Regulates Metabolic Genes; Regulation of PTEN gene transcription; Amino acids regulate mTORC1; Macroautophagy; mTORC1-mediated signalling; Energy dependent regulation of mTOR by LKB1-AMPK	11	0	0.01	-6.64	4.67925e-17			836835		18.97				836835	594721	852269	n/a	High	High	Peak Found	High	Peak Found	1
FALSE	High	Master Protein	Q9CZN7	Serine hydroxymethyltransferase, mitochondrial [OS=Mus musculus]	0	27.843	22	7	26	6	504	55.7	8.47	5.09	7	FALSE	cell organization and biogenesis;protein metabolism;other metabolic processes;stress response;other biological processes	cytosol;cytoskeleton;mitochondrion;nucleus;other cell component	nucleic acid binding activity;other molecular function	Pf00464	108037	Shmt2	mmu:108037; Q3TFD0; Q99K87; Q9CZN7	ENSMUSG00000025403	One-carbon metabolism and related pathways; One-carbon metabolism; Glutathione and one-carbon metabolism	RHOG GTPase cycle; Metabolism of folate and pterines	5	0	100	6.64	4.67925e-17		5.26151e+06		45.64		1.0877e+07	5.26151e+06	5231115				High	High	High	High	High	High	1
FALSE	High	Master Protein	A2A6T1	Cerebellar degeneration-related protein 2-like [OS=Mus musculus]	0	8.86	11	3	9	3	465	53.2	5.76	0.78	3	FALSE			other molecular function		237988	Cdr2l	A2A6T1; mmu:237988	ENSMUSG00000050910			0	0	0.01	-6.64	4.67925e-17			779784		18.44				988700	779784	694507	n/a	High	High	High	High	Peak Found	1
FALSE	High	Master Protein	Q9WV69	Dematin [OS=Mus musculus]	0	10.465	15	3	16	3	405	45.4	8.41	1.71	3	FALSE	cell cycle OR cell proliferation;cell organization and biogenesis;signal transduction;other biological processes	plasma membrane;other membranes;cytosol;cytoskeleton;other cell component	signal transduction activity or receptor binding;cytoskeletal activity;other molecular function	Pf02209, Pf16182	13829	Dmtn	F8WIF9; mmu:13829; Q3TYC5; Q8JZV5; Q9WV69; Q9WVM2	ENSMUSG00000022099		Miscellaneous transport and binding events	1	0	0.01	-6.64	4.67925e-17			361246		92.05				862829	75239.5	361246	High	High	High	High	High	High	1
FALSE	High	Master Protein	Q61035	Histidine--tRNA ligase, cytoplasmic [OS=Mus musculus]	0	24.843	21	7	24	7	509	57.4	6	5.09	7	FALSE	protein metabolism;RNA metabolism OR transcription;other metabolic processes	cytosol;mitochondrion;other cell component	other molecular function	Pf00458, Pf03129, Pf13393	15115	Hars1	mmu:15115; Q3TKU3; Q61035	ENSMUSG00000001380			0	0	100	6.64	4.67925e-17		8.16019e+06		38.01		8.16019e+06	7.10169e+06	1.39837e+07				High	High	High	High	High	High	1
FALSE	High	Master Protein	Q8R4N0	Citramalyl-CoA lyase, mitochondrial [OS=Mus musculus]	0	11.774	16	3	20	3	338	37.5	8.54	2.5	3	FALSE	cell organization and biogenesis;other biological processes		other molecular function	Pf03328	69634	Clybl	mmu:69634; Q8R4N0; Q9D7D0	ENSMUSG00000025545			0	0	0.01	-6.64	4.67925e-17			4.28565e+06		39.77				5.61506e+06	4.28565e+06	2.37715e+06	High	n/a	High	High	High	High	1
FALSE	High	Master Protein	Q9D9T8	EF-hand domain-containing protein 1 [OS=Mus musculus]	0	18.928	16	6	16	6	648	75.1	6.05	4.11	6	FALSE	cell cycle OR cell proliferation;cell organization and biogenesis;developmental processes;other biological processes	cytoskeleton;other cell component	cytoskeletal activity;other molecular function	Pf06565, Pf13499	71877	Efhc1	mmu:71877; Q9D9T8				0	0	100	6.64	4.67925e-17		1.47025e+06		41.2		2.7033e+06	1.47025e+06	1.32951e+06				High	High	High	High	n/a	High	1
FALSE	High	Master Protein	Q9D8V0-4	Isoform 4 of Minor histocompatibility antigen H13 [OS=Mus musculus]	0	16.265	23	5	28	1	394	43.3	7.81	9.38	5	FALSE						Hm13	Q9D8V0-4				0	0	0.01	-6.64	4.67925e-17			2.21625e+06		26.22				2.21625e+06	2.28691e+06	1.36524e+06	n/a	High	n/a	Peak Found	High	Peak Found	1
FALSE	High	Master Protein	Q64176	Carboxylesterase 1E [OS=Mus musculus]	0	25.467	21	7	37	4	562	61.5	6.15	7.94	7	FALSE	other metabolic processes;transport;other biological processes	other membranes;ER/Golgi;other cell component	other molecular function	Pf00135	13897	Ces1e	mmu:13897; Q64176	ENSMUSG00000061959			0	0	100	6.64	4.67925e-17		573452		45.12		573452	411290	986270				Peak Found	High	High	High	High	n/a	1
FALSE	High	Master Protein	Q9JI91	Alpha-actinin-2 [OS=Mus musculus]	0	104.4	42	27	251	17	894	103.8	5.45	55.63	27	FALSE	cell adhesion;cell cycle OR cell proliferation;cell organization and biogenesis;developmental processes;signal transduction;other biological processes	plasma membrane;other membranes;cytoskeleton;other cell component	cytoskeletal activity;other molecular function	Pf00307, Pf00435, Pf08726, Pf13499	11472	Actn2	G3UW84; mmu:11472; Q9JI91	ENSMUSG00000052374		Platelet degranulation ; RAF/MAP kinase cascade; Striated Muscle Contraction; Unblocking of NMDA receptors, glutamate binding and activation	4	0	0.01	-6.64	4.67925e-17			1.2686e+07		52.55				1.63655e+07	1.2686e+07	4.77147e+06	High	High	High	High	High	High	1
FALSE	High	Master Protein	A2ALW5	DnaJ homolog subfamily C member 25 [OS=Mus musculus]	0	4.025	8	1	4	1	357	41.9	9.11	0.47	1	FALSE	protein metabolism;other metabolic processes	other membranes;ER/Golgi		Pf00226	72429	Dnajc25	A2ALW4; A2ALW5; mmu:72429; Q0VBC8; Q3UWH0	ENSMUSG00000070972			0	0	0.01	-6.64	4.67925e-17			208171		39.02				208171	351651	171664	High	n/a	n/a	Peak Found	Peak Found	High	1
FALSE	High	Master Protein	Q9CWF6	Bardet-Biedl syndrome 2 protein homolog [OS=Mus musculus]	0	7.816	5	3	8	3	721	79.9	5.86	1.61	3	FALSE	cell cycle OR cell proliferation;cell organization and biogenesis;other metabolic processes;transport;developmental processes;signal transduction;other biological processes	plasma membrane;other membranes;cytoskeleton;other cell component	other molecular function	Pf14781, Pf14782, Pf14783	67378	Bbs2	mmu:67378; Q9CWF6	ENSMUSG00000031755		BBSome-mediated cargo-targeting to cilium	1	0	100	6.64	4.67925e-17		616747		33.44		616747	468387	904641				High	Peak Found	High	High	High	High	1
FALSE	High	Master Protein	Q8K411	Presequence protease, mitochondrial [OS=Mus musculus]	0	40.914	25	12	68	12	1036	117.3	7.2	9.57	12	FALSE	protein metabolism;other metabolic processes	mitochondrion	other molecular function	Pf00675, Pf05193, Pf08367	69617	Pitrm1	mmu:69617; Q3THC4; Q3TJI1; Q3TPP0; Q3URQ8; Q4KUG2; Q4KUG3; Q6ZPX6; Q8K411; Q922N1; Q9CV63	ENSMUSG00000021193		Mitochondrial protein import	1	0	0.01	-6.64	4.67925e-17			772511		45.84				548780	772511	1.33696e+06	High	High	High	High	High	High	1
FALSE	High	Master Protein	Q99LI7	Cleavage stimulation factor subunit 3 [OS=Mus musculus]	0	21.417	21	9	29	9	717	82.8	8.12	6.79	9	FALSE	RNA metabolism OR transcription;other metabolic processes	nucleus	nucleic acid binding activity	Pf05843	228410	Cstf3	mmu:228410; Q99LI7	ENSMUSG00000027176	mRNA processing	mRNA 3'-end processing; RNA Polymerase II Transcription Termination; Processing of Intronless Pre-mRNAs	5	0	100	6.64	4.67925e-17		280524		44.07		223338	503348	280524				High	High	High	High	High	High	1
FALSE	High	Master Protein	O55192	Sodium-dependent noradrenaline transporter [OS=Mus musculus]	0	4.531	4	1	8	1	617	69.2	7.44	1.73	1	FALSE	cell-cell signaling;stress response;transport;other biological processes	plasma membrane;other membranes;other cell component	transporter activity;cytoskeletal activity;other molecular function	Pf00209	20538	Slc6a2	mmu:20538; O55192; Q6QU62	ENSMUSG00000055368		Na+/Cl- dependent neurotransmitter transporters	1	0	0.01	-6.64	4.67925e-17			3.37718e+06		34.9				3.37718e+06	1.89985e+06	4.00225e+06	n/a	High	High	High	High	High	1
FALSE	High	Master Protein	Q8BG07	5'-3' exonuclease PLD4 [OS=Mus musculus]	0	12.279	8	4	16	4	503	56.1	7.31	2.94	4	FALSE	DNA metabolism;stress response;transport;other biological processes	other membranes;ER/Golgi;nucleus;other cytoplasmic organelle;other cell component	other molecular function	Pf00614, Pf13918	104759	Pld4	mmu:104759; Q3TD59; Q3UA19; Q6PDR0; Q8BG07; Q8BR69	ENSMUSG00000052160		Role of phospholipids in phagocytosis; Synthesis of IP3 and IP4 in the cytosol	2	0	0.01	-6.64	4.67925e-17			1.7895e+06		10.9				1.93694e+06	1.7895e+06	1.55624e+06	High	High	High	High	High	High	1
FALSE	High	Master Protein	Q9CQA1	Trafficking protein particle complex subunit 5 [OS=Mus musculus]	0	7.14	19	2	6	2	188	20.8	9.66	1.96	2	FALSE	cell organization and biogenesis;transport	ER/Golgi;other cytoplasmic organelle;other cell component		Pf04051	66682	Trappc5	mmu:66682; Q8BJX6; Q9CQA1	ENSMUSG00000040236		RAB GEFs exchange GTP for GDP on RABs; COPII-mediated vesicle transport	2	0	0.01	-6.64	4.67925e-17			569754		61.12				502699	569754	1.4104e+06	n/a	High	High	Peak Found	High	Peak Found	1
FALSE	High	Master Protein	P63321	Ras-related protein Ral-A [OS=Mus musculus]	0	14.74	37	5	33	1	206	23.5	7.11	6.51	5	FALSE	cell cycle OR cell proliferation;transport;developmental processes;signal transduction;other biological processes	plasma membrane;other membranes;mitochondrion;other cell component	signal transduction activity or receptor binding;cytoskeletal activity;other molecular function	Pf00071	56044	Rala	mmu:56044; P05810; P63321	ENSMUSG00000008859			0	1	0.01	-6.64	4.67925e-17			1.90987e+06		31.72				2.17382e+06	1.11725e+06	1.90987e+06	n/a	High	n/a	n/a	High	n/a	1
FALSE	High	Master Protein	Q9CR39	WD repeat domain phosphoinositide-interacting protein 3 [OS=Mus musculus]	0	5.057	11	2	3	2	344	38	7.56	0.24	2	FALSE	cell organization and biogenesis;protein metabolism;other metabolic processes;stress response	other membranes;cytosol;other cytoplasmic organelle;other cell component	other molecular function	Pf21032	66840	Wdr45b	mmu:66840; Q3U924; Q9CR39	ENSMUSG00000025173		Macroautophagy	1	0	100	6.64	4.67925e-17		1.83589e+06		94.69		7.23073e+06	1.31298e+06	1.83589e+06				Peak Found	Peak Found	High	n/a	n/a	High	1
FALSE	High	Master Protein	Q01149	Collagen alpha-2(I) chain [OS=Mus musculus]	0	12.153	5	4	10	4	1372	129.5	9.19	1.45	4	FALSE	cell organization and biogenesis;other metabolic processes;developmental processes;signal transduction;other biological processes	non-structural extracellular;extracellular matrix;other cell component	extracellular structural activity;other molecular function	Pf01391, Pf01410	12843	Col1a2	mmu:12843; Q01149; Q8CGA5	ENSMUSG00000029661	Focal adhesion: PI3K-Akt-mTOR signaling pathway; Dysregulated miRNA targeting in insulin/PI3K-AKT signaling; Inflammatory response pathway; Focal adhesion	GPVI-mediated activation cascade; Immunoregulatory interactions between a Lymphoid and a non-Lymphoid cell; Cell surface interactions at the vascular wall; ECM proteoglycans; Integrin cell surface interactions; Collagen chain trimerization; Collagen degradation; Crosslinking of collagen fibrils; Non-integrin membrane-ECM interactions; GP1b-IX-V activation signalling; Platelet Adhesion to exposed …	20	0	100	6.64	4.67925e-17		794653		60.5		708980	1.95913e+06	794653				High	High	High	High	High	n/a	1
FALSE	High	Master Protein	Q91X78	Erlin-1 [OS=Mus musculus]	0	19.337	24	5	17	3	348	39.2	7.21	3.5	5	FALSE	protein metabolism;other metabolic processes;stress response;signal transduction;other biological processes	other membranes;ER/Golgi;other cell component	other molecular function	Pf01145	226144	Erlin1	A0A0R4J1G5; mmu:226144; Q3UKI9; Q8CIH7; Q91X78	ENSMUSG00000025198		ABC-family proteins mediated transport	1	0	100	6.64	4.67925e-17		1.29582e+06		75.7		1.76712e+06	1.29582e+06	175965				High	High	High	High	High	n/a	1
FALSE	High	Master Protein	P70452	Syntaxin-4 [OS=Mus musculus]	0	13.893	28	4	16	4	298	34.1	6.14	1.64	4	FALSE	cell-cell signaling;cell organization and biogenesis;stress response;transport;other biological processes	non-structural extracellular;plasma membrane;other membranes;ER/Golgi;other cytoplasmic organelle;other cell component	enzyme regulator activity;cytoskeletal activity;other molecular function	Pf00804, Pf05739	20909	Stx4	mmu:20909; P70452; Q3TSL5; Q3UKQ8; Q80WT8	ENSMUSG00000030805	Insulin signaling	ER-Phagosome pathway; Other interleukin signaling; trans-Golgi Network Vesicle Budding; Disinhibition of SNARE formation	5	0	100	6.64	4.67925e-17		1.83054e+06		34.88		1.11803e+06	1.83054e+06	2343083				Peak Found	High	High	High	High	High	1
FALSE	High	Master Protein	Q3UIR3	E3 ubiquitin-protein ligase DTX3L [OS=Mus musculus]	0	19.167	13	5	29	5	748	83	8.09	3.55	5	FALSE	cell organization and biogenesis;protein metabolism;DNA metabolism;other metabolic processes;stress response;transport;signal transduction;other biological processes	other membranes;cytosol;nucleus;other cytoplasmic organelle;other cell component	enzyme regulator activity;other molecular function	Pf13923, Pf18102, Pf21717, Pf21718		Dtx3l	mmu:209200; Q3UIR3; Q8BN11	ENSMUSG00000049502		Antigen processing: Ubiquitination & Proteasome degradation	1	0	0.01	-6.64	4.67925e-17			524580		41.3				605404	524580	244784	High	High	High	High	High	High	1
FALSE	High	Master Protein	P54103	DnaJ homolog subfamily C member 2 [OS=Mus musculus]	0	3.772	5	2	6	2	621	71.7	8.7	0.45	2	FALSE	cell organization and biogenesis;protein metabolism;DNA metabolism;other metabolic processes;other biological processes	other membranes;cytosol;nucleus;other cell component	translation activity;other molecular function	Pf00226, Pf00249, Pf16717	22791	Dnajc2	mmu:22791; P54103; Q61866	ENSMUSG00000029014		Regulation of HSF1-mediated heat shock response	1	0	0.01	-6.64	4.67925e-17			577177		13.73				471235	577177	619431	High	High	High	Peak Found	High	High	1
FALSE	High	Master Protein	Q91WM2	Haloacid dehalogenase-like hydrolase domain-containing 5 [OS=Mus musculus]	0	8.106	6	2	11	2	419	46.3	7.88	2.12	2	FALSE	other metabolic processes			Pf13344	214932	Hdhd5	mmu:214932; Q91WM2	ENSMUSG00000058979			0	0	100	6.64	4.67925e-17		1.50689e+06		48.14		1.50689e+06	2.33681e+06	837319				High	High	High	High	High	High	1
FALSE	High	Master Protein	Q9D9V3	Ethylmalonyl-CoA decarboxylase [OS=Mus musculus]	0	16.199	21	4	26	4	322	35.4	7.01	5.03	4	FALSE	other metabolic processes	cytosol	other molecular function	Pf00378	52665	Echdc1	mmu:52665; Q3U8C0; Q3UM30; Q8C185; Q9CTC5; Q9D9V3	ENSMUSG00000019883	Fatty acid biosynthesis		1	0	100	6.64	4.67925e-17		2.503e+06		31.53		2.16494e+06	3.85803e+06	2.503e+06				High	High	High	High	High	High	1
FALSE	High	Master Protein	Q9CPP0	Nucleoplasmin-3 [OS=Mus musculus]	0	7.583	24	2	10	2	175	19	4.82	1.32	2	FALSE	cell organization and biogenesis;RNA metabolism OR transcription;other metabolic processes	cytosol;cytoskeleton;nucleus;other cell component	nucleic acid binding activity;other molecular function	Pf03066	18150	Npm3	mmu:18150; Q3UJ58; Q9CPP0	ENSMUSG00000056209			0	0	0.01	-6.64	4.67925e-17			2.04533e+06		28.31				2.04533e+06	1.22742e+06	2.17639e+06	n/a	High	High	High	High	High	1
FALSE	High	Master Protein	Q8BTW9	Serine/threonine-protein kinase PAK 4 [OS=Mus musculus]	0	19.087	16	6	22	6	593	64.6	9.85	4.01	6	FALSE	cell cycle OR cell proliferation;cell organization and biogenesis;protein metabolism;other metabolic processes;developmental processes;signal transduction;other biological processes	other cell component	kinase activity;other molecular function	Pf00069, Pf00786	70584	Pak4	mmu:70584; Q6ZPX0; Q80Z97; Q8BTW9; Q9CS71	ENSMUSG00000030602	ErbB signaling pathway; Regulation of actin cytoskeleton; Integrin-mediated cell adhesion; Focal adhesion	RHOQ GTPase cycle; RAC1 GTPase cycle; RHOG GTPase cycle; RHOH GTPase cycle; RHOU GTPase cycle; RAC2 GTPase cycle; RAC3 GTPase cycle; RHOV GTPase cycle	12	0	0.01	-6.64	4.67925e-17			1.37209e+06		22.33				1.93066e+06	1.30631e+06	1.37209e+06	High	High	High	High	High	High	1
FALSE	High	Master Protein	P62264	Small ribosomal subunit protein uS11 [OS=Mus musculus]	0	9.669	14	2	18	2	151	16.3	10.05	2.01	2	FALSE	cell organization and biogenesis;protein metabolism;RNA metabolism OR transcription;other metabolic processes;other biological processes	cytosol;translational apparatus;nucleus;other cell component	nucleic acid binding activity;other molecular function	Pf00411	20044	Rps14	mmu:20044; P06366; P62264; Q544W4	ENSMUSG00000024608	Cytoplasmic ribosomal proteins; mRNA processing	SRP-dependent cotranslational protein targeting to membrane; L13a-mediated translational silencing of Ceruloplasmin expression; Major pathway of rRNA processing in the nucleolus and cytosol; Formation of a pool of free 40S subunits; GTP hydrolysis and joining of the 60S ribosomal subunit; Nonsense Mediated Decay (NMD) independent of the Exon Junction Complex (EJC); Nonsense Mediated Decay (NMD) e…	12	0	100	6.64	4.67925e-17		6.87906e+06		133.21		6.87906e+06	4.51799e+07	1.54562e+06				Peak Found	High	High	High	High	High	1
FALSE	High	Master Protein	Q99LI2	Chloride channel CLIC-like protein 1 [OS=Mus musculus]	0	14.221	15	4	20	4	539	60.6	5.68	2.68	4	FALSE	transport	other membranes;ER/Golgi;nucleus;other cell component	transporter activity	Pf05934	229725	Clcc1	A2AEK9; mmu:229725; Q99LI2	ENSMUSG00000027884			0	0	0.01	-6.64	4.67925e-17			2.07582e+06		28.82				2.07582e+06	1.4975e+06	2.70297e+06	High	High	High	High	High	High	1
FALSE	High	Master Protein	Q8K273	ER membrane protein complex subunit 5 [OS=Mus musculus]	0	9.069	34	2	19	2	131	14.7	9.16	3.46	2	FALSE	cell organization and biogenesis;transport;other biological processes	plasma membrane;other membranes;ER/Golgi;other cytoplasmic organelle;other cell component	transporter activity;other molecular function	Pf10270	236792	Mmgt1	A7UH87; mmu:236792; Q8K273	ENSMUSG00000061273			0	0	100	6.64	4.67925e-17		94552.4		41.95		94552.4	89999.9	180623				High	High	High	High	High	High	1
FALSE	High	Master Protein	Q921L5	Conserved oligomeric Golgi complex subunit 2 [OS=Mus musculus]	0	11.401	7	4	7	4	731	82	6.21	1.01	4	FALSE	cell organization and biogenesis;other metabolic processes;transport	other membranes;ER/Golgi	other molecular function	Pf06148, Pf12022	76332	Cog2	mmu:76332; Q3TF44; Q921L5; Q9CSQ1	ENSMUSG00000031979		COPI-mediated anterograde transport; Retrograde transport at the Trans-Golgi-Network; Intra-Golgi traffic	3	0	0.01	-6.64	4.67925e-17			43834.4		71.52				32686	117999	43834.4	High	n/a	High	Peak Found	High	Peak Found	1
FALSE	High	Master Protein	Q91XU3	Phosphatidylinositol 5-phosphate 4-kinase type-2 gamma [OS=Mus musculus]	0	17.176	18	5	26	5	421	47.3	6.89	3.32	5	FALSE	other metabolic processes;other biological processes	plasma membrane;other membranes;cytosol;ER/Golgi;nucleus;other cytoplasmic organelle;other cell component	kinase activity;other molecular function	Pf01504	117150	Pip4k2c	mmu:117150; Q3UFU5; Q91XU3; Q99K02	ENSMUSG00000025417	Regulation of actin cytoskeleton	PI5P, PP2A and IER3 Regulate PI3K/AKT Signaling; PI5P Regulates TP53 Acetylation; Synthesis of PIPs at the plasma membrane; Synthesis of PIPs in the nucleus	5	0	0.01	-6.64	4.67925e-17			519575		16.94				415509	585861	519575	High	High	High	High	High	High	1
FALSE	High	Master Protein	Q6P4S8	Integrator complex subunit 1 [OS=Mus musculus]	0	9.457	2	3	10	3	2195	245	6.28	1.22	3	FALSE	cell cycle OR cell proliferation;RNA metabolism OR transcription;other metabolic processes;developmental processes;other biological processes	other membranes;nucleus		Pf12432	68510	Ints1	mmu:68510; Q0KK58; Q6P4S8; Q80UQ7; Q91Z01; Q9CTF7	ENSMUSG00000029547		RNA polymerase II transcribes snRNA genes	1	0	100	6.64	4.67925e-17		863783		49.88		423501	863783	1.27555e+06				High	Peak Found	High	High	High	n/a	1
FALSE	High	Master Protein	Q811G0	Protein PTHB1 [OS=Mus musculus]	0	9.557	10	5	8	4	885	99	6.13	0.68	5	FALSE	cell cycle OR cell proliferation;cell organization and biogenesis;transport;other biological processes	plasma membrane;other membranes;cytoskeleton;other cell component		Pf14727, Pf14728	319845	Bbs9	mmu:319845; P97498; Q3UMR2; Q7TQH9; Q811G0; Q8BKD7; Q8K0T5	ENSMUSG00000035919		BBSome-mediated cargo-targeting to cilium	1	1	100	6.64	4.67925e-17		1.00755e+06		22.39		1.00755e+06	835868	1299829				High	High	High	n/a	n/a	High	1
FALSE	High	Master Protein	Q9DD06	Retinoic acid receptor responder protein 2 [OS=Mus musculus]	0	8.129	17	3	15	3	162	18.3	9.2	1.94	3	FALSE	other metabolic processes;stress response;developmental processes;signal transduction;other biological processes	non-structural extracellular;extracellular matrix	signal transduction activity or receptor binding		71660	Rarres2	mmu:71660; Q8CHU8; Q9DD06	ENSMUSG00000009281		Platelet degranulation	1	0	0.01	-6.64	4.67925e-17			553948		54.13				553948	225070	787795	High	High	High	High	High	High	1
FALSE	High	Master Protein	Q8K1J6	CCA tRNA nucleotidyltransferase 1, mitochondrial [OS=Mus musculus]	0	23.802	24	6	36	6	434	49.9	8.56	8.12	6	FALSE	RNA metabolism OR transcription;other metabolic processes	cytosol;nucleus	nucleic acid binding activity;other molecular function	Pf01743, Pf12627	70047	Trnt1	mmu:70047; Q3TKW1; Q3UX99; Q8K1J6; Q920N6; Q9CSX0	ENSMUSG00000013736			0	0	0.01	-6.64	4.67925e-17			5.79236e+06		20.15				5.31285e+06	5.79236e+06	7.70077e+06	High	High	High	High	High	High	1
FALSE	High	Master Protein	O70443	Guanine nucleotide-binding protein G(z) subunit alpha [OS=Mus musculus]	0	7.326	8	2	9	2	355	40.8	7.61	2.45	2	FALSE	signal transduction;other biological processes	plasma membrane;other membranes;other cell component	signal transduction activity or receptor binding;enzyme regulator activity;other molecular function	Pf00503	14687	Gnaz	mmu:14687; O70442; O70443; Q61637; Q91WM4	ENSMUSG00000040009	G protein signaling pathways; Calcium regulation in cardiac cells	G alpha (z) signalling events	3	0	0.01	-6.64	4.67925e-17			2.68925e+06		73.6				2.68925e+06	1.82874e+06	7.16887e+06	High	High	High	Peak Found	High	High	1
FALSE	High	Master Protein	Q80YR5	Scaffold attachment factor B2 [OS=Mus musculus]	0	18.546	9	6	13	6	991	111.8	6.38	3.01	6	FALSE	developmental processes;other biological processes	nucleus;other cell component	nucleic acid binding activity;other molecular function	Pf00076, Pf02037	224902	Safb2	mmu:224902; Q80YR5; Q8K153	ENSMUSG00000042625	mRNA processing		1	0	0.01	-6.64	4.67925e-17			1.03114e+06		27.47				969770	1.03114e+06	1.56312e+06	High	High	High	Peak Found	High	Peak Found	1
FALSE	High	Master Protein	Q8BTI9	Phosphatidylinositol 4,5-bisphosphate 3-kinase catalytic subunit beta isoform [OS=Mus musculus]	0	9.117	3	3	5	3	1064	121.6	7.09	0.62	3	FALSE	cell adhesion;cell cycle OR cell proliferation;other metabolic processes;stress response;transport;developmental processes;signal transduction;other biological processes	plasma membrane;other membranes;cytosol;nucleus;other cell component	kinase activity;other molecular function	Pf00454, Pf00613, Pf00792, Pf00794, Pf02192	74769	Pik3cb	mmu:74769; Q3U4Q1; Q8BTI9	ENSMUSG00000032462	MicroRNAs in cardiomyocyte hypertrophy; Chemokine signaling pathway; Focal adhesion: PI3K-Akt-mTOR signaling pathway; G13 signaling pathway; Microglia pathogen phagocytosis pathway; IL-2 signaling pathway; Alpha 6 beta 4 integrin signaling pathway; Regulation of actin cytoskeleton; EGFR1 signaling pathway; Insulin signaling; Focal adhesion	Downstream TCR signaling; Role of phospholipids in phagocytosis; Role of LAT2/NTAL/LAB on calcium mobilization; RAF/MAP kinase cascade; PIP3 activates AKT signaling; PI5P, PP2A and IER3 Regulate PI3K/AKT Signaling; RET signaling; Signaling by ALK; GPVI-mediated activation cascade; Downstream signal transduction; Synthesis of PIPs at the plasma membrane; Tie2 Signaling; PI3K Cascade; PI3K/AKT acti…	32	0	100	6.64	4.67925e-17		102613		83.57		102613	91408.1	368019				Peak Found	High	High	n/a	n/a	High	1
FALSE	High	Master Protein	Q8K2F8	Protein LSM14 homolog A [OS=Mus musculus]	0	4.202	4	1	8	1	462	50.5	9.52	3.46	1	FALSE	cell cycle OR cell proliferation;cell organization and biogenesis;stress response;signal transduction;other biological processes	cytosol;cytoskeleton;other cell component	nucleic acid binding activity	Pf09532, Pf12701	67070	Lsm14a	mmu:67070; Q8K2F8; Q9CTG8	ENSMUSG00000066568			0	0	0.01	-6.64	4.67925e-17			3.26546e+06		22.84				2.48565e+06	3.96424e+06	3.26546e+06	High	High	n/a	High	High	High	1
FALSE	High	Master Protein	Q8R5L3	Vam6/Vps39-like protein [OS=Mus musculus]	0	30.939	23	12	36	12	886	101.6	6.99	4.34	12	FALSE	cell organization and biogenesis;other metabolic processes;transport	other membranes;other cytoplasmic organelle;other cell component		Pf00780, Pf10366, Pf10367	269338	Vps39	mmu:269338; Q8R5L3; Q922I3	ENSMUSG00000027291			0	0	0.01	-6.64	4.67925e-17			1.85773e+06		17.58				1.70542e+06	2.36922e+06	1.85773e+06	High	High	High	High	High	High	1
FALSE	High	Master Protein	Q80Y14	Glutaredoxin-related protein 5, mitochondrial [OS=Mus musculus]	0	8.404	22	2	20	2	152	16.3	6.55	7.31	2	FALSE	cell organization and biogenesis;protein metabolism;other metabolic processes;other biological processes	cytosol;mitochondrion;other cell component	other molecular function	Pf00462	73046	Glrx5	mmu:73046; Q3YML1; Q80Y14; Q9D6E9	ENSMUSG00000021102		Mitochondrial iron-sulfur cluster biogenesis	1	0	0.01	-6.64	4.67925e-17			2.34188e+06		50.52				1.30833e+06	3.80755e+06	2.34188e+06	High	High	High	High	High	High	1
FALSE	High	Master Protein	Q8VCH7	Retinol dehydrogenase 10 [OS=Mus musculus]	0	19.406	31	6	23	6	341	38.1	7.59	3.55	6	FALSE	other metabolic processes;developmental processes;other biological processes	other membranes;ER/Golgi;other cell component	other molecular function	Pf00106	98711	Rdh10	mmu:98711; Q8CJ68; Q8VCH7	ENSMUSG00000025921	Retinol metabolism	RA biosynthesis pathway; The canonical retinoid cycle in rods (twilight vision)	3	0	100	6.64	4.67925e-17		1.84855e+06		88.14		1.50757e+06	6.87722e+06	1.84855e+06				High	High	High	High	High	High	1
FALSE	High	Master Protein	Q9QWY8	Arf-GAP with SH3 domain, ANK repeat and PH domain-containing protein 1 [OS=Mus musculus]	0	16.233	7	5	23	4	1147	127.3	7.64	5.66	5	FALSE	cell cycle OR cell proliferation;cell organization and biogenesis;other biological processes	other membranes;cytosol;cytoskeleton;other cell component	enzyme regulator activity;other molecular function	Pf00169, Pf01412, Pf12796, Pf14604, Pf16746	13196	Asap1	mmu:13196; O08612; Q505F0; Q80TG8; Q80UV6; Q99LV8; Q9QWY8; Q9Z2B6	ENSMUSG00000022377	EGFR1 signaling pathway	VxPx cargo-targeting to cilium	2	0	0.01	-6.64	4.67925e-17			1.13591e+06		20.37				894052	1.13591e+06	1.35336e+06	High	High	High	High	High	High	1
FALSE	High	Master Protein	Q9ERN0	Secretory carrier-associated membrane protein 2 [OS=Mus musculus]	0	5.863	6	1	8	1	329	36.4	6.32	3.55	1	FALSE	transport	other membranes;ER/Golgi;other cytoplasmic organelle;other cell component		Pf04144	24044	Scamp2	mmu:24044; Q9ERN0	ENSMUSG00000040188			0	0	100	6.64	4.67925e-17		1.69361e+06		29.33		1.64705e+06	1.69361e+06	2.69101e+06				High	High	High	High	High	High	1
FALSE	High	Master Protein	Q99P72-5	Isoform B of Reticulon-4 [OS=Mus musculus]	0	30.526	26	8	147	1	356	38.4	4.78	29.27	8	FALSE						Rtn4	Q99P72-5				0	0	0.01	-6.64	4.67925e-17			461947		69.51				1.08825e+06	279947	461947	High	High	Peak Found	High	High	High	1
FALSE	High	Master Protein	Q9CPR5	Large ribosomal subunit protein uL15m [OS=Mus musculus]	0	6.457	16	3	12	3	295	33.5	10.07	1.45	3	FALSE	cell organization and biogenesis;protein metabolism;other metabolic processes;other biological processes	other membranes;mitochondrion;translational apparatus	other molecular function	Pf00828	27395	Mrpl15	mmu:27395; Q3UBN5; Q9CPP5; Q9CPR5; Q9CRH4	ENSMUSG00000033845		Mitochondrial translation elongation; Mitochondrial translation termination	2	0	0.01	-6.64	4.67925e-17			729202		19.78				729202	546855	817457	High	High	High	High	High	High	1
FALSE	High	Master Protein	Q9WV80	Sorting nexin-1 [OS=Mus musculus]	0	11.93	6	3	9	2	522	58.9	5.22	1.92	3	FALSE	cell cycle OR cell proliferation;cell organization and biogenesis;transport;developmental processes;other biological processes	other membranes;cytosol;ER/Golgi;other cytoplasmic organelle;other cell component	signal transduction activity or receptor binding;other molecular function	Pf00787, Pf03700, Pf09325	56440	Snx1	mmu:56440; Q9EQZ9; Q9WV80				0	0	0.01	-6.64	4.67925e-17			435143		20.57				435143	436483	297039	n/a	High	High	High	High	High	1
FALSE	High	Master Protein	Q91WF3	Adenylate cyclase type 4 [OS=Mus musculus]	0	11.44	9	5	13	5	1077	120.3	7.88	2.41	5	FALSE	other metabolic processes;signal transduction;other biological processes	plasma membrane;other membranes;other cell component	other molecular function	Pf00211, Pf06327, Pf16214	104110	Adcy4	mmu:104110; Q91WF3	ENSMUSG00000022220	Purine metabolism; Chemokine signaling pathway; G protein signaling pathways; Myometrial relaxation and contraction pathways; Calcium regulation in cardiac cells	Hedgehog 'off' state; Adenylate cyclase inhibitory pathway; G alpha (z) signalling events; PKA activation; Adenylate cyclase activating pathway	10	0	100	6.64	4.67925e-17		2.0816e+06		21.37		2.0816e+06	1.85445e+06	2.772e+06				High	High	High	High	n/a	High	1
FALSE	High	Master Protein	Q8R3Q6	Protein MIX23 [OS=Mus musculus]	0	5.896	19	2	13	2	144	16.7	8.16	1.32	2	FALSE		mitochondrion		Pf09774	381045	Mix23	mmu:381045; Q3UXM5; Q8R3Q6	ENSMUSG00000075229			0	0	100	6.64	4.67925e-17		3.01497e+06		8.34		3.40012e+06	3.01497e+06	2.90749e+06				High	High	High	High	High	High	1
FALSE	High	Master Protein	Q8R0G7	Protein spinster homolog 1 [OS=Mus musculus]	0	14.774	19	6	20	6	528	56.7	7.15	1.65	6	FALSE	cell organization and biogenesis;transport	other membranes;other cytoplasmic organelle	transporter activity	Pf00083	73658	Spns1	mmu:73658; Q3TKM0; Q8R0G7; Q99LN7; Q9EQK0	ENSMUSG00000030741			0	0	100	6.64	4.67925e-17		2.60205e+06		38.29		2.60205e+06	3.99298e+06	1866253				High	High	High	High	High	High	1
FALSE	High	Master Protein	P83887	Tubulin gamma-1 chain [OS=Mus musculus]	0	33.735	44	9	46	9	451	51.1	6.02	9.82	9	FALSE	cell cycle OR cell proliferation;cell organization and biogenesis;other biological processes	cytoskeleton;nucleus;other cytoplasmic organelle;other cell component	cytoskeletal activity;other molecular function	Pf00091, Pf03953	103733	Tubg1	mmu:103733; P83887; Q9Z310	ENSMUSG00000035198		Anchoring of the basal body to the plasma membrane; Regulation of PLK1 Activity at G2/M Transition; Loss of Nlp from mitotic centrosomes; Recruitment of mitotic centrosome proteins and complexes; Recruitment of NuMA to mitotic centrosomes; AURKA Activation by TPX2	7	0	0.01	-6.64	4.67925e-17			3.10969e+06		25.36				2.06955e+06	3.48203e+06	3.10969e+06	High	High	High	High	High	High	1
FALSE	High	Master Protein	Q9JKS4	LIM domain-binding protein 3 [OS=Mus musculus]	0	34.299	13	7	41	7	723	76.4	7.75	10.08	7	FALSE	cell organization and biogenesis;developmental processes;other biological processes	cytoskeleton;other cell component	cytoskeletal activity;other molecular function	Pf00412, Pf00595, Pf15936	24131	Ldb3	B2RSB0; B7ZNT6; mmu:24131; Q6A038; Q811P2; Q811P3; Q811P4; Q811P5; Q9D130; Q9JKS3; Q9JKS4; Q9R0Z1; Q9WVH1; Q9WVH2	ENSMUSG00000021798			0	0	0.01	-6.64	4.67925e-17			1.41228e+07		69.22				1.79588e+07	1.41228e+07	2.58958e+06	High	n/a	High	High	High	High	1
FALSE	High	Master Protein	P19437	B-lymphocyte antigen CD20 [OS=Mus musculus]	0.003	2.552	4	1	3	1	291	31.9	5.22	0.32	1	FALSE	cell organization and biogenesis;transport;signal transduction;other biological processes	plasma membrane;other membranes;nucleus;other cell component	signal transduction activity or receptor binding;other molecular function	Pf04103	12482	Ms4a1	mmu:12482; P19437	ENSMUSG00000024673			0	0	100	6.64	4.67925e-17		89500.5		65.53		18736	108718	89500.5				Peak Found	High	High	High	n/a	n/a	1
FALSE	High	Master Protein	Q8BHB9	Chloride intracellular channel protein 6 [OS=Mus musculus]	0	22.571	22	8	87	5	596	62.8	4.32	18.71	8	FALSE	transport;other biological processes	plasma membrane;other membranes;other cell component	signal transduction activity or receptor binding;transporter activity;other molecular function	Pf13409, Pf13410	209195	Clic6	mmu:209195; Q8BHB9	ENSMUSG00000022949			0	0	100	6.64	4.67925e-17		312302		150.08		181685	5.04529e+06	312302				High	High	High	n/a	High	n/a	1
FALSE	High	Master Protein	P16015	Carbonic anhydrase 3 [OS=Mus musculus]	0	28.793	44	7	70	7	260	29.3	7.37	15.59	7	FALSE	other metabolic processes;stress response;other biological processes	cytosol;other cell component	other molecular function	Pf00194	12350	Ca3	mmu:12350; P16015; Q9ERN8	ENSMUSG00000027559		Reversible hydration of carbon dioxide	1	0	0.01	-6.64	4.67925e-17			5.38723e+06		111.8				2.03665e+07	5.38723e+06	1.24186e+06	High	High	High	High	High	High	1
FALSE	High	Master Protein	Q8VHE6	Dynein axonemal heavy chain 5 [OS=Mus musculus]	0	37.267	5	15	32	15	4621	527.2	6.15	4.67	15	FALSE	cell cycle OR cell proliferation;cell organization and biogenesis;transport;developmental processes;other biological processes	non-structural extracellular;cytoskeleton;other cell component	cytoskeletal activity;other molecular function	Pf03028, Pf08385, Pf08393, Pf12774, Pf12775, Pf12777, Pf12780, Pf12781, Pf17852, Pf17857, Pf18198, Pf18199		Dnah5	E9QKD7; mmu:110082; Q8BWG1; Q8VHE6	ENSMUSG00000022262			0	0	0.01	-6.64	4.67925e-17			1.61025e+06		16.57				1.61025e+06	1.35563e+06	1.89187e+06	High	High	High	High	High	High	1
FALSE	High	Master Protein	Q9D6M3	Mitochondrial glutamate carrier 1 [OS=Mus musculus]	0	7.341	15	2	5	2	323	34.6	9.09	0.64	2	FALSE	other metabolic processes;transport;other biological processes	other membranes;mitochondrion	transporter activity	Pf00153	68267	Slc25a22	mmu:68267; Q3TRY1; Q9D6M3	ENSMUSG00000019082		Organic anion transporters	1	0	100	6.64	4.67925e-17		200930		51.49		71016.8	237237	200930				High	High	High	n/a	n/a	High	1
FALSE	High	Master Protein	Q8K4X7	1-acyl-sn-glycerol-3-phosphate acyltransferase delta [OS=Mus musculus]	0	13.501	12	4	40	4	378	43.8	8.38	9.5	4	FALSE	other metabolic processes	other membranes;mitochondrion;ER/Golgi;other cell component	other molecular function	Pf01553, Pf16076	68262	Agpat4	mmu:68262; Q3TKN0; Q8K4X7; Q9DB84	ENSMUSG00000023827	Triacylglyceride synthesis; Glycerolipids and glycerophospholipids; Glycerolipids and glycerophospholipids	Synthesis of PA	4	0	0.01	-6.64	4.67925e-17			1.19902e+07		50.58				6.09856e+06	1.83986e+07	1.19902e+07	High	High	High	High	High	High	1
FALSE	High	Master Protein	Q99MR1	GRB10-interacting GYF protein 1 [OS=Mus musculus]	0	6.673	4	2	5	2	1044	116.2	5.39	0.58	2	FALSE	signal transduction	cytosol;other cell component		Pf02213	57330	Gigyf1	mmu:57330; Q571A0; Q6Y7W9; Q99MR1	ENSMUSG00000029714			0	0	100	6.64	4.67925e-17		796789		45.29		340848	796789	943113				Peak Found	High	Peak Found	High	High	High	1
FALSE	High	Master Protein	Q8K0B2	Lysosomal cobalamin transport escort protein LMBD1 [OS=Mus musculus]	0	5.537	3	1	17	1	537	61	7.53	2.91	1	FALSE	transport;developmental processes;other biological processes	plasma membrane;other membranes;ER/Golgi;other cytoplasmic organelle;other cell component	signal transduction activity or receptor binding;transporter activity;other molecular function	Pf04791	68421	Lmbrd1	mmu:68421; Q3U696; Q8CCL7; Q8K0B2; Q8R3D6; Q8VH50; Q9CW67	ENSMUSG00000073725		Transport of RCbl within the body; Uptake of dietary cobalamins into enterocytes	2	0	100	6.64	4.67925e-17		5.65937e+06		71.75		5.65937e+06	5.20439e+06	16945338				High	High	High	n/a	High	High	1
FALSE	High	Master Protein	Q9R1W5	Calcitonin gene-related peptide type 1 receptor [OS=Mus musculus]	0	11.534	9	2	10	2	463	53.2	6.71	1.12	2	FALSE	cell cycle OR cell proliferation;transport;developmental processes;signal transduction;other biological processes	plasma membrane;other membranes;ER/Golgi;other cytoplasmic organelle;other cell component	other molecular function	Pf00002, Pf02793	54598	Calcrl	mmu:54598; Q9QXH8; Q9R1W5; Q9WUP2	ENSMUSG00000059588	GPCRs, non-odorant ; GPCRs, class B secretin-like	G alpha (s) signalling events; Calcitonin-like ligand receptors	4	0	100	6.64	4.67925e-17		1.2338e+06		53.91		562154	1.88496e+06	1.2338e+06				Peak Found	High	High	n/a	High	High	1
FALSE	High	Master Protein	Q8C2B3	Histone deacetylase 7 [OS=Mus musculus]	0	23.871	19	7	31	7	938	101.2	7.47	2.72	7	FALSE	cell organization and biogenesis;protein metabolism;other metabolic processes;stress response;developmental processes;other biological processes	cytosol;nucleus;other cell component	other molecular function	Pf00850	56233	Hdac7	mmu:56233; Q8C2B3; Q8C2C9; Q8C8X4; Q8CB80; Q8CDA3; Q9JL72	ENSMUSG00000022475	Estrogen signaling; MicroRNAs in cardiomyocyte hypertrophy; Neural crest differentiation	SUMOylation of DNA damage response and repair proteins; Notch-HLH transcription pathway	5	0	100	6.64	4.67925e-17		665548		77.82		546300	665548	2.08246e+06				High	High	High	High	High	High	1
FALSE	High	Master Protein	P62855	Small ribosomal subunit protein eS26 [OS=Mus musculus]	0	7.893	23	2	19	2	115	13	11	4.58	2	FALSE	protein metabolism;other metabolic processes;other biological processes	other membranes;cytosol;ER/Golgi;translational apparatus;other cell component	nucleic acid binding activity;other molecular function	Pf01283	27370	Rps26	mmu:27370; P02383; P62855; P70394; Q06722	ENSMUSG00000025362	Cytoplasmic ribosomal proteins	L13a-mediated translational silencing of Ceruloplasmin expression; SRP-dependent cotranslational protein targeting to membrane; Major pathway of rRNA processing in the nucleolus and cytosol; Formation of a pool of free 40S subunits; GTP hydrolysis and joining of the 60S ribosomal subunit; Nonsense Mediated Decay (NMD) independent of the Exon Junction Complex (EJC); Nonsense Mediated Decay (NMD) e…	11	0	100	6.64	4.67925e-17		1.33312e+07		21.49		1.65072e+07	1.07083e+07	1.33312e+07				High	High	High	High	High	High	1
FALSE	High	Master Protein	G3X987	GTPase IMAP family member 9 [OS=Mus musculus]	0	14.824	22	4	5	4	291	33.3	6.57	1.46	4	FALSE			other molecular function	Pf04548	317758	Gimap9	G3X987; mmu:317758; Q4V9U6; Q8CGH1	ENSMUSG00000051124			0	0	0.01	-6.64	4.67925e-17			2.30373e+06		16.63				2.74074e+06	1.9655e+06	2.30373e+06	n/a	High	n/a	Peak Found	High	High	1
FALSE	High	Master Protein	Q9QUH0	Glutaredoxin-1 [OS=Mus musculus]	0	13.052	57	3	35	3	107	11.9	8.37	8.9	3	FALSE	other biological processes	nucleus;other cell component	other molecular function	Pf00462	93692	Glrx	mmu:93692; Q9QUH0	ENSMUSG00000021591		Interconversion of nucleotide di- and triphosphates	1	0	0.01	-6.64	4.67925e-17			6.28599e+06		16.7				5.80859e+06	7.93411e+06	6.28599e+06	High	High	High	High	High	High	1
FALSE	High	Master Protein	Q91VA6	Polymerase delta-interacting protein 2 [OS=Mus musculus]	0	8.544	13	4	4	4	368	41.8	8.63	0.56	4	FALSE	cell cycle OR cell proliferation;cell organization and biogenesis;DNA metabolism;other metabolic processes;stress response;other biological processes	cytoskeleton;mitochondrion;nucleus;other cell component	nucleic acid binding activity;other molecular function	Pf04379, Pf08755	67811	Poldip2	mmu:67811; Q91VA6	ENSMUSG00000001100			0	0	100	6.64	4.67925e-17		433161		80.67		433161	1.22685e+06	258803				Peak Found	Peak Found	High	n/a	n/a	High	1
FALSE	High	Master Protein	Q8K1R7	Serine/threonine-protein kinase Nek9 [OS=Mus musculus]	0	27.298	17	9	26	9	984	107.1	5.63	3.05	9	FALSE	cell cycle OR cell proliferation;protein metabolism;other metabolic processes;other biological processes	cytoskeleton;nucleus;other cell component	enzyme regulator activity;kinase activity;other molecular function	Pf00069, Pf00415, Pf13540	217718	Nek9	mmu:217718; Q148U2; Q8K1R7; Q8R3P1	ENSMUSG00000034290		Activation of NIMA Kinases NEK9, NEK6, NEK7	1	0	100	6.64	4.67925e-17		187429		64.82		57935.2	287678	187429				High	High	High	High	High	High	1
FALSE	High	Master Protein	P36552	Oxygen-dependent coproporphyrinogen-III oxidase, mitochondrial [OS=Mus musculus]	0	17.718	16	5	34	5	443	49.7	8.53	3.46	5	FALSE	other metabolic processes;transport	other membranes;cytosol;mitochondrion;other cell component	transporter activity;other molecular function	Pf01218	12892	Cpox	mmu:12892; P36552; Q7TQ36; Q8VD08	ENSMUSG00000022742	Heme biosynthesis	Heme biosynthesis	2	0	100	6.64	4.67925e-17		6.08334e+06		19.2		6.08334e+06	5.34546e+06	7740471				High	High	High	High	High	High	1
FALSE	High	Master Protein	P43274	Histone H1.4 [OS=Mus musculus]	0	12.301	15	3	87	1	219	22	11.11	30.76	3	FALSE	cell organization and biogenesis;protein metabolism;other metabolic processes;other biological processes	nucleus;other cell component	nucleic acid binding activity;other molecular function	Pf00538	50709	H1-4	mmu:50709; P43274; Q5EBH3	ENSMUSG00000051627		Formation of Senescence-Associated Heterochromatin Foci (SAHF); Apoptosis induced DNA fragmentation	2	0	0.01	-6.64	4.67925e-17			2.75099e+06		17.59				2.75099e+06	3.35823e+06	2.37231e+06	High	n/a	High	High	Peak Found	High	1
FALSE	High	Master Protein	Q1W617	Protein Shroom4 [OS=Mus musculus]	0	10.08	4	3	6	3	1475	163.1	6.73	0.6	3	FALSE	cell organization and biogenesis;developmental processes;other biological processes	plasma membrane;other membranes;cytoskeleton;nucleus;other cell component	cytoskeletal activity	Pf00595, Pf08687	208431	Shroom4	A2ADV9; B2RX74; mmu:208431; Q1W617; Q69ZN9	ENSMUSG00000068270			0	0	0.01	-6.64	4.67925e-17			1.04432e+06		46.5				2.17981e+06	1.04432e+06	1.03087e+06	n/a	High	High	Peak Found	High	Peak Found	1
FALSE	High	Master Protein	Q80U78-2	Isoform 2 of Pumilio homolog 1 [OS=Mus musculus]	0	12.353	8	5	7	1	1186	126.3	6.86	0.82	5	FALSE						Pum1	Q80U78-2				0	1	0.01	-6.64	4.67925e-17			1.1457e+06		15.42				1.41333e+06	1.05613e+06	1.1457e+06	n/a	High	n/a	n/a	n/a	n/a	1
FALSE	High	Master Protein	Q6NXI6	Regulation of nuclear pre-mRNA domain-containing protein 2 [OS=Mus musculus]	0	9.929	5	5	7	5	1469	156.5	7.59	0.8	5	FALSE	RNA metabolism OR transcription;other metabolic processes	other cell component	other molecular function	Pf04818	75137	Rprd2	mmu:75137; Q3U3L8; Q6NXI6; Q6ZQA7	ENSMUSG00000028106		RNA polymerase II transcribes snRNA genes	1	0	0.01	-6.64	4.67925e-17			1.26055e+06		11.88				1.28575e+06	1.02899e+06	1.26055e+06	n/a	High	High	High	High	High	1
FALSE	High	Master Protein	P58742	Aladin [OS=Mus musculus]	0	14.033	12	4	13	4	546	59.4	6.87	2.65	4	FALSE	cell cycle OR cell proliferation;cell organization and biogenesis;transport;other biological processes	other membranes;cytosol;cytoskeleton;nucleus		Pf00400	223921	Aaas	mmu:223921; P58742; Q544M6	ENSMUSG00000036678		SUMOylation of chromatin organization proteins; RHOA GTPase cycle; Transport of the SLBP independent Mature mRNA; Transport of the SLBP Dependant Mature mRNA; Transport of Mature mRNA Derived from an Intronless Transcript; Transport of Mature mRNA derived from an Intron-Containing Transcript; Regulation of Glucokinase by Glucokinase Regulatory Protein; snRNP Assembly; SUMOylation of DNA damage re…	16	0	100	6.64	4.67925e-17		1.78702e+06		38.83		1.78702e+06	2.24259e+06	966471				High	High	High	High	n/a	High	1
FALSE	High	Master Protein	Q9D8S3	ADP-ribosylation factor GTPase-activating protein 3 [OS=Mus musculus]	0	8.128	6	2	12	2	523	57.4	8.47	1.7	2	FALSE	cell organization and biogenesis;transport	other membranes;cytosol;ER/Golgi;other cell component	enzyme regulator activity;other molecular function	Pf01412	66251	Arfgap3	mmu:66251; Q544V6; Q8BW06; Q99KN8; Q9D8S3	ENSMUSG00000054277		RHOG GTPase cycle; COPI-dependent Golgi-to-ER retrograde traffic; COPI-mediated anterograde transport	3	0	0.01	-6.64	4.67925e-17			5.55172e+06		39.57				1.03156e+07	5.55172e+06	5.37712e+06	High	High	High	High	High	High	1
FALSE	High	Master Protein	Q8R1T1	Charged multivesicular body protein 7 [OS=Mus musculus]	0	6.806	10	3	6	3	451	50.6	5.22	0.67	3	FALSE	cell cycle OR cell proliferation;cell organization and biogenesis;protein metabolism;other metabolic processes;stress response;transport;other biological processes	plasma membrane;other membranes;cytosol;cytoskeleton;nucleus;other cytoplasmic organelle;other cell component		Pf03357	105513	Chmp7	mmu:105513; Q8CFW4; Q8R1T1	ENSMUSG00000034190		Macroautophagy; Sealing of the nuclear envelope (NE) by ESCRT-III; Pyroptosis; Endosomal Sorting Complex Required For Transport (ESCRT)	4	0	100	6.64	4.67925e-17		521139		46.74		454173	521139	1.02403e+06				High	High	High	n/a	High	High	1
FALSE	High	Master Protein	Q8BUV3	Gephyrin [OS=Mus musculus]	0	39.788	34	12	53	12	769	83.2	5.6	7.89	12	FALSE	cell organization and biogenesis;protein metabolism;other metabolic processes;other biological processes	plasma membrane;other membranes;cytosol;cytoskeleton;other cell component	signal transduction activity or receptor binding;cytoskeletal activity;other molecular function	Pf00994, Pf03453, Pf03454	268566	Gphn	E9QKJ1; mmu:268566; Q8BUV3	ENSMUSG00000047454	Splicing factor NOVA regulated synaptic proteins	Molybdenum cofactor biosynthesis	2	0	100	6.64	4.67925e-17		3.03071e+06		9.22		3.45845e+06	2.90853e+06	3.03071e+06				High	High	High	High	High	High	1
FALSE	High	Master Protein	Q9WUU9	Germinal-center associated nuclear protein [OS=Mus musculus]	0	13.375	5	5	13	5	1971	217.2	6.61	1.5	5	FALSE	cell organization and biogenesis;other metabolic processes;transport;developmental processes	other membranes;cytosol;nucleus;other cell component	nucleic acid binding activity;other molecular function	Pf03399, Pf16766, Pf16768, Pf16769	54387	Mcm3ap	mmu:54387; Q7TS87; Q9WUU9	ENSMUSG00000001150			0	0	0.01	-6.64	4.67925e-17			225030		45.78				382106	225030	155000	High	High	High	High	High	High	1
FALSE	High	Master Protein	O54942	Claudin-5 [OS=Mus musculus]	0	7.027	15	2	39	2	218	23	7.91	5.5	2	FALSE	cell adhesion;cell organization and biogenesis;developmental processes;signal transduction;other biological processes	plasma membrane;other membranes;cytoskeleton;other cell component	other molecular function	Pf00822	12741	Cldn5	mmu:12741; O54942; O88789	ENSMUSG00000041378	A network map of Macrophage-stimulating protein (MSP) signaling; Exercise-induced circadian regulation		2	0	0.01	-6.64	4.67925e-17			1.4091e+06		32.26				1.32288e+06	2.30022e+06	1.4091e+06	High	High	High	High	High	High	1
FALSE	High	Master Protein	Q8BX90	Fibronectin type-III domain-containing protein 3A [OS=Mus musculus]	0	10.025	7	5	14	5	1198	131.9	6.64	1.69	5	FALSE	cell adhesion;developmental processes;other biological processes	other membranes;cytosol;ER/Golgi;other cell component		Pf00041	319448	Fndc3a	mmu:319448; Q2VEY7; Q3T9K5; Q6ZQ15; Q811D3; Q8BME4; Q8BTM3; Q8BX90	ENSMUSG00000033487			0	0	100	6.64	4.67925e-17		1.21067e+06		41.41		524651	1.2731e+06	1.21067e+06				High	High	High	High	High	High	1
FALSE	High	Master Protein	P49282	Natural resistance-associated macrophage protein 2 [OS=Mus musculus]	0	8.009	7	2	6	2	568	62.3	5.99	1.28	2	FALSE	cell cycle OR cell proliferation;cell organization and biogenesis;other metabolic processes;stress response;transport;developmental processes;other biological processes	non-structural extracellular;plasma membrane;other membranes;mitochondrion;ER/Golgi;nucleus;other cytoplasmic organelle;other cell component	transporter activity;other molecular function	Pf01566	18174	Slc11a2	mmu:18174; O54903; P49282; Q3UFV5; Q8BJL2; Q8BWV3; Q8CFA0; Q8VCU6	ENSMUSG00000023030		Iron uptake and transport; Metal ion SLC transporters	2	0	0.01	-6.64	4.67925e-17			1.77643e+06		29.32				1.77643e+06	2.37414e+06	1.30958e+06	n/a	High	High	High	High	High	1
FALSE	High	Master Protein	Q99K28	ADP-ribosylation factor GTPase-activating protein 2 [OS=Mus musculus]	0	24.329	23	7	22	7	520	56.6	8.18	3.71	7	FALSE	cell organization and biogenesis;transport	plasma membrane;other membranes;cytosol;ER/Golgi	enzyme regulator activity;other molecular function	Pf01412	77038	Arfgap2	mmu:77038; Q99K28; Q9D758; Q9JIH1	ENSMUSG00000027255		COPI-dependent Golgi-to-ER retrograde traffic; COPI-mediated anterograde transport	2	0	0.01	-6.64	4.67925e-17			2.46401e+06		44.78				4.82306e+06	2.46401e+06	2.25919e+06	High	High	High	High	High	High	1
FALSE	High	Master Protein	Q8R326	Paraspeckle component 1 [OS=Mus musculus]	0	20.678	21	6	33	6	523	58.7	6.67	7.73	6	FALSE	stress response;other biological processes	nucleus;other cell component	nucleic acid binding activity	Pf00076, Pf08075	66645	Pspc1	mmu:66645; Q3TUK2; Q8R326; Q9CYH1; Q9D0M8	ENSMUSG00000021938	mRNA processing		1	0	0.01	-6.64	4.67925e-17			841470		44.88				378602	841470	1.03538e+06	High	High	High	High	High	High	1
FALSE	High	Master Protein	Q8CCS6	Polyadenylate-binding protein 2 [OS=Mus musculus]	0	13.475	23	4	10	4	302	32.3	5.17	1.5	4	FALSE	RNA metabolism OR transcription;other metabolic processes;transport;signal transduction;other biological processes	nucleus;other cell component	nucleic acid binding activity;other molecular function	Pf00076	54196	Pabpn1	mmu:54196; O35935; Q8CCS6	ENSMUSG00000022194	mRNA processing	mRNA 3'-end processing; RNA Polymerase II Transcription Termination; Processing of Intronless Pre-mRNAs	5	0	0.01	-6.64	4.67925e-17			4.77289e+06		25.92				4.11453e+06	4.77289e+06	6.70662e+06	High	High	High	Peak Found	High	High	1
FALSE	High	Master Protein	Q8CG48	Structural maintenance of chromosomes protein 2 [OS=Mus musculus]	0	6.586	2	2	3	2	1191	134.2	8.41	0.5	2	FALSE	cell cycle OR cell proliferation;cell organization and biogenesis;DNA metabolism;stress response;other biological processes	nucleus;other cell component	nucleic acid binding activity;other molecular function	Pf02463, Pf06470	14211	Smc2	mmu:14211; Q52KE9; Q61076; Q8CG48; Q9CS17; Q9CSD8	ENSMUSG00000028312		Condensation of Prophase Chromosomes; Condensation of Prometaphase Chromosomes	2	0	100	6.64	4.67925e-17		1.98254e+06		59.72		1.98254e+06	2.44571e+06	546547				Peak Found	Peak Found	High	n/a	High	n/a	1
FALSE	High	Master Protein	Q8BFZ3	Beta-actin-like protein 2 [OS=Mus musculus]	0	57.458	59	17	764	9	376	42	5.49	148.71	17	FALSE	cell cycle OR cell proliferation;cell organization and biogenesis;developmental processes;other biological processes	other membranes;cytoskeleton;other cell component	cytoskeletal activity;other molecular function	Pf00022	238880	Actbl2	mmu:238880; Q8BFZ3	ENSMUSG00000055194			0	0	100	6.64	4.67925e-17		899788		53.6		430050	899788	1.40813e+06				High	High	High	High	High	High	1
FALSE	High	Master Protein	Q8K4M5	COMM domain-containing protein 1 [OS=Mus musculus]	0	9.802	28	3	8	3	188	21	7.59	0.65	3	FALSE	DNA metabolism;other metabolic processes;stress response;transport;other biological processes	other membranes;cytosol;nucleus;other cytoplasmic organelle;other cell component	signal transduction activity or receptor binding;other molecular function	Pf07258, Pf17221	17846	Commd1	mmu:17846; Q3V012; Q80WG2; Q80Z41; Q8BNL9; Q8K2S9; Q8K4M5	ENSMUSG00000051355		Neddylation	1	0	0.01	-6.64	4.67925e-17			18251.6		32.49				26394.6	18251.6	13903	High	High	High	Peak Found	Peak Found	High	1
FALSE	High	Master Protein	Q99MD6	Thioredoxin reductase 3 [OS=Mus musculus]	0	11.789	18	6	9	6	652	71.3	8.09	0.67	6	FALSE	other metabolic processes;developmental processes;other biological processes	cytosol;mitochondrion;ER/Golgi;nucleus;other cell component	other molecular function	Pf00462, Pf02852, Pf07992	232223	Txnrd3	mmu:232223; Q99MD6; Q9CZE5		Selenium metabolism / selenoproteins		1	0	0.01	-6.64	4.67925e-17			105071		47.72				214412	105071	95601.6	High	High	n/a	High	High	High	1
FALSE	High	Master Protein	Q9JLI6	Selenocysteine lyase [OS=Mus musculus]	0	29.872	31	7	48	7	432	47.1	6.8	5.48	7	FALSE	other metabolic processes;other biological processes	cytosol;ER/Golgi;other cell component	other molecular function	Pf00266	50880	Scly	mmu:50880; Q8CB57; Q8CB94; Q9JLI6		Selenium metabolism / selenoproteins	Metabolism of ingested SeMet, Sec, MeSec into H2Se	2	0	0.01	-6.64	4.67925e-17			1.48974e+06		38.35				1.16066e+06	1.48974e+06	2.40862e+06	High	High	High	High	High	High	1
FALSE	High	Master Protein	Q99PU8	ATP-dependent RNA helicase DHX30 [OS=Mus musculus]	0	13.217	7	5	14	5	1217	136.6	8.75	1.6	5	FALSE	cell organization and biogenesis;developmental processes	cytosol;mitochondrion;nucleus;other cell component	nucleic acid binding activity;other molecular function	Pf00270, Pf00271, Pf07717, Pf21010	72831	Dhx30	mmu:72831; Q3U4Z4; Q3UFA0; Q3UJS4; Q91WA7; Q99KN7; Q99PU8	ENSMUSG00000032480			0	0	0.01	-6.64	4.67925e-17			834587		20.16				645857	834587	974557	High	High	High	High	Peak Found	High	1
FALSE	High	Master Protein	Q9WUP7-2	Isoform 2 of Ubiquitin carboxyl-terminal hydrolase isozyme L5 [OS=Mus musculus]	0	18.833	32	6	15	6	328	37.5	5.4	2.34	6	FALSE						Uchl5	Q9WUP7-2				0	0	0.01	-6.64	4.67925e-17			3.11992e+06		20.38				3.11992e+06	2.16985e+06	3.21443e+06	High	High	High	High	High	High	1
FALSE	High	Master Protein	Q9CQC7	NADH dehydrogenase [ubiquinone] 1 beta subcomplex subunit 4 [OS=Mus musculus]	0	4.202	19	1	6	1	129	15.1	9.89	1.22	1	FALSE	cell organization and biogenesis;other metabolic processes;stress response	other membranes;mitochondrion;nucleus		Pf07225	100042503; 68194	Ndufb4	mmu:100042503; mmu:68194; Q9CQC7	ENSMUSG00000022820	Electron transport chain	Complex I biogenesis	3	0	0.01	-6.64	4.67925e-17			7.40115e+06		15.52				8.55338e+06	7.40115e+06	6.25523e+06	High	High	n/a	High	High	High	1
FALSE	High	Master Protein	P34914	Bifunctional epoxide hydrolase 2 [OS=Mus musculus]	0	27.822	28	10	41	10	554	62.5	6.19	7.19	10	FALSE	other metabolic processes;stress response;other biological processes	cytosol;other cytoplasmic organelle	other molecular function	Pf00561, Pf00702	13850	Ephx2	mmu:13850; P34914; Q8CGV0	ENSMUSG00000022040	Arachidonate epoxygenase / epoxide hydrolase; Metapathway biotransformation; Eicosanoid metabolism via cytochrome P450 monooxygenases	Peroxisomal protein import; Synthesis of epoxy (EET) and dihydroxyeicosatrienoic acids (DHET); Biosynthesis of maresins	6	0	0.01	-6.64	4.67925e-17			1.95556e+06		41.53				2.46006e+06	1.95556e+06	988143	High	High	High	High	High	High	1
FALSE	High	Master Protein	Q9Z126	Platelet factor 4 [OS=Mus musculus]	0	4.633	11	1	4	1	105	11.2	9.29	1.01	1	FALSE	cell organization and biogenesis;stress response;signal transduction;other biological processes	non-structural extracellular;other cell component	signal transduction activity or receptor binding;other molecular function	Pf00048	56744	Pf4	mmu:56744; Q9Z126	ENSMUSG00000029373	Chemokine signaling pathway	Cell surface interactions at the vascular wall; Platelet degranulation ; G alpha (i) signalling events; Common Pathway of Fibrin Clot Formation; Chemokine receptors bind chemokines	6	0	0.01	-6.64	4.67925e-17			478985		64.1				478985	1.28486e+06	451638	n/a	High	High	Peak Found	Peak Found	Peak Found	1
FALSE	High	Master Protein	Q571E4	N-acetylgalactosamine-6-sulfatase [OS=Mus musculus]	0	19.413	20	6	24	6	520	57.6	6.52	2.71	6	FALSE	protein metabolism;other metabolic processes	other cytoplasmic organelle	other molecular function	Pf00884, Pf14707	50917	Galns	mmu:50917; Q3TWQ4; Q571E4; Q99KU8; Q9JHK9	ENSMUSG00000015027		Neutrophil degranulation; Keratan sulfate degradation	2	0	100	6.64	4.67925e-17		1.00138e+06		42.71		703242	1.00138e+06	1.63403e+06				High	High	High	High	High	High	1
FALSE	High	Master Protein	Q6KAR6	Exocyst complex component 3 [OS=Mus musculus]	0	11.826	10	4	15	4	755	86.4	6.2	2.05	4	FALSE	cell cycle OR cell proliferation;cell organization and biogenesis;transport;other biological processes	plasma membrane;other membranes;ER/Golgi;other cell component	other molecular function	Pf06046	211446	Exoc3	mmu:211446; Q6KAR6	ENSMUSG00000034152		VxPx cargo-targeting to cilium; Insulin processing	2	0	0.01	-6.64	4.67925e-17			1.87732e+06		3.01				1.87732e+06	1.85173e+06	1.96106e+06	High	High	High	High	High	High	1
FALSE	High	Master Protein	P11438	Lysosome-associated membrane glycoprotein 1 [OS=Mus musculus]	0	23.786	16	5	95	5	406	43.8	8.4	21.08	5	FALSE	transport;signal transduction;other biological processes	plasma membrane;other membranes;cytosol;ER/Golgi;other cytoplasmic organelle;other cell component	other molecular function	Pf01299, Pf21222	16783	Lamp1	mmu:16783; P11438; Q62020	ENSMUSG00000031447		Neutrophil degranulation	1	0	7.786	2.96	4.67925e-17	68.66	2.22953e+07	2.51813e+06	53.47	49.25	7.46045e+06	2.22953e+07	2.66206e+07	3.43688e+06	1.12743e+06	2.51813e+06	High	High	High	High	High	High	1
FALSE	High	Master Protein	O35245	Polycystin-2 [OS=Mus musculus]	0	8.343	5	3	8	3	966	108.9	5.66	0.9	3	FALSE	cell-cell signaling;cell cycle OR cell proliferation;cell organization and biogenesis;stress response;transport;developmental processes;signal transduction;other biological processes	plasma membrane;other membranes;cytosol;cytoskeleton;ER/Golgi;other cell component	signal transduction activity or receptor binding;transporter activity;cytoskeletal activity;other molecular function	Pf08016, Pf18109, Pf20519	18764	Pkd2	C0KJK2; E9Q4F6; E9QQA3; mmu:18764; O35245; Q8BPR6; Q9ES37; Q9QWP0; Q9Z193; Q9Z194	ENSMUSG00000034462		VxPx cargo-targeting to cilium	1	0	0.01	-6.64	4.67925e-17			1.53094e+06		23.75				1.04739e+06	1.53094e+06	1.69982e+06	High	High	High	Peak Found	High	High	1
FALSE	High	Master Protein	Q8K211	High affinity copper uptake protein 1 [OS=Mus musculus]	0	9.097	18	3	10	3	196	21.9	7.28	1.55	3	FALSE	cell organization and biogenesis;transport;developmental processes;signal transduction;other biological processes	plasma membrane;other membranes;other cytoplasmic organelle;other cell component	transporter activity;other molecular function	Pf04145	20529	Slc31a1	mmu:20529; Q3UAJ9; Q8BXJ1; Q8K211	ENSMUSG00000066150		Metal ion SLC transporters	1	0	100	6.64	4.67925e-17		54461.9		49.84		22152.3	69810.5	54461.9				High	High	Peak Found	n/a	High	High	1
FALSE	High	Master Protein	Q60952	Centrosome-associated protein CEP250 [OS=Mus musculus]	0	4.875	1	2	3	2	2414	276.6	5.07	0.2	2	FALSE	cell cycle OR cell proliferation;cell organization and biogenesis;other biological processes	cytoskeleton;other cell component	other molecular function	Pf15035	16328	Cep250	E9QMB2; mmu:16328; Q2I8G3; Q3UTR4; Q60952; Q6PFF6; Q8BLC6	ENSMUSG00000038241		Anchoring of the basal body to the plasma membrane; Regulation of PLK1 Activity at G2/M Transition; Loss of Nlp from mitotic centrosomes; Recruitment of mitotic centrosome proteins and complexes; Recruitment of NuMA to mitotic centrosomes; AURKA Activation by TPX2	7	0	0.01	-6.64	4.67925e-17			79860.4		44.83				79860.4	134206	55520.3	n/a	High	n/a	Peak Found	High	Peak Found	1
FALSE	High	Master Protein	P50136	2-oxoisovalerate dehydrogenase subunit alpha, mitochondrial [OS=Mus musculus]	0	24.488	31	7	42	7	442	50.3	8.06	9.53	7	FALSE	other metabolic processes	mitochondrion	other molecular function	Pf00676		Bckdha	P50136			Glyoxylate metabolism and glycine degradation; Branched-chain amino acid catabolism	2	0	100	6.64	4.67925e-17		1.98979e+06		33.98		1.98979e+06	1.36232e+06	2.74073e+06				High	High	High	High	High	High	1
FALSE	High	Master Protein	Q9CR48	DNA damage-regulated autophagy modulator protein 2 [OS=Mus musculus]	0	4.202	8	1	3	1	267	30.2	7.77	1.24	1	FALSE	other metabolic processes;other biological processes	plasma membrane;other membranes;ER/Golgi;other cytoplasmic organelle;other cell component		Pf10277	67171	Dram2	mmu:67171; Q9CR48; Q9D520	ENSMUSG00000027900			0	0	100	6.64	4.67925e-17		3.79177e+06		4.48		4.01622e+06	3.79177e+06	3679414				High	High	High	n/a	n/a	n/a	1
FALSE	High	Master Protein	Q91YP0	L-2-hydroxyglutarate dehydrogenase, mitochondrial [OS=Mus musculus]	0	19.639	22	7	15	7	464	50.9	8.29	3.26	7	FALSE	other metabolic processes	other membranes	other molecular function	Pf01266	217666	L2hgdh	mmu:217666; Q3TH61; Q3U7Z0; Q3ULY6; Q91YP0	ENSMUSG00000020988		Interconversion of 2-oxoglutarate and 2-hydroxyglutarate	1	0	100	6.64	4.67925e-17		1.33861e+06		14.46		1.68492e+06	1.30963e+06	1.33861e+06				High	High	High	High	High	High	1
FALSE	High	Master Protein	Q9JJA4	Ribosome biogenesis protein WDR12 [OS=Mus musculus]	0	7.209	15	3	9	3	423	47.3	5.6	0.67	3	FALSE	RNA metabolism OR transcription;other metabolic processes;signal transduction;other biological processes	nucleus;other cell component	other molecular function	Pf00400, Pf08154	57750	Wdr12	mmu:57750; Q9CST3; Q9JJA4; Q9JKF5	ENSMUSG00000026019	Delta-Notch signaling pathway	Major pathway of rRNA processing in the nucleolus and cytosol	2	0	0.01	-6.64	4.67925e-17			2.53685e+06		35.07				2.53685e+06	1.30447e+06	2.7078e+06	High	High	High	High	High	High	1
FALSE	High	Master Protein	P01643	Ig kappa chain V-V region MOPC 173 [OS=Mus musculus]	0	7.594	31	2	13	1	108	11.8	9.1	1.59	2	FALSE	other biological processes	non-structural extracellular;other cell component		Pf07686							0	0	100	6.64	4.67925e-17		1.1009e+06		35.65		1.1009e+06	1.95003e+06	1093246				Peak Found	Peak Found	Peak Found	n/a	n/a	High	1
FALSE	High	Master Protein	E9Q9W4	Long-chain fatty acid transport protein 6 [OS=Mus musculus]	0	3.315	4	2	4	2	619	70.1	7.72	0.5	2	FALSE	other metabolic processes;transport	plasma membrane;other membranes;ER/Golgi	transporter activity;other molecular function	Pf00501, Pf13193	225579	Slc27a6	E9Q9W4; mmu:225579	ENSMUSG00000024600	PPAR signaling pathway	Transport of fatty acids	2	0	100	6.64	4.67925e-17		3.15024e+06		54.07		3.45071e+06	3.15024e+06	955917				Peak Found	High	High	n/a	High	High	1
FALSE	High	Master Protein	Q8CI51-3	Isoform 3 of PDZ and LIM domain protein 5 [OS=Mus musculus]	0	29.41	41	7	70	2	239	26.3	9.67	17.99	7	FALSE						Pdlim5	Q8CI51-3				0	0	0.01	-6.64	4.67925e-17			8.17676e+06		18.05				8.17676e+06	1.08167e+07	7.87931e+06	High	High	High	High	High	High	1
FALSE	High	Master Protein	B9EJ80	PDZ domain-containing protein 8 [OS=Mus musculus]	0	11.603	6	4	13	4	1147	127.7	6.04	1.2	4	FALSE	cell organization and biogenesis;transport;other biological processes	other membranes;mitochondrion;ER/Golgi;other cell component	other molecular function	Pf00130, Pf17820	107368	Pdzd8	B9EJ80; mmu:107368; Q3UMB1	ENSMUSG00000074746			0	0	0.01	-6.64	4.67925e-17			1.65007e+06		19.55				1.89783e+06	1.27368e+06	1.65007e+06	n/a	High	High	High	High	High	1
FALSE	High	Master Protein	Q6A068	Cell division cycle 5-like protein [OS=Mus musculus]	0	35.289	29	12	47	12	802	92.1	8.02	8.15	12	FALSE	cell cycle OR cell proliferation;DNA metabolism;RNA metabolism OR transcription;other metabolic processes;stress response;signal transduction;other biological processes	nucleus;other cell component	nucleic acid binding activity;other molecular function	Pf11831, Pf13921	71702	Cdc5l	mmu:71702; Q6A068; Q8K1J9	ENSMUSG00000023932		mRNA Splicing - Major Pathway	1	0	0.01	-6.64	4.67925e-17			4.18975e+06		12.77				4.32486e+06	3.38764e+06	4.18975e+06	High	High	High	High	High	High	1
FALSE	High	Master Protein	P70663	SPARC-like protein 1 [OS=Mus musculus]	0	18.932	12	5	36	5	650	72.2	4.6	5.43	5	FALSE	cell adhesion;cell organization and biogenesis;signal transduction;other biological processes	non-structural extracellular;extracellular matrix;other cell component	other molecular function	Pf07648, Pf09289, Pf10591	13602	Sparcl1	E9QPH2; mmu:13602; P70663; P97810; Q99L82	ENSMUSG00000029309		Regulation of Insulin-like Growth Factor (IGF) transport and uptake by Insulin-like Growth Factor Binding Proteins (IGFBPs); Post-translational protein phosphorylation	2	0	0.01	-6.64	4.67925e-17			1.79437e+06		39.49				1.6799e+06	3.27221e+06	1.79437e+06	High	High	High	High	High	High	1
FALSE	High	Master Protein	Q9QUG9	RAS guanyl-releasing protein 2 [OS=Mus musculus]	0	13.215	17	5	10	5	608	69.4	7.66	1.5	5	FALSE	signal transduction;other biological processes	plasma membrane;other membranes;cytosol;other cell component	enzyme regulator activity;other molecular function	Pf00130, Pf00617, Pf00618, Pf13499	19395	Rasgrp2	mmu:19395; O09004; Q80WC0; Q8BSC8; Q9QUG9	ENSMUSG00000032946	Chemokine signaling pathway	Rap1 signalling; Integrin signaling	3	0	100	6.64	4.67925e-17		406108		46.15		152347	418896	406108				Peak Found	High	High	High	High	High	1
FALSE	High	Master Protein	Q9D6S7	Ribosome-recycling factor, mitochondrial [OS=Mus musculus]	0	10.178	22	3	14	3	262	29	9.85	0.99	3	FALSE	cell organization and biogenesis;protein metabolism;other metabolic processes		translation activity	Pf01765	67871	Mrrf	B1B055; mmu:67871; Q9D6S7	ENSMUSG00000026887		Mitochondrial translation termination	1	0	100	6.64	4.67925e-17		3.50597e+06		48.84		1.73105e+06	3.50597e+06	5.0929e+06				High	High	High	High	High	High	1
FALSE	High	Master Protein	Q9D7S9	Charged multivesicular body protein 5 [OS=Mus musculus]	0	9.268	29	3	11	3	219	24.6	4.79	3.83	3	FALSE	cell cycle OR cell proliferation;cell organization and biogenesis;protein metabolism;other metabolic processes;stress response;transport;other biological processes	plasma membrane;other membranes;cytosol;cytoskeleton;nucleus;other cytoplasmic organelle;other cell component		Pf03357	76959	Chmp5	mmu:76959; Q3UI64; Q9D7S9	ENSMUSG00000028419		Endosomal Sorting Complex Required For Transport (ESCRT)	1	0	100	6.64	4.67925e-17		4621596		10.16		4.31891e+06	5.26072e+06	4621596				Peak Found	High	High	High	High	High	1
FALSE	High	Master Protein	Q8K2A1	PTB domain-containing engulfment adapter protein 1 [OS=Mus musculus]	0	5.243	10	2	10	2	304	34.4	7.9	1.73	2	FALSE	cell organization and biogenesis;transport;other biological processes	other cell component		Pf00640	70676	Gulp1	mmu:70676; Q8K2A1; Q9CRV4; Q9CYD2	ENSMUSG00000056870			0	0	100	6.64	4.67925e-17		889964		56.98		889964	663930	1.89429e+06				High	High	High	High	High	High	1
FALSE	High	Master Protein	Q6NT99	Dual specificity protein phosphatase 23 [OS=Mus musculus]	0	6.79	19	2	12	2	150	16.6	8.21	1.88	2	FALSE	cell cycle OR cell proliferation;cell organization and biogenesis;protein metabolism;other metabolic processes	cytosol;nucleus;other cell component	other molecular function	Pf00782	68440	Dusp23	mmu:68440; Q6NT99; Q9CW48	ENSMUSG00000026544			0	0	0.01	-6.64	4.67925e-17			153941		9.54				153941	142162	171713	High	High	High	High	High	High	1
FALSE	High	Master Protein	Q9QZH3	Peptidyl-prolyl cis-trans isomerase E [OS=Mus musculus]	0	11.745	20	3	21	3	301	33.4	5.6	2.54	3	FALSE	protein metabolism;RNA metabolism OR transcription;other metabolic processes;other biological processes	cytosol;nucleus;other cell component	nucleic acid binding activity;other molecular function	Pf00076, Pf00160	56031	Ppie	mmu:56031; Q9D8C0; Q9QZH3	ENSMUSG00000028651	mRNA processing	Neutrophil degranulation; mRNA Splicing - Major Pathway; Formation of TC-NER Pre-Incision Complex; Dual incision in TC-NER; Gap-filling DNA repair synthesis and ligation in TC-NER	6	0	100	6.64	4.67925e-17		1.1037e+06		159.94		1.03105e+06	1.1037e+06	39686136				High	High	High	High	High	High	1
FALSE	High	Master Protein	P50752	Troponin T, cardiac muscle [OS=Mus musculus]	0	25.38	18	4	56	4	301	35.8	5.01	13.41	4	FALSE	cell organization and biogenesis;developmental processes;other biological processes	cytosol;cytoskeleton	cytoskeletal activity;other molecular function	Pf00992	21956	Tnnt2	mmu:21956; P50752; Q64360; Q64377	ENSMUSG00000026414		Striated Muscle Contraction	1	0	0.01	-6.64	4.67925e-17			1.42348e+07		99.99				1.42348e+07	6.27274e+07	1.04746e+07	High	High	High	High	High	High	1
FALSE	High	Master Protein	Q04690	Neurofibromin [OS=Mus musculus]	0	12.834	3	5	12	5	2841	319.4	7.39	1.15	5	FALSE	cell-cell signaling;cell cycle OR cell proliferation;cell organization and biogenesis;stress response;transport;developmental processes;signal transduction;other biological processes	plasma membrane;other membranes;nucleus;other cell component	enzyme regulator activity;cytoskeletal activity;other molecular function	Pf00616, Pf13716	18015	Nf1	mmu:18015; Q04690; Q61956; Q61957	ENSMUSG00000020716	Mecp2 and associated Rett syndrome; Mapk signaling pathway	Regulation of RAS by GAPs	3	0	100	6.64	4.67925e-17		2.94311e+06		44.18		4.61744e+06	2.94311e+06	1.86313e+06				High	High	High	High	High	High	1
FALSE	High	Master Protein	Q9CXZ1	NADH dehydrogenase [ubiquinone] iron-sulfur protein 4, mitochondrial [OS=Mus musculus]	0	8.404	24	2	16	2	175	19.8	9.99	3.45	2	FALSE	cell organization and biogenesis;other metabolic processes;stress response;transport;developmental processes;other biological processes	other membranes;mitochondrion	transporter activity	Pf04800	17993	Ndufs4	mmu:17993; Q9CXZ1; Q9WUB1		Oxidative phosphorylation	Complex I biogenesis	3	0	0.01	-6.64	4.67925e-17			570991		24.68				643300	387647	570991	High	High	High	High	High	High	1
FALSE	High	Master Protein	O35638	Cohesin subunit SA-2 [OS=Mus musculus]	0	36.415	20	15	43	14	1231	141.2	5.43	6.25	15	FALSE	cell cycle OR cell proliferation;cell organization and biogenesis;other biological processes	cytoskeleton;nucleus;other cell component	other molecular function	Pf08514, Pf21581	20843	Stag2	A2AFF5; mmu:20843; O35638; Q6NZN7	ENSMUSG00000025862		SUMOylation of DNA damage response and repair proteins; Separation of Sister Chromatids; Resolution of Sister Chromatid Cohesion; Establishment of Sister Chromatid Cohesion; Cohesin Loading onto Chromatin	5	0	0.01	-6.64	4.67925e-17			174853		69.3				154967	494126	174853	High	High	High	High	High	High	1
FALSE	High	Master Protein	Q9CZS1	Aldehyde dehydrogenase X, mitochondrial [OS=Mus musculus]	0	21.333	23	7	30	6	519	57.5	7.02	7.19	7	FALSE	other metabolic processes	cytosol;mitochondrion;nucleus	other molecular function	Pf00171	72535	Aldh1b1	mmu:72535; Q3UAH5; Q9CZS1	ENSMUSG00000035561		Ethanol oxidation	1	0	0.01	-6.64	4.67925e-17			1.74947e+06		86.05				4.80998e+06	1.74947e+06	777335	High	n/a	High	High	High	High	1
FALSE	High	Master Protein	Q61733	Small ribosomal subunit protein mS31 [OS=Mus musculus]	0	11.346	24	4	7	4	384	43.9	8.51	0.76	4	FALSE	protein metabolism;other metabolic processes	other membranes;mitochondrion;translational apparatus;nucleus	other molecular function	Pf15433	57312	Mrps31	mmu:57312; Q3TSP5; Q61733; Q8VEH4; Q9D045	ENSMUSG00000031533		Mitochondrial translation elongation; Mitochondrial translation termination	2	0	0.01	-6.64	4.67925e-17			102750		29.75				148883	102750	84197.2	n/a	High	High	High	Peak Found	High	1
FALSE	High	Master Protein	O70152	Dolichol-phosphate mannosyltransferase subunit 1 [OS=Mus musculus]	0	22.129	36	5	41	5	260	29.2	9.51	10.44	5	FALSE	protein metabolism;other metabolic processes	other membranes;ER/Golgi;other cell component	other molecular function	Pf00535	13480	Dpm1	mmu:13480; O70152; Q9D829	ENSMUSG00000078919; ENSMUSG00000093752		Synthesis of dolichyl-phosphate mannose	1	0	100	6.64	4.67925e-17		944600		45.13		911895	1.90893e+06	944600				High	High	High	High	High	High	1
FALSE	High	Master Protein	Q9Z2D8	Methyl-CpG-binding domain protein 3 [OS=Mus musculus]	0	7.732	17	3	10	3	285	32.1	5.82	0.8	3	FALSE	cell organization and biogenesis;protein metabolism;other metabolic processes;developmental processes;other biological processes	nucleus;other cell component	nucleic acid binding activity;other molecular function	Pf01429, Pf14048, Pf16564	17192	Mbd3	mmu:17192; Q792D3; Q8CFJ1; Q9Z2D8	ENSMUSG00000035478	Mechanisms associated with pluripotency	HDACs deacetylate histones; Regulation of TP53 Activity through Acetylation; RNA Polymerase I Transcription Initiation; Regulation of PTEN gene transcription	5	0	0.01	-6.64	4.67925e-17			137026		35.66				72961.8	137026	155993	High	High	High	High	Peak Found	Peak Found	1
FALSE	High	Master Protein	Q61193	Ral guanine nucleotide dissociation stimulator-like 2 [OS=Mus musculus]	0	20.855	21	8	23	8	778	83.8	6.73	2.32	8	FALSE	signal transduction;other biological processes		enzyme regulator activity	Pf00617, Pf00618, Pf00788	19732	Rgl2	mmu:19732; Q61193; Q9QUJ2	ENSMUSG00000041354			0	0	0.01	-6.64	4.67925e-17			1.48304e+06		21.98				1.1199e+06	1.48304e+06	1.75662e+06	High	High	High	High	High	Peak Found	1
FALSE	High	Master Protein	O88351	Inhibitor of nuclear factor kappa-B kinase subunit beta [OS=Mus musculus]	0	7.916	3	2	12	2	757	86.6	6.4	2.51	2	FALSE	cell cycle OR cell proliferation;cell organization and biogenesis;protein metabolism;other metabolic processes;developmental processes;signal transduction;other biological processes	plasma membrane;other membranes;cytosol;nucleus;other cell component	signal transduction activity or receptor binding;kinase activity;other molecular function	Pf00069, Pf12179, Pf18397	16150	Ikbkb	mmu:16150; O88351; Q9R1J6		Nod-like receptor (NLR) signaling pathway; MicroRNAs in cardiomyocyte hypertrophy; Chemokine signaling pathway; Focal adhesion: PI3K-Akt-mTOR signaling pathway; Mapk signaling pathway; Insulin signaling; Toll-like receptor signaling	Downstream TCR signaling; FCERI mediated NF-kB activation; PKR-mediated signaling; CLEC7A (Dectin-1) signaling; Regulation of TNFR1 signaling; TNFR1-induced NF-kappa-B signaling pathway; Regulation of NF-kappa B signaling; IKK complex recruitment mediated by RIP1; Activation of NF-kappaB in B cells; RIP-mediated NFkB activation via ZBP1; p75NTR recruits signalling complexes; NF-kB is activated an…	25	0	0.01	-6.64	4.67925e-17			2.50489e+06		21.85				2.50489e+06	2.75413e+06	1.76964e+06	High	Peak Found	High	High	High	High	1
FALSE	High	Master Protein	Q60902-4	Isoform 4 of Epidermal growth factor receptor substrate 15-like 1 [OS=Mus musculus]	0	64.092	44	17	106	17	763	84.7	5.02	21.51	17	FALSE						Eps15l1	Q60902-4				0	0	0.01	-6.64	4.67925e-17			1.03814e+07		7.64				1.03814e+07	9.40067e+06	1.09469e+07	High	High	High	High	High	High	1
FALSE	High	Master Protein	Q8K1X4	Nck-associated protein 1-like [OS=Mus musculus]	0	15.68	7	5	14	5	1134	128.8	6.64	1.95	5	FALSE	cell cycle OR cell proliferation;cell organization and biogenesis;developmental processes;signal transduction;other biological processes	plasma membrane;other membranes;cytosol;other cell component	enzyme regulator activity;other molecular function	Pf09735	105855	Nckap1l	mmu:105855; Q8K1X4	ENSMUSG00000022488	Tyrobp causal network in microglia; Microglia pathogen phagocytosis pathway	Neutrophil degranulation; Regulation of actin dynamics for phagocytic cup formation; VEGFA-VEGFR2 Pathway; RHO GTPases Activate WASPs and WAVEs; RAC1 GTPase cycle; RAC2 GTPase cycle; RAC3 GTPase cycle	9	0	100	6.64	4.67925e-17		721592		33.31		721592	1.22816e+06	711246				High	High	High	High	High	High	1
FALSE	High	Master Protein	Q99MH5	Nucleoside diphosphate kinase homolog 5 [OS=Mus musculus]	0.002	2.589	9	1	1	1	211	24	6.05	0.15	1	FALSE	cell cycle OR cell proliferation;cell organization and biogenesis;other metabolic processes;stress response;transport;developmental processes;other biological processes	non-structural extracellular;cytoskeleton;other cell component	kinase activity	Pf00334, Pf05186	75533	Nme5	mmu:75533; Q810R1; Q99MH5	ENSMUSG00000035984	Purine metabolism		1	0	0.01	-6.64	4.67925e-17			62960.9		36.07				84629.3	39620.4	62960.9	High	n/a	n/a	Peak Found	Peak Found	Peak Found	1
FALSE	High	Master Protein	Q9D1K2	V-type proton ATPase subunit F [OS=Mus musculus]	0	10.471	49	3	9	3	119	13.4	5.82	1.68	3	FALSE	cell organization and biogenesis;transport	other membranes;ER/Golgi;other cytoplasmic organelle;other cell component	transporter activity	Pf01990	66144	Atp6v1f	mmu:66144; Q3U6X0; Q9D1K2	ENSMUSG00000004285		Insulin receptor recycling; Amino acids regulate mTORC1; ROS and RNS production in phagocytes; Transferrin endocytosis and recycling; Ion channel transport	5	0	0.01	-6.64	4.67925e-17			4.19951e+06		60.35				2.01291e+06	7.48898e+06	4.19951e+06	High	High	High	High	Peak Found	High	1
FALSE	High	Master Protein	Q8CCN5	BCAS3 microtubule associated cell migration factor [OS=Mus musculus]	0	15.535	11	6	28	6	928	101	6.7	4.14	6	FALSE	cell-cell signaling;other metabolic processes;stress response;developmental processes;other biological processes	cytoskeleton;nucleus;other cell component	enzyme regulator activity;cytoskeletal activity;other molecular function	Pf12490, Pf21034	192197	Bcas3	mmu:192197; Q8CC16; Q8CCN5; Q9EPX3	ENSMUSG00000059439			0	0	0.01	-6.64	4.67925e-17			758084		44.94				758084	434152	1.12916e+06	High	High	High	High	High	High	1
FALSE	High	Master Protein	O88327	Alpha-catulin [OS=Mus musculus]	0	14.899	14	5	8	5	731	81.4	6.55	0.7	5	FALSE	cell adhesion;signal transduction	plasma membrane;other membranes;cytosol;cytoskeleton;other cell component	cytoskeletal activity;other molecular function	Pf01044	54366	Ctnnal1	mmu:54366; O88327; Q810J3	ENSMUSG00000038816			0	0	0.01	-6.64	4.67925e-17			96801.8		31.93				96801.8	106398	54772.9	High	High	High	High	Peak Found	Peak Found	1
FALSE	High	Master Protein	E9Q735	Ubiquitin conjugation factor E4 A [OS=Mus musculus]	0	15.9	6	4	24	4	1028	118.1	5.33	3.93	4	FALSE	protein metabolism;other metabolic processes;stress response	nucleus;other cell component	other molecular function	Pf04564, Pf10408		Ube4a	E9Q735; mmu:140630	ENSMUSG00000059890		Antigen processing: Ubiquitination & Proteasome degradation	1	0	100	6.64	4.67925e-17		2.02343e+06		21.25		1.37368e+06	2.02343e+06	2.06166e+06				High	High	High	High	High	High	1
FALSE	High	Master Protein	Q62018	RNA polymerase-associated protein CTR9 homolog [OS=Mus musculus]	0	7.629	4	2	5	2	1173	133.3	6.49	0.28	2	FALSE	cell-cell signaling;protein metabolism;RNA metabolism OR transcription;other metabolic processes;developmental processes;signal transduction;other biological processes	nucleus;other cell component	other molecular function	Pf13181, Pf13374	22083	Ctr9	mmu:22083; Q3UFF5; Q3UY40; Q62018; Q66JX4; Q7TPS6; Q8BND9; Q8BRD1; Q8C9W7; Q8C9Y3; Q8CHI1	ENSMUSG00000005609	Mechanisms associated with pluripotency	Formation of RNA Pol II elongation complex ; RNA Polymerase II Pre-transcription Events; E3 ubiquitin ligases ubiquitinate target proteins	5	0	0.01	-6.64	4.67925e-17			978320		24.75				878255	978320	1.383e+06	High	High	High	High	High	Peak Found	1
FALSE	High	Master Protein	Q8BGV3	Tumor-associated calcium signal transducer 2 [OS=Mus musculus]	0	15.578	23	4	32	4	317	35.6	8.6	6.42	4	FALSE	developmental processes;other biological processes	non-structural extracellular;plasma membrane;other membranes;nucleus		Pf00086, Pf18635, Pf21283	56753	Tacstd2	mmu:56753; O55130; Q8BGV3	ENSMUSG00000051397			0	0	0.01	-6.64	4.67925e-17			7.55782e+06		9.86				6.33844e+06	7.56269e+06	7.55782e+06	High	High	High	High	High	High	1
FALSE	High	Master Protein	Q3UHJ0	AP2-associated protein kinase 1 [OS=Mus musculus]	0	25.18	13	7	23	7	959	103.3	6.7	3.58	7	FALSE	protein metabolism;other metabolic processes;transport;other biological processes	plasma membrane;other membranes;other cell component	signal transduction activity or receptor binding;kinase activity;other molecular function	Pf00069	269774	Aak1	B2RUJ0; mmu:269774; Q3TY53; Q3UHJ0; Q6ZPZ6; Q80XP6	ENSMUSG00000057230		Cargo recognition for clathrin-mediated endocytosis	2	0	0.01	-6.64	4.67925e-17			1.4031e+06		18.75				1.3957e+06	1.4031e+06	1.90891e+06	High	High	High	High	High	High	1
FALSE	High	Master Protein	Q0VBL3	RNA-binding protein 15 [OS=Mus musculus]	0	23.368	15	8	20	8	962	105.7	10.08	2.53	8	FALSE	cell organization and biogenesis;RNA metabolism OR transcription;other metabolic processes;developmental processes;signal transduction;other biological processes	other membranes;nucleus;other cell component	nucleic acid binding activity	Pf00076, Pf07744	229700	Rbm15	A0PJG5; mmu:229700; Q0VBL3; Q3THK4; Q3TLX0; Q571M7; Q66JP8; Q6PGG1; Q7TT82	ENSMUSG00000048109			0	0	0.01	-6.64	4.67925e-17			66005.7		31.59				66005.7	46052.7	88215.3	High	High	High	High	High	High	1
FALSE	High	Master Protein	P56695	Wolframin [OS=Mus musculus]	0	8.516	5	3	15	3	890	100.5	7.97	2.95	3	FALSE	protein metabolism;other metabolic processes;stress response;developmental processes;signal transduction;other biological processes	other membranes;ER/Golgi;other cell component	other molecular function	Pf19913, Pf19914, Pf20023, Pf20053	22393	Wfs1	mmu:22393; P56695; Q9Z276	ENSMUSG00000039474		Regulation of Insulin-like Growth Factor (IGF) transport and uptake by Insulin-like Growth Factor Binding Proteins (IGFBPs); Post-translational protein phosphorylation	2	0	0.01	-6.64	4.67925e-17			2.75188e+06		27.71				3.58557e+06	2.75188e+06	2.03957e+06	n/a	High	High	High	High	High	1
FALSE	High	Master Protein	Q8BXA5	Lipid scramblase CLPTM1L [OS=Mus musculus]	0	5.925	7	2	9	2	539	62.1	8.84	0.86	2	FALSE	cell organization and biogenesis;transport;other biological processes	other membranes;ER/Golgi;other cell component	transporter activity	Pf05602	218335	Clptm1l	mmu:218335; Q3U176; Q8BXA5; Q8C053; Q8R0P2	ENSMUSG00000021610			0	0	100	6.64	4.67925e-17		535094		22.11		389307	612308	535094				High	High	High	High	n/a	n/a	1
FALSE	High	Master Protein	Q8BVA4	Leiomodin-1 [OS=Mus musculus]	0	10.825	9	3	16	3	595	66.3	9.19	4.94	3	FALSE	cell organization and biogenesis;other biological processes	cytosol;cytoskeleton	cytoskeletal activity	Pf02205, Pf03250	93689	Lmod1	mmu:93689; Q8BVA4			Smooth Muscle Contraction	1	0	0.01	-6.64	4.67925e-17			4.26818e+06		57.96				4.26818e+06	9.26069e+06	3.20551e+06	High	n/a	High	High	High	High	1
FALSE	High	Master Protein	P15105	Glutamine synthetase [OS=Mus musculus]	0	18.632	20	5	32	5	373	42.1	7.08	8.97	5	FALSE	cell cycle OR cell proliferation;protein metabolism;other metabolic processes;stress response;developmental processes;other biological processes	plasma membrane;other membranes;cytosol;ER/Golgi;other cell component	other molecular function	Pf00120, Pf03951	14645	Glul	mmu:14645; P15105; Q3TRK7; Q64432; Q91VC6	ENSMUSG00000026473		Glutamate and glutamine metabolism; Astrocytic Glutamate-Glutamine Uptake And Metabolism	2	0	0.01	-6.64	4.67925e-17			3.54971e+06		20.25				3.87775e+06	3.54971e+06	2.57893e+06	High	High	High	High	High	High	1
FALSE	High	Master Protein	P55937	Golgin subfamily A member 3 [OS=Mus musculus]	0	29.965	11	10	30	10	1487	167.1	5.4	3.33	10	FALSE	other biological processes	other membranes;cytosol;ER/Golgi;nucleus			269682	Golga3	mmu:269682; P55937; Q80VF5; Q8CCK4; Q9QYT2; Q9QYT3			RND2 GTPase cycle	1	0	100	6.64	4.67925e-17		1.68264e+06		12.91		1.70973e+06	1.68264e+06	1343813				High	High	High	High	High	High	1
FALSE	High	Master Protein	P01655	Ig kappa chain V-III region PC 7132 [OS=Mus musculus]	0	7.95	30	2	13	1	112	12	5.34	4.22	2	FALSE	other biological processes	non-structural extracellular;other cell component		Pf07686							0	1	0.01	-6.64	4.67925e-17			3.57363e+06		45.22				1.56572e+06	4.32499e+06	3.57363e+06	n/a	High	n/a	n/a	n/a	n/a	1
FALSE	High	Master Protein	O70481	E3 ubiquitin-protein ligase UBR1 [OS=Mus musculus]	0	35.44	11	12	38	12	1757	200.1	6.05	6.28	12	FALSE	protein metabolism;other metabolic processes;other biological processes	cytosol;other cell component	other molecular function	Pf02207, Pf02617, Pf18995		Ubr1	A2AQ54; mmu:22222; O70481; Q5BKR8; Q792M3; Q8BN40; Q8C5K3	ENSMUSG00000027272		Antigen processing: Ubiquitination & Proteasome degradation	1	0	100	6.64	4.67925e-17		5.32327e+06		21.99		6.13155e+06	5.32327e+06	3.90725e+06				High	High	High	High	High	High	1
FALSE	High	Master Protein	Q8R059	UDP-glucose 4-epimerase [OS=Mus musculus]	0	15.867	24	5	25	5	347	38.2	6.74	2.9	5	FALSE	other metabolic processes	cytosol	other molecular function	Pf16363	74246	Gale	Q8R059	ENSMUSG00000028671		Galactose catabolism	1	0	100	6.64	4.67925e-17		569995		52.74		669987	192502	569995				High	High	High	High	High	High	1
FALSE	High	Master Protein	Q8VDD8	WASH complex subunit 1 [OS=Mus musculus]	0	7.625	8	2	6	2	475	51.6	5.44	1.57	2	FALSE	cell cycle OR cell proliferation;cell organization and biogenesis;transport;other biological processes	other membranes;cytosol;cytoskeleton;other cytoplasmic organelle;other cell component	signal transduction activity or receptor binding;cytoskeletal activity;other molecular function	Pf11945	68767	Washc1	mmu:68767; Q3U473; Q8VDD8	ENSMUSG00000024101			0	0	0.01	-6.64	4.67925e-17			1.9696e+06		36.59				972634	1.9696e+06	2.09238e+06	High	High	High	High	High	High	1
FALSE	High	Master Protein	P10630	Eukaryotic initiation factor 4A-II [OS=Mus musculus]	0	26.895	17	5	118	1	407	46.4	5.48	45.58	5	FALSE	protein metabolism;other metabolic processes;other biological processes	translational apparatus;other cell component	nucleic acid binding activity;other molecular function	Pf00270, Pf00271	13682	Eif4a2	mmu:13682; P10630; Q61513; Q61514	ENSMUSG00000022884	Translation factors; mRNA processing	L13a-mediated translational silencing of Ceruloplasmin expression; GTP hydrolysis and joining of the 60S ribosomal subunit; Translation initiation complex formation; Ribosomal scanning and start codon recognition; ISG15 antiviral mechanism; Deadenylation of mRNA	9	0	0.01	-6.64	4.67925e-17			2.29956e+06		20.48				2.29956e+06	2.46245e+06	1.63767e+06	High	n/a	High	High	High	High	1
FALSE	High	Master Protein	Q8CG79	Apoptosis-stimulating of p53 protein 2 [OS=Mus musculus]	0	25.935	16	10	22	10	1128	125.2	6.34	2.32	10	FALSE	cell cycle OR cell proliferation;developmental processes;signal transduction;other biological processes	cytosol;nucleus;other cell component	other molecular function	Pf00018, Pf12796, Pf21801	209456	Tp53bp2	mmu:209456; Q3UYM7; Q8CG79; Q8K2L5			Regulation of TP53 Activity through Association with Co-factors	1	0	0.01	-6.64	4.67925e-17			6.30613e+06		21.14				5.91354e+06	8.63227e+06	6.30613e+06	High	High	High	High	High	High	1
FALSE	High	Master Protein	O70305	Ataxin-2 [OS=Mus musculus]	0	4.202	1	1	7	1	1285	136.4	9.55	3.77	1	FALSE	cell cycle OR cell proliferation;cell organization and biogenesis;developmental processes;other biological processes	cytosol;ER/Golgi;other cell component	signal transduction activity or receptor binding;nucleic acid binding activity	Pf06741, Pf07145, Pf14438	20239	Atxn2	mmu:20239; O70305; P97421				0	0	0.01	-6.64	4.67925e-17			2.5713e+06		28.96				3.24896e+06	1.78254e+06	2.5713e+06	High	High	High	High	High	High	1
FALSE	High	Master Protein	P13864	DNA (cytosine-5)-methyltransferase 1 [OS=Mus musculus]	0	22.628	8	8	18	8	1620	183.1	7.74	2.64	8	FALSE	cell organization and biogenesis;DNA metabolism;RNA metabolism OR transcription;other metabolic processes;other biological processes	nucleus;other cell component	nucleic acid binding activity;other molecular function	Pf00145, Pf01426, Pf02008, Pf06464, Pf12047	13433	Dnmt1	mmu:13433; P13864; P97413; Q80ZU3; Q9CSC6; Q9QXX6	ENSMUSG00000004099	Mechanisms associated with pluripotency; One-carbon metabolism; Glutathione and one-carbon metabolism	PRC2 methylates histones and DNA; SUMOylation of DNA methylation proteins	5	0	0.01	-6.64	4.67925e-17			857029		75.51				545906	857029	2.28758e+06	High	High	High	High	High	High	1
FALSE	High	Master Protein	Q9ER71	Rho-related GTP-binding protein RhoJ [OS=Mus musculus]	0	4.006	7	1	7	1	214	23.8	6.7	1.38	1	FALSE	cell organization and biogenesis;transport;developmental processes;signal transduction;other biological processes	plasma membrane;other membranes	other molecular function	Pf00071	80837	Rhoj	mmu:80837; Q3TX76; Q920E4; Q9CQA7; Q9ER71	ENSMUSG00000046768	Insulin signaling	RHOJ GTPase cycle	2	0	0.01	-6.64	4.67925e-17			1.74341e+06		17.66				1.74341e+06	1.53216e+06	2.1612e+06	n/a	High	High	High	High	High	1
FALSE	High	Master Protein	P61600	N-alpha-acetyltransferase 20 [OS=Mus musculus]	0.007	1.83	8	1	2	1	178	20.4	5.03	0.36	1	FALSE	protein metabolism;other metabolic processes	cytosol;nucleus;other cell component	other molecular function	Pf00583	67877	Naa20	mmu:67877; P61600; Q14B28; Q4VAC3; Q9D7H8; Q9H0Y4; Q9NQH6; Q9Y6D2	ENSMUSG00000002728	Metapathway biotransformation		1	0	100	6.64	4.67925e-17		1.42416e+06		22.46		1.8138e+06	1.1594e+06	1.42416e+06				Peak Found	Peak Found	Peak Found	n/a	High	High	1
FALSE	High	Master Protein	P56960	Exosome component 10 [OS=Mus musculus]	0	32.85	20	10	30	10	887	100.9	8.29	4.34	10	FALSE	cell organization and biogenesis;RNA metabolism OR transcription;other metabolic processes;other biological processes	cytosol;nucleus;other cytoplasmic organelle;other cell component	nucleic acid binding activity;other molecular function	Pf00570, Pf01612, Pf08066	50912	Exosc10	B1ARY9; mmu:50912; P56960; Q9QYS8; Q9R0B1	ENSMUSG00000017264		Major pathway of rRNA processing in the nucleolus and cytosol	1	0	100	6.64	4.67925e-17		1.83058e+06		8.28		1.83058e+06	1.97926e+06	1.67639e+06				High	High	High	High	High	High	1
FALSE	High	Master Protein	Q8BZ05	Arf-GAP with Rho-GAP domain, ANK repeat and PH domain-containing protein 2 [OS=Mus musculus]	0	4.179	2	2	5	2	1703	193.3	7.18	0.68	2	FALSE	signal transduction;other biological processes	other cell component	enzyme regulator activity;other molecular function	Pf00169, Pf00536, Pf00620, Pf00788, Pf01412		Arap2	Q80TX2; Q8BZ05; Q8C3T2; Q8VEL6			RHOA GTPase cycle; CDC42 GTPase cycle; RAC1 GTPase cycle; RAC3 GTPase cycle	4	0	0.01	-6.64	4.67925e-17			2.64769e+06		25.34				1.78226e+06	3.00299e+06	2.64769e+06	n/a	High	n/a	Peak Found	High	High	1
FALSE	High	Master Protein	Q9EPU4	Cleavage and polyadenylation specificity factor subunit 1 [OS=Mus musculus]	0	29.449	13	10	32	10	1441	160.7	6.39	3.88	10	FALSE	RNA metabolism OR transcription;other metabolic processes	nucleus	nucleic acid binding activity;other molecular function	Pf03178, Pf10433	94230	Cpsf1	mmu:94230; Q9EPU4	ENSMUSG00000034022	mRNA processing	Transport of Mature mRNA Derived from an Intronless Transcript; mRNA 3'-end processing; RNA Polymerase II Transcription Termination; Processing of Intronless Pre-mRNAs	6	0	0.01	-6.64	4.67925e-17			316499		58.02				606236	187072	316499	High	High	High	High	High	High	1
FALSE	High	Master Protein	Q9D7M1	Glucose-induced degradation protein 8 homolog [OS=Mus musculus]	0	26.619	45	7	36	7	228	26.8	4.97	7.22	7	FALSE	cell-cell signaling;protein metabolism;other metabolic processes;signal transduction;other biological processes	cytosol;nucleus;other cell component	other molecular function	Pf08513, Pf10607	76425	Gid8	mmu:76425; Q9D7M1	ENSMUSG00000027573			0	0	100	6.64	4.67925e-17		72949.4		107.6		49179.9	72949.4	359683				High	High	High	High	High	High	1
FALSE	High	Master Protein	Q9DBS4	Acyl-coenzyme A oxidase-like protein [OS=Mus musculus]	0	12.686	12	5	8	5	632	70.7	8.62	1.32	5	FALSE	other metabolic processes;other biological processes	other cytoplasmic organelle	other molecular function	Pf00441, Pf01756, Pf02770	74121	Acoxl	mmu:74121; Q80ZM1; Q9DBS4	ENSMUSG00000027380		Beta-oxidation of pristanoyl-CoA	1	0	0.01	-6.64	4.67925e-17			867966		29.81				867966	805389	1.35497e+06	High	n/a	High	High	High	Peak Found	1
FALSE	High	Master Protein	Q60953	Protein PML [OS=Mus musculus]	0	25.336	14	8	34	8	885	98.2	5.63	5.18	8	FALSE	cell cycle OR cell proliferation;cell organization and biogenesis;protein metabolism;other metabolic processes;stress response;transport;developmental processes;signal transduction;other biological processes	other membranes;cytosol;ER/Golgi;nucleus;other cytoplasmic organelle;other cell component	nucleic acid binding activity;other molecular function	Pf00643, Pf12126	18854	Pml	mmu:18854; Q60953; Q8CEJ1; Q8VCC4	ENSMUSG00000036986	Mechanisms associated with pluripotency	SUMOylation of DNA damage response and repair proteins; SUMOylation of ubiquitinylation proteins; Regulation of TP53 Activity through Acetylation; Regulation of PTEN localization; Regulation of RUNX1 Expression and Activity	6	0	0.01	-6.64	4.67925e-17			904617		9.92				904617	1.05586e+06	883419	High	High	High	High	High	High	1
FALSE	High	Master Protein	P63280	SUMO-conjugating enzyme UBC9 [OS=Mus musculus]	0	9.51	28	3	12	3	158	18	8.66	4.13	3	FALSE	cell cycle OR cell proliferation;protein metabolism;other metabolic processes;transport;other biological processes	cytosol;nucleus;other cell component	signal transduction activity or receptor binding;other molecular function	Pf00179	22196	Ube2i	mmu:22196; P50550; P63280; Q15698; Q6RUT3; Q86VB3	ENSMUSG00000015120	Mechanisms associated with pluripotency	SUMOylation of DNA damage response and repair proteins; SUMOylation of ubiquitinylation proteins; SUMOylation of SUMOylation proteins; SUMOylation of chromatin organization proteins; SUMOylation of RNA binding proteins; SUMOylation of DNA replication proteins; Postmitotic nuclear pore complex (NPC) reformation; Formation of Incision Complex in GG-NER; SUMOylation of transcription cofactors; Recru…	20	0	0.01	-6.64	4.67925e-17			3.75218e+06		24.86				3.75218e+06	3.56997e+06	5.49365e+06	High	High	High	High	High	High	1
FALSE	High	Master Protein	Q5XKN4	Protein jagunal homolog 1 [OS=Mus musculus]	0	4.249	7	1	6	1	183	21.1	9.8	2.04	1	FALSE	cell organization and biogenesis;stress response;transport;signal transduction;other biological processes	other membranes;ER/Golgi		Pf07086	67767	Jagn1	mmu:67767; Q5XKN4; Q9CQ67; Q9CX52	ENSMUSG00000051256			0	0	0.01	-6.64	4.67925e-17			1.23745e+06		38.05				1.50694e+06	1.23745e+06	661371	High	High	High	High	High	High	1
FALSE	High	Master Protein	O55026	Ectonucleoside triphosphate diphosphohydrolase 2 [OS=Mus musculus]	0	7.961	10	3	13	3	495	54.3	8.37	3.03	3	FALSE	other metabolic processes;stress response;signal transduction;other biological processes	extracellular matrix;plasma membrane;other membranes;other cell component	other molecular function	Pf01150	12496	Entpd2	mmu:12496; O35928; O55026; Q9DCR9	ENSMUSG00000015085	Purine metabolism	Phosphate bond hydrolysis by NTPDase proteins	2	0	100	6.64	4.67925e-17		3.75907e+06		145.71		3.75907e+06	1.82e+06	4.69388e+07				High	High	High	High	n/a	High	1
FALSE	High	Master Protein	Q8K449	ATP-binding cassette sub-family A member 9 [OS=Mus musculus]	0	4.14	2	2	4	2	1623	183	6.93	0.4	2	FALSE	transport	other membranes;other cell component	transporter activity;other molecular function	Pf00005, Pf12698	217262	Abca9	A2A6R5; mmu:217262; Q8C114; Q8K449	ENSMUSG00000041797		ABC transporters in lipid homeostasis	1	0	0.01	-6.64	4.67925e-17			1.43257e+07		58.34				1.43257e+07	3.57653e+07	1.40192e+07	n/a	High	n/a	High	High	Peak Found	1
FALSE	High	Master Protein	P51863	V-type proton ATPase subunit d 1 [OS=Mus musculus]	0	20.626	28	5	57	5	351	40.3	5	13.18	5	FALSE	cell cycle OR cell proliferation;cell organization and biogenesis;transport;other biological processes	plasma membrane;other membranes;cytoskeleton;ER/Golgi;other cytoplasmic organelle;other cell component	transporter activity;other molecular function	Pf01992	11972	Atp6v0d1	mmu:11972; P51863; Q54A57; Q9QWJ2	ENSMUSG00000013160		Insulin receptor recycling; Amino acids regulate mTORC1; ROS and RNS production in phagocytes; Transferrin endocytosis and recycling; Ion channel transport	5	0	100	6.64	4.67925e-17		1.63059e+07		44.28		8.41046e+06	2.22181e+07	1.63059e+07				High	High	High	High	High	High	1
FALSE	High	Master Protein	Q8CC88	von Willebrand factor A domain-containing protein 8 [OS=Mus musculus]	0	43.481	11	13	65	13	1905	213.3	6.6	10.15	13	FALSE		mitochondrion;other cytoplasmic organelle;other cell component	other molecular function	Pf07728	219189	Vwa8	mmu:219189; Q3U4P9; Q6ZQ94; Q8CC88; Q8CDH8; Q8VCU3	ENSMUSG00000058997			0	0	100	6.64	4.67925e-17		953254		53.61		533648	953254	1.6408e+06				High	High	High	High	High	High	1
FALSE	High	Master Protein	Q8R2G4	Ecto-ADP-ribosyltransferase 3 [OS=Mus musculus]	0	14.28	14	3	25	3	371	42	6.02	8.44	3	FALSE		plasma membrane;other membranes	other molecular function	Pf01129	109979	Art3	B2RUC2; mmu:109979; O54738; Q8R2F9; Q8R2G0; Q8R2G1; Q8R2G2; Q8R2G3; Q8R2G4	ENSMUSG00000034842		Post-translational modification: synthesis of GPI-anchored proteins	1	0	0.01	-6.64	4.67925e-17			241559		15.48				241559	310774	238698	High	High	High	High	High	High	1
FALSE	High	Master Protein	O55125	Protein NipSnap homolog 1 [OS=Mus musculus]	0	26.432	45	7	36	7	284	33.3	9.44	3.33	7	FALSE	other biological processes	plasma membrane;other membranes;mitochondrion		Pf07978	18082	Nipsnap1	mmu:18082; O55125	ENSMUSG00000034285			0	0	0.01	-6.64	4.67925e-17			722188		67.43				2.07585e+06	722188	703468	High	High	High	High	High	High	1
FALSE	High	Master Protein	Q9WV55	Vesicle-associated membrane protein-associated protein A [OS=Mus musculus]	0	12.39	18	3	41	2	249	27.8	8.4	8.53	3	FALSE	cell cycle OR cell proliferation;cell organization and biogenesis;other metabolic processes;transport;developmental processes;other biological processes	plasma membrane;other membranes;cytoskeleton;ER/Golgi;nucleus;other cell component	cytoskeletal activity;other molecular function	Pf00635	30960	Vapa	mmu:30960; Q3TJM1; Q9QY77; Q9WV55	ENSMUSG00000024091	Exercise-induced circadian regulation	Neutrophil degranulation; Insertion of tail-anchored proteins into the endoplasmic reticulum membrane	3	0	0.01	-6.64	4.67925e-17			2.38602e+06		42.99				1.33636e+06	2.38602e+06	3.36826e+06	High	High	High	High	High	High	1
FALSE	High	Master Protein	Q9DCS2	Methyltransferase-like 26 [OS=Mus musculus]	0	4.202	9	1	22	1	204	22.7	6.52	2.75	1	FALSE				Pf06080	68347	Mettl26	mmu:68347; Q9DCS2	ENSMUSG00000025731			0	0	100	6.64	4.67925e-17		537426		67.49		341966	537426	1.25337e+06				High	High	High	High	High	High	1
FALSE	High	Master Protein	Q3UM29	Conserved oligomeric Golgi complex subunit 7 [OS=Mus musculus]	0	13.814	14	6	16	6	770	86	5.38	0.93	6	FALSE	cell organization and biogenesis;protein metabolism;other metabolic processes;transport;other biological processes	other membranes;ER/Golgi;nucleus;other cell component		Pf10191	233824	Cog7	mmu:233824; Q3U3L7; Q3UM29			COPI-mediated anterograde transport; Retrograde transport at the Trans-Golgi-Network; Intra-Golgi traffic	3	0	0.01	-6.64	4.67925e-17			59905.5		114.62				362287	45779.6	59905.5	n/a	High	High	High	High	High	1
FALSE	High	Master Protein	Q8C8R3-4	Isoform 4 of Ankyrin-2 [OS=Mus musculus]	0	13.539	2	6	15	4	3959	432.6	5.16	2.56	6	FALSE						Ank2	Q8C8R3-4				0	0	0.01	-6.64	4.67925e-17			989003		32.02				1.12951e+06	576162	989003	High	High	High	High	Peak Found	High	1
FALSE	High	Master Protein	O08759	Ubiquitin-protein ligase E3A [OS=Mus musculus]	0	27.321	19	10	21	10	870	99.8	5.08	3.36	10	FALSE	protein metabolism;other metabolic processes;stress response;transport;developmental processes;signal transduction;other biological processes	cytosol;nucleus;other cell component	other molecular function	Pf00632, Pf16558	22215	Ube3a	E9QKT1; mmu:22215; O08759; P97482; Q8CE29	ENSMUSG00000025326	Tryptophan metabolism	Antigen processing: Ubiquitination & Proteasome degradation	2	0	0.01	-6.64	4.67925e-17			1.53883e+06		18.85				1.53883e+06	1.25193e+06	1.83287e+06	High	High	High	High	High	High	1
FALSE	High	Master Protein	Q921L3	Calcium load-activated calcium channel [OS=Mus musculus]	0	5.086	8	1	7	1	188	21.2	9.74	0.87	1	FALSE	cell organization and biogenesis;stress response;transport;signal transduction;other biological processes	other membranes;cytosol;ER/Golgi	transporter activity;translation activity	Pf01956	68944	Tmco1	mmu:68944; Q3TS11; Q921L3	ENSMUSG00000052428			0	0	100	6.64	4.67925e-17		4.55236e+06		70.86		2.90281e+06	4.55236e+06	11241809				High	High	High	n/a	High	High	1
FALSE	High	Master Protein	Q9Z247	Peptidyl-prolyl cis-trans isomerase FKBP9 [OS=Mus musculus]	0	20.75	15	6	26	6	570	63	5.21	5.38	6	FALSE	protein metabolism;other metabolic processes	ER/Golgi	other molecular function	Pf00254, Pf13202	27055	Fkbp9	mmu:27055; Q80ZZ6; Q8R386; Q9CVM0; Q9JHX5; Q9Z247	ENSMUSG00000029781			0	0	0.01	-6.64	4.67925e-17			480015		54.37				803347	250169	480015	High	High	High	High	High	High	1
FALSE	High	Master Protein	P97467	Peptidyl-glycine alpha-amidating monooxygenase [OS=Mus musculus]	0	7.759	6	3	7	3	979	108.9	6.55	0.56	3	FALSE	protein metabolism;other metabolic processes;other biological processes	non-structural extracellular;plasma membrane;other membranes;cytosol;ER/Golgi;other cell component	other molecular function	Pf01082, Pf01436, Pf03712	18484	Pam	E9QL07; mmu:18484; P97467	ENSMUSG00000026335			0	0	0.01	-6.64	4.67925e-17			1.24316e+06		20.45				1.64789e+06	1.24316e+06	1.12589e+06	High	High	High	Peak Found	High	Peak Found	1
FALSE	High	Master Protein	Q8CFI5	Probable proline--tRNA ligase, mitochondrial [OS=Mus musculus]	0	8.917	13	4	6	4	475	53.5	7.84	0.72	4	FALSE	protein metabolism;RNA metabolism OR transcription;other metabolic processes	mitochondrion	other molecular function	Pf00587, Pf03129	230577	Pars2	A2AVQ8; mmu:230577; Q8CFI5; Q8R0C4	ENSMUSG00000043572			0	0	0.01	-6.64	4.67925e-17			1.26722e+06		150.77				947814	2.34216e+07	1.26722e+06	High	n/a	High	High	High	High	1
FALSE	High	Master Protein	P30285	Cyclin-dependent kinase 4 [OS=Mus musculus]	0	8.153	19	3	20	3	303	33.7	6.62	2.28	3	FALSE	cell cycle OR cell proliferation;cell organization and biogenesis;protein metabolism;other metabolic processes;signal transduction;other biological processes	other membranes;cytosol;nucleus;other cell component	kinase activity;other molecular function	Pf00069	12567	Cdk4	mmu:12567; P30285	ENSMUSG00000006728	Spinal cord injury; Ovarian infertility; p53 signaling; IL-7 signaling pathway; Novel Jun-Dmp1 pathway; G1 to S cell cycle control	Senescence-Associated Secretory Phenotype (SASP); RMTs methylate histone arginines; SCF(Skp2)-mediated degradation of p27/p21; Ubiquitin-dependent degradation of Cyclin D; Oxidative Stress Induced Senescence; Cyclin D associated events in G1; Oncogene Induced Senescence; Transcriptional regulation of granulopoiesis; Transcriptional regulation by RUNX2; PTK6 Regulates Cell Cycle; Drug-mediated inh…	17	0	0.01	-6.64	4.67925e-17			57908.2		47.37				87541.7	31649.2	57908.2	High	High	High	High	High	High	1
FALSE	High	Master Protein	Q9D1E8	1-acyl-sn-glycerol-3-phosphate acyltransferase epsilon [OS=Mus musculus]	0	10.52	16	3	11	3	365	42.2	9.38	1.3	3	FALSE	other metabolic processes;other biological processes	other membranes;ER/Golgi;nucleus;other cell component	other molecular function	Pf01553, Pf16076	52123	Agpat5	mmu:52123; Q3U702; Q8BG61; Q8CGN6; Q9D1E8	ENSMUSG00000031467	Triacylglyceride synthesis	Synthesis of PA	2	0	100	6.64	4.67925e-17		659168		115.27		185097	659168	2838284				High	High	High	High	High	High	1
FALSE	High	Master Protein	Q80UJ7	Rab3 GTPase-activating protein catalytic subunit [OS=Mus musculus]	0	18.545	8	5	19	5	981	110.1	5.73	3.67	5	FALSE	cell-cell signaling;cell organization and biogenesis;transport;developmental processes;signal transduction;other biological processes	ER/Golgi;other cell component	enzyme regulator activity;other molecular function	Pf13890, Pf19533	226407	Rab3gap1	mmu:226407; Q3TPB6; Q6A0D7; Q80UJ7; Q8C4Y0; Q8C679; Q8C6A5; Q8K324	ENSMUSG00000036104		RAB GEFs exchange GTP for GDP on RABs; COPI-independent Golgi-to-ER retrograde traffic	2	0	100	6.64	4.67925e-17		64150.4		66.78		38799.3	144210	64150.4				High	High	High	High	High	High	1
FALSE	High	Master Protein	Q61205	Platelet-activating factor acetylhydrolase IB subunit alpha1 [OS=Mus musculus]	0	9.497	37	4	15	4	232	25.8	6.93	3.29	4	FALSE	other metabolic processes;developmental processes;other biological processes	other cell component	other molecular function	Pf13472	18476	Pafah1b3	mmu:18476; Q61205	ENSMUSG00000005447		COPI-independent Golgi-to-ER retrograde traffic	1	0	100	6.64	4.67925e-17		1.58244e+06		81.69		1.58244e+06	1.26008e+06	5.20739e+06				High	High	High	High	High	High	1
FALSE	High	Master Protein	Q9CZR8	Elongation factor Ts, mitochondrial [OS=Mus musculus]	0	23.574	46	6	34	6	324	35.3	7.06	5.79	6	FALSE	protein metabolism;other metabolic processes;other biological processes	mitochondrion;nucleus	nucleic acid binding activity	Pf00889	66399	Tsfm	mmu:66399; Q3TFF5; Q9CZR8	ENSMUSG00000040521			0	0	0.01	-6.64	4.67925e-17			3.21419e+06		22.5				2.17429e+06	3.39473e+06	3.21419e+06	High	High	High	High	High	High	1
FALSE	High	Master Protein	Q9D898	Actin-related protein 2/3 complex subunit 5-like protein [OS=Mus musculus]	0	12.662	52	4	23	4	153	17	6.8	5.42	4	FALSE	cell organization and biogenesis;other biological processes	cytoskeleton;other cell component	cytoskeletal activity	Pf04699	74192	Arpc5l	mmu:74192; Q9D898	ENSMUSG00000026755			0	0	100	6.64	4.67925e-17		2.68294e+06		32.94		2.51539e+06	4.42318e+06	2.68294e+06				High	High	High	High	High	High	1
FALSE	High	Master Protein	Q8R570	Synaptosomal-associated protein 47 [OS=Mus musculus]	0	20.313	28	8	29	8	413	46.5	5.76	4.33	8	FALSE	cell-cell signaling;cell organization and biogenesis;transport;other biological processes	plasma membrane;other membranes;ER/Golgi;other cell component	other molecular function		67826	Snap47	mmu:67826; Q3UNK4; Q8BK87; Q8R570	ENSMUSG00000009894			0	0	100	6.64	4.67925e-17		1.26001e+06		9.58		1.26001e+06	1.0813e+06	1.29941e+06				High	High	High	High	High	High	1
FALSE	High	Master Protein	Q8BYM8	Probable cysteine--tRNA ligase, mitochondrial [OS=Mus musculus]	0	10.264	9	3	10	3	551	61.2	8.18	1.44	3	FALSE	protein metabolism;RNA metabolism OR transcription;other metabolic processes	mitochondrion;other cell component	other molecular function	Pf01406	71941	Cars2	mmu:71941; Q8BYM8; Q9D6U9				0	0	0.01	-6.64	4.67925e-17			309044		28.38				309044	328405	185005	High	High	High	High	High	High	1
FALSE	High	Master Protein	P59672	Ankyrin repeat and SAM domain-containing protein 1A [OS=Mus musculus]	0	23.961	14	9	38	9	1150	125.2	6.05	8.36	9	FALSE	developmental processes;signal transduction;other biological processes	cytosol;nucleus;other cell component	signal transduction activity or receptor binding	Pf00536, Pf00640, Pf12796	224650	Anks1a	mmu:224650; P59672; Q6ZQG0	ENSMUSG00000024219			0	0	100	6.64	4.67925e-17		1.92083e+06		64.57		1.47887e+06	1.92083e+06	4691666				High	High	High	High	High	High	1
FALSE	High	Master Protein	Q9DA08	SAGA-associated factor 29 [OS=Mus musculus]	0	3.522	5	1	1	1	293	33.3	8.1	0.16	1	FALSE	cell organization and biogenesis;protein metabolism;other metabolic processes;other biological processes	cytoskeleton;nucleus;other cell component	other molecular function	Pf07039	75565	Sgf29	mmu:75565; Q8R0I6; Q9DA08	ENSMUSG00000030714		Formation of WDR5-containing histone-modifying complexes	1	0	100	6.64	4.67925e-17		3.10531e+06		48.61		3.20129e+06	3.10531e+06	1.08158e+06				High	Peak Found	Peak Found	n/a	n/a	n/a	1
FALSE	High	Master Protein	P20060	Beta-hexosaminidase subunit beta [OS=Mus musculus]	0	31.187	20	7	79	7	536	61.1	8.12	19.23	7	FALSE	cell organization and biogenesis;protein metabolism;other metabolic processes;developmental processes;other biological processes	non-structural extracellular;other membranes;other cytoplasmic organelle;other cell component	other molecular function	Pf00728, Pf14845	15212	Hexb	mmu:15212; P20060	ENSMUSG00000021665		Neutrophil degranulation; Keratan sulfate degradation; Glycosphingolipid catabolism; Hyaluronan uptake and degradation; CS/DS degradation	5	0	100	6.64	4.67925e-17		3.35387e+07		6.87		3.06603e+07	3.51554e+07	3.35387e+07				High	High	High	High	High	High	1
FALSE	High	Master Protein	Q9JJA2	Conserved oligomeric Golgi complex subunit 8 [OS=Mus musculus]	0	5.758	6	2	4	2	640	71.6	5.19	0.75	2	FALSE	cell organization and biogenesis;other metabolic processes;transport	other membranes;ER/Golgi		Pf04124	97484	Cog8	mmu:97484; Q8BFW5; Q9JJA2	ENSMUSG00000031916		COPI-mediated anterograde transport; Retrograde transport at the Trans-Golgi-Network; Intra-Golgi traffic	3	0	0.01	-6.64	4.67925e-17			1.61444e+06		37.45				2.05615e+06	919494	1.61444e+06	n/a	High	High	Peak Found	Peak Found	High	1
FALSE	High	Master Protein	Q9CWL8	Beta-catenin-like protein 1 [OS=Mus musculus]	0	12.342	13	5	16	5	563	64.9	5.07	4.36	5	FALSE	RNA metabolism OR transcription;other metabolic processes;developmental processes;other biological processes	cytosol;cytoskeleton;nucleus;other cell component	other molecular function	Pf08216	66642	Ctnnbl1	mmu:66642; Q3UL41; Q80X64; Q8VHE3; Q9CWL8	ENSMUSG00000027649		mRNA Splicing - Major Pathway	1	0	0.01	-6.64	4.67925e-17			3.77666e+06		54.8				3.61028e+06	3.77666e+06	8.8185e+06	High	High	High	High	High	High	1
FALSE	High	Master Protein	Q9DCS1	Transmembrane protein 176A [OS=Mus musculus]	0	4.439	9	1	7	1	244	26.6	7.72	0.97	1	FALSE	other biological processes	other membranes		Pf04103	66058	Tmem176a	mmu:66058; Q3UCE2; Q8BV92; Q8K4T0; Q9DCS1	ENSMUSG00000023367			0	0	100	6.64	4.67925e-17		1.78054e+06		127.21		1.78054e+06	9.73723e+06	382258				High	High	High	High	High	n/a	1
FALSE	High	Master Protein	Q9D8X1	Copper homeostasis protein cutC homolog [OS=Mus musculus]	0	21.714	43	6	22	6	272	29	7.34	3.15	6	FALSE	cell organization and biogenesis	cytosol;nucleus;other cell component	other molecular function	Pf03932	66388	Cutc	mmu:66388; Q9D8X1	ENSMUSG00000025193			0	0	0.01	-6.64	4.67925e-17			3.12102e+06		8.52				3.31316e+06	3.12102e+06	2.79465e+06	High	High	High	High	High	High	1
FALSE	High	Master Protein	Q80YQ8	E3 ubiquitin-protein ligase RMND5A [OS=Mus musculus]	0	6.289	12	3	7	3	391	44	6.06	0.51	3	FALSE	protein metabolism;other metabolic processes	nucleus;other cell component	other molecular function	Pf10607, Pf13445	68477	Rmnd5a	E9QNK7; mmu:68477; Q3TPH1; Q3UFE2; Q80YQ8	ENSMUSG00000002222			0	0	100	6.64	4.67925e-17		897767		27.14		897767	696998	1.19909e+06				Peak Found	Peak Found	High	n/a	High	High	1
FALSE	High	Master Protein	Q9ERD7	Tubulin beta-3 chain [OS=Mus musculus]	0	92.331	42	17	636	2	450	50.4	4.93	132.81	17	FALSE	cell cycle OR cell proliferation;cell organization and biogenesis;developmental processes;signal transduction	cytoskeleton;other cell component	signal transduction activity or receptor binding;cytoskeletal activity;other molecular function	Pf00091, Pf03953	22152	Tubb3	mmu:22152; Q3UF42; Q5I036; Q9ERD7	ENSMUSG00000062380		Separation of Sister Chromatids; The role of GTSE1 in G2/M progression after G2 checkpoint; Aggrephagy; COPI-dependent Golgi-to-ER retrograde traffic; Kinesins; MHC class II antigen presentation; COPI-mediated anterograde transport; PKR-mediated signaling; Resolution of Sister Chromatid Cohesion; Recruitment of NuMA to mitotic centrosomes; RHO GTPases Activate Formins; EML4 and NUDC in mitotic sp…	23	1	100	6.64	4.67925e-17		4.07019e+06		12.52		3.92031e+06	4.91903e+06	4.07019e+06				High	Peak Found	High	High	High	High	1
FALSE	High	Master Protein	Q8R0N6	Hydroxyacid-oxoacid transhydrogenase, mitochondrial [OS=Mus musculus]	0	12.541	19	6	9	6	465	49.9	7.58	1.46	6	FALSE	other metabolic processes	mitochondrion	other molecular function	Pf00465	76187	Adhfe1	mmu:76187; Q78SV3; Q8BYP0; Q8R0N6	ENSMUSG00000025911		Interconversion of 2-oxoglutarate and 2-hydroxyglutarate	1	0	0.01	-6.64	4.67925e-17			860861		44.58				860861	1.53864e+06	670651	High	High	High	High	High	Peak Found	1
FALSE	High	Master Protein	Q8BIE6	FERM domain-containing protein 4A [OS=Mus musculus]	0	12.173	6	4	13	4	1020	113.8	8.92	1.25	4	FALSE	other biological processes	cytoskeleton;other cell component	other molecular function	Pf00373, Pf09379, Pf09380, Pf11819	209630	Frmd4a	B1AXK1; B1AXK2; mmu:209630; Q6PDJ4; Q8BIE6; Q8CHA6	ENSMUSG00000026657			0	0	100	6.64	4.67925e-17		8.34195e+06		42.48		1.3611e+07	8.34195e+06	5895433				High	High	Peak Found	High	High	High	1
FALSE	High	Master Protein	P59913	Protein-L-isoaspartate O-methyltransferase domain-containing protein 1 [OS=Mus musculus]	0	6.865	9	2	9	2	357	40.7	5.66	1.19	2	FALSE	protein metabolism;other metabolic processes	other membranes;other cell component	other molecular function	Pf01135	319263	Pcmtd1	mmu:319263; P59913	ENSMUSG00000051285			0	0	0.01	-6.64	4.67925e-17			234513		63.67				568381	182985	234513	n/a	High	High	Peak Found	High	High	1
FALSE	High	Master Protein	Q8VDG7	Platelet-activating factor acetylhydrolase 2, cytoplasmic [OS=Mus musculus]	0	9.203	12	3	9	3	390	43.5	7.47	1.17	3	FALSE	other metabolic processes;other biological processes	other membranes;ER/Golgi;other cell component	other molecular function	Pf03403	100163	Pafah2	E9QNW7; mmu:100163; Q8R0Y7; Q8VDG7	ENSMUSG00000037366		Platelet homeostasis	1	0	100	6.64	4.67925e-17		2.03643e+06		35.05		1.92839e+06	2.03643e+06	3.48778e+06				Peak Found	High	High	High	High	High	1
FALSE	High	Master Protein	Q99PI5	Phosphatidate phosphatase LPIN2 [OS=Mus musculus]	0	17.746	8	5	12	5	893	99.6	5.47	1.9	5	FALSE	other metabolic processes;other biological processes	other membranes;cytosol;ER/Golgi;nucleus	other molecular function	Pf04571, Pf08235, Pf16876	64898	Lpin2	mmu:64898; Q8C357; Q8C7I8; Q8CC85; Q8CHR7; Q99PI5	ENSMUSG00000024052	Adipogenesis genes	Synthesis of PE; Depolymerization of the Nuclear Lamina; Synthesis of PC; Triglyceride biosynthesis	5	0	0.01	-6.64	4.67925e-17			421572		19.21				505324	421572	342783	High	High	High	High	High	High	1
FALSE	High	Master Protein	P29416	Beta-hexosaminidase subunit alpha [OS=Mus musculus]	0	60.199	38	15	107	15	528	60.6	6.54	22.28	15	FALSE	cell organization and biogenesis;protein metabolism;other metabolic processes;developmental processes;signal transduction;other biological processes	other membranes;cytosol;other cytoplasmic organelle;other cell component	other molecular function	Pf00728, Pf14845	15211	Hexa	mmu:15211; P29416; Q64246; Q91XG3	ENSMUSG00000025232		Keratan sulfate degradation; Glycosphingolipid catabolism; Hyaluronan uptake and degradation; CS/DS degradation	4	0	5.438	2.44	4.67925e-17	25.43	5.12991e+07	4.57085e+06	3.84	10.51	5.12991e+07	5.12659e+07	5.47693e+07	3.89234e+06	4.7797e+06	4.57085e+06	High	High	High	High	High	High	1
FALSE	High	Master Protein	Q8BMG7	Rab3 GTPase-activating protein non-catalytic subunit [OS=Mus musculus]	0	28.593	12	9	18	9	1366	152.4	6.23	2.72	9	FALSE	other biological processes	plasma membrane;other membranes;cytosol;ER/Golgi;other cell component	enzyme regulator activity;other molecular function	Pf14655, Pf14656	98732	Rab3gap2	mmu:98732; Q6PEU0; Q80TQ6; Q8BMG7; Q8BX72			RAB GEFs exchange GTP for GDP on RABs; COPI-independent Golgi-to-ER retrograde traffic	2	0	0.01	-6.64	4.67925e-17			150745		69.9				386658	150745	107465	n/a	High	High	High	High	High	1
FALSE	High	Master Protein	Q6NZR5	Superkiller complex protein 2 [OS=Mus musculus]	0	37.22	16	14	56	14	1244	137.4	6.28	9.99	14	FALSE	protein metabolism;RNA metabolism OR transcription;other metabolic processes	nucleus;other cell component	nucleic acid binding activity;other molecular function	Pf00270, Pf00271, Pf08148, Pf13234, Pf17911, Pf21408	108077	Skic2	mmu:108077; Q3TW36; Q6NZR5	ENSMUSG00000040356		mRNA decay by 3' to 5' exoribonuclease	1	0	0.01	-6.64	4.67925e-17			485053		46.67				730422	268885	485053	High	High	High	High	High	High	1
FALSE	High	Master Protein	Q61881	DNA replication licensing factor MCM7 [OS=Mus musculus]	0	14.246	11	5	20	5	719	81.2	6.37	2.2	5	FALSE	cell cycle OR cell proliferation;cell organization and biogenesis;DNA metabolism;other metabolic processes;stress response;other biological processes	cytosol;nucleus;other cell component	nucleic acid binding activity;other molecular function	Pf00493, Pf14551, Pf17207, Pf17855	17220	Mcm7	mmu:17220; Q61881	ENSMUSG00000029730	G1 to S cell cycle control	Assembly of the pre-replicative complex; Orc1 removal from chromatin; Activation of ATR in response to replication stress; Activation of the pre-replicative complex	6	0	0.01	-6.64	4.67925e-17			1.0978e+06		40.26				1.37975e+06	573055	1.0978e+06	High	High	High	High	High	High	1
FALSE	High	Master Protein	Q9CW46	Ribonucleoprotein PTB-binding 1 [OS=Mus musculus]	0	26.096	23	8	24	8	748	79.3	8.72	2.13	8	FALSE		nucleus;other cell component	nucleic acid binding activity	Pf00076	71766	Raver1	mmu:71766; Q5DTT6; Q811K0; Q8C3Z1; Q8CA14; Q9CW46	ENSMUSG00000010205; ENSMUSG00000111497	mRNA processing		1	0	0.01	-6.64	4.67925e-17			2.40839e+06		15				2.81235e+06	2.08336e+06	2.40839e+06	High	High	High	High	High	High	1
FALSE	High	Master Protein	P43023	Cytochrome c oxidase subunit 6A2, mitochondrial [OS=Mus musculus]	0.001	3.068	30	1	4	1	97	10.7	9.07	0.29	1	FALSE	other metabolic processes	other membranes;mitochondrion	enzyme regulator activity;other molecular function	Pf02046	12862	Cox6a2	mmu:12862; P43023	ENSMUSG00000030785	Electron transport chain		1	0	100	6.64	4.67925e-17		2.14132e+06		78.04		2.14132e+06	5.22897e+06	1.01548e+06				High	Peak Found	High	High	n/a	n/a	1
FALSE	High	Master Protein	Q9EPL9	Peroxisomal acyl-coenzyme A oxidase 3 [OS=Mus musculus]	0	30.518	22	11	35	11	700	78.4	7.12	4.78	11	FALSE	other metabolic processes;other biological processes	other cytoplasmic organelle	other molecular function	Pf00441, Pf01756, Pf02770	80911	Acox3	mmu:80911; Q7TPP6; Q80UQ0; Q9EPL9	ENSMUSG00000029098	PPAR signaling pathway; Eicosanoid metabolism via cyclooxygenases (COX); Omega-3 / omega-6 fatty acid synthesis	Peroxisomal protein import; Beta-oxidation of pristanoyl-CoA	5	0	100	6.64	4.67925e-17		2.49095e+06		47.05		2.49095e+06	4.18169e+06	1.62314e+06				High	High	High	High	High	High	1
FALSE	High	Master Protein	Q8C147	Dedicator of cytokinesis protein 8 [OS=Mus musculus]	0	37.311	12	14	46	13	2100	238.8	6.96	6.15	14	FALSE	cell cycle OR cell proliferation;signal transduction;other biological processes	plasma membrane;other membranes;cytosol;nucleus;other cell component	enzyme regulator activity	Pf06920, Pf11878, Pf14429, Pf20421, Pf20422	76088	Dock8	mmu:76088; Q6KAM7; Q6PIS0; Q7TMQ5; Q8C147; Q8CAP6; Q8K105; Q9DBQ2	ENSMUSG00000052085		RAC1 GTPase cycle; CDC42 GTPase cycle; Factors involved in megakaryocyte development and platelet production; RHOJ GTPase cycle	4	0	100	6.64	4.67925e-17		32134.7		11.97		32194.5	25925.6	32134.7				High	High	High	High	High	High	1
FALSE	High	Master Protein	Q8BWW9	Serine/threonine-protein kinase N2 [OS=Mus musculus]	0	25.24	15	9	39	9	983	111.5	6.32	5.98	9	FALSE	cell adhesion;cell cycle OR cell proliferation;cell organization and biogenesis;protein metabolism;other metabolic processes;signal transduction;other biological processes	plasma membrane;other membranes;cytosol;cytoskeleton;nucleus;other cell component	kinase activity;other molecular function	Pf00069, Pf00433, Pf02185	109333	Pkn2	mmu:109333; Q3TBR3; Q80WS2; Q8BJL7; Q8BL62; Q8BWW9	ENSMUSG00000004591	EGFR1 signaling pathway	RHOA GTPase cycle; RHOC GTPase cycle; RAC1 GTPase cycle; RHOB GTPase cycle; RHO GTPases activate PKNs	6	0	0.01	-6.64	4.67925e-17			1.97665e+06		34.35				3.00442e+06	1.54985e+06	1.97665e+06	High	High	High	High	High	High	1
FALSE	High	Master Protein	Q8BH15	CCR4-NOT transcription complex subunit 10 [OS=Mus musculus]	0	4.262	5	3	4	3	744	81.8	7.68	0.38	3	FALSE	RNA metabolism OR transcription;other metabolic processes;other biological processes	nucleus;other cell component			78893	Cnot10	mmu:78893; Q05CH8; Q3TSS4; Q3UDS5; Q80VN2; Q8BH15; Q8CI74	ENSMUSG00000056167		Deadenylation of mRNA; TP53 regulates transcription of additional cell cycle genes whose exact role in the p53 pathway remain uncertain	2	0	0.01	-6.64	4.67925e-17			104588		25.26				104588	151611	96638.6	High	High	High	High	Peak Found	Peak Found	1
[truncated: 5,967 more rows]
[truncated: 1 more columns]
